# Supplementary material for: Semen proteome and transcriptome of the endangered black-footed ferret (Mustela nigripes) show association with the environment and fertility outcome
Source: Sci Rep. 2024 Mar 25;14:7063. doi: 10.1038/s41598-024-57096-w (PMC10963785; doi:10.1038/s41598-024-57096-w)
Supplement: Supplementary file 2 — Supplementary Information 2. [file 41598_2024_57096_MOESM2_ESM.xlsx]

## Sheet: Table S1.1
Supplementary Table S1.1 Information on the samples used for the proteomic analyses
Study_ID	Diet	Sample type	Protein conc, ug/ul	Total protein amount	Pooled group	Pooled protein amount
Car1	Carcass	Ejaculate	0.182488	7.29953	Carcass	17.5048
Car2	Carcass	Ejaculate	0.255133	10.2053	Carcass
C02	Control	Ejaculate	0.249626	9.98503	Control	79.685
C03	Control	Ejaculate	0.0348574	1.3943	Control
C04	Control	Ejaculate	0.203134	8.12537	Control
C05	Control	Ejaculate	1	40	Control
C06	Control	Ejaculate	0.181951	7.27804	Control
C07	Control	Ejaculate	0.05059	2.0236	Control
C08	Control	Ejaculate	0.0336771	1.34709	Control
C10	Control	Ejaculate	0.218372	8.73487	Control
C11	Control	Ejaculate	0.0199181	0.796723	Control
VE1.1	VitE1	Ejaculate	0.0915643	3.66257	VitE.mix	24.5046
VE1.2	VitE1	Ejaculate	0.500343	20.0137	VitE.mix
VE2.10	VitE2	Ejaculate	0.0207067	0.828266	VitE.mix
VE2.01	VitE2	Ejaculate	0.0297441	1.18977	VitE2	15.607
VE2.05	VitE2	Ejaculate	0.148835	5.9534	VitE2
VE2.06	VitE2	Ejaculate	0.0431153	1.72461	VitE2
VE2.08	VitE2	Ejaculate	0.173787	6.95148	VitE2
VE2.09	VitE2	Ejaculate	0.0478366	1.91346	VitE2
VE2.11	VitE2	Ejaculate	0.0289574	1.15829	VitE2
VE2.12	VitE2	Ejaculate	0.0667352	2.66941	VitE2
W1	Wild	Ejaculate	0.111691	4.46765	Wild	34.5683
W2	Wild	Ejaculate	0.10657	4.2628	Wild
W3	Wild	Ejaculate	0.187641	7.50563	Wild
W4	Wild	Ejaculate	0.458305	18.3322	Wild

## Sheet: Table S1.2
Supplementary Table S1.2 Summary of identified proteins in the ejaculate of black-footed ferrets.
Accession	Gene_Symbol	Uniprot	Description	Organism	Coverage	Identified_Expression	Wild.Intensity	Ctrl.Intensity	Carcass.Intensity	VitE.Intensity	VitE2.Intensity	VitE.mix.Intensity	Reported_in	Reproted_sperm_source	Genital_tract_marker	Specific_PTMs	Carbamidomethylation_Count	Acetylation_Count	Phosphorylation_Count	Oxidation_Count
XP_044918855.1	AASS	A0A8U0UKH0	alpha-aminoadipic semialdehyde synthase, mitochondrial isoform X1	Mustela putorius furo	31.9	All	137000000	78200000	58000000	147000000	147000000	115000000	Sperm	Tail_whole.sperm	NA	Carbamidomethylation	3	0	0	0
XP_004765995.1	ABCB8	M3Y9L6	mitochondrial potassium channel ATP-binding subunit isoform X1	Mustela putorius furo	24	All	60200000	57700000	14000000	81200000	81200000	0	Sperm	whole.sperm	NA	Carbamidomethylation	1	0	0	0
XP_044944295.1	ABHD10	A0A8U0V8Z6	palmitoyl-protein thioesterase ABHD10, mitochondrial	Mustela putorius furo	61.6	All	469000000	542000000	404000000	399000000	399000000	575000000	Sperm	Tail_whole.sperm	NA	Carbamidomethylation_Oxidation	4	0	0	1
XP_004752236.1	ACAA2	M3XNU6	3-ketoacyl-CoA thiolase, mitochondrial isoform X3	Mustela putorius furo	67.3	All	443000000	357000000	216000000	391000000	391000000	439000000	Sperm	Tail_whole.sperm	NA	Carbamidomethylation_Oxidation	1	0	0	4
XP_004738678.1	ACAD9	M3Z0R6	complex I assembly factor ACAD9, mitochondrial	Mustela putorius furo	36.9	All	148000000	224000000	195000000	95100000	95100000	203000000	Sperm	Tail_whole.sperm	NA	Carbamidomethylation	1	0	0	0
XP_004760428.1	ACADVL	A0A8U0SYT8	very long-chain specific acyl-CoA dehydrogenase, mitochondrial	Mustela putorius furo	55.4	All	655000000	339000000	219000000	399000000	399000000	255000000	Sperm	Tail_whole.sperm	NA	Carbamidomethylation_Phosphorylation_Oxidation	6	0	1	1
XP_044933467.1	ACAT1	A0A8U0S1T7	acetyl-CoA acetyltransferase, mitochondrial isoform X1	Mustela putorius furo	64	All	1070000000	756000000	654000000	818000000	818000000	1350000000	Sperm	whole.sperm	NA	Carbamidomethylation_Oxidation	2	0	0	8
XP_004749265.1	ACE	A0A8U0MP08	angiotensin-converting enzyme isoform X2	Mustela putorius furo	42.4	All	596000000	1090000000	710000000	990000000	990000000	1370000000	Sperm_Seminal.plasma	Head_membrane_whole.sperm	Testis marker	Carbamidomethylation_Oxidation	5	0	0	3
XP_004771303.1	ACO2	M3YY82	aconitate hydratase, mitochondrial	Mustela putorius furo	70.4	All	2420000000	1820000000	1080000000	2400000000	2400000000	2730000000	Sperm	Tail_whole.sperm	NA	Carbamidomethylation_Oxidation	13	0	0	7
XP_044941053.1	ACOT13	A0A8U0V6Y3	acyl-coenzyme A thioesterase 13	Mustela putorius furo	36.2	All	119000000	99400000	95400000	116000000	116000000	89600000	Sperm	Tail_nucleus_whole.sperm	NA	None	NA	NA	NA	NA
XP_004775397.1	ACR	A0A8U0NBS2	acrosin isoform X2	Mustela putorius furo	67.2	All	76800000	281000000	410000000	322000000	322000000	257000000	Sperm_Seminal.plasma	Tail_nucleus_whole.sperm	NA	Carbamidomethylation_Oxidation	19	0	0	4
XP_004775396.1	ACR	A0A8U0T5K6	acrosin isoform X1	Mustela putorius furo	62	All	8140000000	14600000000	14700000000	18700000000	18700000000	26300000000	Sperm_Seminal.plasma	Tail_nucleus_whole.sperm	NA	None	NA	NA	NA	NA
XP_004766739.1	ACRBP	M3YZJ0	acrosin-binding protein	Mustela putorius furo	58.9	All	5050000000	8120000000	5760000000	9330000000	9330000000	13500000000	Sperm_Seminal.plasma	Tail_nucleus_membrane_whole.sperm	NA	Carbamidomethylation_Oxidation	38	0	0	4
XP_004750242.1	ACRV1	A0A8U0MPM9	acrosomal protein SP-10 isoform X2	Mustela putorius furo	22.4	All	11100000000	5640000000	9210000000	10800000000	10800000000	11500000000	Sperm_Seminal.plasma	whole.sperm	NA	Carbamidomethylation_Oxidation	50	0	0	19
XP_004757784.1	ACSL1	A0A8U0SY67	long-chain-fatty-acid--CoA ligase 1 isoform X2	Mustela putorius furo	66.6	All	1460000000	510000000	331000000	544000000	544000000	225000000	Sperm	Tail_head_whole.sperm	NA	Carbamidomethylation_Acetylation_Oxidation	11	1	0	8
XP_044934410.1	ACSS1	A0A8U0UZR2	acetyl-coenzyme A synthetase 2-like, mitochondrial isoform X1	Mustela putorius furo	12.5	All	45600000000	666000000	22100000000	742000000	742000000	23800000000	Sperm	whole.sperm	NA	Carbamidomethylation_Oxidation	1	0	0	1
XP_044941640.1	ACTG1	M3YJL1	actin, cytoplasmic 2	Mustela putorius furo	84.5	All	10000000000	7580000000	6020000000	5850000000	5850000000	5770000000	Sperm_Seminal.plasma	Nucleus_whole.sperm	NA	Carbamidomethylation_Acetylation_Oxidation	5	1	0	11
XP_044940023.1	ACTL10	A0A8U0SCC1	actin-like protein 10, partial	Mustela putorius furo	9	All	51000000	57000000	59400000	47200000	47200000	31500000	Sperm	Tail_whole.sperm	NA	None	NA	NA	NA	NA
XP_004747818.1	ACTL7A	M3Z4D3	actin-like protein 7A	Mustela putorius furo	46.6	All	312000000	374000000	404000000	470000000	470000000	545000000	Sperm	Tail_nucleus_whole.sperm	NA	Carbamidomethylation_Oxidation	6	0	0	3
XP_004771685.1	ACTL9	A0A8U0N7I4	actin-like protein 9	Mustela putorius furo	30.5	All	87000000	114000000	60800000	81400000	81400000	77500000	Sperm	Tail_head_whole.sperm	NA	Carbamidomethylation	4	0	0	0
XP_044932708.1	ACTN4	A0A8U0RXN1	alpha-actinin-4 isoform X1	Mustela putorius furo	53.2	All	572000000	316000000	56800000	157000000	157000000	106000000	Sperm_Seminal.plasma	whole.sperm	NA	Carbamidomethylation_Oxidation	4	0	0	3
XP_004782321.1	ACTRT1	M3Z7T1	actin-related protein T1	Mustela putorius furo	32.9	All	27800000	40800000	46400000	40800000	40800000	0	NA	NA	NA	Carbamidomethylation	3	0	0	0
XP_004768786.1	ACTRT2	M3Z8W5	actin-related protein T2	Mustela putorius furo	54.9	All	785000000	1160000000	1460000000	1390000000	1390000000	387000000	Sperm	Tail_whole.sperm	NA	Carbamidomethylation_Acetylation_Oxidation	7	1	0	2
XP_004756590.1	ACTRT3	M3Z068	actin-related protein T3	Mustela putorius furo	57.8	All	172000000	235000000	80400000	198000000	198000000	92600000	Sperm	Tail_whole.sperm	NA	Carbamidomethylation	7	0	0	0
XP_012914710.1	ADAM2	A0A8U0NW55	disintegrin and metalloproteinase domain-containing protein 2 isoform X1	Mustela putorius furo	26	All	275000000	221000000	477000000	540000000	540000000	459000000	NA	NA	NA	Carbamidomethylation	20	0	0	0
XP_004771095.1	ADAM30	A0A8U0N7Z4	disintegrin and metalloproteinase domain-containing protein 30	Mustela putorius furo	27.3	All	223000000	276000000	332000000	308000000	308000000	191000000	Sperm	Membrane_whole.sperm	NA	Carbamidomethylation_Oxidation	18	0	0	2
XP_044926901.1	ADAM32	A0A8U0RKX5	disintegrin and metalloproteinase domain-containing protein 32 isoform X1	Mustela putorius furo	19.9	All	371000000	428000000	407000000	387000000	387000000	505000000	Sperm_Seminal.plasma	whole.sperm	Testis marker	Carbamidomethylation	16	0	0	0
XP_004742741.1	AFG3L2	M3XZF3	AFG3-like protein 2 isoform X1	Mustela putorius furo	26.4	All	196000000	72200000	33500000	192000000	192000000	67500000	Sperm	whole.sperm	NA	Carbamidomethylation_Oxidation	1	0	0	2
XP_004746662.1	AHCY	M3Z294	adenosylhomocysteinase	Mustela putorius furo	22.2	All	36300000	69400000	73900000	60500000	60500000	49500000	Sperm_Seminal.plasma	whole.sperm	NA	None	NA	NA	NA	NA
XP_004757303.1	AK1	A0A8U0MW59	adenylate kinase isoenzyme 1 isoform X1	Mustela putorius furo	65.5	All	591000000	589000000	645000000	618000000	618000000	665000000	Sperm_Seminal.plasma	Tail_membrane_whole.sperm	NA	Carbamidomethylation_Oxidation	2	0	0	12
XP_012912868.1	AK7	A0A8U0TEV6	adenylate kinase 7 isoform X1	Mustela putorius furo	20.1	All	76500000	127000000	103000000	108000000	108000000	28100000	Sperm_Seminal.plasma	whole.sperm	NA	Carbamidomethylation	3	0	0	0
XP_004757117.2	AK8	A0A8U0MVW9	adenylate kinase 8 isoform X1	Mustela putorius furo	31.8	All	58100000	97600000	99500000	93400000	93400000	0	Sperm	whole.sperm	NA	Carbamidomethylation	3	0	0	0
XP_004778325.1	AKAP3	A0A8U0NL32	A-kinase anchor protein 3 isoform X1	Mustela putorius furo	78.8	All	3120000000	3310000000	3420000000	3200000000	3200000000	2460000000	Sperm_Seminal.plasma	Tail_nucleus_whole.sperm	NA	Carbamidomethylation_Phosphorylation_Oxidation	15	0	10	18
XP_004755176.1	AKAP4	A0A8U0MUB6	A-kinase anchor protein 4	Mustela putorius furo	93.3	All	25200000000	27200000000	31000000000	42500000000	42500000000	23200000000	Sperm_Seminal.plasma	Tail_nucleus_whole.sperm	Testis marker	Carbamidomethylation_Acetylation_Phosphorylation_Oxidation	85	2	111	119
XP_004766346.1	ALB	M3YD14	albumin	Mustela putorius furo	73.2	All	1890000000	2970000000	1000000000	1280000000	1280000000	1100000000	Sperm_Seminal.plasma	Tail_nucleus_membrane_whole.sperm	Epididymis marker	Carbamidomethylation_Oxidation	57	0	0	4
XP_004769259.1	ALDH1A1	M1EDX0	retinal dehydrogenase 1	Mustela putorius furo	10.4	All	198000000	84100000	97900000	154000000	154000000	38600000	Sperm_Seminal.plasma	whole.sperm	NA	None	NA	NA	NA	NA
XP_004753300.2	ALDH2	A0A8U0MRG0	aldehyde dehydrogenase, mitochondrial	Mustela putorius furo	48.2	All	608000000	240000000	100000000	289000000	289000000	169000000	Sperm	whole.sperm	NA	Carbamidomethylation	2	0	0	0
XP_004741398.1	ALDH4A1	M3YXN0	delta-1-pyrroline-5-carboxylate dehydrogenase, mitochondrial	Mustela putorius furo	29.3	All	13800000	10100000	10500000	12300000	12300000	13900000	Sperm	Tail_whole.sperm	NA	Carbamidomethylation	1	0	0	0
XP_044937122.1	ALDH9A1	A0A8U0S711	4-trimethylaminobutyraldehyde dehydrogenase	Mustela putorius furo	43.2	All	196000000	319000000	323000000	314000000	314000000	175000000	Sperm_Seminal.plasma	whole.sperm	NA	Carbamidomethylation_Oxidation	6	0	0	1
XP_004773997.1	ALDOA	A0A8U0NAL1	fructose-bisphosphate aldolase A isoform X1	Mustela putorius furo	79.8	All	3620000000	3570000000	3170000000	4020000000	4020000000	2510000000	Sperm_Seminal.plasma	Tail_head_nucleus_whole.sperm	NA	Carbamidomethylation_Oxidation	10	0	0	5
XP_004773998.1	ALDOA	M3YMB2	fructose-bisphosphate aldolase A isoform X2	Mustela putorius furo	91.5	All	133000000	125000000	111000000	110000000	110000000	39100000	Sperm_Seminal.plasma	Tail_head_nucleus_whole.sperm	NA	None	NA	NA	NA	NA
XP_004747053.1	ALDOC	A0A8U0ST01	fructose-bisphosphate aldolase C	Mustela putorius furo	22.8	All	651000000	764000000	406000000	680000000	680000000	215000000	Sperm_Seminal.plasma	Tail_whole.sperm	NA	None	NA	NA	NA	NA
XP_044924896.1	ANTXRL	A0A8U0USK5	anthrax toxin receptor-like	Mustela putorius furo	20	All	250000000	246000000	251000000	200000000	200000000	84600000	Sperm	whole.sperm	NA	Carbamidomethylation_Oxidation	8	0	0	1
XP_004769258.1	ANXA1	M3YBX0	annexin A1 isoform X1	Mustela putorius furo	71	All	2720000000	2110000000	295000000	1180000000	1180000000	302000000	Sperm_Seminal.plasma	Tail_whole.sperm	Seminal Vesicle marker	Carbamidomethylation_Acetylation_Oxidation	4	2	0	3
XP_004765364.1	ANXA11	M3XX08	annexin A11	Mustela putorius furo	17	All	54900000	46500000	30500000	35900000	35900000	0	Sperm_Seminal.plasma	whole.sperm	NA	None	NA	NA	NA	NA
XP_004758839.1	ANXA2	A0A8U0MXC4	annexin A2	Mustela putorius furo	87.3	All	5890000000	2150000000	579000000	1570000000	1570000000	257000000	Sperm_Seminal.plasma	Tail_nucleus_membrane_whole.sperm	Testis marker	Carbamidomethylation_Acetylation_Oxidation	6	1	0	7
XP_004767566.1	AP2S1	M3Y1A6	AP-2 complex subunit sigma	Mustela putorius furo	13.4	All	41400000	56100000	44600000	57800000	57800000	0	Sperm	Tail_whole.sperm	NA	None	NA	NA	NA	NA
XP_004749957.1	APOA1	M3XYN3	apolipoprotein A-I	Mustela putorius furo	60.5	All	96100000	781000000	666000000	599000000	599000000	122000000	Sperm_Seminal.plasma	Membrane_whole.sperm	Testis marker	None	NA	NA	NA	NA
XP_004745359.1	APOD	M3XXD1	apolipoprotein D	Mustela putorius furo	33.3	All	32700000	585000000	311000000	374000000	374000000	442000000	Sperm_Seminal.plasma	whole.sperm	NA	Carbamidomethylation_Oxidation	4	0	0	1
XP_004769221.1	APOO	A0A8U0N6F4	MICOS complex subunit MIC26 isoform X2	Mustela putorius furo	48	All	462000000	386000000	469000000	522000000	522000000	105000000	Sperm	Tail_whole.sperm	NA	Carbamidomethylation_Oxidation	2	0	0	1
XP_004765390.1	AQP7	A0A8U0N291	aquaporin-7 isoform X1	Mustela putorius furo	29.3	All	307000000	106000000	98500000	182000000	182000000	271000000	Sperm	Membrane_whole.sperm	NA	Oxidation	0	0	0	1
XP_004778959.1	ARF3	M3YTG1	ADP-ribosylation factor 3	Mustela putorius furo	48.1	All	274000000	214000000	139000000	207000000	207000000	87600000	Sperm_Seminal.plasma	Tail	NA	Oxidation	0	0	0	2
XP_004739050.1	ARG2	M3Y6W2	arginase-2, mitochondrial isoform X1	Mustela putorius furo	47.7	All	512000000	378000000	255000000	438000000	438000000	461000000	NA	NA	NA	Carbamidomethylation_Oxidation	2	0	0	1
XP_004770756.1	ARMC12	A0A8U0N7G4	armadillo repeat-containing protein 12 isoform X2	Mustela putorius furo	47.8	All	1370000000	1470000000	1470000000	1650000000	1650000000	1610000000	Sperm	Tail_nucleus_membrane_whole.sperm	NA	Carbamidomethylation_Phosphorylation_Oxidation	8	0	1	1
XP_004768233.1	ART1	M3YG52	GPI-linked NAD(P)(+)--arginine ADP-ribosyltransferase 1	Mustela putorius furo	42.2	All	215000000	810000000	1500000000	718000000	718000000	1120000000	NA	NA	NA	Carbamidomethylation	4	0	0	0
XP_004766309.2	ART3	A0A8U0N4P6	ecto-ADP-ribosyltransferase 3 isoform X1	Mustela putorius furo	24.1	All	118000000	129000000	163000000	82900000	82900000	46800000	Sperm_Seminal.plasma	Membrane_whole.sperm	Testis marker	Carbamidomethylation	2	0	0	0
XP_012906586.1	ASPRV1	A0A8U0NNI1	retroviral-like aspartic protease 1	Mustela putorius furo	54.4	All	196000000	340000000	65600000	250000000	250000000	66900000	NA	NA	NA	None	NA	NA	NA	NA
XP_004770363.2	ASRGL1	A0A8U0T3E7	isoaspartyl peptidase/L-asparaginase	Mustela putorius furo	56.2	All	2430000000	1870000000	2030000000	1970000000	1970000000	2210000000	Sperm_Seminal.plasma	Tail_nucleus_whole.sperm	NA	Carbamidomethylation_Acetylation_Oxidation	3	1	0	6
XP_004775894.1	ATP1A4	M3YR39	sodium/potassium-transporting ATPase subunit alpha-4	Mustela putorius furo	43.5	All	488000000	355000000	400000000	390000000	390000000	435000000	Sperm	Tail_membrane_whole.sperm	NA	Carbamidomethylation_Oxidation	6	0	0	10
XP_044944395.1	ATP1B3	A0A8U0SK46	sodium/potassium-transporting ATPase subunit beta-3	Mustela putorius furo	33.2	All	276000000	240000000	41200000	217000000	217000000	226000000	Sperm_Seminal.plasma	Tail_membrane_whole.sperm	Testis marker	Carbamidomethylation	3	0	0	0
XP_004756414.1	ATP2B4	M3YJL5	plasma membrane calcium-transporting ATPase 4 isoform X1	Mustela putorius furo	34.2	All	262000000	174000000	156000000	181000000	181000000	254000000	Sperm	Tail_membrane_whole.sperm	NA	Carbamidomethylation_Oxidation	5	0	0	4
XP_004752275.1	ATP5F1A	A0A8U0MSF0	ATP synthase subunit alpha, mitochondrial	Mustela putorius furo	80.7	All	5640000000	3920000000	3260000000	4180000000	4180000000	4990000000	Sperm	Tail_whole.sperm	NA	Carbamidomethylation_Phosphorylation_Oxidation	3	0	2	8
XP_004773207.1	ATP5F1B	M3XQZ3	ATP synthase subunit beta, mitochondrial	Mustela putorius furo	88.1	All	7630000000	4650000000	3500000000	5690000000	5690000000	6560000000	Sperm	Tail_nucleus_membrane_whole.sperm	NA	Oxidation	0	0	0	19
XP_044928312.1	ATP5F1C	A0A8U0UW98	ATP synthase subunit gamma, mitochondrial isoform X1	Mustela putorius furo	53	All	819000000	679000000	540000000	706000000	706000000	548000000	Sperm	Tail_membrane_whole.sperm	NA	Carbamidomethylation_Oxidation	1	0	0	5
XP_004778136.2	ATP5F1D	M3YB05	ATP synthase subunit delta, mitochondrial	Mustela putorius furo	64.9	All	877000000	258000000	75500000	721000000	721000000	560000000	Sperm	Tail_whole.sperm	NA	None	NA	NA	NA	NA
XP_004741089.1	ATP5IF1	M3YVR5	ATPase inhibitor, mitochondrial	Mustela putorius furo	86.5	All	455000000	105000000	422000000	187000000	187000000	747000000	Sperm	whole.sperm	NA	None	NA	NA	NA	NA
XP_004774995.1	ATP5MF	A0A8U0NBI2	ATP synthase subunit f, mitochondrial isoform X3	Mustela putorius furo	33	All	599000000	471000000	423000000	486000000	486000000	451000000	Sperm	Tail_nucleus	NA	Acetylation_Oxidation	0	2	0	1
XP_004750009.2	ATP5MG	A0A8U0MPX0	ATP synthase subunit g, mitochondrial	Mustela putorius furo	47.6	All	614000000	333000000	48700000	579000000	579000000	168000000	Sperm	Tail_whole.sperm	NA	None	NA	NA	NA	NA
XP_044930356.1	ATP5MJ	M3XT73	ATP synthase subunit ATP5MJ, mitochondrial	Mustela putorius furo	30	All	262000000	185000000	124000000	187000000	187000000	225000000	Sperm	whole.sperm	NA	Oxidation	0	0	0	1
XP_004769828.1	ATP5PB	M3Y083	ATP synthase F(0) complex subunit B1, mitochondrial	Mustela putorius furo	47.7	All	544000000	572000000	541000000	787000000	787000000	663000000	Sperm	Tail_nucleus_whole.sperm	NA	Oxidation	0	0	0	8
XP_004749027.1	ATP5PD	M3YRI3	ATP synthase subunit d, mitochondrial	Mustela putorius furo	84.5	All	1770000000	2930000000	810000000	1990000000	1990000000	4230000000	Sperm	Tail_whole.sperm	NA	Carbamidomethylation_Oxidation	1	0	0	1
XP_004757584.1	ATP5PO	M3XQF8	ATP synthase subunit O, mitochondrial	Mustela putorius furo	63.8	All	1070000000	771000000	642000000	1300000000	1300000000	1190000000	Sperm	Tail_nucleus_whole.sperm	NA	Carbamidomethylation_Oxidation	1	0	0	14
YP_007625255.1	ATP6	A0A3G1CXV9	ATP synthase F0 subunit 6 (mitochondrion)	Mustela putorius furo	6.2	All	18500000	18100000	23800000	23400000	23400000	26600000	NA	NA	NA	None	NA	NA	NA	NA
XP_004761480.1	ATP6V1A	M3XMI4	V-type proton ATPase catalytic subunit A	Mustela putorius furo	32.7	All	67200000	108000000	40700000	94800000	94800000	51900000	Sperm_Seminal.plasma	Tail_whole.sperm	NA	Carbamidomethylation_Oxidation	1	0	0	1
XP_004753057.1	ATP6V1E2	M3Z882	V-type proton ATPase subunit E 2	Mustela putorius furo	39.4	All	30000000	64400000	62200000	47500000	47500000	0	Sperm	Tail_whole.sperm	NA	Acetylation	0	1	0	0
XP_044938938.1	AUH	A0A8U0V4X8	methylglutaconyl-CoA hydratase, mitochondrial isoform X1	Mustela putorius furo	42.2	All	545000000	511000000	581000000	307000000	307000000	543000000	NA	NA	NA	Carbamidomethylation_Oxidation	2	0	0	2
XP_004781894.1	AZGP1	M3YHL1	zinc-alpha-2-glycoprotein	Mustela putorius furo	19.9	All	25100000	129000000	60600000	71400000	71400000	16300000	Sperm_Seminal.plasma	Nucleus_membrane_whole.sperm	NA	Carbamidomethylation	1	0	0	0
XP_004751346.1	B2M	M3YHD7	beta-2-microglobulin	Mustela putorius furo	47.7	All	35300000	207000000	255000000	302000000	302000000	163000000	Sperm_Seminal.plasma	Tail_whole.sperm	NA	Oxidation	0	0	0	1
XP_004770041.1	BANF1	A0A8U0NIW7	barrier-to-autointegration factor	Mustela putorius furo	46.1	All	20600000	30700000	26400000	83400000	83400000	0	Sperm_Seminal.plasma	Nucleus_whole.sperm	NA	Carbamidomethylation	2	0	0	0
XP_004762819.1	BCS1L	M3YYM7	mitochondrial chaperone BCS1	Mustela putorius furo	26	All	90800000	73100000	16000000	121000000	121000000	16500000	Sperm	Tail_whole.sperm	NA	None	NA	NA	NA	NA
XP_044944177.1	BSG	A0A8U0SM30	basigin	Mustela putorius furo	16.1	All	60700000	101000000	46000000	87400000	87400000	47200000	Sperm_Seminal.plasma	Membrane_whole.sperm	NA	Carbamidomethylation	1	0	0	0
XP_004760515.1	C1QBP	M3YIJ7	complement component 1 Q subcomponent-binding protein, mitochondrial	Mustela putorius furo	26.1	All	372000000	302000000	261000000	289000000	289000000	245000000	Sperm_Seminal.plasma	Tail_whole.sperm	NA	None	NA	NA	NA	NA
XP_004780965.2	C4A	A0A8U0NGF8	complement C4-A	Mustela putorius furo	39	All	40100000	306000000	273000000	347000000	347000000	274000000	Sperm_Seminal.plasma	Membrane	NA	Carbamidomethylation_Oxidation	13	0	0	2
XP_012906923.1	CABYR	A0A8U0NMW7	calcium-binding tyrosine phosphorylation-regulated protein isoform X1	Mustela putorius furo	30.1	All	1180000000	877000000	805000000	1210000000	1210000000	723000000	Sperm	Tail_nucleus_membrane_whole.sperm	NA	Acetylation_Phosphorylation_Oxidation	0	1	2	2
XP_004739121.1	CALM2	M3YKW2	calmodulin-1	Mustela putorius furo	85.9	All	5700000000	2440000000	2440000000	6090000000	6090000000	5330000000	Sperm_Seminal.plasma	Tail_nucleus_membrane_whole.sperm	NA	Acetylation_Phosphorylation_Oxidation	0	2	1	9
XP_004748382.1	CALR	M3XZ14	calreticulin	Mustela putorius furo	46.8	All	350000000	99600000	96800000	168000000	168000000	152000000	Sperm_Seminal.plasma	Tail_nucleus_membrane_whole.sperm	NA	Carbamidomethylation	2	0	0	0
XP_044943075.1	CAMK4	A0A8U0SI25	calcium/calmodulin-dependent protein kinase type IV isoform X1	Mustela putorius furo	12.8	All	22600000	31800000	28900000	38400000	38400000	0	Sperm	whole.sperm	NA	None	NA	NA	NA	NA
XP_044925285.1	CANX	A0A8U0RJJ4	calnexin	Mustela putorius furo	47.7	All	1820000000	359000000	71800000	550000000	550000000	62800000	Sperm	Tail_membrane_whole.sperm	NA	Carbamidomethylation_Phosphorylation_Oxidation	5	0	1	2
XP_004740745.1	CAP1	M3YS61	adenylyl cyclase-associated protein 1 isoform X1	Mustela putorius furo	30.9	All	38600000	25700000	5.60086e+06	20700000	20700000	0	Sperm_Seminal.plasma	Tail_whole.sperm	NA	Carbamidomethylation_Acetylation_Oxidation	1	1	0	1
XP_004755795.1	CAPZA3	M3Z887	F-actin-capping protein subunit alpha-3	Mustela putorius furo	79.6	All	920000000	892000000	646000000	1090000000	1090000000	613000000	Sperm	Tail_nucleus_whole.sperm	NA	Carbamidomethylation_Oxidation	12	0	0	2
XP_004741374.1	CAPZB	A0A8U0MHE8	F-actin-capping protein subunit beta isoform X2	Mustela putorius furo	76.4	All	1100000000	1140000000	918000000	1390000000	1390000000	684000000	Sperm_Seminal.plasma	Tail_head_nucleus_whole.sperm	NA	Carbamidomethylation_Oxidation	11	0	0	6
XP_004759275.1	CBY2	A0A8U0MWS7	protein chibby homolog 2 isoform X1	Mustela putorius furo	24.3	All	50200000	135000000	234000000	104000000	104000000	48900000	Sperm	Tail_whole.sperm	NA	Phosphorylation	0	0	1	0
XP_004761205.1	CCDC105	M3YXK1	coiled-coil domain-containing protein 105	Mustela putorius furo	33.1	All	38200000	216000000	188000000	83600000	83600000	0	Sperm	Tail_whole.sperm	NA	Carbamidomethylation_Phosphorylation	2	0	1	0
XP_004741866.2	CCDC136	A0A8U0MGX8	coiled-coil domain-containing protein 136 isoform X5	Mustela putorius furo	45.6	All	432000000	1220000000	2430000000	612000000	612000000	273000000	Sperm	Membrane_whole.sperm	NA	Carbamidomethylation_Acetylation_Phosphorylation_Oxidation	21	1	3	4
XP_004756985.1	CCDC183	M3YI73	coiled-coil domain-containing protein 183	Mustela putorius furo	18	All	244000000	318000000	63300000	208000000	208000000	60600000	Sperm	Tail_whole.sperm	NA	Carbamidomethylation	1	0	0	0
XP_044920863.1	CCDC27	A0A8U0UMP8	LOW QUALITY PROTEIN: coiled-coil domain-containing protein 27	Mustela putorius furo	13.4	All	18000000	86600000	40600000	15700000	15700000	0	Sperm	whole.sperm	NA	None	NA	NA	NA	NA
XP_004753297.1	CCDC63	A0A8U0SW06	coiled-coil domain-containing protein 63	Mustela putorius furo	25.8	All	162000000	173000000	128000000	166000000	166000000	44100000	Sperm	whole.sperm	NA	None	NA	NA	NA	NA
XP_004747639.1	CCIN	M3Z4A1	calicin	Mustela putorius furo	72.8	All	1840000000	1900000000	839000000	1780000000	1780000000	738000000	Sperm	Nucleus_whole.sperm	NA	Carbamidomethylation_Oxidation	17	0	0	9
XP_004752508.1	CCT2	M3Z1C6	T-complex protein 1 subunit beta	Mustela putorius furo	70.8	All	302000000	455000000	551000000	468000000	468000000	689000000	Sperm_Seminal.plasma	Tail_membrane_whole.sperm	NA	Carbamidomethylation_Acetylation_Oxidation	4	1	0	4
XP_044942678.1	CCT3	A0A8U0SH75	T-complex protein 1 subunit gamma	Mustela putorius furo	63.1	All	395000000	567000000	760000000	554000000	554000000	844000000	Sperm_Seminal.plasma	Tail_whole.sperm	NA	Carbamidomethylation_Acetylation_Phosphorylation_Oxidation	8	2	1	5
XP_044933823.1	CCT4	M3Y2L9	T-complex protein 1 subunit delta	Mustela putorius furo	59.6	All	302000000	221000000	539000000	350000000	350000000	416000000	Sperm_Seminal.plasma	Tail_whole.sperm	NA	Carbamidomethylation_Oxidation	8	0	0	3
XP_004761279.2	CCT5	A0A8U0SZD2	T-complex protein 1 subunit epsilon	Mustela putorius furo	57.3	All	369000000	484000000	615000000	404000000	404000000	643000000	Sperm_Seminal.plasma	Tail_nucleus_membrane_whole.sperm	NA	Carbamidomethylation_Acetylation_Oxidation	5	1	0	4
XP_004761789.1	CCT6A	A0A8U0SZI6	T-complex protein 1 subunit zeta	Mustela putorius furo	58.4	All	469000000	421000000	485000000	336000000	336000000	472000000	Sperm_Seminal.plasma	Tail_whole.sperm	NA	Carbamidomethylation_Oxidation	3	0	0	2
XP_004742257.1	CCT7	M3Y8B3	T-complex protein 1 subunit eta isoform X1	Mustela putorius furo	58.2	All	356000000	451000000	841000000	435000000	435000000	689000000	Sperm_Seminal.plasma	Tail_whole.sperm	NA	Carbamidomethylation_Acetylation_Oxidation	8	1	0	4
XP_004757526.1	CCT8	A0A8U0MWC0	T-complex protein 1 subunit theta isoform X2	Mustela putorius furo	36.7	All	285000000	357000000	638000000	329000000	329000000	571000000	Sperm_Seminal.plasma	whole.sperm	NA	Carbamidomethylation_Phosphorylation_Oxidation	5	0	1	2
XP_004775331.1	CD46	A0A8U0T5I9	membrane cofactor protein isoform X23	Mustela putorius furo	44.1	All	2890000000	916000000	1770000000	2090000000	2090000000	2240000000	Sperm	Membrane_whole.sperm	NA	Carbamidomethylation_Oxidation	13	0	0	2
XP_004756014.1	CD59	M3YJC7	CD59 glycoprotein	Mustela putorius furo	33.3	All	4750000000	2670000000	6410000000	6140000000	6140000000	2870000000	Sperm_Seminal.plasma	Membrane_whole.sperm	NA	Carbamidomethylation	7	0	0	0
XP_004741297.1	CDC42	A0A8U0SQD9	cell division control protein 42 homolog isoform X1	Mustela putorius furo	36.6	All	115000000	45600000	24900000	95300000	95300000	0	Sperm_Seminal.plasma	Tail_whole.sperm	NA	Carbamidomethylation	2	0	0	0
XP_004744260.1	CES1	M3XWE4	liver carboxylesterase 1	Mustela putorius furo	52.7	All	224000000	444000000	120000000	404000000	404000000	46500000	Sperm	whole.sperm	NA	Carbamidomethylation_Oxidation	2	0	0	2
XP_004744261.1	CES5A	M3XWF1	carboxylesterase 5A isoform X1	Mustela putorius furo	58	All	648000000	3080000000	3350000000	2040000000	2040000000	2840000000	Sperm_Seminal.plasma	Membrane_whole.sperm	Epididymis marker	Carbamidomethylation_Oxidation	9	0	0	4
XP_004776003.1	CFAP126	M3YSM5	protein Flattop	Mustela putorius furo	23.1	All	94000000	98900000	109000000	133000000	133000000	22900000	Sperm	Tail_whole.sperm	NA	None	NA	NA	NA	NA
XP_004763694.2	CFAP161	A0A8U0N254	cilia- and flagella-associated protein 161	Mustela putorius furo	18.2	All	23200000	32200000	48200000	69400000	69400000	20800000	Sperm	Tail_whole.sperm	NA	Acetylation	0	1	0	0
XP_004744333.1	CFAP20	M3Y016	cilia- and flagella-associated protein 20 isoform X1	Mustela putorius furo	72	All	264000000	684000000	207000000	478000000	478000000	281000000	Sperm	Tail_whole.sperm	NA	Carbamidomethylation	3	0	0	0
XP_004775880.1	CFAP45	A0A8U0T547	cilia- and flagella-associated protein 45 isoform X2	Mustela putorius furo	25.1	All	37800000	44800000	31300000	52400000	52400000	36600000	Sperm	Tail_whole.sperm	NA	None	NA	NA	NA	NA
XP_004760227.1	CFAP52	M3Y8T7	cilia- and flagella-associated protein 52 isoform X1	Mustela putorius furo	36.1	All	164000000	196000000	206000000	186000000	186000000	57400000	Sperm	Tail_whole.sperm	NA	Carbamidomethylation	3	0	0	0
XP_004749356.1	CFAP58	M3YZC6	cilia- and flagella-associated protein 58 isoform X1	Mustela putorius furo	23.9	All	56600000	31000000	25700000	58000000	58000000	37000000	Sperm_Seminal.plasma	Tail_whole.sperm	NA	Carbamidomethylation	1	0	0	0
XP_004769509.2	CFAP70	A0A8U0T312	cilia- and flagella-associated protein 70 isoform X2	Mustela putorius furo	3.6	All	17800000	22600000	17500000	19700000	19700000	0	Sperm	whole.sperm	NA	None	NA	NA	NA	NA
XP_004757121.1	CFAP77	M3YM82	cilia- and flagella-associated protein 77	Mustela putorius furo	36.5	All	151000000	101000000	129000000	294000000	294000000	252000000	Sperm	Tail_whole.sperm	NA	Phosphorylation	0	0	1	0
XP_004770070.2	CFL1	A0A8U0N684	cofilin-1 isoform X1	Mustela putorius furo	45.8	All	308000000	387000000	167000000	307000000	307000000	101000000	Sperm_Seminal.plasma	Tail_whole.sperm	NA	Carbamidomethylation_Oxidation	4	0	0	1
XP_004738257.1	CHDH	M3YZF8	choline dehydrogenase, mitochondrial	Mustela putorius furo	61.1	All	552000000	274000000	250000000	515000000	515000000	577000000	Sperm	Tail_whole.sperm	NA	Carbamidomethylation_Oxidation	5	0	0	3
XP_004780704.1	CISD1	M3YG67	CDGSH iron-sulfur domain-containing protein 1 isoform X2	Mustela putorius furo	50.9	All	541000000	496000000	568000000	774000000	774000000	1040000000	Sperm	Tail_whole.sperm	NA	Carbamidomethylation_Phosphorylation_Oxidation	4	0	3	3
XP_004764756.1	CISD3	A0A8U0T0Y5	CDGSH iron-sulfur domain-containing protein 3, mitochondrial	Mustela putorius furo	31.1	All	953000000	831000000	936000000	894000000	894000000	1290000000	NA	NA	NA	Carbamidomethylation	3	0	0	0
XP_044929209.1	CLMN	A0A8U0UUK4	calmin isoform X1	Mustela putorius furo	3.1	All	18600000	30500000	35200000	36300000	36300000	0	Sperm_Seminal.plasma	Tail_whole.sperm	NA	None	NA	NA	NA	NA
XP_004775166.1	CLU	A0A8U0NCP2	clusterin	Mustela putorius furo	55.6	All	465000000	1910000000	2560000000	1420000000	1420000000	1660000000	Sperm_Seminal.plasma	Tail_membrane_whole.sperm	NA	Carbamidomethylation_Oxidation	4	0	0	7
XP_004744365.1	CMTM2	M3Y108	CKLF-like MARVEL transmembrane domain-containing protein 2	Mustela putorius furo	16.3	All	472000000	36100000	567000000	408000000	408000000	637000000	NA	NA	NA	None	NA	NA	NA	NA
XP_004745705.1	CNDP2	M3YYX1	cytosolic non-specific dipeptidase isoform X1	Mustela putorius furo	45.9	All	263000000	328000000	245000000	146000000	146000000	154000000	Sperm_Seminal.plasma	Tail_whole.sperm	NA	Carbamidomethylation_Acetylation_Oxidation	1	1	0	1
YP_007625253.1	COX2	A0A3G1CXQ1	cytochrome c oxidase subunit II (mitochondrion)	Mustela putorius furo	45.4	All	3010000000	1220000000	1020000000	2870000000	2870000000	1610000000	NA	NA	NA	Carbamidomethylation_Oxidation	4	0	0	18
XP_004758498.1	COX5A	M3Z0U2	cytochrome c oxidase subunit 5A, mitochondrial	Mustela putorius furo	60.5	All	4750000000	2710000000	1620000000	2820000000	2820000000	2140000000	Sperm	Tail_whole.sperm	NA	Oxidation	0	0	0	2
XP_004752976.1	COX5B	M3YIS8	cytochrome c oxidase subunit 5B, mitochondrial	Mustela putorius furo	48.8	All	2440000000	633000000	856000000	2000000000	2000000000	1480000000	Sperm	Tail_whole.sperm	NA	Carbamidomethylation_Oxidation	2	0	0	1
XP_004777073.1	COX6B2	M3Y833	cytochrome c oxidase subunit 6B2	Mustela putorius furo	90.9	All	3470000000	2280000000	2340000000	2490000000	2490000000	2310000000	NA	NA	NA	Carbamidomethylation_Acetylation_Oxidation	5	2	0	2
XP_004752512.1	CPM	M3Z1D1	carboxypeptidase M	Mustela putorius furo	11.3	All	296000000	68200000	143000000	130000000	130000000	0	Sperm_Seminal.plasma	whole.sperm	NA	Carbamidomethylation	1	0	0	0
XP_004775402.1	CPT1B	M3XS86	carnitine O-palmitoyltransferase 1, muscle isoform	Mustela putorius furo	33.9	All	454000000	497000000	485000000	455000000	455000000	144000000	Sperm	Tail_head_whole.sperm	NA	Carbamidomethylation_Oxidation	4	0	0	1
XP_004778539.1	CRABP2	A0A8U0NEJ3	cellular retinoic acid-binding protein 2	Mustela putorius furo	83.3	All	2070000000	724000000	81100000	863000000	863000000	460000000	Sperm_Seminal.plasma	whole.sperm	NA	Carbamidomethylation_Oxidation	2	0	0	1
XP_004757183.1	CRAT	A0A8U0MW17	carnitine O-acetyltransferase isoform X1	Mustela putorius furo	16.1	All	114000000	103000000	95600000	111000000	111000000	90300000	Sperm	whole.sperm	NA	None	NA	NA	NA	NA
XP_004771949.1	CRISP1	M3YCJ4	cysteine-rich secretory protein 1	Mustela putorius furo	35.3	All	149000000	522000000	400000000	421000000	421000000	444000000	Sperm_Seminal.plasma	Tail_nucleus_whole.sperm	NA	Carbamidomethylation_Oxidation	11	0	0	2
XP_004766040.1	CRYGN	M3YC57	gamma-crystallin N	Mustela putorius furo	78.1	All	1090000000	2730000000	1370000000	2470000000	2470000000	1410000000	NA	NA	NA	Carbamidomethylation_Oxidation	11	0	0	2
XP_004737915.1	CSNK1A1	M3YS36	casein kinase I isoform X2	Mustela putorius furo	26.6	All	120000000	182000000	166000000	225000000	225000000	165000000	Sperm	whole.sperm	NA	Carbamidomethylation_Oxidation	1	0	0	1
XP_044943339.1	CSNK1G2	A0A8U0V7X5	casein kinase I isoform X1	Mustela putorius furo	33.3	All	196000000	195000000	152000000	159000000	159000000	199000000	Sperm	whole.sperm	NA	Carbamidomethylation	1	0	0	0
XP_004746779.1	CSNK2A1	M3Z2K4	casein kinase II subunit alpha isoform X1	Mustela putorius furo	55.2	All	527000000	737000000	551000000	525000000	525000000	520000000	Sperm	Tail_nucleus_whole.sperm	NA	Carbamidomethylation	1	0	0	0
XP_044932064.1	CSNK2A2	A0A8U0UZ21	casein kinase II subunit alpha' isoform X1	Mustela putorius furo	30.9	All	58600000	83800000	92800000	50800000	50800000	27800000	Sperm_Seminal.plasma	Tail_nucleus_whole.sperm	NA	None	NA	NA	NA	NA
XP_004781035.1	CSNK2B	A0A8U0T7X0	casein kinase II subunit beta isoform X1	Mustela putorius furo	41.9	All	249000000	292000000	292000000	296000000	296000000	58900000	Sperm_Seminal.plasma	Tail_nucleus_whole.sperm	NA	Carbamidomethylation_Oxidation	3	0	0	2
XP_004754149.1	CST3	M3XPW3	cystatin-C	Mustela putorius furo	63.1	All	463000000	2570000000	2070000000	2660000000	2660000000	3660000000	Sperm_Seminal.plasma	Tail_whole.sperm	NA	Carbamidomethylation_Oxidation	4	0	0	3
XP_004754140.1	CST7	M3XPV5	cystatin-F	Mustela putorius furo	43.4	All	218000000	391000000	728000000	233000000	233000000	602000000	NA	NA	NA	Carbamidomethylation	3	0	0	0
XP_004762171.1	CT83	A0A8U0SZ96	kita-kyushu lung cancer antigen 1	Mustela putorius furo	38.9	All	33000000	46700000	64500000	66300000	66300000	0	Sperm	Nucleus_whole.sperm	NA	None	NA	NA	NA	NA
XP_012915421.1	CTSF	M3XWE6	cathepsin F isoform X1	Mustela putorius furo	31.6	All	278000000	318000000	278000000	144000000	144000000	267000000	Sperm_Seminal.plasma	whole.sperm	NA	Carbamidomethylation_Oxidation	6	0	0	1
XP_004770060.3	CTSW	A0A8U0T3B0	cathepsin W isoform X1	Mustela putorius furo	11.8	All	25300000	38700000	49500000	52100000	52100000	0	NA	NA	NA	None	NA	NA	NA	NA
XP_004749605.1	CUNH10orf62	A0A8U0MNQ7	uncharacterized protein C10orf62 homolog	Mustela putorius furo	41.2	All	90200000	22300000	116000000	162000000	162000000	131000000	NA	NA	NA	Phosphorylation_Oxidation	0	0	2	2
XP_004751914.2	CUNH10orf82	M3XWE7	uncharacterized protein C10orf82 homolog	Mustela putorius furo	38.3	All	163000000	188000000	118000000	167000000	167000000	0	NA	NA	NA	Carbamidomethylation	4	0	0	0
XP_004755839.1	CUNH12orf60	A0A8U0MUU6	uncharacterized protein C12orf60 homolog	Mustela putorius furo	18.5	All	73900000	38700000	52500000	55000000	55000000	0	NA	NA	NA	Carbamidomethylation_Oxidation	1	0	0	1
XP_044923223.1	CUNH15orf40	A0A8U0RFS4	UPF0235 protein C15orf40 homolog isoform X2	Mustela putorius furo	30.5	All	153000000	144000000	159000000	183000000	183000000	58100000	NA	NA	NA	None	NA	NA	NA	NA
XP_004764743.1	CUNH17orf98	A0A8U0N1R0	uncharacterized protein C17orf98 homolog	Mustela putorius furo	38.3	All	54300000	85200000	55500000	87000000	87000000	0	NA	NA	NA	None	NA	NA	NA	NA
XP_004771435.1	CUNH19orf71	A0A8U0T3V2	uncharacterized protein C19orf71 homolog isoform X3	Mustela putorius furo	55.3	All	125000000	127000000	134000000	150000000	150000000	0	NA	NA	NA	Carbamidomethylation	2	0	0	0
XP_004774551.1	CUNH1orf185	A0A8U0T582	uncharacterized protein C1orf185 homolog isoform X1	Mustela putorius furo	6.2	All	22000000	26900000	26300000	27100000	27100000	0	NA	NA	NA	None	NA	NA	NA	NA
XP_004760733.1	CUNH3orf84	A0A8U0SYX0	uncharacterized protein C3orf84 homolog	Mustela putorius furo	55.2	All	66800000	86100000	57500000	99700000	99700000	31100000	NA	NA	NA	None	NA	NA	NA	NA
XP_004762578.1	CUNH7orf31	M3XZB3	uncharacterized protein C7orf31 homolog	Mustela putorius furo	48	All	560000000	433000000	1310000000	1060000000	1060000000	282000000	NA	NA	NA	Carbamidomethylation_Acetylation_Oxidation	6	2	0	2
XP_044943827.1	CUNH9orf24	A0A8U0SJJ3	spermatid-specific manchette-related protein 1 isoform X1	Mustela putorius furo	64.1	All	76600000	50100000	62300000	64800000	64800000	33900000	NA	NA	NA	Carbamidomethylation	1	0	0	0
XP_044943828.1	CUNH9orf24	A0A8U0V9K2	spermatid-specific manchette-related protein 1 isoform X2	Mustela putorius furo	74.7	All	1430000000	1130000000	721000000	1550000000	1550000000	933000000	NA	NA	NA	Carbamidomethylation_Oxidation	20	0	0	7
XP_004780227.1	CYB5R2	M3YG57	NADH-cytochrome b5 reductase 2 isoform X1	Mustela putorius furo	88.2	All	2810000000	2400000000	2170000000	2250000000	2250000000	2810000000	Sperm_Seminal.plasma	Tail_nucleus_whole.sperm	NA	Carbamidomethylation_Oxidation	1	0	0	12
XP_004776097.1	CYLC1	A0A8U0NC02	cylicin-1 isoform X1	Mustela putorius furo	21	All	1050000000	195000000	227000000	976000000	976000000	367000000	Sperm	Nucleus_whole.sperm	NA	Carbamidomethylation	1	0	0	0
XP_044937723.1	CYLC2	A0A8U0V3T0	cylicin-2	Mustela putorius furo	27	All	634000000	769000000	867000000	1130000000	1130000000	496000000	Sperm	Tail_head_nucleus_whole.sperm	NA	Oxidation	0	0	0	3
XP_004759815.1	DBI	M3XPD9	acyl-CoA-binding protein	Mustela putorius furo	77	All	244000000	55700000	36600000	111000000	111000000	0	Sperm_Seminal.plasma	whole.sperm	NA	Acetylation	0	1	0	0
XP_004773284.1	DCTN2	A0A8U0NAU5	dynactin subunit 2 isoform X1	Mustela putorius furo	26.8	All	44300000	48400000	35700000	43000000	43000000	19100000	Sperm_Seminal.plasma	Tail_whole.sperm	NA	None	NA	NA	NA	NA
XP_004767037.1	DECR1	M3YHX1	2,4-dienoyl-CoA reductase [(3E)-enoyl-CoA-producing], mitochondrial isoform X1	Mustela putorius furo	20.8	All	110000000	52500000	21100000	45100000	45100000	0	Sperm_Seminal.plasma	Tail_nucleus_whole.sperm	NA	None	NA	NA	NA	NA
XP_044942092.1	DEFB109B	A0A8U0SI20	putative beta-defensin 109B	Mustela putorius furo	11.5	All	95800000	120000000	49600000	145000000	145000000	0	NA	NA	NA	Carbamidomethylation	2	0	0	0
XP_004755267.1	DHRS1	A0A8U0MUQ4	dehydrogenase/reductase SDR family member 1 isoform X1	Mustela putorius furo	46.6	All	334000000	235000000	26200000	192000000	192000000	0	Sperm	whole.sperm	NA	Carbamidomethylation_Acetylation_Oxidation	5	1	0	2
XP_004749869.2	DLAT	A0A8U0MPA7	dihydrolipoyllysine-residue acetyltransferase component of pyruvate dehydrogenase complex, mitochondrial	Mustela putorius furo	37.2	All	818000000	594000000	721000000	787000000	787000000	629000000	Sperm	whole.sperm	NA	Carbamidomethylation_Oxidation	4	0	0	3
XP_004739578.1	DLD	M3Z3G6	dihydrolipoyl dehydrogenase, mitochondrial	Mustela putorius furo	62.7	All	1420000000	1330000000	999000000	1030000000	1030000000	1390000000	Sperm	Tail_whole.sperm	NA	Carbamidomethylation_Oxidation	7	0	0	3
XP_004739314.1	DLST	M3YCY9	dihydrolipoyllysine-residue succinyltransferase component of 2-oxoglutarate dehydrogenase complex, mitochondrial	Mustela putorius furo	35.6	All	748000000	706000000	655000000	593000000	593000000	467000000	Sperm	Tail_nucleus_whole.sperm	NA	Carbamidomethylation_Oxidation	1	0	0	2
XP_044935134.1	DNAH1	A0A8U0V069	dynein axonemal heavy chain 1 isoform X1	Mustela putorius furo	6	All	9233554	16700000	21200000	50100000	50100000	0	Sperm	Tail_whole.sperm	NA	Carbamidomethylation	1	0	0	0
XP_044925456.1	DNAH14	A0A8U0RLL1	dynein axonemal heavy chain 14	Mustela putorius furo	3.6	All	338000000	456000000	527000000	394000000	0	394000000	Sperm	whole.sperm	NA	None	NA	NA	NA	NA
XP_004748854.1	DNAH17	A0A8U0STU6	dynein axonemal heavy chain 17 isoform X4	Mustela putorius furo	27.8	All	220000000	248000000	179000000	238000000	238000000	39500000	Sperm_Seminal.plasma	Tail_whole.sperm	NA	Carbamidomethylation_Oxidation	9	0	0	4
XP_044928665.1	DNAH3	M3YQA6	dynein axonemal heavy chain 3 isoform X1	Mustela putorius furo	7.5	All	34300000	88100000	88900000	45300000	45300000	0	Sperm	Tail_whole.sperm	NA	None	NA	NA	NA	NA
XP_044934431.1	DNAH7	A0A8U0S0T5	LOW QUALITY PROTEIN: dynein axonemal heavy chain 7	Mustela putorius furo	11.5	All	96000000	129000000	29100000	70700000	70700000	37000000	Sperm_Seminal.plasma	Tail_whole.sperm	NA	None	NA	NA	NA	NA
XP_044927079.1	DNAH8	A0A8U0USK0	dynein axonemal heavy chain 8	Mustela putorius furo	26.4	All	235000000	249000000	206000000	218000000	218000000	160000000	Sperm	Tail_whole.sperm	NA	Carbamidomethylation_Phosphorylation_Oxidation	7	0	1	5
XP_004747485.1	DNAI1	M3XYQ3	dynein axonemal intermediate chain 1 isoform X3	Mustela putorius furo	28	All	141000000	103000000	153000000	173000000	173000000	95600000	Sperm	Tail_whole.sperm	NA	Carbamidomethylation	1	0	0	0
XP_004749085.1	DNAI2	M3YS25	dynein axonemal intermediate chain 2	Mustela putorius furo	23.6	All	18200000	27800000	32400000	23000000	23000000	23100000	Sperm	Tail_whole.sperm	NA	Carbamidomethylation_Acetylation	3	1	0	0
XP_004750569.2	DNAJA3	A0A8U0MPH6	dnaJ homolog subfamily A member 3, mitochondrial isoform X1	Mustela putorius furo	18.3	All	178000000	63000000	175000000	183000000	183000000	31600000	Sperm	whole.sperm	NA	Carbamidomethylation	3	0	0	0
XP_004768133.1	DNAJB13	M3YDN8	dnaJ homolog subfamily B member 13 isoform X1	Mustela putorius furo	37	All	209000000	238000000	194000000	224000000	224000000	123000000	Sperm	Tail_whole.sperm	NA	Carbamidomethylation_Phosphorylation	3	0	2	0
XP_004738690.1	DNAJB8	A0A8U0MF34	dnaJ homolog subfamily B member 8	Mustela putorius furo	29.4	All	241000000	28700000	97300000	16600000	16600000	0	Sperm	Tail_nucleus_whole.sperm	NA	None	NA	NA	NA	NA
XP_004768703.1	DNAJC11	M3Y5V1	dnaJ homolog subfamily C member 11 isoform X1	Mustela putorius furo	25.1	All	83100000	76300000	36000000	61400000	61400000	20000000	Sperm	whole.sperm	NA	Carbamidomethylation	1	0	0	0
XP_004739369.1	DNAL1	A0A8U0SPE9	dynein axonemal light chain 1 isoform X2	Mustela putorius furo	32.2	All	44800000	25200000	19000000	57700000	57700000	79000000	Sperm	whole.sperm	NA	Carbamidomethylation	1	0	0	0
XP_004828379.2	DNALI1	M3YTE5	axonemal dynein light intermediate polypeptide 1	Mustela putorius furo	42.6	All	256000000	175000000	362000000	282000000	282000000	62500000	Sperm	Tail_whole.sperm	NA	Carbamidomethylation_Oxidation	1	0	0	1
XP_004738308.1	DNASE1L3	M3YZL2	deoxyribonuclease gamma	Mustela putorius furo	45.7	All	25100000	345000000	491000000	277000000	277000000	55000000	Sperm	whole.sperm	NA	Carbamidomethylation_Oxidation	4	0	0	2
XP_004742036.1	DPY19L2	M3Y904	probable C-mannosyltransferase DPY19L2	Mustela putorius furo	25.6	All	837000000	1410000000	1340000000	1390000000	1390000000	626000000	Sperm	Tail_nucleus_whole.sperm	NA	Carbamidomethylation_Oxidation	5	0	0	10
XP_004754989.1	DUSP21	M3Z5I0	dual specificity protein phosphatase 21	Mustela putorius furo	29.6	All	50400000	32600000	26600000	107000000	107000000	59500000	Sperm	Tail_whole.sperm	NA	Carbamidomethylation_Acetylation_Oxidation	2	1	0	2
XP_004753422.1	DYNLL1	M3XVS6	dynein light chain 1, cytoplasmic	Mustela putorius furo	94.4	All	4300000000	4000000000	2650000000	4580000000	4580000000	2500000000	Sperm_Seminal.plasma	whole.sperm	NA	Carbamidomethylation_Oxidation	9	0	0	4
XP_004747382.1	DYNLL2	A0A8U0MME3	dynein light chain 2, cytoplasmic	Mustela putorius furo	89.9	All	937000000	1850000000	960000000	1660000000	1660000000	1110000000	Sperm_Seminal.plasma	Tail_nucleus_whole.sperm	NA	Carbamidomethylation_Oxidation	8	0	0	12
XP_004754000.1	DYNLRB2	M3YEF4	dynein light chain roadblock-type 2	Mustela putorius furo	38.5	All	748000000	267000000	233000000	416000000	416000000	174000000	Sperm_Seminal.plasma	Tail_whole.sperm	NA	Acetylation_Oxidation	0	2	0	1
XP_044935922.1	DYNLT2	A0A8U0S4S5	dynein light chain Tctex-type protein 2	Mustela putorius furo	13.4	All	68100000	59800000	41900000	63900000	63900000	39700000	Sperm	whole.sperm	NA	Carbamidomethylation	1	0	0	0
XP_004750744.1	ECI1	A0A8U0MQ41	enoyl-CoA delta isomerase 1, mitochondrial	Mustela putorius furo	32.5	All	340000000	647000000	491000000	324000000	324000000	838000000	Sperm	Tail_whole.sperm	NA	Oxidation	0	0	0	2
XP_044939062.1	ECM1	A0A8U0SCC3	LOW QUALITY PROTEIN: extracellular matrix protein 1	Mustela putorius furo	33.6	All	276000000	256000000	158000000	289000000	289000000	0	Sperm_Seminal.plasma	whole.sperm	NA	Carbamidomethylation	4	0	0	0
XP_044930724.1	EEF1A1	A0A8U0UW05	elongation factor 1-alpha 1	Mustela putorius furo	56.9	All	1380000000	1240000000	807000000	1410000000	1410000000	986000000	Sperm_Seminal.plasma	Tail_nucleus_whole.sperm	NA	Carbamidomethylation_Oxidation	4	0	0	2
XP_004770360.2	EEF1G	M3YR78	elongation factor 1-gamma	Mustela putorius furo	32.3	All	238000000	328000000	186000000	221000000	221000000	198000000	Sperm_Seminal.plasma	Tail_nucleus_whole.sperm	NA	Carbamidomethylation	1	0	0	0
XP_004771223.2	EFCAB6	A0A8U0N945	EF-hand calcium-binding domain-containing protein 6 isoform X2	Mustela putorius furo	19.8	All	209000000	260000000	199000000	226000000	226000000	122000000	Sperm	Tail_whole.sperm	NA	Carbamidomethylation_Oxidation	2	0	0	1
XP_004780352.1	EFEMP1	M3XTC2	EGF-containing fibulin-like extracellular matrix protein 1 isoform X1	Mustela putorius furo	40	All	68300000	313000000	279000000	284000000	284000000	138000000	NA	NA	NA	Carbamidomethylation_Oxidation	25	0	0	1
XP_044944887.1	EFHB	A0A8U0SL53	EF-hand domain-containing family member B	Mustela putorius furo	24	All	63100000	92000000	72300000	113000000	113000000	0	Sperm	Tail_whole.sperm	NA	Carbamidomethylation	3	0	0	0
XP_004771933.1	EFHC1	M3YC38	EF-hand domain-containing protein 1 isoform X1	Mustela putorius furo	40.7	All	399000000	304000000	255000000	284000000	284000000	107000000	Sperm	Tail_head_whole.sperm	NA	Carbamidomethylation	4	0	0	0
XP_044945414.1	EFHC2	A0A8U0VB66	EF-hand domain-containing family member C2 isoform X3	Mustela putorius furo	30.5	All	223000000	137000000	208000000	212000000	212000000	52900000	Sperm	Tail_whole.sperm	NA	Carbamidomethylation_Acetylation	8	1	0	0
XP_004767514.3	ELSPBP1	A0A8U0T1X6	epididymal sperm-binding protein 1	Mustela putorius furo	73.1	All	268000000	2030000000	1930000000	1550000000	1550000000	1980000000	Sperm_Seminal.plasma	Tail_whole.sperm	NA	Carbamidomethylation_Oxidation	18	0	0	4
XP_004757684.1	ENKUR	M3YL38	enkurin isoform X1	Mustela putorius furo	53.3	All	104000000	116000000	134000000	112000000	112000000	34800000	Sperm	Tail_whole.sperm	NA	Carbamidomethylation_Acetylation	2	1	0	0
XP_004768674.1	ENO1	A0A8U0T2G8	alpha-enolase isoform X1	Mustela putorius furo	79.5	All	2240000000	2200000000	1770000000	1980000000	1980000000	1500000000	Sperm_Seminal.plasma	Tail_nucleus_whole.sperm	NA	Carbamidomethylation_Oxidation	4	0	0	7
XP_004760508.1	ENO3	A0A8U0SYL0	beta-enolase isoform X1	Mustela putorius furo	27	All	111000000	426000000	384000000	443000000	443000000	92500000	Sperm_Seminal.plasma	Tail_whole.sperm	NA	Carbamidomethylation	1	0	0	0
XP_004740263.1	ENPP3	M3YTA2	ectonucleotide pyrophosphatase/phosphodiesterase family member 3	Mustela putorius furo	25	All	27200000	297000000	434000000	265000000	265000000	390000000	Sperm_Seminal.plasma	whole.sperm	NA	Carbamidomethylation_Oxidation	9	0	0	1
XP_004761835.1	EQTN	A0A8U0SZC7	equatorin	Mustela putorius furo	40.5	All	2250000000	619000000	563000000	1020000000	1020000000	827000000	Sperm	whole.sperm	NA	Carbamidomethylation_Oxidation	1	0	0	1
XP_004758310.1	ERLIN2	M3YF53	erlin-2 isoform X1	Mustela putorius furo	26.4	All	52300000	31800000	7.66548e+06	23200000	23200000	0	Sperm	Tail_membrane_whole.sperm	NA	None	NA	NA	NA	NA
XP_004758547.1	ETFA	M3Z0X6	electron transfer flavoprotein subunit alpha, mitochondrial	Mustela putorius furo	70.6	All	718000000	517000000	448000000	584000000	584000000	756000000	Sperm	Tail_whole.sperm	NA	Carbamidomethylation_Oxidation	5	0	0	4
XP_004767192.1	ETFB	A0A8U0N3Z4	electron transfer flavoprotein subunit beta isoform X1	Mustela putorius furo	62.7	All	900000000	775000000	562000000	438000000	438000000	754000000	Sperm	Tail_whole.sperm	NA	Carbamidomethylation_Oxidation	4	0	0	3
XP_044941892.1	ETFDH	A0A8U0SFT1	electron transfer flavoprotein-ubiquinone oxidoreductase, mitochondrial	Mustela putorius furo	34.5	All	211000000	255000000	130000000	231000000	231000000	152000000	Sperm	Membrane_whole.sperm	NA	Carbamidomethylation_Oxidation	3	0	0	1
XP_044941812.1	EVPL	A0A8U0SF83	envoplakin isoform X1	Mustela putorius furo	43.5	All	365000000	298000000	67300000	173000000	173000000	0	Sperm_Seminal.plasma	Tail_whole.sperm	NA	Carbamidomethylation_Phosphorylation_Oxidation	7	0	1	5
XP_044936034.1	EZR	M3Y1E5	ezrin	Mustela putorius furo	37.5	All	412000000	524000000	470000000	282000000	282000000	256000000	Sperm_Seminal.plasma	Tail_whole.sperm	NA	Carbamidomethylation_Oxidation	4	0	0	2
XP_004740454.1	FAAH	M3YMY1	fatty-acid amide hydrolase 1	Mustela putorius furo	38	All	220000000	52200000	44300000	124000000	124000000	0	Sperm	Tail_whole.sperm	NA	Carbamidomethylation	5	0	0	0
XP_012902179.1	FABP12	A0A8U0T8Z4	fatty acid-binding protein 12	Mustela putorius furo	25.5	All	21000000	32400000	28000000	32200000	32200000	0	NA	NA	NA	Carbamidomethylation_Acetylation	1	1	0	0
XP_044919100.1	FABP5	A0A8U0R741	fatty acid-binding protein 5	Mustela putorius furo	77	All	988000000	979000000	374000000	985000000	985000000	1060000000	Sperm_Seminal.plasma	whole.sperm	NA	Carbamidomethylation_Acetylation_Oxidation	15	1	0	7
XP_012905610.1	FAM166A	M3YUJ7	protein FAM166A isoform X2	Mustela putorius furo	56.7	All	658000000	718000000	738000000	723000000	723000000	445000000	Sperm	Tail_nucleus_whole.sperm	NA	Carbamidomethylation_Oxidation	5	0	0	2
XP_004781436.1	FAM166C	M3YA09	protein FAM166C	Mustela putorius furo	29.4	All	138000000	184000000	129000000	173000000	173000000	0	Sperm	Tail_nucleus_whole.sperm	NA	None	NA	NA	NA	NA
XP_004765904.2	FAM170B	A0A8U0N2S5	protein FAM170B	Mustela putorius furo	6.6	All	81700000	51000000	40100000	77300000	77300000	0	NA	NA	NA	None	NA	NA	NA	NA
XP_044943814.1	FAM205A	A0A8U0SM01	protein FAM205A	Mustela putorius furo	14.6	All	486000000	569000000	554000000	601000000	601000000	270000000	Sperm	Nucleus_whole.sperm	NA	Carbamidomethylation	4	0	0	0
XP_004747537.2	FAM205C	A0A8U0MM16	protein FAM205C	Mustela putorius furo	38.4	All	410000000	475000000	392000000	701000000	701000000	356000000	Sperm	whole.sperm	NA	Carbamidomethylation_Phosphorylation_Oxidation	3	0	1	1
XP_004751840.1	FAM24B	A0A8U0MRJ6	protein FAM24B isoform X1	Mustela putorius furo	63.4	All	357000000	67100000	42100000	264000000	264000000	90100000	NA	NA	NA	Carbamidomethylation	6	0	0	0
XP_004737786.1	FAM71B	M3YPY4	protein FAM71B	Mustela putorius furo	46.9	All	1150000000	970000000	1140000000	716000000	716000000	1200000000	NA	NA	NA	Carbamidomethylation_Phosphorylation_Oxidation	12	0	13	17
XP_004739025.1	FAM71D	A0A8U0MEI2	protein FAM71D	Mustela putorius furo	17.6	All	28900000	61500000	72700000	71100000	71100000	0	NA	NA	NA	Carbamidomethylation_Oxidation	1	0	0	1
XP_044932848.1	FAM71E2	A0A8U0UZ66	protein FAM71E2 isoform X1	Mustela putorius furo	32.8	All	577000000	402000000	474000000	602000000	602000000	470000000	NA	NA	NA	Carbamidomethylation_Phosphorylation_Oxidation	3	0	4	8
XP_004749041.1	FDXR	A0A8U0MNH4	NADPH:adrenodoxin oxidoreductase, mitochondrial isoform X2	Mustela putorius furo	51	All	548000000	416000000	368000000	224000000	224000000	330000000	Sperm	whole.sperm	NA	Carbamidomethylation_Oxidation	1	0	0	3
XP_044940588.1	FH	A0A8U0V6H8	fumarate hydratase, mitochondrial	Mustela putorius furo	64	All	804000000	357000000	862000000	844000000	844000000	472000000	Sperm_Seminal.plasma	Tail_whole.sperm	NA	Carbamidomethylation_Oxidation	1	0	0	4
XP_004773725.1	FHL1	M3XSB1	four and a half LIM domains protein 1 isoform X3	Mustela putorius furo	51.4	All	283000000	392000000	464000000	412000000	412000000	408000000	Sperm_Seminal.plasma	Head_whole.sperm	NA	Carbamidomethylation	24	0	0	0
XP_012905367.1	FMC1	G9L1Z4	protein FMC1 homolog isoform X1	Mustela putorius furo	17.7	All	37500000	30900000	35500000	39300000	39300000	36600000	NA	NA	NA	None	NA	NA	NA	NA
XP_004756748.1	FMO2	M3YVY2	dimethylaniline monooxygenase [N-oxide-forming] 2	Mustela putorius furo	57.7	All	927000000	285000000	16400000	267000000	267000000	0	NA	NA	NA	Carbamidomethylation_Oxidation	7	0	0	3
XP_004767048.1	FN1	A0A8U0T1Q5	fibronectin isoform X1	Mustela putorius furo	43.2	All	426000000	1540000000	1680000000	742000000	742000000	628000000	Sperm_Seminal.plasma	Membrane_whole.sperm	Seminal Vesicle marker	Carbamidomethylation_Oxidation	36	0	0	7
XP_004747173.1	FNDC8	M3YTV9	fibronectin type III domain-containing protein 8	Mustela putorius furo	38.8	All	513000000	349000000	186000000	476000000	476000000	277000000	Sperm	Tail_head_nucleus_whole.sperm	NA	Carbamidomethylation_Phosphorylation_Oxidation	3	0	2	3
XP_044930511.1	FSCB	A0A8U0RW20	fibrous sheath CABYR-binding protein	Mustela putorius furo	22.3	All	322000000	163000000	1140000000	507000000	507000000	305000000	NA	NA	NA	Acetylation_Phosphorylation	0	1	3	0
XP_044918889.1	FSCN3	M3Y5I4	fascin-3 isoform X2	Mustela putorius furo	59.8	All	621000000	806000000	704000000	721000000	721000000	106000000	Sperm	Tail_head_whole.sperm	NA	Carbamidomethylation_Acetylation_Oxidation	14	1	0	7
XP_004757903.1	FSIP2	A0A8U0MVH5	fibrous sheath-interacting protein 2 isoform X2	Mustela putorius furo	11.3	All	233000000	339000000	385000000	239000000	239000000	119000000	Sperm	Tail_whole.sperm	NA	Carbamidomethylation_Phosphorylation_Oxidation	11	0	4	3
XP_004770516.3	FTH1	A0A8U0N787	ferritin heavy chain	Mustela putorius furo	42.6	All	383000000	532000000	289000000	515000000	515000000	270000000	Sperm_Seminal.plasma	Tail_nucleus_whole.sperm	NA	Carbamidomethylation	1	0	0	0
XP_004767420.3	FTL	M3XW22	ferritin light chain	Mustela putorius furo	66.9	All	1120000000	1750000000	1330000000	1720000000	1720000000	992000000	Sperm_Seminal.plasma	whole.sperm	NA	Carbamidomethylation_Oxidation	1	0	0	1
XP_044937363.1	FTMT	A0A8U0V3F9	ferritin, mitochondrial	Mustela putorius furo	48.8	All	948000000	987000000	976000000	1220000000	1220000000	889000000	Sperm	Tail_nucleus_whole.sperm	NA	Carbamidomethylation	5	0	0	0
XP_004741245.1	FUCA1	M3YWM9	tissue alpha-L-fucosidase	Mustela putorius furo	23.3	All	310000000	495000000	466000000	536000000	536000000	664000000	Sperm_Seminal.plasma	whole.sperm	NA	Carbamidomethylation_Oxidation	2	0	0	1
XP_004779351.1	FUNDC2	A0A8U0NG73	FUN14 domain-containing protein 2	Mustela putorius furo	36.5	All	526000000	483000000	385000000	449000000	449000000	494000000	Sperm	Tail_nucleus_whole.sperm	NA	Phosphorylation_Oxidation	0	0	2	1
XP_004770346.1	GANAB	M3YQN2	neutral alpha-glucosidase AB isoform X1	Mustela putorius furo	16.8	All	104000000	104000000	121000000	90200000	90200000	26800000	Sperm_Seminal.plasma	Tail_membrane_whole.sperm	NA	None	NA	NA	NA	NA
XP_004766761.1	GAPDH	M3YZM6	glyceraldehyde-3-phosphate dehydrogenase	Mustela putorius furo	57.7	All	1620000000	1060000000	672000000	957000000	957000000	514000000	Sperm_Seminal.plasma	Tail_nucleus_whole.sperm	NA	Carbamidomethylation_Phosphorylation_Oxidation	7	0	2	10
XP_044931876.1	GAPDHS	A0A8U0RYL2	glyceraldehyde-3-phosphate dehydrogenase, testis-specific	Mustela putorius furo	84.8	All	13000000000	10800000000	15300000000	13700000000	13700000000	8710000000	Sperm_Seminal.plasma	Tail_nucleus_whole.sperm	Testis marker	Carbamidomethylation_Phosphorylation_Oxidation	13	0	1	16
XP_044940299.1	GATD3	A0A8U0V741	glutamine amidotransferase-like class 1 domain-containing protein 3A, mitochondrial	Mustela putorius furo	46.2	All	238000000	174000000	102000000	199000000	199000000	323000000	Sperm	Tail_whole.sperm	NA	Carbamidomethylation_Oxidation	2	0	0	1
XP_004750349.1	GDE1	M3YPL0	glycerophosphodiester phosphodiesterase 1 isoform X1	Mustela putorius furo	21	All	278000000	276000000	193000000	183000000	183000000	252000000	Sperm	Tail_head_whole.sperm	NA	Carbamidomethylation	1	0	0	0
XP_004761912.1	GK	A0A8U0MZR1	glycerol kinase isoform X3	Mustela putorius furo	57.9	All	773000000	906000000	919000000	972000000	972000000	680000000	Sperm	Tail_whole.sperm	NA	Carbamidomethylation_Oxidation	6	0	0	3
XP_004776341.1	GK2	A0A8U0T5Y9	glycerol kinase 2	Mustela putorius furo	46.5	All	632000000	729000000	730000000	709000000	709000000	387000000	Sperm	Tail_whole.sperm	NA	Carbamidomethylation	7	0	0	0
XP_004752459.1	GLIPR1L1	A0A8U0SVK6	GLIPR1-like protein 1	Mustela putorius furo	25.3	All	107000000	123000000	207000000	91700000	91700000	110000000	Sperm_Seminal.plasma	whole.sperm	Testis marker	Carbamidomethylation_Oxidation	4	0	0	1
XP_004752460.1	GLIPR1L2	M3Z1A5	GLIPR1-like protein 2	Mustela putorius furo	20.1	All	251000000	151000000	133000000	189000000	189000000	397000000	Sperm	whole.sperm	NA	Carbamidomethylation_Oxidation	9	0	0	1
XP_004767960.1	GLUL	M3YJB2	glutamine synthetase isoform X1	Mustela putorius furo	73.7	All	2600000000	2650000000	2210000000	2630000000	2630000000	1030000000	Sperm_Seminal.plasma	Tail_nucleus_whole.sperm	NA	Carbamidomethylation_Oxidation	13	0	0	3
XP_012919684.1	GLUL	A0A8U0THE0	glutamine synthetase isoform X2	Mustela putorius furo	73.1	All	169000000	164000000	150000000	238000000	238000000	122000000	Sperm_Seminal.plasma	Tail_nucleus_whole.sperm	NA	None	NA	NA	NA	NA
XP_004780107.1	GLYCTK	M3YJN2	glycerate kinase isoform X4	Mustela putorius furo	8.6	All	37300000	39500000	48900000	28600000	28600000	0	NA	NA	NA	Carbamidomethylation	1	0	0	0
XP_004769764.1	GNAI3	M3XW14	guanine nucleotide-binding protein	Mustela putorius furo	20.6	All	122000000	94700000	60300000	58900000	58900000	0	Seminal.plasma	NA	NA	None	NA	NA	NA	NA
XP_004776072.1	GNPAT	A0A8U0NDJ3	dihydroxyacetone phosphate acyltransferase isoform X1	Mustela putorius furo	13.8	All	257000000	185000000	75600000	184000000	184000000	0	Sperm	whole.sperm	NA	Carbamidomethylation	1	0	0	0
XP_012907626.1	GOT2	M3Y0H1	aspartate aminotransferase, mitochondrial	Mustela putorius furo	67.4	All	855000000	658000000	455000000	769000000	769000000	1070000000	Sperm	Tail_whole.sperm	NA	Carbamidomethylation_Oxidation	6	0	0	3
XP_004750334.1	GP2	M3YPH7	pancreatic secretory granule membrane major glycoprotein	Mustela putorius furo	14.6	All	328000000	40400000	120000000	65500000	65500000	0	Sperm_Seminal.plasma	whole.sperm	NA	Carbamidomethylation	3	0	0	0
XP_012916505.1	GPC2	A0A8U0TFR8	glypican-2 isoform X1	Mustela putorius furo	41.5	All	132000000	749000000	644000000	641000000	641000000	883000000	Sperm	whole.sperm	NA	Carbamidomethylation_Oxidation	12	0	0	1
XP_004754360.1	GPD1L	M3YKG9	glycerol-3-phosphate dehydrogenase 1-like protein	Mustela putorius furo	18.8	All	59200000	67000000	91700000	64700000	64700000	25600000	Sperm_Seminal.plasma	Tail_whole.sperm	NA	Carbamidomethylation	1	0	0	0
XP_004743943.1	GPD2	A0A8U0SRL4	glycerol-3-phosphate dehydrogenase, mitochondrial isoform X1	Mustela putorius furo	61.8	All	670000000	706000000	300000000	547000000	547000000	453000000	Sperm	Tail_whole.sperm	NA	Carbamidomethylation_Oxidation	4	0	0	5
XP_044931911.1	GPI	A0A8U0RW03	glucose-6-phosphate isomerase	Mustela putorius furo	25.8	All	279000000	226000000	123000000	117000000	117000000	179000000	Sperm_Seminal.plasma	whole.sperm	NA	Carbamidomethylation_Acetylation_Oxidation	1	1	0	2
XP_004737857.2	GPX3	A0A8U0MDB1	glutathione peroxidase 3	Mustela putorius furo	38.9	All	42800000	188000000	421000000	200000000	200000000	114000000	Seminal.plasma	NA	NA	Oxidation	0	0	0	1
XP_004778141.2	GPX4	A0A8U0NE83	phospholipid hydroperoxide glutathione peroxidase isoform X2	Mustela putorius furo	74.1	All	15500000000	20300000000	18500000000	17400000000	17400000000	11600000000	Sperm_Seminal.plasma	Tail_head_nucleus_whole.sperm	NA	Carbamidomethylation_Oxidation	14	0	0	5
XP_004780028.2	GPX5	A0A8U0NGN6	epididymal secretory glutathione peroxidase isoform X1	Mustela putorius furo	54.8	All	1720000000	5020000000	901000000	5170000000	5170000000	5690000000	NA	NA	NA	Carbamidomethylation_Oxidation	1	0	0	1
XP_004772264.1	GRPEL1	M3YGD7	grpE protein homolog 1, mitochondrial isoform X1	Mustela putorius furo	31	All	164000000	136000000	79500000	89400000	89400000	92100000	Sperm	Tail_whole.sperm	NA	None	NA	NA	NA	NA
XP_012902828.1	GSN	A0A8U0TA08	gelsolin isoform X3	Mustela putorius furo	25.3	All	211000000	231000000	145000000	162000000	162000000	109000000	Sperm_Seminal.plasma	whole.sperm	NA	Carbamidomethylation_Oxidation	1	0	0	1
XP_004769774.1	GSTM3	M3XX38	glutathione S-transferase Mu 3	Mustela putorius furo	90.7	All	9230000000	11800000000	11900000000	12200000000	12200000000	8900000000	Sperm_Seminal.plasma	Tail_head_nucleus_whole.sperm	NA	Carbamidomethylation_Acetylation_Phosphorylation_Oxidation	9	1	1	15
XP_044930824.1	GUSB	A0A8U0RXJ7	beta-glucuronidase isoform X1	Mustela putorius furo	14.8	All	77000000	54600000	45400000	121000000	121000000	99900000	Sperm_Seminal.plasma	whole.sperm	NA	Oxidation	0	0	0	1
XP_012905527.1	H2AW	M3Z4A4	histone H2A type 3	Mustela putorius furo	58.6	All	1800000000	2080000000	1110000000	1660000000	1660000000	919000000	NA	NA	NA	None	NA	NA	NA	NA
XP_004778812.1	H2BC1	M3Z4I9	histone H2B type 1-A	Mustela putorius furo	57.5	All	24900000	29100000	20200000	27500000	27500000	0	Sperm_Seminal.plasma	Tail_nucleus_whole.sperm	NA	None	NA	NA	NA	NA
XP_004748165.2	HADH	A0A8U0MN76	hydroxyacyl-coenzyme A dehydrogenase, mitochondrial	Mustela putorius furo	61.8	All	868000000	608000000	387000000	218000000	218000000	195000000	Sperm	Tail_whole.sperm	NA	Carbamidomethylation_Oxidation	1	0	0	7
XP_004781443.1	HADHA	M3YAX4	trifunctional enzyme subunit alpha, mitochondrial isoform X1	Mustela putorius furo	66.4	All	1270000000	904000000	674000000	793000000	793000000	676000000	Sperm	Tail_whole.sperm	NA	Carbamidomethylation_Oxidation	7	0	0	16
XP_004781442.1	HADHB	M3YAW3	trifunctional enzyme subunit beta, mitochondrial	Mustela putorius furo	68	All	1310000000	1030000000	915000000	862000000	862000000	764000000	Sperm	whole.sperm	NA	Carbamidomethylation_Oxidation	3	0	0	8
XP_004766918.1	HEXB	A0A8U0N4T7	beta-hexosaminidase subunit beta	Mustela putorius furo	27.3	All	79800000	354000000	345000000	212000000	212000000	58300000	Sperm_Seminal.plasma	whole.sperm	NA	None	NA	NA	NA	NA
XP_004762608.1	HIBADH	M3Y0H2	3-hydroxyisobutyrate dehydrogenase, mitochondrial	Mustela putorius furo	70.8	All	1300000000	916000000	795000000	1060000000	1060000000	1120000000	Sperm	Tail_whole.sperm	NA	Carbamidomethylation_Oxidation	5	0	0	10
XP_004763446.1	HIBCH	M3YLW3	3-hydroxyisobutyryl-CoA hydrolase, mitochondrial isoform X1	Mustela putorius furo	62	All	241000000	189000000	130000000	210000000	210000000	286000000	Sperm	Tail_membrane_whole.sperm	NA	Carbamidomethylation_Oxidation	5	0	0	1
XP_004737479.1	HINT1	G9K4C0	histidine triad nucleotide-binding protein 1	Mustela putorius furo	55.6	All	35200000	60600000	45700000	63900000	63900000	60600000	Sperm_Seminal.plasma	whole.sperm	NA	None	NA	NA	NA	NA
XP_012899727.1	HK1	A0A8U0NI37	hexokinase-1 isoform X2	Mustela putorius furo	61	All	2770000000	4270000000	4080000000	3570000000	3570000000	5600000000	Sperm_Seminal.plasma	Tail_membrane_whole.sperm	NA	Carbamidomethylation_Phosphorylation_Oxidation	16	0	1	21
XP_004740912.1	HMGB4	A0A8U0ME06	high mobility group protein B4	Mustela putorius furo	25.9	All	66200000	70600000	41500000	71100000	71100000	40700000	Sperm	Nucleus_whole.sperm	NA	Carbamidomethylation	1	0	0	0
XP_004741248.1	HMGCL	A0A8U0MHB7	hydroxymethylglutaryl-CoA lyase, mitochondrial isoform X1	Mustela putorius furo	22.5	All	43800000	58100000	48200000	94800000	94800000	125000000	Sperm	whole.sperm	NA	Carbamidomethylation_Oxidation	2	0	0	1
XP_004774144.1	HNRNPK	A0A8U0NAA8	heterogeneous nuclear ribonucleoprotein K isoform X1	Mustela putorius furo	14.7	All	66800000	82800000	24600000	63000000	63000000	35600000	Sperm_Seminal.plasma	whole.sperm	NA	Carbamidomethylation	1	0	0	0
XP_004766567.2	HSCB	A0A8U0N399	iron-sulfur cluster co-chaperone protein HscB isoform X1	Mustela putorius furo	32.6	All	134000000	102000000	105000000	118000000	118000000	115000000	Sperm	whole.sperm	NA	Oxidation	0	0	0	1
XP_004781277.1	HSD17B10	M3YEC3	3-hydroxyacyl-CoA dehydrogenase type-2	Mustela putorius furo	83.1	All	365000000	248000000	193000000	312000000	312000000	440000000	Sperm	Tail_whole.sperm	NA	Carbamidomethylation_Oxidation	2	0	0	3
XP_044925288.1	HSD17B4	G9K4U5	peroxisomal multifunctional enzyme type 2	Mustela putorius furo	26.7	All	177000000	134000000	186000000	52800000	52800000	142000000	Sperm	whole.sperm	NA	Carbamidomethylation	1	0	0	0
XP_004747874.1	HSDL2	M3Y8L2	hydroxysteroid dehydrogenase-like protein 2	Mustela putorius furo	40.9	All	261000000	149000000	64800000	175000000	175000000	114000000	Sperm	Tail_whole.sperm	NA	Carbamidomethylation_Oxidation	6	0	0	3
XP_044929822.1	HSP90AA1	A0A8U0RV06	heat shock protein HSP 90-alpha	Mustela putorius furo	45.7	All	678000000	913000000	751000000	660000000	660000000	473000000	Sperm_Seminal.plasma	Tail_nucleus_membrane_whole.sperm	NA	Carbamidomethylation	2	0	0	0
XP_004739851.1	HSP90AB1	M3YME1	heat shock protein HSP 90-beta	Mustela putorius furo	43.6	All	474000000	305000000	56400000	320000000	320000000	178000000	Sperm_Seminal.plasma	Tail_membrane_whole.sperm	NA	Oxidation	0	0	0	2
XP_044940706.1	HSP90B1	M3YKT3	endoplasmin	Mustela putorius furo	31.3	All	208000000	253000000	66000000	192000000	192000000	142000000	Sperm_Seminal.plasma	Tail_nucleus_whole.sperm	NA	Oxidation	0	0	0	3
XP_004770559.1	HSPA13	M3YH10	heat shock 70 kDa protein 13 isoform X1	Mustela putorius furo	36.8	All	34800000	195000000	357000000	136000000	136000000	219000000	Sperm_Seminal.plasma	Nucleus_whole.sperm	NA	None	NA	NA	NA	NA
XP_004780990.1	HSPA1L	M3Z3S8	heat shock 70 kDa protein 1-like	Mustela putorius furo	71.6	All	2330000000	2340000000	2430000000	1900000000	1900000000	2670000000	Sperm_Seminal.plasma	Tail_membrane_whole.sperm	NA	Carbamidomethylation_Oxidation	8	0	0	8
XP_004738984.1	HSPA2	M3Z7F7	heat shock-related 70 kDa protein 2	Mustela putorius furo	47.6	All	1070000000	965000000	718000000	921000000	921000000	720000000	Sperm_Seminal.plasma	Tail_membrane_whole.sperm	NA	Carbamidomethylation_Oxidation	1	0	0	3
XP_004747992.1	HSPA4L	A0A8U0MMW0	heat shock 70 kDa protein 4L isoform X1	Mustela putorius furo	21.4	All	27600000	147000000	91600000	128000000	128000000	28600000	Sperm_Seminal.plasma	whole.sperm	NA	Carbamidomethylation	1	0	0	0
XP_004757385.1	HSPA5	M3YR24	endoplasmic reticulum chaperone BiP	Mustela putorius furo	57.3	All	492000000	217000000	253000000	326000000	326000000	105000000	Sperm_Seminal.plasma	Tail_nucleus_membrane_whole.sperm	NA	Carbamidomethylation_Oxidation	1	0	0	2
XP_004750153.2	HSPA8	A0A8U0S744	heat shock cognate 71 kDa protein	Mustela putorius furo	45.7	All	217000000	113000000	27600000	122000000	122000000	41100000	Sperm_Seminal.plasma	Tail_membrane_whole.sperm	NA	Carbamidomethylation_Oxidation	2	0	0	8
XP_004744917.1	HSPA9	M3YD47	stress-70 protein, mitochondrial	Mustela putorius furo	61.9	All	1220000000	1000000000	818000000	1200000000	1200000000	989000000	Sperm	Tail_membrane_whole.sperm	NA	Carbamidomethylation_Oxidation	4	0	0	10
XP_004761684.2	HSPB1	A0A8U0SZT0	heat shock protein beta-1	Mustela putorius furo	73.9	All	5150000000	2240000000	295000000	2240000000	2240000000	606000000	Sperm_Seminal.plasma	Tail_membrane_whole.sperm	NA	Phosphorylation	0	0	2	0
XP_004772764.1	HSPB9	A0A8U0T4G2	heat shock protein beta-9	Mustela putorius furo	65.4	All	291000000	478000000	649000000	743000000	743000000	382000000	NA	NA	NA	Carbamidomethylation_Phosphorylation	3	0	2	0
XP_004772226.1	HSPD1	A0A8U0T462	60 kDa heat shock protein, mitochondrial	Mustela putorius furo	78.7	All	2400000000	1460000000	1450000000	1640000000	1640000000	1890000000	Sperm_Seminal.plasma	Tail_membrane_whole.sperm	NA	Carbamidomethylation_Oxidation	4	0	0	23
XP_004772225.1	HSPE1	A0A8U0N904	10 kDa heat shock protein, mitochondrial isoform X2	Mustela putorius furo	73.5	All	2150000000	683000000	1240000000	1200000000	1200000000	2350000000	Sperm_Seminal.plasma	Tail_whole.sperm	NA	Oxidation	0	0	0	1
XP_004750062.1	HYOU1	A0A8U0TCF4	hypoxia up-regulated protein 1 isoform X1	Mustela putorius furo	20.1	All	119000000	120000000	125000000	108000000	108000000	61100000	Sperm_Seminal.plasma	Tail_nucleus_membrane_whole.sperm	NA	Carbamidomethylation_Oxidation	1	0	0	2
XP_004751514.1	IARS2	A0A8U0SV20	isoleucine--tRNA ligase, mitochondrial	Mustela putorius furo	43.8	All	1180000000	830000000	691000000	806000000	806000000	847000000	Sperm	Tail_whole.sperm	NA	Carbamidomethylation_Oxidation	7	0	0	2
XP_004763790.1	IDH2	M3YWC0	isocitrate dehydrogenase [NADP], mitochondrial	Mustela putorius furo	50.1	All	635000000	337000000	310000000	323000000	323000000	379000000	Sperm_Seminal.plasma	Tail_whole.sperm	NA	Carbamidomethylation_Oxidation	7	0	0	2
XP_044923079.1	IDH3A	A0A8U0UQ78	isocitrate dehydrogenase [NAD] subunit alpha, mitochondrial isoform X1	Mustela putorius furo	54.1	All	449000000	425000000	293000000	502000000	502000000	500000000	Sperm	Tail_nucleus_whole.sperm	NA	Carbamidomethylation_Oxidation	7	0	0	5
XP_004772973.1	IDH3B	A0A8U0N9B1	isocitrate dehydrogenase [NAD] subunit beta, mitochondrial isoform X1	Mustela putorius furo	25.3	All	182000000	211000000	174000000	233000000	233000000	206000000	Sperm	Tail_nucleus_whole.sperm	NA	Carbamidomethylation	1	0	0	0
XP_012902761.2	IGFBP7	A0A8U0TA50	insulin-like growth factor-binding protein 7	Mustela putorius furo	62.6	All	216000000	581000000	890000000	866000000	866000000	1260000000	Sperm_Seminal.plasma	Membrane	NA	Carbamidomethylation	15	0	0	0
XP_004767296.1	IL4I1	A0A8U0T237	L-amino-acid oxidase isoform X1	Mustela putorius furo	83.3	All	22800000000	22100000000	19700000000	17100000000	17100000000	15900000000	Sperm	Tail_whole.sperm	NA	Carbamidomethylation_Oxidation	7	0	0	18
XP_004742403.1	IMMT	A0A8U0SQW3	MICOS complex subunit MIC60 isoform X1	Mustela putorius furo	51.3	All	320000000	467000000	561000000	367000000	367000000	202000000	Sperm	Tail_whole.sperm	NA	Carbamidomethylation_Oxidation	1	0	0	3
XP_044919095.1	IMPA1	A0A8U0SG77	inositol monophosphatase 1	Mustela putorius furo	13	All	20700000	57900000	23400000	39100000	39100000	0	Sperm_Seminal.plasma	Tail_whole.sperm	NA	Carbamidomethylation	1	0	0	0
XP_004780155.1	IQCF1	M3YK44	IQ domain-containing protein F1	Mustela putorius furo	23	All	177000000	215000000	272000000	235000000	235000000	143000000	Sperm	whole.sperm	NA	Acetylation	0	1	0	0
XP_044937502.1	IQCN	A0A8U0S9D6	IQ domain-containing protein N isoform X1	Mustela putorius furo	39.2	All	879000000	879000000	615000000	1270000000	1270000000	600000000	Sperm	Nucleus_membrane_whole.sperm	NA	Carbamidomethylation_Acetylation_Phosphorylation_Oxidation	48	1	17	29
XP_004781339.1	ISG15	M3YR61	ubiquitin-like protein ISG15	Mustela putorius furo	35.3	All	284000000	339000000	137000000	356000000	356000000	140000000	Sperm	Tail	NA	Oxidation	0	0	0	2
XP_004777066.1	ISOC2	A0A8U0T6D2	isochorismatase domain-containing protein 2	Mustela putorius furo	87.3	All	703000000	815000000	361000000	1120000000	1120000000	995000000	Sperm	Tail_whole.sperm	NA	Carbamidomethylation_Acetylation_Oxidation	7	1	0	3
XP_004751156.1	IVD	M3YAQ9	isovaleryl-CoA dehydrogenase, mitochondrial	Mustela putorius furo	36.9	All	328000000	202000000	106000000	233000000	233000000	170000000	Sperm	Tail_whole.sperm	NA	Oxidation	0	0	0	1
XP_044933010.1	IZUMO1	A0A8U0RYE2	izumo sperm-egg fusion protein 1 isoform X1	Mustela putorius furo	55.6	All	2570000000	1900000000	1100000000	1300000000	1300000000	2760000000	Sperm	whole.sperm	NA	Carbamidomethylation_Oxidation	5	0	0	1
XP_012904183.1	IZUMO4	M3Y6K0	izumo sperm-egg fusion protein 4 isoform X6	Mustela putorius furo	50.3	All	4100000000	4170000000	4360000000	4060000000	4060000000	6920000000	Sperm_Seminal.plasma	Tail_nucleus_whole.sperm	NA	Oxidation	0	0	0	4
XP_004772793.1	JUP	M3YHH7	junction plakoglobin	Mustela putorius furo	45.3	All	176000000	617000000	257000000	133000000	133000000	298000000	Sperm	whole.sperm	NA	Carbamidomethylation_Acetylation_Oxidation	5	1	0	2
XP_004772787.1	KLHL10	M3YH23	kelch-like protein 10	Mustela putorius furo	18.1	All	9669462	33000000	74000000	48300000	48300000	20500000	Sperm	whole.sperm	NA	None	NA	NA	NA	NA
XP_004767234.1	KLK1	M3XR83	kallikrein-1	Mustela putorius furo	17.2	All	180000000	747000000	425000000	472000000	472000000	520000000	NA	NA	NA	Carbamidomethylation_Oxidation	1	0	0	1
XP_004767217.1	KLK11	M3XR05	kallikrein-11	Mustela putorius furo	15.2	All	68600000	224000000	234000000	91300000	91300000	0	Sperm_Seminal.plasma	Membrane_whole.sperm	NA	None	NA	NA	NA	NA
XP_004774734.2	KRT1	A0A8U0NB30	keratin, type II cytoskeletal 1	Mustela putorius furo	44	All	23100000	78600000	127000000	400000000	400000000	0	Sperm_Seminal.plasma	Tail_nucleus_whole.sperm	NA	Oxidation	0	0	0	2
XP_044926088.1	KRT10	A0A8U0RLH0	keratin, type I cytoskeletal 10 isoform X1	Mustela putorius furo	39.4	All	810000000	2070000000	3640000000	1280000000	1280000000	3300000000	Sperm_Seminal.plasma	Tail_nucleus_whole.sperm	NA	Carbamidomethylation	1	0	0	0
XP_044936622.1	KRT15	A0A8U0S540	keratin, type I cytoskeletal 15	Mustela putorius furo	58.4	All	314000000	480000000	26300000	132000000	132000000	0	Sperm	Nucleus	NA	Oxidation	0	0	0	1
XP_004772805.1	KRT19	M3YHN4	keratin, type I cytoskeletal 19	Mustela putorius furo	40.3	All	4690000000	4440000000	1310000000	3190000000	3190000000	629000000	NA	NA	NA	Oxidation	0	0	0	2
XP_004774732.1	KRT4	M3Y5M4	keratin, type II cytoskeletal 4	Mustela putorius furo	85.5	All	20800000000	21900000000	8620000000	10400000000	10400000000	6220000000	Sperm	Tail_nucleus	NA	Carbamidomethylation_Oxidation	13	0	0	7
XP_004774740.1	KRT5	A0A8U0NAC8	keratin, type II cytoskeletal 5	Mustela putorius furo	64.7	All	2880000000	3370000000	1350000000	1260000000	1260000000	1250000000	Sperm_Seminal.plasma	Tail_nucleus	NA	Carbamidomethylation_Acetylation_Oxidation	4	1	0	12
XP_004774750.1	KRT7	A0A8U0NCC2	keratin, type II cytoskeletal 7	Mustela putorius furo	39.9	All	174000000	111000000	77200000	95200000	95200000	38700000	Sperm	Nucleus	NA	None	NA	NA	NA	NA
XP_004774730.1	KRT78	A0A8U0NCB1	keratin, type II cytoskeletal 78	Mustela putorius furo	48.7	All	513000000	662000000	166000000	144000000	144000000	118000000	Sperm	Tail	NA	Carbamidomethylation_Phosphorylation_Oxidation	2	0	1	1
XP_044936581.1	KRT9	A0A8U0V3V6	keratin, type I cytoskeletal 9	Mustela putorius furo	13.1	All	1050000000	5460000000	5640000000	2070000000	2070000000	0	Sperm_Seminal.plasma	Tail_nucleus_whole.sperm	NA	None	NA	NA	NA	NA
XP_004773464.1	LAP3	G9K7V3	cytosol aminopeptidase	Mustela putorius furo	65.1	All	1640000000	1580000000	297000000	1310000000	1310000000	480000000	Sperm_Seminal.plasma	Tail_nucleus_whole.sperm	NA	Carbamidomethylation_Oxidation	7	0	0	4
XP_012913950.1	LCN12	A0A8U0NUT9	epididymal-specific lipocalin-12 isoform X1	Mustela putorius furo	10.1	All	76800000	44400000	42000000	97000000	97000000	59600000	NA	NA	NA	Oxidation	0	0	0	1
XP_004759266.1	LCP1	A0A8U0SYJ2	plastin-2 isoform X2	Mustela putorius furo	31.3	All	8669638	36900000	57700000	47000000	47000000	55800000	Sperm_Seminal.plasma	whole.sperm	NA	Carbamidomethylation	1	0	0	0
NP_001297133.1	LDHA	C6L2F2	L-lactate dehydrogenase A chain	Mustela putorius furo	81.9	All	1700000000	1910000000	1540000000	1600000000	1600000000	721000000	Sperm_Seminal.plasma	Tail_head_nucleus_whole.sperm	NA	Carbamidomethylation_Acetylation_Phosphorylation_Oxidation	10	2	6	24
XP_044930602.1	LETM1	A0A8U0RWH1	mitochondrial proton/calcium exchanger protein isoform X1	Mustela putorius furo	37.1	All	342000000	192000000	96200000	273000000	273000000	261000000	Sperm	Tail_whole.sperm	NA	Carbamidomethylation_Oxidation	1	0	0	3
XP_044925662.1	LGALS3	M3Y2X7	galectin-3	Mustela putorius furo	28.2	All	182000000	336000000	312000000	708000000	708000000	572000000	Sperm_Seminal.plasma	Membrane_whole.sperm	NA	Oxidation	0	0	0	1
XP_004748843.1	LGALS3BP	M3YM17	galectin-3-binding protein	Mustela putorius furo	34.7	All	311000000	789000000	846000000	616000000	616000000	728000000	Sperm_Seminal.plasma	whole.sperm	NA	Carbamidomethylation_Oxidation	8	0	0	2
XP_044944090.1	LIPI	A0A8U0SJR8	lipase member I isoform X1	Mustela putorius furo	61.4	All	377000000	2870000000	3020000000	2600000000	2600000000	3420000000	Sperm_Seminal.plasma	whole.sperm	Epididymis marker	Carbamidomethylation_Oxidation	7	0	0	3
XP_004778596.1	LMNA	M3Y072	lamin	Mustela putorius furo	41.1	All	525000000	214000000	265000000	297000000	297000000	0	Sperm	whole.sperm	NA	Oxidation	0	0	0	1
XP_012915900.1	LOC101670041	A0A8U0NXF8	uncharacterized protein LOC101670041	Mustela putorius furo	39.4	All	345000000	360000000	96800000	358000000	358000000	128000000	NA	NA	NA	Carbamidomethylation_Oxidation	12	0	0	2
XP_004774736.1	LOC101670220	A0A8U0T4M4	keratin, type II cytoskeletal 73	Mustela putorius furo	19.1	All	6040000000	3510000000	1070000000	1670000000	1670000000	498000000	NA	NA	NA	None	NA	NA	NA	NA
XP_004770366.1	LOC101671485	A0A8U0N894	secretoglobin family 1D member 2	Mustela putorius furo	28.9	All	117000000	413000000	75400000	22200000	22200000	0	NA	NA	NA	Oxidation	0	0	0	1
XP_004774741.1	LOC101671625	A0A8U0NBB1	keratin, type II cytoskeletal 75	Mustela putorius furo	38.8	All	21900000	455000000	113000000	129000000	129000000	375000000	NA	NA	NA	Oxidation	0	0	0	3
XP_044928572.1	LOC101671638	A0A8U0RQS0	LOW QUALITY PROTEIN: acyl-coenzyme A thioesterase 1	Mustela putorius furo	21.9	All	56600000	54900000	23800000	45200000	45200000	38000000	NA	NA	NA	None	NA	NA	NA	NA
XP_004776892.2	LOC101671734	A0A8U0NE45	histone H2B type 2-F isoform X1	Mustela putorius furo	58.7	All	1820000000	1520000000	941000000	1220000000	1220000000	852000000	NA	NA	NA	Oxidation	0	0	0	4
XP_004770367.1	LOC101671796	A0A8U0N730	mammaglobin-A-like	Mustela putorius furo	39.4	All	195000000	240000000	42400000	1150000000	1150000000	82100000	NA	NA	NA	Oxidation	0	0	0	1
XP_004774742.2	LOC101671917	A0A8U0NAB1	keratin, type II cytoskeletal 6A	Mustela putorius furo	66.5	All	865000000	420000000	160000000	440000000	440000000	273000000	NA	NA	NA	None	NA	NA	NA	NA
XP_044928654.1	LOC101672152	A0A8U0UU21	cytochrome b-c1 complex subunit 2, mitochondrial	Mustela putorius furo	74.2	All	1970000000	1860000000	1640000000	1210000000	1210000000	2180000000	NA	NA	NA	Carbamidomethylation_Oxidation	3	0	0	4
XP_004764618.1	LOC101672279	A0A8U0N2F6	histone H2B subacrosomal variant-like	Mustela putorius furo	58.2	All	951000000	1130000000	689000000	1160000000	1160000000	691000000	NA	NA	NA	Carbamidomethylation_Phosphorylation_Oxidation	7	0	3	4
XP_004744716.3	LOC101672856	A0A8U0SRW8	double-headed protease inhibitor, submandibular gland	Mustela putorius furo	68.3	All	30700000000	70000000000	100000000000	86300000000	86300000000	118000000000	NA	NA	NA	Carbamidomethylation_Oxidation	75	0	0	21
XP_044926111.1	LOC101672959	A0A8U0UTR6	keratin, type I cytoskeletal 15	Mustela putorius furo	58.6	All	380000000	289000000	78000000	116000000	116000000	36800000	NA	NA	NA	Carbamidomethylation_Acetylation	1	1	0	0
XP_044930206.1	LOC101673003	A0A8U0UXP1	glyceraldehyde-3-phosphate dehydrogenase-like	Mustela putorius furo	37.2	All	102000000	69500000	53100000	55300000	55300000	0	NA	NA	NA	None	NA	NA	NA	NA
XP_004777757.1	LOC101673184	A0A8U0T708	A disintegrin and metallopeptidase domain 3-like isoform X1	Mustela putorius furo	18.2	All	44400000	51400000	110000000	86100000	86100000	55300000	NA	NA	NA	Carbamidomethylation	11	0	0	0
XP_004754983.2	LOC101673386	A0A8U0MU32	amine oxidase [flavin-containing] A	Mustela putorius furo	27.6	All	473000000	546000000	533000000	442000000	442000000	513000000	NA	NA	NA	Carbamidomethylation_Oxidation	2	0	0	1
XP_044921821.1	LOC101673784	A0A8U0UPL9	glutathione S-transferase P	Mustela putorius furo	46.7	All	208000000	399000000	97200000	252000000	252000000	173000000	NA	NA	NA	Carbamidomethylation_Oxidation	1	0	0	1
XP_004764376.1	LOC101674175	A0A8U0T080	transmembrane protease serine 11B	Mustela putorius furo	21.3	All	62200000	106000000	39300000	77800000	77800000	32900000	NA	NA	NA	Carbamidomethylation	7	0	0	0
XP_044940950.1	LOC101674428	A0A8U0V5V0	glycerol kinase	Mustela putorius furo	60.8	All	127000000	139000000	94800000	158000000	158000000	0	NA	NA	NA	Carbamidomethylation_Phosphorylation	3	0	1	0
XP_012911351.1	LOC101674496	A0A8U0NTF0	isocitrate dehydrogenase [NAD] subunit gamma, mitochondrial-like	Mustela putorius furo	53.2	All	234000000	162000000	156000000	93700000	93700000	148000000	NA	NA	NA	Carbamidomethylation	3	0	0	0
XP_044929997.1	LOC101674608	A0A8U0RTE9	collagen alpha-1(I) chain	Mustela putorius furo	32.3	All	545000000	988000000	827000000	1070000000	1070000000	1210000000	NA	NA	NA	Carbamidomethylation_Acetylation_Oxidation	3	1	0	5
XP_004780714.1	LOC101674920	M3Z556	cornifin-A	Mustela putorius furo	55.8	All	81300000	182000000	49000000	147000000	147000000	13800000	NA	NA	NA	Carbamidomethylation	7	0	0	0
XP_044940275.1	LOC101674946	A0A8U0V580	pituitary tumor-transforming gene 1 protein-interacting protein isoform X1	Mustela putorius furo	17.1	All	35200000	48400000	67200000	49800000	49800000	48000000	NA	NA	NA	Carbamidomethylation	1	0	0	0
XP_004779406.1	LOC101675016	M3YUE9	lysozyme-like protein 1	Mustela putorius furo	32.4	All	596000000	966000000	800000000	1230000000	1230000000	1880000000	NA	NA	NA	Carbamidomethylation_Oxidation	4	0	0	2
XP_004780715.1	LOC101675221	A0A8U0T728	late cornified envelope-like proline-rich protein 1	Mustela putorius furo	72.4	All	1900000000	605000000	2200000000	2440000000	2440000000	1370000000	NA	NA	NA	Carbamidomethylation	33	0	0	0
XP_012908605.2	LOC101675475	A0A8U0TCA2	protein WFDC10B	Mustela putorius furo	73	All	11400000000	70500000000	47900000000	53000000000	53000000000	99200000000	NA	NA	NA	Carbamidomethylation_Oxidation	31	0	0	2
XP_044920746.1	LOC101675504	A0A8U0RCG7	calcium-activated chloride channel regulator 1-like	Mustela putorius furo	23.8	All	33400000	103000000	40200000	147000000	147000000	0	NA	NA	NA	Carbamidomethylation	2	0	0	0
XP_004757963.1	LOC101675626	A0A8U0SY86	ATP-dependent 6-phosphofructokinase, platelet type isoform X1	Mustela putorius furo	34.3	All	235000000	231000000	359000000	290000000	290000000	377000000	NA	NA	NA	Carbamidomethylation_Oxidation	2	0	0	3
XP_004753318.1	LOC101675707	A0A8U0MSB5	disintegrin and metalloproteinase domain-containing protein 1a-like	Mustela putorius furo	22.4	All	524000000	374000000	479000000	532000000	532000000	640000000	NA	NA	NA	Carbamidomethylation_Oxidation	20	0	0	1
XP_044944828.1	LOC101675764	A0A8U0SLA9	LOW QUALITY PROTEIN: serotransferrin	Mustela putorius furo	16.6	All	106000000	166000000	36000000	63800000	63800000	0	NA	NA	NA	Carbamidomethylation	8	0	0	0
XP_044934818.1	LOC101675993	A0A8U0S2K1	uncharacterized protein LOC101675993	Mustela putorius furo	42.6	All	349000000	482000000	444000000	428000000	428000000	285000000	NA	NA	NA	Carbamidomethylation	5	0	0	0
XP_044921646.1	LOC101676037	A0A8U0RE81	immunoglobulin lambda-1 light chain isoform X1	Mustela putorius furo	15.9	All	96200000	173000000	274000000	102000000	102000000	34800000	NA	NA	NA	Carbamidomethylation	1	0	0	0
XP_044922973.1	LOC101676103	A0A8U0RDD9	desmoplakin isoform X1	Mustela putorius furo	31.6	All	124000000	483000000	160000000	189000000	189000000	234000000	NA	NA	NA	Carbamidomethylation_Oxidation	9	0	0	8
XP_004749261.2	LOC101676879	A0A8U0SU84	angiotensin-converting enzyme-like protein Ace3 isoform X1	Mustela putorius furo	39.8	All	842000000	328000000	553000000	753000000	753000000	983000000	NA	NA	NA	Carbamidomethylation_Oxidation	3	0	0	3
XP_004761871.1	LOC101677422	M3Z715	interferon alpha-1/2-like	Mustela putorius furo	26.3	All	82800000	140000000	225000000	180000000	180000000	216000000	NA	NA	NA	Carbamidomethylation_Oxidation	1	0	0	1
XP_004778978.1	LOC101678467	M3YU13	lysozyme C, milk isozyme	Mustela putorius furo	72.3	All	4580000000	16800000000	13400000000	15400000000	15400000000	6280000000	NA	NA	NA	Carbamidomethylation_Oxidation	20	0	0	11
XP_004772801.3	LOC101679442	A0A8U0N9H1	keratin, type I cytoskeletal 17 isoform X2	Mustela putorius furo	45.1	All	131000000	590000000	234000000	658000000	658000000	3940000000	NA	NA	NA	Carbamidomethylation_Oxidation	1	0	0	2
XP_044936621.1	LOC101679442	A0A8U0S550	keratin, type I cytoskeletal 17 isoform X1	Mustela putorius furo	65.2	All	712000000	1590000000	696000000	601000000	601000000	1080000000	NA	NA	NA	Carbamidomethylation_Oxidation	4	0	0	11
XP_004772802.1	LOC101679740	A0A8U0N8I6	keratin, type I cytoskeletal 14	Mustela putorius furo	68.8	All	509000000	2240000000	1120000000	713000000	713000000	1170000000	NA	NA	NA	Carbamidomethylation_Acetylation_Oxidation	5	1	0	6
XP_004756381.1	LOC101679968	A0A8U0MVD2	NADH-cytochrome b5 reductase 1	Mustela putorius furo	42	All	408000000	359000000	356000000	338000000	338000000	72600000	NA	NA	NA	Oxidation	0	0	0	1
XP_004768591.1	LOC101680018	A0A8U0T2M5	cytochrome b-c1 complex subunit 7	Mustela putorius furo	75.7	All	983000000	733000000	461000000	767000000	767000000	1060000000	NA	NA	NA	Acetylation_Oxidation	0	2	0	2
XP_044936619.1	LOC101680039	A0A8U0V1K4	keratin, type I cytoskeletal 13	Mustela putorius furo	79.7	All	22200000000	22800000000	8860000000	10600000000	10600000000	7280000000	NA	NA	NA	Carbamidomethylation_Acetylation_Phosphorylation_Oxidation	12	1	3	25
XP_044920490.1	LOC101680045	A0A8U0ULZ2	phosphate carrier protein, mitochondrial-like	Mustela putorius furo	32.9	All	205000000	208000000	165000000	159000000	159000000	147000000	NA	NA	NA	Carbamidomethylation_Oxidation	4	0	0	2
XP_044932512.1	LOC101680163	A0A8U0RX11	cytochrome c oxidase subunit 4 isoform 1, mitochondrial	Mustela putorius furo	52.1	All	3770000000	2570000000	2210000000	2880000000	2880000000	1850000000	NA	NA	NA	Oxidation	0	0	0	7
XP_044928908.1	LOC101680276	A0A8U0RRK3	tubulin alpha-1B chain	Mustela putorius furo	58.3	All	60700000	201000000	115000000	116000000	116000000	73300000	NA	NA	NA	Carbamidomethylation	1	0	0	0
XP_044932521.1	LOC101680362	A0A8U0RZQ3	tubulin beta-3 chain	Mustela putorius furo	27.9	All	438000000	511000000	270000000	174000000	174000000	0	NA	NA	NA	Carbamidomethylation	1	0	0	0
XP_004744366.1	LOC101681015	A0A8U0MJE7	chemokine-like factor isoform X3	Mustela putorius furo	13.5	All	39200000	44200000	108000000	144000000	144000000	221000000	NA	NA	NA	Acetylation	0	1	0	0
XP_044932072.1	LOC101681015	A0A8U0RZC7	uncharacterized protein LOC101681015 isoform X1	Mustela putorius furo	17.8	All	114000000	74400000	391000000	196000000	196000000	375000000	NA	NA	NA	None	NA	NA	NA	NA
XP_004762902.1	LOC101681093	A0A8U0N1I2	aspartyl aminopeptidase isoform X1	Mustela putorius furo	22.1	All	72800000	124000000	139000000	117000000	117000000	86300000	NA	NA	NA	Carbamidomethylation_Oxidation	1	0	0	1
XP_044929096.1	LOC101682036	A0A8U0UWM2	keratin, type II cytoskeletal 6A	Mustela putorius furo	71.2	All	8320000000	16700000000	12400000000	6360000000	6360000000	15100000000	NA	NA	NA	Carbamidomethylation_Phosphorylation_Oxidation	8	0	1	11
XP_012904542.2	LOC101682202	A0A8U0NLU7	fibrous sheath-interacting protein 2 isoform X1	Mustela putorius furo	8.6	All	95400000	21800000	20300000	95900000	95900000	0	NA	NA	NA	Carbamidomethylation_Oxidation	8	0	0	1
XP_004768424.1	LOC101682538	M3XPT6	odorant-binding protein	Mustela putorius furo	56.1	All	19000000000	20900000000	17900000000	13100000000	13100000000	7120000000	NA	NA	NA	Carbamidomethylation_Phosphorylation_Oxidation	4	0	1	2
XP_004745050.1	LOC101683221	A0A8U0MK19	cytochrome b-c1 complex subunit 8	Mustela putorius furo	50	All	111000000	217000000	157000000	250000000	250000000	49200000	NA	NA	NA	Oxidation	0	0	0	1
XP_004749363.1	LOC101683542	A0A8U0MP82	glutathione S-transferase omega-2	Mustela putorius furo	60.5	All	985000000	2190000000	1800000000	1860000000	1860000000	955000000	NA	NA	NA	Carbamidomethylation_Oxidation	8	0	0	2
XP_004782033.1	LOC101683870	A0A8U0T8T7	disintegrin and metalloproteinase domain-containing protein 29-like	Mustela putorius furo	22.1	All	217000000	216000000	361000000	204000000	204000000	267000000	NA	NA	NA	Carbamidomethylation	14	0	0	0
XP_012918945.1	LOC101684186	A0A8U0TFX7	LOW QUALITY PROTEIN: keratin, type I cytoskeletal 15-like	Mustela putorius furo	24	All	767000000	104000000	170000000	439000000	439000000	23800000	NA	NA	NA	Carbamidomethylation	1	0	0	0
XP_004742534.1	LOC101684378	M3XV21	glutathione S-transferase theta-3 isoform X1	Mustela putorius furo	48.3	All	70100000	256000000	138000000	207000000	207000000	64700000	NA	NA	NA	Oxidation	0	0	0	2
XP_004781487.1	LOC101684544	M3YB18	cationic trypsin	Mustela putorius furo	29.7	All	72400000	382000000	359000000	305000000	305000000	150000000	NA	NA	NA	Carbamidomethylation_Oxidation	1	0	0	1
XP_044936756.1	LOC101684593	A0A8U0S5D8	titin isoform X1	Mustela putorius furo	11.9	All	1990000000	1830000000	1910000000	1760000000	1760000000	1930000000	NA	NA	NA	Carbamidomethylation_Phosphorylation_Oxidation	25	0	4	7
XP_004759957.1	LOC101684637	M3Y4S4	protein FAM209A	Mustela putorius furo	30.8	All	210000000	438000000	328000000	538000000	538000000	343000000	NA	NA	NA	Carbamidomethylation_Oxidation	1	0	0	2
XP_004780156.1	LOC101685210	A0A8U0NFV3	IQ domain-containing protein F5	Mustela putorius furo	19	All	115000000	125000000	126000000	105000000	105000000	0	NA	NA	NA	Carbamidomethylation	1	0	0	0
XP_004744600.1	LOC101686041	M1EJT8	cytochrome b5 type B isoform X1	Mustela putorius furo	26.4	All	23100000	30000000	35700000	32800000	32800000	0	NA	NA	NA	Acetylation	0	1	0	0
XP_004771619.2	LOC101686059	A0A8U0T3B3	long-chain-fatty-acid--CoA ligase ACSBG2 isoform X1	Mustela putorius furo	19.7	All	134000000	124000000	152000000	85300000	85300000	154000000	NA	NA	NA	Carbamidomethylation_Phosphorylation_Oxidation	1	0	1	1
XP_004746397.1	LOC101686149	A0A8U0ML32	eppin	Mustela putorius furo	56.2	All	93800000	73300000	57000000	174000000	174000000	292000000	NA	NA	NA	Carbamidomethylation	18	0	0	0
XP_004754937.1	LOC101686367	A0A8U0MTL4	histone H2A-Bbd type 1-like	Mustela putorius furo	39.8	All	967000000	1040000000	631000000	1020000000	1020000000	538000000	NA	NA	NA	Carbamidomethylation	1	0	0	0
XP_044931744.1	LOC101686713	M3Z3T9	protein S100-A10-like	Mustela putorius furo	49.5	All	1140000000	831000000	210000000	497000000	497000000	118000000	NA	NA	NA	Oxidation	0	0	0	2
XP_004773172.1	LOC101686728	M1ELD5	citrate synthase, mitochondrial isoform X2	Mustela putorius furo	58.2	All	1980000000	1570000000	1310000000	1450000000	1450000000	1710000000	NA	NA	NA	Carbamidomethylation_Oxidation	2	0	0	2
XP_004748948.1	LOC101686884	M3YQU9	histone H3.3A	Mustela putorius furo	48.5	All	26800000	42100000	36800000	27000000	27000000	0	NA	NA	NA	Carbamidomethylation	1	0	0	0
XP_012900422.1	LOC101686916	A0A8U0NHL0	L-lactate dehydrogenase A-like 6A	Mustela putorius furo	77.3	All	2980000000	2400000000	1580000000	3360000000	3360000000	5250000000	NA	NA	NA	Carbamidomethylation_Phosphorylation_Oxidation	12	0	3	9
XP_012911854.2	LOC101687024	A0A8U0NTJ6	LOW QUALITY PROTEIN: transmembrane protein 132B-like	Mustela putorius furo	1.9	All	13800000000	98200000	730000000	189000000	189000000	49500000	NA	NA	NA	None	NA	NA	NA	NA
XP_004760843.2	LOC101687160	A0A8U0MZS8	putative serine protease 42 isoform X1	Mustela putorius furo	39.2	All	712000000	731000000	714000000	553000000	553000000	924000000	NA	NA	NA	Carbamidomethylation_Oxidation	9	0	0	2
XP_004758261.1	LOC101687247	A0A8U0MXG9	A disintegrin and metallopeptidase domain 3 isoform X1	Mustela putorius furo	15.1	All	54900000	62600000	112000000	88500000	88500000	90800000	NA	NA	NA	Carbamidomethylation	16	0	0	0
XP_004752153.1	LOC101687503	A0A8U0SV46	L-lactate dehydrogenase C chain	Mustela putorius furo	84.9	All	6620000000	6090000000	5190000000	5890000000	5890000000	7310000000	NA	NA	NA	Carbamidomethylation_Oxidation	7	0	0	8
XP_004777565.1	LOC101687699	A0A8U0T6K3	calcium-binding mitochondrial carrier protein SCaMC-1 isoform X2	Mustela putorius furo	23	All	118000000	91900000	30600000	94700000	94700000	51800000	NA	NA	NA	Carbamidomethylation_Oxidation	1	0	0	1
XP_004760847.1	LOC101688104	A0A8U0MZD8	putative serine protease 46	Mustela putorius furo	12.5	All	81600000	65200000	103000000	119000000	119000000	176000000	NA	NA	NA	Carbamidomethylation	1	0	0	0
XP_004775524.2	LOC101688275	A0A8U0NBS7	LOW QUALITY PROTEIN: polycystic kidney disease and receptor for egg jelly-related protein	Mustela putorius furo	11.3	All	48700000	63700000	177000000	49800000	49800000	84400000	NA	NA	NA	Carbamidomethylation	4	0	0	0
XP_044931612.1	LOC101688396	A0A8U0RVA0	enoyl-CoA hydratase, mitochondrial	Mustela putorius furo	52.4	All	133000000	204000000	227000000	205000000	205000000	170000000	NA	NA	NA	Carbamidomethylation	2	0	0	0
XP_004760850.1	LOC101688883	M3YUP0	probable threonine protease PRSS50	Mustela putorius furo	21.9	All	605000000	669000000	811000000	702000000	702000000	722000000	NA	NA	NA	Carbamidomethylation	2	0	0	0
XP_004765148.1	LOC101689659	M3Y4F3	cytochrome c oxidase subunit 6B1	Mustela putorius furo	83.7	All	66400000	169000000	167000000	109000000	109000000	49000000	NA	NA	NA	Carbamidomethylation	3	0	0	0
XP_044945151.1	LOC101689734	A0A8U0SMW8	ferritin heavy chain-like	Mustela putorius furo	26.8	All	160000000	264000000	167000000	226000000	226000000	306000000	NA	NA	NA	Acetylation_Oxidation	0	1	0	2
XP_004751045.2	LOC101689975	A0A8U0MP51	glycerol-3-phosphate phosphatase	Mustela putorius furo	10.9	All	28300000	31300000	37100000	16600000	0	16600000	NA	NA	NA	Carbamidomethylation_Acetylation	1	1	0	0
XP_004755047.2	LOC101690263	A0A8U0MUU0	sperm acrosome-associated protein 5	Mustela putorius furo	42.2	All	943000000	1420000000	831000000	1750000000	1750000000	956000000	NA	NA	NA	Carbamidomethylation_Oxidation	5	0	0	1
XP_004762577.1	LOC101690488	A0A8U0T057	cytochrome c	Mustela putorius furo	57.1	All	301000000	316000000	313000000	325000000	325000000	559000000	NA	NA	NA	Oxidation	0	0	0	2
XP_004767228.1	LOC101690899	A0A8U0N4S1	kallikrein-1-like isoform X1	Mustela putorius furo	51.7	All	2590000000	15700000000	18600000000	9890000000	9890000000	10700000000	NA	NA	NA	Carbamidomethylation_Phosphorylation_Oxidation	17	0	1	4
XP_004746419.1	LOC101691378	A0A8U0SSS5	antileukoproteinase isoform X1	Mustela putorius furo	63.1	All	806000000	642000000	3510000000	2680000000	2680000000	2920000000	NA	NA	NA	Carbamidomethylation_Oxidation	16	0	0	2
XP_004741666.1	LOC101691537	M3XVU2	probable inactive serine protease 58 isoform X1	Mustela putorius furo	11.2	All	153000000	237000000	365000000	190000000	190000000	275000000	NA	NA	NA	None	NA	NA	NA	NA
XP_044932743.1	LOC101691864	A0A8U0UZ34	ferritin light chain-like	Mustela putorius furo	53.2	All	1840000000	1240000000	1120000000	9800000000	9800000000	2050000000	NA	NA	NA	Carbamidomethylation_Oxidation	12	0	0	5
XP_004771923.1	LOC101692996	M3YBZ1	glutathione S-transferase A4 isoform X2	Mustela putorius furo	39.2	All	329000000	399000000	189000000	186000000	186000000	21000000	NA	NA	NA	Carbamidomethylation	1	0	0	0
XP_004739457.1	LOC101693045	A0A8U0MF14	zona pellucida-binding protein 1	Mustela putorius furo	53.6	All	9070000000	4820000000	5790000000	7170000000	7170000000	4840000000	NA	NA	NA	Carbamidomethylation_Oxidation	14	0	0	6
XP_012905000.1	LOC101693310	A0A8U0NMU4	ovostatin homolog 2	Mustela putorius furo	17.7	All	49900000	256000000	450000000	190000000	190000000	57700000	NA	NA	NA	Carbamidomethylation_Oxidation	1	0	0	3
XP_004750077.1	LOC101693436	A0A8U0SUG2	histone H2AX	Mustela putorius furo	52.4	All	49300000	55600000	23800000	34100000	34100000	0	NA	NA	NA	None	NA	NA	NA	NA
XP_004761564.1	LOC101693490	A0A8U0MZJ5	uncharacterized protein C7orf61 homolog isoform X3	Mustela putorius furo	59.1	All	1600000000	1110000000	1270000000	1540000000	1540000000	1020000000	NA	NA	NA	Carbamidomethylation_Phosphorylation_Oxidation	2	0	6	2
XP_004752841.1	LOC101693652	A0A8U0MT02	cytochrome c oxidase subunit 7A2, mitochondrial	Mustela putorius furo	44.6	All	647000000	193000000	48700000	585000000	585000000	62300000	NA	NA	NA	Oxidation	0	0	0	3
XP_004744325.1	LOC101693991	A0A8U0MJC2	testis, prostate and placenta-expressed protein	Mustela putorius furo	62	All	280000000	378000000	289000000	342000000	342000000	73400000	NA	NA	NA	Carbamidomethylation	4	0	0	0
XP_004770463.2	LOC101694579	A0A8U0N7G0	membrane-spanning 4-domains subfamily A member 5	Mustela putorius furo	24.6	All	77600000	111000000	93600000	116000000	116000000	118000000	NA	NA	NA	Carbamidomethylation_Acetylation_Phosphorylation	2	2	1	0
XP_012906173.2	LOC106003426	A0A8U0TBG5	disintegrin and metalloproteinase domain-containing protein 29-like	Mustela putorius furo	27.7	All	250000000	239000000	346000000	226000000	226000000	323000000	NA	NA	NA	Carbamidomethylation	14	0	0	0
XP_012899684.1	LOC106003490	A0A8U0T948	sperm head and tail associated protein-like	Mustela putorius furo	41.4	All	682000000	393000000	386000000	676000000	676000000	159000000	NA	NA	NA	Carbamidomethylation_Acetylation_Phosphorylation_Oxidation	27	1	1	2
XP_012908906.1	LOC106005289	A0A8U0NRG7	signal-regulatory protein delta-like isoform X1	Mustela putorius furo	28.4	All	916000000	798000000	419000000	586000000	586000000	610000000	NA	NA	NA	Carbamidomethylation_Phosphorylation_Oxidation	3	0	3	1
XP_044919079.1	LOC106007283	A0A8U0RAI7	cytochrome c oxidase subunit 6A1, mitochondrial-like	Mustela putorius furo	61.3	All	2870000000	2200000000	1020000000	2190000000	2190000000	2720000000	NA	NA	NA	Oxidation	0	0	0	1
XP_012919299.1	LOC106007309	A0A8U0TG33	binder of sperm protein homolog 1	Mustela putorius furo	54.1	All	282000000	1220000000	905000000	826000000	826000000	1880000000	NA	NA	NA	Carbamidomethylation_Oxidation	13	0	0	1
XP_044923361.1	LOC123386911	A0A8U0RDT7	LOW QUALITY PROTEIN: ribonuclease K3-like	Mustela putorius furo	11.9	All	24100000	79800000	31500000	45600000	45600000	68900000	NA	NA	NA	None	NA	NA	NA	NA
XP_044919027.1	LOC123387056	A0A8U0R701	glutathione S-transferase kappa 1-like isoform X3	Mustela putorius furo	35.4	All	53900000	119000000	85300000	164000000	164000000	117000000	NA	NA	NA	None	NA	NA	NA	NA
XP_044923309.1	LOC123388168	A0A8U0RIJ7	spermatogenesis-associated protein 31E1-like	Mustela putorius furo	5.6	All	110000000	113000000	129000000	155000000	155000000	39000000	NA	NA	NA	Carbamidomethylation	1	0	0	0
XP_044929112.1	LOC123389978	A0A8U0RRQ8	tubulin alpha-1A chain	Mustela putorius furo	58.3	All	48100000	67800000	55100000	46900000	46900000	0	NA	NA	NA	None	NA	NA	NA	NA
XP_044930199.1	LOC123390346	A0A8U0UVH9	glycosyl-phosphatidylinositol-anchored molecule-like protein	Mustela putorius furo	29	All	381000000	274000000	300000000	337000000	337000000	735000000	NA	NA	NA	Carbamidomethylation	5	0	0	0
XP_044930200.1	LOC123390347	A0A8U0RSI9	glycosyl-phosphatidylinositol-anchored molecule-like protein	Mustela putorius furo	5.1	All	52400000	40400000	39000000	47200000	47200000	29600000	NA	NA	NA	None	NA	NA	NA	NA
XP_044931953.1	LOC123390965	A0A8U0RX99	cytochrome b-c1 complex subunit Rieske, mitochondrial isoform X1	Mustela putorius furo	48.9	All	884000000	647000000	512000000	828000000	828000000	540000000	NA	NA	NA	Oxidation	0	0	0	2
XP_044935004.1	LOC123391748	A0A8U0V1X5	cystatin-B	Mustela putorius furo	33.7	All	87700000	82000000	32700000	68200000	68200000	55100000	NA	NA	NA	None	NA	NA	NA	NA
XP_044937874.1	LOC123392536	A0A8U0SB41	glutathione S-transferase Mu 1	Mustela putorius furo	45.4	All	365000000	127000000	45800000	111000000	111000000	49300000	NA	NA	NA	None	NA	NA	NA	NA
XP_044938242.1	LOC123392674	A0A8U0S883	uncharacterized protein LOC123392674	Mustela putorius furo	41.1	All	1850000000	1850000000	1140000000	1110000000	1110000000	515000000	NA	NA	NA	Carbamidomethylation_Oxidation	4	0	0	5
XP_044940368.1	LOC123393195	A0A8U0SCX4	collagen alpha-1(III) chain-like	Mustela putorius furo	72.8	All	256000000	158000000	298000000	451000000	451000000	221000000	NA	NA	NA	Carbamidomethylation	5	0	0	0
XP_044940643.1	LOC123393257	A0A8U0SCX8	LOW QUALITY PROTEIN: protein FAM71A-like	Mustela putorius furo	26.8	All	981000000	591000000	1290000000	654000000	654000000	696000000	NA	NA	NA	Carbamidomethylation_Acetylation_Phosphorylation_Oxidation	1	1	3	5
XP_044941787.1	LOC123393527	A0A8U0SFL6	extensin-like	Mustela putorius furo	47.1	All	1120000000	959000000	531000000	1330000000	1330000000	410000000	NA	NA	NA	Phosphorylation	0	0	6	0
XP_044942960.1	LOC123393818	A0A8U0V7Q1	membrane cofactor protein-like isoform X1	Mustela putorius furo	8.3	All	113000000	109000000	143000000	98100000	98100000	163000000	NA	NA	NA	Carbamidomethylation	3	0	0	0
XP_044943252.1	LOC123393961	A0A8U0SI31	uncharacterized protein LOC123393961	Mustela putorius furo	2.9	All	97200000	39600000	86500000	71900000	71900000	105000000	NA	NA	NA	Carbamidomethylation	1	0	0	0
XP_044943257.1	LOC123393966	A0A8U0SIF7	LOW QUALITY PROTEIN: ubiquitin-like modifier-activating enzyme 1	Mustela putorius furo	16.3	All	38500000	18500000	96700000	68300000	68300000	0	NA	NA	NA	Carbamidomethylation	1	0	0	0
XP_044943261.1	LOC123393969	A0A8U0SJC7	polyserase-2-like	Mustela putorius furo	56.8	All	592000000	487000000	549000000	540000000	540000000	764000000	NA	NA	NA	Carbamidomethylation_Oxidation	7	0	0	1
XP_004771582.1	LONP1	M3Y453	lon protease homolog, mitochondrial	Mustela putorius furo	40.3	All	368000000	174000000	120000000	349000000	349000000	338000000	Sperm	Tail_whole.sperm	NA	Carbamidomethylation_Oxidation	2	0	0	2
XP_004766704.1	LRRC23	A0A8U0T1K4	leucine-rich repeat-containing protein 23 isoform X1	Mustela putorius furo	23.1	All	104000000	116000000	89200000	118000000	118000000	0	Sperm	whole.sperm	NA	None	NA	NA	NA	NA
XP_004751262.1	LRRC57	M3YEN0	leucine-rich repeat-containing protein 57	Mustela putorius furo	25.9	All	22900000	80200000	62400000	69200000	69200000	17100000	NA	NA	NA	Carbamidomethylation	1	0	0	0
XP_004767013.2	LRRCC1	A0A8U0N4W5	leucine-rich repeat and coiled-coil domain-containing protein 1 isoform X3	Mustela putorius furo	7.7	All	56800000	16200000	36100000	46000000	46000000	0	Sperm	Tail_whole.sperm	NA	None	NA	NA	NA	NA
XP_044936682.1	LTF	A0A8U0S581	lactotransferrin	Mustela putorius furo	78.2	All	1360000000	2590000000	5630000000	1640000000	1640000000	1930000000	Sperm_Seminal.plasma	Tail_nucleus_membrane_whole.sperm	NA	Carbamidomethylation_Oxidation	44	0	0	5
XP_044922053.1	LUZP2	A0A8U0RDN4	leucine zipper protein 2	Mustela putorius furo	35	All	488000000	1110000000	1140000000	1180000000	1180000000	1060000000	NA	NA	NA	Carbamidomethylation	3	0	0	0
XP_044929992.1	LY6E	A0A8U0RS67	lymphocyte antigen 6E isoform X2	Mustela putorius furo	7.7	All	221000000	881000000	1490000000	973000000	973000000	1300000000	NA	NA	NA	None	NA	NA	NA	NA
XP_004754298.1	LYZL4	A0A8U0SWC1	lysozyme-like protein 4 isoform X1	Mustela putorius furo	69.7	All	1310000000	910000000	981000000	809000000	809000000	1360000000	Sperm_Seminal.plasma	Tail_head_nucleus_whole.sperm	NA	Carbamidomethylation_Oxidation	10	0	0	2
XP_004772512.1	LYZL6	A0A8U0N8X7	lysozyme-like protein 6 isoform X1	Mustela putorius furo	41.2	All	654000000	457000000	255000000	461000000	461000000	522000000	Sperm	whole.sperm	NA	Carbamidomethylation_Oxidation	5	0	0	1
XP_044945411.1	MAOB	G9K9E7	amine oxidase [flavin-containing] B	Mustela putorius furo	46.3	All	794000000	792000000	311000000	636000000	636000000	923000000	NA	NA	NA	Carbamidomethylation_Oxidation	2	0	0	6
XP_004749287.2	MARCHF10	A0A8U0MNH1	probable E3 ubiquitin-protein ligase MARCHF10 isoform X1	Mustela putorius furo	22.7	All	112000000	362000000	321000000	41300000	41300000	33700000	Sperm	whole.sperm	NA	Carbamidomethylation_Oxidation	2	0	0	1
XP_004765355.2	MBL2	G9K9T7	mannose-binding protein C	Mustela putorius furo	6.6	All	192000000	391000000	248000000	160000000	160000000	109000000	NA	NA	NA	None	NA	NA	NA	NA
XP_004742112.1	MDH1	M3Y3H8	malate dehydrogenase, cytoplasmic	Mustela putorius furo	34.1	All	194000000	145000000	100000000	147000000	147000000	0	Sperm_Seminal.plasma	whole.sperm	NA	Carbamidomethylation	2	0	0	0
XP_004761688.1	MDH2	A0A8U0MZK1	malate dehydrogenase, mitochondrial	Mustela putorius furo	76.9	All	54000000000	38900000000	38100000000	43100000000	43100000000	32000000000	Sperm_Seminal.plasma	Tail_nucleus_whole.sperm	NA	Carbamidomethylation_Oxidation	12	0	0	5
XP_004776821.1	MENT	M3XYE9	protein MENT	Mustela putorius furo	62.1	All	7240000000	3490000000	4640000000	6550000000	6550000000	7540000000	Sperm_Seminal.plasma	Tail_membrane_whole.sperm	NA	Carbamidomethylation_Oxidation	1	0	0	8
XP_004763825.1	MFGE8	M3YWJ1	lactadherin	Mustela putorius furo	63.6	All	1750000000	2090000000	2260000000	2350000000	2350000000	3080000000	Sperm_Seminal.plasma	Tail_membrane_whole.sperm	NA	Carbamidomethylation_Oxidation	19	0	0	10
XP_004755692.1	MLF1	A0A8U0MTP0	myeloid leukemia factor 1 isoform X2	Mustela putorius furo	46.6	All	94900000	95300000	80300000	28400000	28400000	0	Sperm	Tail_head_nucleus_whole.sperm	NA	Acetylation_Oxidation	0	3	0	3
XP_004780472.1	MMUT	M3YDQ6	methylmalonyl-CoA mutase, mitochondrial	Mustela putorius furo	40.1	All	382000000	318000000	286000000	320000000	320000000	332000000	Sperm	whole.sperm	NA	Carbamidomethylation_Oxidation	2	0	0	4
XP_044935992.1	MPC1	A0A8U0S3U5	mitochondrial pyruvate carrier 1	Mustela putorius furo	52.3	All	147000000	181000000	198000000	153000000	153000000	283000000	Sperm	Tail_whole.sperm	NA	Carbamidomethylation_Oxidation	1	0	0	1
XP_044943719.1	MPC2	A0A8U0VAC9	mitochondrial pyruvate carrier 2	Mustela putorius furo	60.6	All	668000000	634000000	514000000	559000000	559000000	798000000	Sperm	Tail_nucleus_whole.sperm	NA	Carbamidomethylation_Oxidation	2	0	0	2
XP_044931193.1	MRPS36	A0A8U0RUI4	28S ribosomal protein S36, mitochondrial	Mustela putorius furo	54.4	All	167000000	146000000	272000000	368000000	368000000	336000000	Sperm	whole.sperm	NA	Oxidation	0	0	0	1
XP_004770465.1	MS4A14	A0A8U0N6J8	membrane-spanning 4-domains subfamily A member 14	Mustela putorius furo	41.7	All	834000000	680000000	892000000	641000000	641000000	640000000	Sperm	Membrane	NA	Carbamidomethylation_Acetylation_Phosphorylation_Oxidation	2	1	3	2
XP_004763096.1	MTCH2	A0A8U0T0E9	mitochondrial carrier homolog 2 isoform X2	Mustela putorius furo	55.4	All	1690000000	3920000000	3960000000	2090000000	2090000000	1250000000	Sperm	Tail_head_nucleus_whole.sperm	NA	Phosphorylation	0	0	2	0
XP_004763095.1	MTCH2	M3XXM2	mitochondrial carrier homolog 2 isoform X1	Mustela putorius furo	56.8	All	84600000	136000000	81900000	112000000	112000000	20700000	Sperm	Tail_head_nucleus_whole.sperm	NA	Carbamidomethylation_Acetylation_Phosphorylation_Oxidation	8	2	2	2
XP_012907999.2	MUC4	A0A8U0NNR2	mucin-4	Mustela putorius furo	19.4	All	435000000	353000000	164000000	273000000	273000000	160000000	Sperm	Membrane	NA	Carbamidomethylation_Oxidation	10	0	0	1
XP_044935773.1	MUC7	A0A8U0V1Y4	mucin-7	Mustela putorius furo	19.7	All	8910000000	105000000000	184000000000	68200000000	68200000000	99500000000	NA	NA	NA	Carbamidomethylation	1	0	0	0
XP_004773152.1	MYL6	A0A8U0N9S8	myosin light polypeptide 6 isoform X1	Mustela putorius furo	49.7	All	462000000	91300000	69200000	267000000	267000000	28500000	Sperm_Seminal.plasma	Tail_whole.sperm	NA	Carbamidomethylation_Acetylation_Oxidation	3	1	0	2
YP_007625259.1	ND4	A0A3G1CXV6	NADH dehydrogenase subunit 4 (mitochondrion)	Mustela putorius furo	13.3	All	33100000	49100000	36700000	50700000	50700000	0	NA	NA	NA	Oxidation	0	0	0	1
XP_004743799.1	NDUFA10	M3XM24	NADH dehydrogenase [ubiquinone] 1 alpha subcomplex subunit 10, mitochondrial	Mustela putorius furo	50.7	All	526000000	483000000	293000000	474000000	474000000	432000000	Sperm	Tail_whole.sperm	NA	Carbamidomethylation	4	0	0	0
XP_004771613.1	NDUFA11	M3Y496	NADH dehydrogenase [ubiquinone] 1 alpha subcomplex subunit 11	Mustela putorius furo	46.8	All	198000000	135000000	99600000	194000000	194000000	241000000	Sperm	Tail_whole.sperm	NA	Carbamidomethylation	3	0	0	0
XP_004748578.1	NDUFA12	A0A8U0STR6	NADH dehydrogenase [ubiquinone] 1 alpha subcomplex subunit 12	Mustela putorius furo	62.1	All	121000000	104000000	85000000	247000000	247000000	72900000	Sperm	Tail_whole.sperm	NA	Carbamidomethylation_Acetylation_Oxidation	2	2	0	1
XP_004760908.3	NDUFA13	A0A8U0MZF8	NADH dehydrogenase [ubiquinone] 1 alpha subcomplex subunit 13	Mustela putorius furo	63.2	All	194000000	120000000	127000000	281000000	281000000	281000000	Sperm	Tail_membrane_whole.sperm	NA	Oxidation	0	0	0	3
XP_004744842.1	NDUFA2	A0A8U0MK22	NADH dehydrogenase [ubiquinone] 1 alpha subcomplex subunit 2 isoform X2	Mustela putorius furo	42.4	All	345000000	158000000	257000000	250000000	250000000	200000000	Sperm	Tail_whole.sperm	NA	None	NA	NA	NA	NA
XP_004741933.1	NDUFA5	M3Y606	NADH dehydrogenase [ubiquinone] 1 alpha subcomplex subunit 5	Mustela putorius furo	45.7	All	147000000	64700000	65900000	169000000	169000000	169000000	Sperm	Tail_whole.sperm	NA	Carbamidomethylation	3	0	0	0
XP_004771266.2	NDUFA6	A0A8U0T3S6	NADH dehydrogenase [ubiquinone] 1 alpha subcomplex subunit 6	Mustela putorius furo	43	All	478000000	448000000	381000000	398000000	398000000	499000000	Sperm	Tail	NA	None	NA	NA	NA	NA
XP_004771731.2	NDUFA7	A0A8U0N7J1	NADH dehydrogenase [ubiquinone] 1 alpha subcomplex subunit 7	Mustela putorius furo	56.6	All	72200000	28300000	17500000	38800000	38800000	32500000	Sperm	whole.sperm	NA	Oxidation	0	0	0	1
XP_004775636.1	NDUFA8	M3Y7C6	NADH dehydrogenase [ubiquinone] 1 alpha subcomplex subunit 8	Mustela putorius furo	62.2	All	479000000	364000000	348000000	356000000	356000000	462000000	Sperm	whole.sperm	NA	Carbamidomethylation	3	0	0	0
XP_004778323.1	NDUFA9	M3YCN0	NADH dehydrogenase [ubiquinone] 1 alpha subcomplex subunit 9, mitochondrial	Mustela putorius furo	57	All	589000000	696000000	436000000	560000000	560000000	614000000	Sperm	Tail_nucleus_whole.sperm	NA	None	NA	NA	NA	NA
XP_004739392.1	NDUFB1	A0A8U0MES3	NADH dehydrogenase [ubiquinone] 1 beta subcomplex subunit 1	Mustela putorius furo	28.4	All	320000000	271000000	231000000	405000000	405000000	296000000	NA	NA	NA	Oxidation	0	0	0	1
XP_004750799.1	NDUFB10	M3YVT6	NADH dehydrogenase [ubiquinone] 1 beta subcomplex subunit 10	Mustela putorius furo	48.3	All	688000000	417000000	396000000	482000000	482000000	642000000	Sperm	Tail_whole.sperm	NA	Carbamidomethylation	1	0	0	0
XP_004741728.1	NDUFB3	A0A8U0MET2	NADH dehydrogenase [ubiquinone] 1 beta subcomplex subunit 3	Mustela putorius furo	40.8	All	522000000	336000000	78600000	86600000	86600000	520000000	Sperm	whole.sperm	NA	None	NA	NA	NA	NA
XP_004765410.1	NDUFB6	M3XYW0	NADH dehydrogenase [ubiquinone] 1 beta subcomplex subunit 6	Mustela putorius furo	47.7	All	201000000	222000000	142000000	260000000	260000000	227000000	Sperm	whole.sperm	NA	Acetylation_Oxidation	0	2	0	1
XP_004748273.1	NDUFB7	M3XV31	NADH dehydrogenase [ubiquinone] 1 beta subcomplex subunit 7	Mustela putorius furo	70.8	All	260000000	123000000	152000000	201000000	201000000	138000000	Sperm	whole.sperm	NA	Carbamidomethylation_Oxidation	3	0	0	1
XP_004743585.1	NDUFB9	M3XQE2	NADH dehydrogenase [ubiquinone] 1 beta subcomplex subunit 9 isoform X1	Mustela putorius furo	64.2	All	341000000	227000000	129000000	279000000	279000000	209000000	Sperm	Tail_whole.sperm	NA	Carbamidomethylation_Acetylation_Oxidation	6	1	0	2
XP_004763519.1	NDUFC2	M3Y956	NADH dehydrogenase [ubiquinone] 1 subunit C2	Mustela putorius furo	45.8	All	188000000	256000000	229000000	77800000	77800000	288000000	Sperm	Tail	NA	Carbamidomethylation_Oxidation	1	0	0	1
XP_012917769.1	NDUFS1	M3XMY9	NADH-ubiquinone oxidoreductase 75 kDa subunit, mitochondrial isoform X2	Mustela putorius furo	59.6	All	916000000	807000000	540000000	760000000	760000000	893000000	Sperm	Tail_whole.sperm	NA	Carbamidomethylation_Oxidation	7	0	0	10
XP_044942500.1	NDUFS2	A0A8U0SGM5	NADH dehydrogenase [ubiquinone] iron-sulfur protein 2, mitochondrial	Mustela putorius furo	38.9	All	241000000	260000000	195000000	242000000	242000000	295000000	Sperm	Tail_whole.sperm	NA	Carbamidomethylation_Oxidation	1	0	0	7
XP_004763103.1	NDUFS3	A0A8U0N1M5	NADH dehydrogenase [ubiquinone] iron-sulfur protein 3, mitochondrial	Mustela putorius furo	46.8	All	711000000	585000000	363000000	571000000	571000000	616000000	Sperm	Tail_whole.sperm	NA	None	NA	NA	NA	NA
XP_004737951.1	NDUFS4	A0A8U0SNG2	NADH dehydrogenase [ubiquinone] iron-sulfur protein 4, mitochondrial	Mustela putorius furo	65.7	All	151000000	84300000	54000000	152000000	152000000	148000000	Sperm	Tail_whole.sperm	NA	Oxidation	0	0	0	1
XP_004740782.2	NDUFS5	A0A8U0MG39	NADH dehydrogenase [ubiquinone] iron-sulfur protein 5	Mustela putorius furo	75.5	All	248000000	111000000	120000000	225000000	225000000	445000000	Sperm	whole.sperm	NA	Carbamidomethylation_Oxidation	6	0	0	1
XP_044943757.1	NDUFS7	A0A8U0SL99	NADH dehydrogenase [ubiquinone] iron-sulfur protein 7, mitochondrial	Mustela putorius furo	33.8	All	350000000	309000000	269000000	347000000	347000000	113000000	Sperm	Tail_whole.sperm	NA	Carbamidomethylation	1	0	0	0
XP_004759595.1	NDUFV1	M3XY56	NADH dehydrogenase [ubiquinone] flavoprotein 1, mitochondrial	Mustela putorius furo	55.8	All	497000000	488000000	229000000	485000000	485000000	524000000	Sperm	Tail_whole.sperm	NA	Carbamidomethylation_Oxidation	9	0	0	3
XP_004742771.1	NDUFV2	A0A8U0MHR1	NADH dehydrogenase [ubiquinone] flavoprotein 2, mitochondrial isoform X1	Mustela putorius furo	47.6	All	364000000	230000000	196000000	159000000	159000000	451000000	Sperm	Tail_whole.sperm	NA	Carbamidomethylation_Oxidation	4	0	0	2
XP_004746581.1	NFS1	M3Z264	cysteine desulfurase, mitochondrial isoform X2	Mustela putorius furo	32.4	All	337000000	214000000	119000000	234000000	234000000	115000000	Sperm	Tail_head_whole.sperm	NA	Carbamidomethylation_Oxidation	2	0	0	1
XP_004766526.1	NIPSNAP1	A0A8U0N4W2	protein NipSnap homolog 1	Mustela putorius furo	27.7	All	293000000	150000000	158000000	265000000	265000000	264000000	Sperm	whole.sperm	NA	Carbamidomethylation_Oxidation	2	0	0	1
XP_004747787.1	NIPSNAP3A	M3Y6N1	protein NipSnap homolog 3A isoform X1	Mustela putorius furo	50	All	362000000	354000000	283000000	346000000	346000000	242000000	Sperm_Seminal.plasma	Tail_nucleus_whole.sperm	NA	Carbamidomethylation	1	0	0	0
XP_004744934.1	NME5	A0A8U0SSA5	nucleoside diphosphate kinase homolog 5	Mustela putorius furo	35.1	All	44600000	68100000	90100000	49700000	49700000	0	Sperm	Tail_whole.sperm	NA	Carbamidomethylation	1	0	0	0
XP_044943692.1	NME7	A0A8U0SJ79	nucleoside diphosphate kinase 7 isoform X1	Mustela putorius furo	29.2	All	73700000	91500000	48000000	120000000	120000000	0	Sperm	Tail_whole.sperm	NA	Carbamidomethylation	2	0	0	0
XP_012915451.1	NME8	A0A8U0NWH6	thioredoxin domain-containing protein 3 isoform X1	Mustela putorius furo	34.8	All	121000000	260000000	209000000	227000000	227000000	111000000	Sperm	whole.sperm	NA	None	NA	NA	NA	NA
XP_004751369.1	NMES1	A0A8U0MQW6	normal mucosa of esophagus-specific gene 1 protein	Mustela putorius furo	90.4	All	2610000000	1520000000	1750000000	2460000000	2460000000	2460000000	Sperm	Tail_whole.sperm	NA	Acetylation_Oxidation	0	1	0	6
XP_012914086.1	NPC2	M3YDC0	NPC intracellular cholesterol transporter 2	Mustela putorius furo	69.8	All	356000000	2370000000	2620000000	2290000000	2290000000	4770000000	Sperm_Seminal.plasma	whole.sperm	NA	Carbamidomethylation	8	0	0	0
XP_004758426.1	NPTN	A0A8U0MXD0	neuroplastin isoform X1	Mustela putorius furo	15	All	264000000	295000000	392000000	347000000	347000000	474000000	Sperm	whole.sperm	NA	Carbamidomethylation	1	0	0	0
XP_004745901.1	NT5C1B	A0A8U0SSH3	cytosolic 5'-nucleotidase 1B isoform X1	Mustela putorius furo	63	All	5030000000	6740000000	6520000000	6830000000	6830000000	4180000000	Sperm	Tail_nucleus_whole.sperm	NA	Carbamidomethylation_Phosphorylation_Oxidation	10	0	5	8
XP_004752125.1	NUCB2	M3YPJ8	nucleobindin-2 isoform X1	Mustela putorius furo	35.2	All	154000000	295000000	307000000	257000000	257000000	167000000	Sperm_Seminal.plasma	whole.sperm	NA	None	NA	NA	NA	NA
XP_044942801.1	NUP210L	A0A8U0SH93	nuclear pore membrane glycoprotein 210-like isoform X1	Mustela putorius furo	12.8	All	87100000	78700000	45700000	92800000	92800000	0	Sperm	Tail_whole.sperm	NA	Carbamidomethylation	1	0	0	0
XP_044924546.1	OAT	M3XUH0	ornithine aminotransferase, mitochondrial	Mustela putorius furo	67	All	416000000	418000000	145000000	492000000	492000000	724000000	Sperm	whole.sperm	NA	Carbamidomethylation	3	0	0	0
NP_001288354.1	OAZ3	A0A8U0MD08	ornithine decarboxylase antizyme 3 isoform 1	Mustela putorius furo	18.7	All	707000000	932000000	891000000	951000000	951000000	595000000	Sperm	Tail_nucleus_whole.sperm	NA	Carbamidomethylation_Phosphorylation	2	0	1	0
XP_044943342.1	ODAD2	A0A8U0SID8	outer dynein arm-docking complex subunit 2 isoform X1	Mustela putorius furo	48.5	All	225000000	212000000	171000000	205000000	205000000	128000000	Sperm	Tail_whole.sperm	NA	Carbamidomethylation	9	0	0	0
XP_004772781.1	ODAD4	M3YGT6	outer dynein arm-docking complex subunit 4 isoform X2	Mustela putorius furo	33.5	All	126000000	187000000	175000000	165000000	165000000	91600000	Sperm	whole.sperm	NA	Carbamidomethylation_Oxidation	2	0	0	1
XP_004768931.1	ODF1	M3YUL5	outer dense fiber protein 1	Mustela putorius furo	90	All	48700000000	71800000000	58300000000	61600000000	61600000000	38200000000	Sperm	Tail_nucleus_whole.sperm	NA	Carbamidomethylation_Acetylation_Phosphorylation_Oxidation	139	5	23	3
XP_004757232.2	ODF2	A0A8U0MWD3	outer dense fiber protein 2 isoform X2	Mustela putorius furo	60.3	All	551000000	544000000	573000000	685000000	685000000	220000000	Sperm	Tail_nucleus_whole.sperm	NA	Carbamidomethylation_Phosphorylation_Oxidation	3	0	3	1
XP_004757240.2	ODF2	A0A8U0SXB0	outer dense fiber protein 2 isoform X12	Mustela putorius furo	79.5	All	620000000	842000000	357000000	961000000	961000000	294000000	Sperm	Tail_nucleus_whole.sperm	NA	Carbamidomethylation_Acetylation_Phosphorylation_Oxidation	8	1	4	2
XP_004757231.2	ODF2	A0A8U0SXH3	outer dense fiber protein 2 isoform X1	Mustela putorius furo	63.3	All	12900000000	12500000000	13200000000	13000000000	13000000000	7400000000	Sperm	Tail_nucleus_whole.sperm	NA	Carbamidomethylation_Phosphorylation_Oxidation	15	0	7	23
XP_004781094.1	ODF3	A0A8U0T7Y0	outer dense fiber protein 3	Mustela putorius furo	76.8	All	709000000	904000000	738000000	485000000	485000000	149000000	Sperm	Tail_whole.sperm	NA	Carbamidomethylation_Acetylation_Oxidation	3	1	0	1
XP_004775406.2	ODF3B	A0A8U0T4X6	outer dense fiber protein 3B	Mustela putorius furo	41	All	758000000	69600000	20700000	132000000	132000000	0	Sperm	Tail_whole.sperm	NA	Carbamidomethylation	2	0	0	0
XP_004739513.1	OGDH	M3Z3C0	2-oxoglutarate dehydrogenase, mitochondrial isoform X3	Mustela putorius furo	56	All	687000000	565000000	463000000	675000000	675000000	681000000	Sperm	Tail_whole.sperm	NA	Carbamidomethylation_Oxidation	8	0	0	7
XP_004767640.1	OPA3	A0A8U0N4W7	optic atrophy 3 protein isoform X3	Mustela putorius furo	11.8	All	57600000	50400000	49000000	42800000	42800000	41200000	Sperm	whole.sperm	NA	None	NA	NA	NA	NA
XP_004738009.2	OXCT1	M3YSQ1	succinyl-CoA:3-ketoacid coenzyme A transferase 1, mitochondrial isoform X1	Mustela putorius furo	63.8	All	547000000	366000000	1100000000	603000000	603000000	534000000	Sperm	Tail_whole.sperm	NA	Carbamidomethylation_Oxidation	5	0	0	9
XP_044936224.1	PACRG	A0A8U0S7W6	parkin coregulated gene protein isoform X1	Mustela putorius furo	53.7	All	413000000	504000000	489000000	457000000	457000000	289000000	Sperm	Tail_nucleus_whole.sperm	NA	Carbamidomethylation	1	0	0	0
XP_004769315.1	PAM	A0A8U0N5K5	peptidyl-glycine alpha-amidating monooxygenase isoform X1	Mustela putorius furo	8.3	All	19600000	93600000	61000000	58300000	58300000	57800000	Sperm_Seminal.plasma	whole.sperm	NA	None	NA	NA	NA	NA
XP_004768686.1	PARK7	M3Y5C7	Parkinson disease protein 7	Mustela putorius furo	32.8	All	156000000	63800000	118000000	163000000	163000000	176000000	Sperm_Seminal.plasma	Tail_nucleus_whole.sperm	NA	Carbamidomethylation	2	0	0	0
XP_004758997.1	PDHA1	M3XVY7	pyruvate dehydrogenase E1 component subunit alpha, somatic form, mitochondrial	Mustela putorius furo	58.9	All	640000000	618000000	399000000	984000000	984000000	799000000	Sperm	Tail_nucleus_whole.sperm	NA	Carbamidomethylation_Oxidation	8	0	0	2
XP_004756088.1	PDHA2	A0A8U0SWV0	pyruvate dehydrogenase E1 component subunit alpha, testis-specific form, mitochondrial	Mustela putorius furo	69.1	All	1630000000	706000000	1300000000	1290000000	1290000000	1460000000	Sperm	Nucleus_whole.sperm	NA	Carbamidomethylation_Phosphorylation_Oxidation	14	0	2	7
XP_004738324.1	PDHB	M3YZN1	pyruvate dehydrogenase E1 component subunit beta, mitochondrial	Mustela putorius furo	78.6	All	2070000000	1570000000	1520000000	1640000000	1640000000	1920000000	Sperm	Tail_nucleus_whole.sperm	NA	Carbamidomethylation_Oxidation	7	0	0	12
XP_004756031.1	PDHX	M3YJT5	pyruvate dehydrogenase protein X component, mitochondrial isoform X1	Mustela putorius furo	37.4	All	231000000	200000000	50700000	227000000	227000000	82600000	Sperm	Tail_whole.sperm	NA	Carbamidomethylation_Oxidation	1	0	0	1
XP_004751329.1	PDIA3	M3YG84	protein disulfide-isomerase A3	Mustela putorius furo	45	All	406000000	120000000	172000000	252000000	252000000	122000000	Sperm_Seminal.plasma	Tail_nucleus_membrane_whole.sperm	NA	Oxidation	0	0	0	2
XP_004764861.1	PDK2	A0A8U0N2P2	pyruvate dehydrogenase kinase, isozyme 2 isoform X1	Mustela putorius furo	7.6	All	21700000	55100000	57100000	83800000	83800000	40900000	NA	NA	NA	Oxidation	0	0	0	1
XP_004769210.1	PDK3	M3XM00	pyruvate dehydrogenase kinase, isozyme 3	Mustela putorius furo	54	All	234000000	479000000	291000000	588000000	588000000	628000000	Sperm	Tail_whole.sperm	NA	Carbamidomethylation_Oxidation	3	0	0	2
XP_004763329.2	PEBP4	A0A8U0T018	phosphatidylethanolamine-binding protein 4	Mustela putorius furo	50.6	All	337000000	885000000	866000000	918000000	918000000	1010000000	Sperm_Seminal.plasma	whole.sperm	NA	Carbamidomethylation_Oxidation	4	0	0	1
XP_004765692.1	PFKM	A0A8U0N398	ATP-dependent 6-phosphofructokinase, muscle type isoform X1	Mustela putorius furo	23.9	All	31500000	31500000	35000000	36100000	36100000	25200000	Sperm_Seminal.plasma	Tail_whole.sperm	NA	Carbamidomethylation	1	0	0	0
XP_044939143.1	PFN1	A0A8U0SA05	profilin-1	Mustela putorius furo	43.6	All	57200000	66000000	38700000	46500000	46500000	84300000	Sperm_Seminal.plasma	Tail_whole.sperm	NA	Carbamidomethylation_Acetylation_Oxidation	1	1	0	1
XP_004737529.1	PFN3	M3Z6H3	profilin-3	Mustela putorius furo	68.6	All	347000000	361000000	427000000	429000000	429000000	435000000	Sperm	Tail_whole.sperm	NA	Oxidation	0	0	0	1
XP_004739536.1	PGAM2	M3Z3D3	phosphoglycerate mutase 2	Mustela putorius furo	70.8	All	389000000	273000000	241000000	409000000	409000000	606000000	Sperm_Seminal.plasma	Tail_nucleus_whole.sperm	Testis marker	Carbamidomethylation_Oxidation	4	0	0	4
XP_044943663.1	PGAM5	A0A8U0V9F6	serine/threonine-protein phosphatase PGAM5, mitochondrial isoform X2	Mustela putorius furo	62.5	All	359000000	449000000	400000000	402000000	402000000	222000000	Sperm	Tail_whole.sperm	NA	Carbamidomethylation_Oxidation	1	0	0	1
XP_004741576.1	PGD	G9KG64	6-phosphogluconate dehydrogenase, decarboxylating	Mustela putorius furo	42.4	All	247000000	171000000	72100000	151000000	151000000	79700000	Sperm_Seminal.plasma	Tail_nucleus_whole.sperm	NA	Carbamidomethylation_Oxidation	2	0	0	2
XP_004777158.1	PGK1	M3XLY1	phosphoglycerate kinase 1	Mustela putorius furo	55.6	All	351000000	190000000	48900000	208000000	208000000	181000000	Sperm_Seminal.plasma	whole.sperm	NA	Carbamidomethylation_Oxidation	2	0	0	2
XP_004771950.2	PGK2	A0A8U0T450	phosphoglycerate kinase 2	Mustela putorius furo	77.9	All	411000000	680000000	1330000000	770000000	770000000	836000000	Sperm_Seminal.plasma	Tail_head_nucleus_whole.sperm	Testis marker	Carbamidomethylation_Oxidation	8	0	0	6
XP_004766686.1	PHB2	M3YZA0	prohibitin-2	Mustela putorius furo	58.2	All	483000000	409000000	281000000	420000000	420000000	428000000	Sperm	Tail_head_nucleus_whole.sperm	NA	Oxidation	0	0	0	4
XP_004764843.1	PHBPHB1	M3YVB1	prohibitin	Mustela putorius furo	68	All	458000000	590000000	240000000	514000000	514000000	429000000	NA	NA	NA	Carbamidomethylation	1	0	0	0
XP_004764837.1	PHOSPHO1	A0A8U0T0S7	phosphoethanolamine/phosphocholine phosphatase isoform X1	Mustela putorius furo	37.1	All	121000000	156000000	143000000	166000000	166000000	180000000	Sperm	Tail_whole.sperm	NA	None	NA	NA	NA	NA
XP_004746422.1	PI3	M3Z1R6	elafin	Mustela putorius furo	48.5	All	197000000	132000000	672000000	635000000	635000000	589000000	Sperm	Membrane	NA	Carbamidomethylation_Oxidation	10	0	0	2
XP_004756245.1	PIGR	M3YER0	polymeric immunoglobulin receptor	Mustela putorius furo	24.6	All	129000000	161000000	328000000	220000000	220000000	70500000	Sperm_Seminal.plasma	Membrane	NA	Carbamidomethylation	7	0	0	0
XP_004746938.1	PITPNA	A0A8U0SSS6	phosphatidylinositol transfer protein alpha isoform	Mustela putorius furo	18.5	All	76000000	27800000	55200000	35400000	0	35400000	Sperm_Seminal.plasma	whole.sperm	NA	Oxidation	0	0	0	1
XP_004744946.1	PKD2L2	A0A8U0SS07	polycystic kidney disease 2-like 2 protein isoform X1	Mustela putorius furo	35.6	All	231000000	208000000	303000000	294000000	294000000	228000000	Sperm	Membrane	NA	Carbamidomethylation_Oxidation	1	0	0	1
XP_004758401.1	PKM	A0A8U0MXL0	pyruvate kinase PKM isoform X2	Mustela putorius furo	80.6	All	1650000000	1320000000	1060000000	1240000000	1240000000	626000000	Sperm_Seminal.plasma	Tail_nucleus_whole.sperm	NA	Carbamidomethylation_Acetylation_Oxidation	12	1	0	7
XP_044936929.1	PKP1	A0A8U0S995	plakophilin-1	Mustela putorius furo	21	All	37100000	209000000	29800000	134000000	134000000	0	NA	NA	NA	None	NA	NA	NA	NA
XP_004751232.1	PLA2G4E	M3YDR6	cytosolic phospholipase A2 epsilon isoform X2	Mustela putorius furo	9.4	All	40300000	55500000	59100000	64500000	64500000	71500000	NA	NA	NA	Carbamidomethylation	1	0	0	0
XP_004753346.1	PLBD2	A0A8U0MSC5	putative phospholipase B-like 2	Mustela putorius furo	20.5	All	120000000	95800000	115000000	145000000	145000000	283000000	Sperm_Seminal.plasma	whole.sperm	NA	Carbamidomethylation_Oxidation	3	0	0	1
XP_004771540.1	PLIN3	A0A8U0N8E0	perilipin-3 isoform X1	Mustela putorius furo	55.3	All	251000000	98500000	20000000	121000000	121000000	40600000	Sperm_Seminal.plasma	Membrane_whole.sperm	NA	Carbamidomethylation_Oxidation	1	0	0	3
XP_004744710.1	PLPP1	A0A8U0MJM3	phospholipid phosphatase 1 isoform X1	Mustela putorius furo	17.3	All	41200000	36500000	62500000	43700000	43700000	124000000	Sperm_Seminal.plasma	Membrane_whole.sperm	NA	None	NA	NA	NA	NA
XP_004777595.1	PLS3	G9KHC5	plastin-3 isoform X2	Mustela putorius furo	44.9	All	273000000	347000000	116000000	207000000	207000000	26100000	Sperm_Seminal.plasma	whole.sperm	NA	Carbamidomethylation_Acetylation_Phosphorylation_Oxidation	5	1	1	2
XP_044938660.1	PMPCA	A0A8U0S9B6	mitochondrial-processing peptidase subunit alpha isoform X1	Mustela putorius furo	35.7	All	106000000	105000000	30500000	122000000	122000000	31600000	Sperm	whole.sperm	NA	Carbamidomethylation	2	0	0	0
XP_004739642.1	PMPCB	M3Z3J4	mitochondrial-processing peptidase subunit beta isoform X1	Mustela putorius furo	28.4	All	84400000	91100000	36400000	71700000	71700000	72700000	Sperm	whole.sperm	NA	Carbamidomethylation	1	0	0	0
XP_004779589.2	POSTN	A0A8U0NF68	periostin isoform X2	Mustela putorius furo	32.1	All	14000000	141000000	208000000	75500000	75500000	51400000	NA	NA	NA	Carbamidomethylation_Oxidation	5	0	0	2
XP_044922991.1	PPA2	A0A8U0UQR2	inorganic pyrophosphatase 2, mitochondrial isoform X1	Mustela putorius furo	53.2	All	123000000	129000000	119000000	154000000	154000000	184000000	Sperm_Seminal.plasma	Tail_whole.sperm	NA	Carbamidomethylation	1	0	0	0
XP_044945282.1	PPEF1	A0A8U0VAM9	serine/threonine-protein phosphatase with EF-hands 1	Mustela putorius furo	41.3	All	659000000	344000000	589000000	524000000	524000000	239000000	Sperm	Membrane_whole.sperm	NA	Carbamidomethylation_Phosphorylation_Oxidation	8	0	1	5
XP_044945528.1	PPIA	A0A8U0SMG7	peptidyl-prolyl cis-trans isomerase A	Mustela putorius furo	45.7	All	520000000	478000000	261000000	412000000	412000000	146000000	Sperm_Seminal.plasma	Tail_membrane_whole.sperm	NA	Carbamidomethylation_Acetylation_Oxidation	2	1	0	1
XP_004758782.1	PPIB	M3XNB8	peptidyl-prolyl cis-trans isomerase B	Mustela putorius furo	63	All	289000000	308000000	321000000	200000000	200000000	144000000	Sperm_Seminal.plasma	Tail_nucleus_whole.sperm	NA	Carbamidomethylation_Oxidation	1	0	0	1
XP_004750498.1	PPL	M3YTV4	periplakin	Mustela putorius furo	59.5	All	660000000	435000000	33100000	359000000	359000000	42300000	Sperm	whole.sperm	NA	Carbamidomethylation_Oxidation	9	0	0	1
XP_004753296.1	PPP1CC	M3XSW6	serine/threonine-protein phosphatase PP1-gamma catalytic subunit	Mustela putorius furo	58.2	All	330000000	577000000	729000000	559000000	559000000	825000000	Sperm_Seminal.plasma	Tail_nucleus_whole.sperm	NA	Carbamidomethylation_Acetylation_Oxidation	14	1	0	1
XP_044920378.1	PRDX1	A0A8U0R8H1	peroxiredoxin-1	Mustela putorius furo	58.8	All	1310000000	816000000	329000000	401000000	401000000	426000000	Sperm_Seminal.plasma	Tail_head_nucleus_whole.sperm	NA	Carbamidomethylation_Oxidation	1	0	0	3
XP_004761988.1	PRDX6	M3XZW0	peroxiredoxin-6	Mustela putorius furo	45.5	All	238000000	184000000	345000000	121000000	121000000	418000000	Sperm_Seminal.plasma	Tail_whole.sperm	NA	None	NA	NA	NA	NA
XP_044930257.1	PRG4	A0A8U0RVV6	LOW QUALITY PROTEIN: proteoglycan 4	Mustela putorius furo	0.7	All	14500000	39900000	55400000	25600000	25600000	49700000	Sperm	Membrane	NA	None	NA	NA	NA	NA
XP_004748300.1	PRKACA	A0A8U0MLM2	cAMP-dependent protein kinase catalytic subunit alpha isoform X1	Mustela putorius furo	63	All	2050000000	1870000000	1960000000	1700000000	1700000000	1550000000	Sperm_Seminal.plasma	Tail_nucleus_whole.sperm	NA	Carbamidomethylation_Acetylation_Phosphorylation_Oxidation	3	2	2	1
XP_004748298.1	PRKACA	M3XVE5	cAMP-dependent protein kinase catalytic subunit alpha isoform X2	Mustela putorius furo	61.8	All	45300000	36000000	26100000	37000000	37000000	0	Sperm_Seminal.plasma	Tail_nucleus_whole.sperm	NA	None	NA	NA	NA	NA
XP_004749143.1	PRKAR1A	G9KII7	cAMP-dependent protein kinase type I-alpha regulatory subunit	Mustela putorius furo	64.8	All	1440000000	2480000000	1350000000	1140000000	1140000000	2010000000	Sperm_Seminal.plasma	Tail_whole.sperm	NA	Carbamidomethylation_Acetylation_Phosphorylation_Oxidation	5	1	3	5
XP_044936143.1	PRKAR2A	A0A8U0S4F5	cAMP-dependent protein kinase type II-alpha regulatory subunit	Mustela putorius furo	79.3	All	668000000	1050000000	717000000	1010000000	1010000000	1170000000	Sperm_Seminal.plasma	Tail_whole.sperm	NA	Carbamidomethylation_Acetylation_Phosphorylation_Oxidation	9	1	1	6
NP_1	PRM1	_	Protamine 1	Mustela nigripes	52	All	1340000000	104000000	200000000	612000000	612000000	361000000	NA	NA	NA	Carbamidomethylation_Phosphorylation	12	0	1	0
XP_004747034.1	PROCA1	A0A8U0MM23	protein PROCA1 isoform X1	Mustela putorius furo	2	All	169000000	189000000	148000000	159000000	159000000	50000000	Sperm	whole.sperm	NA	Carbamidomethylation	1	0	0	0
XP_004771004.1	PROM2	M3YCJ1	prominin-2	Mustela putorius furo	19.5	All	27100000	190000000	255000000	209000000	209000000	191000000	Seminal.plasma	NA	NA	Carbamidomethylation	1	0	0	0
XP_012906954.1	PRPS1L1	M3Z6F7	ribose-phosphate pyrophosphokinase 3	Mustela putorius furo	23.6	All	21100000	32300000	41900000	34700000	0	34700000	NA	NA	Testis marker	Carbamidomethylation	2	0	0	0
XP_012907615.2	PRSS54	A0A8U0TB70	LOW QUALITY PROTEIN: inactive serine protease 54	Mustela putorius furo	9.6	All	31100000	34800000	48700000	36500000	36500000	76400000	Sperm_Seminal.plasma	whole.sperm	Testis marker	Carbamidomethylation	1	0	0	0
XP_044934141.1	PSCA	A0A8U0S176	prostate stem cell antigen isoform X1	Mustela putorius furo	14.5	All	159000000	222000000	125000000	134000000	134000000	98200000	Seminal.plasma	NA	NA	Carbamidomethylation_Oxidation	6	0	0	1
XP_004752083.1	PSMA1	A0A8U0MRB0	proteasome subunit alpha type-1	Mustela putorius furo	28.5	All	242000000	209000000	30000000	247000000	247000000	58000000	Sperm_Seminal.plasma	Nucleus_whole.sperm	NA	Carbamidomethylation	2	0	0	0
XP_004738903.1	PSMA3	M3Y424	proteasome subunit alpha type-3	Mustela putorius furo	26.7	All	31800000	88500000	22900000	139000000	139000000	68800000	Sperm_Seminal.plasma	Tail_nucleus_whole.sperm	Epididymis marker	Acetylation_Oxidation	0	1	0	1
XP_004781758.1	PSMA4	M3YHS5	proteasome subunit alpha type-4	Mustela putorius furo	21.1	All	133000000	159000000	86100000	152000000	152000000	37800000	Sperm_Seminal.plasma	Tail_nucleus_whole.sperm	NA	Carbamidomethylation	1	0	0	0
XP_004769753.1	PSMA5	M3XVQ6	proteasome subunit alpha type-5	Mustela putorius furo	24.5	All	132000000	120000000	95700000	111000000	111000000	58200000	Sperm_Seminal.plasma	Tail_nucleus_whole.sperm	NA	Carbamidomethylation	1	0	0	0
XP_004773396.1	PSMA6	A0A8U0NB49	proteasome subunit alpha type-6 isoform X1	Mustela putorius furo	33.5	All	206000000	78800000	124000000	171000000	171000000	37300000	Sperm_Seminal.plasma	Tail_nucleus_whole.sperm	NA	Carbamidomethylation	2	0	0	0
XP_044926390.1	PSMA7	A0A8U0RKA0	proteasome subunit alpha type-7	Mustela putorius furo	39.1	All	149000000	129000000	64700000	127000000	127000000	116000000	Sperm_Seminal.plasma	Tail_nucleus_whole.sperm	NA	None	NA	NA	NA	NA
XP_044935893.1	PSMB1	A0A8U0V222	proteasome subunit beta type-1	Mustela putorius furo	34	All	65300000	6061869	34700000	74200000	74200000	58300000	Sperm_Seminal.plasma	Tail_nucleus_whole.sperm	NA	Carbamidomethylation	2	0	0	0
XP_004740868.1	PSMB2	M3YTX0	proteasome subunit beta type-2	Mustela putorius furo	21.4	All	125000000	125000000	60700000	132000000	132000000	0	Sperm_Seminal.plasma	Tail_nucleus_whole.sperm	NA	Carbamidomethylation	1	0	0	0
XP_004739639.1	PSMC2	M3Z3J2	26S proteasome regulatory subunit 7	Mustela putorius furo	18.2	All	14300000	27400000	32000000	57900000	57900000	36300000	Sperm_Seminal.plasma	Nucleus_whole.sperm	NA	None	NA	NA	NA	NA
XP_004743998.1	PSMD14	M3XN92	26S proteasome non-ATPase regulatory subunit 14	Mustela putorius furo	21.9	All	23200000	102000000	115000000	87600000	87600000	100000000	Sperm_Seminal.plasma	Tail_nucleus_whole.sperm	NA	None	NA	NA	NA	NA
XP_004745201.2	PSMD2	A0A8U0MK72	26S proteasome non-ATPase regulatory subunit 2	Mustela putorius furo	14.4	All	42400000	53700000	47700000	25800000	25800000	26800000	Sperm_Seminal.plasma	Tail_head_whole.sperm	NA	None	NA	NA	NA	NA
XP_004746796.1	PSMF1	M3Z2L5	proteasome inhibitor PI31 subunit isoform X1	Mustela putorius furo	12.2	All	66900000	126000000	91500000	75500000	75500000	59000000	Sperm	whole.sperm	NA	None	NA	NA	NA	NA
XP_044943358.1	PTCHD3	A0A8U0SIE8	LOW QUALITY PROTEIN: patched domain-containing protein 3	Mustela putorius furo	18.1	All	288000000	220000000	175000000	194000000	194000000	285000000	NA	NA	NA	Carbamidomethylation	2	0	0	0
XP_004773209.1	PTGES3	M3XR73	prostaglandin E synthase 3 isoform X1	Mustela putorius furo	8.8	All	68000000	102000000	92100000	120000000	120000000	0	Sperm_Seminal.plasma	Tail_nucleus_whole.sperm	NA	Carbamidomethylation	4	0	0	0
XP_004771714.1	RAB11B	M3Y799	ras-related protein Rab-11B	Mustela putorius furo	45.9	All	477000000	325000000	188000000	264000000	264000000	308000000	Sperm_Seminal.plasma	Tail_whole.sperm	NA	Acetylation_Oxidation	0	1	0	1
XP_004775657.1	RAB14	M3Y820	ras-related protein Rab-14	Mustela putorius furo	60	All	369000000	228000000	221000000	268000000	268000000	155000000	Sperm_Seminal.plasma	Tail_whole.sperm	NA	Carbamidomethylation	2	0	0	0
XP_004742133.1	RAB1A	A0A8U0SQR9	ras-related protein Rab-1A	Mustela putorius furo	28.3	All	291000000	167000000	111000000	157000000	157000000	0	Sperm_Seminal.plasma	Tail_whole.sperm	NA	None	NA	NA	NA	NA
XP_044931696.1	RAB2A	A0A8U0RY91	ras-related protein Rab-2A isoform X1	Mustela putorius furo	81.6	All	5170000000	4860000000	4300000000	4970000000	4970000000	5990000000	Sperm_Seminal.plasma	Tail_head_nucleus_membrane_whole.sperm	NA	Carbamidomethylation_Acetylation_Oxidation	2	1	0	6
XP_004758637.1	RAB2B	A0A8U0SY92	ras-related protein Rab-2B	Mustela putorius furo	79.2	All	263000000	361000000	181000000	380000000	380000000	83900000	Sperm	Tail_head_whole.sperm	NA	Carbamidomethylation	2	0	0	0
XP_044931063.1	RAC1	A0A8U0UXI4	ras-related C3 botulinum toxin substrate 1 isoform X1	Mustela putorius furo	31.8	All	56100000	143000000	46700000	77000000	77000000	0	Sperm_Seminal.plasma	whole.sperm	NA	Carbamidomethylation	3	0	0	0
XP_004739406.1	RALA	M3Z362	ras-related protein Ral-A	Mustela putorius furo	25.2	All	75400000	124000000	27900000	114000000	114000000	129000000	Sperm_Seminal.plasma	whole.sperm	NA	Oxidation	0	0	0	3
XP_004739051.1	RDH11	M3Y738	retinol dehydrogenase 11 isoform X1	Mustela putorius furo	15.3	All	195000000	166000000	91100000	165000000	165000000	97600000	Sperm	whole.sperm	NA	None	NA	NA	NA	NA
XP_004778110.1	REEP6	A0A8U0NF71	receptor expression-enhancing protein 6 isoform X1	Mustela putorius furo	15.1	All	165000000	218000000	271000000	202000000	202000000	154000000	Sperm_Seminal.plasma	Tail_nucleus_whole.sperm	NA	Carbamidomethylation	2	0	0	0
XP_044943695.1	REEP6	A0A8U0V8E3	receptor expression-enhancing protein 6 isoform X2	Mustela putorius furo	23.9	All	171000000	57200000	65300000	150000000	150000000	156000000	Sperm_Seminal.plasma	Tail_nucleus_whole.sperm	NA	None	NA	NA	NA	NA
XP_004763810.1	RHCG	A0A8U0N210	ammonium transporter Rh type C	Mustela putorius furo	5	All	399000000	538000000	235000000	368000000	368000000	397000000	Sperm	whole.sperm	NA	None	NA	NA	NA	NA
XP_004769858.1	RHOC	M3Y1A4	rho-related	Mustela putorius furo	28.5	All	49800000	97700000	71500000	118000000	118000000	0	Sperm_Seminal.plasma	whole.sperm	NA	Carbamidomethylation	5	0	0	0
XP_004745480.1	ROPN1	M3XZ13	ropporin-1A isoform X1	Mustela putorius furo	78.8	All	2160000000	2090000000	2200000000	2240000000	2240000000	2140000000	Sperm_Seminal.plasma	Tail_nucleus_whole.sperm	NA	Carbamidomethylation_Oxidation	4	0	0	4
XP_044937953.1	ROPN1L	M3YIH5	ropporin-1-like protein	Mustela putorius furo	71.1	All	313000000	565000000	599000000	479000000	479000000	133000000	Sperm	Tail_whole.sperm	NA	Carbamidomethylation_Oxidation	3	0	0	1
XP_004762279.1	RSPH1	M3YDC8	radial spoke head 1 homolog isoform X2	Mustela putorius furo	36.1	All	147000000	119000000	153000000	148000000	148000000	141000000	Sperm	Tail_nucleus_whole.sperm	NA	Carbamidomethylation	1	0	0	0
XP_004770966.2	RSPH3	A0A8U0T3N4	radial spoke head protein 3 homolog, partial	Mustela putorius furo	11.8	All	15800000	29500000	16500000	26800000	26800000	0	Sperm	Tail_whole.sperm	NA	None	NA	NA	NA	NA
XP_004767612.1	RSPH6A	M3Y2E1	radial spoke head protein 6 homolog A isoform X1	Mustela putorius furo	20.7	All	398000000	590000000	386000000	427000000	427000000	256000000	Sperm	Tail_whole.sperm	NA	Carbamidomethylation_Oxidation	3	0	0	3
XP_004739872.1	RSPH9	M3YN66	radial spoke head protein 9 homolog isoform X3	Mustela putorius furo	68.8	All	331000000	406000000	334000000	359000000	359000000	206000000	Sperm	Tail_whole.sperm	NA	Acetylation_Oxidation	0	1	0	2
XP_004776726.1	S100A11	M3Z512	protein S100-A11	Mustela putorius furo	84.5	All	681000000	229000000	54900000	309000000	309000000	103000000	Sperm_Seminal.plasma	Tail_whole.sperm	NA	Carbamidomethylation_Oxidation	4	0	0	2
XP_004780454.1	S100A12	M3YAF5	protein S100-A12	Mustela putorius furo	79.3	All	12900000000	1340000000	60400000	3380000000	3380000000	575000000	Sperm_Seminal.plasma	Membrane_whole.sperm	Epididymis marker	Acetylation_Oxidation	0	2	0	3
XP_044935590.1	SAXO1	A0A8U0S3C7	stabilizer of axonemal microtubules 1	Mustela putorius furo	41.1	All	290000000	259000000	306000000	358000000	358000000	198000000	Sperm	whole.sperm	NA	Carbamidomethylation	11	0	0	0
XP_004756868.1	SCCPDH	M3YWJ7	saccharopine dehydrogenase-like oxidoreductase	Mustela putorius furo	72.5	All	6250000000	4830000000	4220000000	4910000000	4910000000	5470000000	Sperm_Seminal.plasma	Tail_nucleus_whole.sperm	NA	Carbamidomethylation_Acetylation_Phosphorylation_Oxidation	16	2	4	7
XP_004760219.1	SCO1	M3XX90	protein SCO1 homolog, mitochondrial isoform X1	Mustela putorius furo	15.3	All	60900000	38900000	44300000	51600000	51600000	59700000	Sperm	whole.sperm	NA	None	NA	NA	NA	NA
XP_044945421.1	SDHA	A0A8U0SN98	succinate dehydrogenase [ubiquinone] flavoprotein subunit, mitochondrial isoform X1	Mustela putorius furo	60.2	All	890000000	782000000	692000000	819000000	819000000	874000000	Sperm	Tail_whole.sperm	NA	Carbamidomethylation_Oxidation	11	0	0	2
XP_004741420.1	SDHB	M3YXT4	succinate dehydrogenase [ubiquinone] iron-sulfur subunit, mitochondrial	Mustela putorius furo	58.6	All	556000000	607000000	464000000	607000000	607000000	641000000	Sperm	Tail_whole.sperm	NA	Carbamidomethylation_Oxidation	9	0	0	5
XP_004776004.1	SDHC	M3YSM2	succinate dehydrogenase cytochrome b560 subunit, mitochondrial	Mustela putorius furo	21.3	All	18100000	65500000	105000000	75800000	75800000	50900000	Sperm	Tail_whole.sperm	NA	None	NA	NA	NA	NA
XP_004755232.1	SDR39U1	M3Y2K5	epimerase family protein SDR39U1 isoform X5	Mustela putorius furo	24.8	All	17900000	23600000	15200000	18200000	18200000	0	Sperm	Tail_nucleus_whole.sperm	NA	None	NA	NA	NA	NA
XP_004764383.1	SEPTIN10	A0A8U0N264	septin-10 isoform X1	Mustela putorius furo	15.4	All	117000000	99100000	68300000	101000000	101000000	33100000	Sperm	Tail_whole.sperm	NA	Oxidation	0	0	0	1
XP_004750501.1	SEPTIN12	M3YTZ4	septin-12	Mustela putorius furo	30.1	All	19100000	36500000	114000000	113000000	113000000	12700000	Sperm	Tail_whole.sperm	NA	Carbamidomethylation	1	0	0	0
XP_004742660.1	SEPTIN5	A0A8U0SR01	septin-5 isoform X1	Mustela putorius furo	2.4	All	93100000	90300000	88900000	73600000	73600000	56200000	Sperm	whole.sperm	NA	None	NA	NA	NA	NA
XP_004742031.1	SEPTIN7	A0A8U0SQP5	septin-7 isoform X1	Mustela putorius furo	18.6	All	78700000	115000000	66700000	83700000	83700000	0	Sperm_Seminal.plasma	Tail_whole.sperm	NA	Carbamidomethylation	1	0	0	0
XP_004754815.1	SERPINA1	A0A8U0MTI1	alpha-1-antitrypsin	Mustela putorius furo	23.8	All	83600000	327000000	107000000	101000000	101000000	0	Sperm_Seminal.plasma	Membrane_whole.sperm	NA	None	NA	NA	NA	NA
XP_004746913.1	SERPINF2	M3YNY6	alpha-2-antiplasmin	Mustela putorius furo	35.2	All	94000000	278000000	159000000	172000000	172000000	330000000	NA	NA	NA	Oxidation	0	0	0	2
XP_004741147.1	SFN	A0A8U0SQ92	14-3-3 protein sigma	Mustela putorius furo	62.1	All	1250000000	675000000	306000000	537000000	537000000	280000000	Sperm_Seminal.plasma	Tail_whole.sperm	NA	Carbamidomethylation_Oxidation	3	0	0	3
XP_004752717.1	SH3GLB1	A0A8U0MSV4	endophilin-B1 isoform X3	Mustela putorius furo	43.7	All	96200000	246000000	284000000	206000000	206000000	299000000	Sperm_Seminal.plasma	whole.sperm	NA	None	NA	NA	NA	NA
XP_004767201.1	SIGLECL1	M3XQT5	SIGLEC family-like protein 1	Mustela putorius furo	40.2	All	225000000	155000000	67100000	103000000	103000000	227000000	NA	NA	NA	Carbamidomethylation_Acetylation	1	1	0	0
XP_004742652.1	SLC25A1	M3XXI9	tricarboxylate transport protein, mitochondrial	Mustela putorius furo	46.4	All	505000000	417000000	470000000	459000000	459000000	599000000	Sperm	Tail_nucleus_whole.sperm	NA	Carbamidomethylation_Oxidation	5	0	0	8
XP_044941622.1	SLC25A10	A0A8U0SFB7	mitochondrial dicarboxylate carrier isoform X1	Mustela putorius furo	55.7	All	194000000	147000000	167000000	148000000	148000000	192000000	Sperm	Tail_nucleus_whole.sperm	NA	None	NA	NA	NA	NA
XP_004760493.1	SLC25A11	M3YHP2	mitochondrial 2-oxoglutarate/malate carrier protein isoform X2	Mustela putorius furo	51.6	All	242000000	116000000	125000000	247000000	247000000	264000000	Sperm	Tail_nucleus_whole.sperm	NA	Carbamidomethylation_Acetylation	1	1	0	0
XP_004760760.1	SLC25A20	M3YSD1	mitochondrial carnitine/acylcarnitine carrier protein	Mustela putorius furo	40.2	All	104000000	55500000	28800000	86900000	86900000	0	Sperm	Tail_whole.sperm	NA	Carbamidomethylation_Acetylation_Oxidation	1	1	0	1
XP_044940744.1	SLC25A3	M3YIY8	phosphate carrier protein, mitochondrial isoform X2	Mustela putorius furo	42.4	All	6960000000	1080000000	2870000000	4030000000	4030000000	1260000000	Sperm	Tail_membrane_whole.sperm	NA	Carbamidomethylation_Oxidation	2	0	0	5
XP_004747994.1	SLC25A31	M3Z106	ADP/ATP translocase 4	Mustela putorius furo	71.5	All	4080000000	4390000000	4050000000	4260000000	4260000000	5510000000	Sperm	Tail_nucleus_membrane_whole.sperm	NA	Carbamidomethylation_Acetylation_Oxidation	6	1	0	12
XP_004757791.1	SLC25A4	M3YI99	ADP/ATP translocase 1	Mustela putorius furo	55	All	63800000	66000000	29800000	76000000	76000000	126000000	Sperm	Tail_nucleus_whole.sperm	NA	Carbamidomethylation_Acetylation	1	2	0	0
XP_044943079.1	SLC25A46	A0A8U0SKK2	solute carrier family 25 member 46 isoform X2	Mustela putorius furo	6.1	All	50800000	30000000	21900000	62300000	62300000	0	NA	NA	NA	Acetylation	0	1	0	0
XP_044924227.1	SLC25A5	A0A8U0RJ69	ADP/ATP translocase 2	Mustela putorius furo	62.1	All	966000000	5230000000	600000000	785000000	785000000	949000000	Sperm	Tail_nucleus_whole.sperm	NA	Carbamidomethylation_Acetylation_Oxidation	4	2	0	2
XP_044945183.1	SLC25A6	A0A8U0SLV7	ADP/ATP translocase 3	Mustela putorius furo	56	All	333000000	68000000	61300000	159000000	159000000	73200000	Sperm	Tail_nucleus_whole.sperm	NA	Carbamidomethylation_Acetylation	1	2	0	0
XP_004766659.1	SLC2A3	M3YZ73	solute carrier family 2, facilitated glucose transporter member 3 isoform X1	Mustela putorius furo	31.1	All	4370000000	3950000000	3120000000	4720000000	4720000000	6040000000	Sperm_Seminal.plasma	Membrane_whole.sperm	NA	Carbamidomethylation_Oxidation	2	0	0	8
XP_044939957.1	SLC44A2	A0A8U0SC78	LOW QUALITY PROTEIN: choline transporter-like protein 2	Mustela putorius furo	7.6	All	37900000	184000000	313000000	179000000	179000000	147000000	Sperm_Seminal.plasma	whole.sperm	NA	Carbamidomethylation	3	0	0	0
XP_004746416.1	SLPI	M3Z1R4	antileukoproteinase	Mustela putorius furo	64.6	All	6390000000	9410000000	34900000000	24400000000	24400000000	25300000000	Sperm_Seminal.plasma	whole.sperm	NA	Carbamidomethylation_Oxidation	24	0	0	2
XP_004770917.1	SOD2	M3Y105	superoxide dismutase [Mn], mitochondrial isoform X2	Mustela putorius furo	46.4	All	827000000	568000000	292000000	528000000	528000000	581000000	Sperm_Seminal.plasma	Tail_whole.sperm	Epididymis marker	None	NA	NA	NA	NA
XP_004750211.1	SPA17	M3Y3W9	sperm surface protein Sp17 isoform X1	Mustela putorius furo	63.3	All	464000000	331000000	859000000	579000000	579000000	620000000	Sperm_Seminal.plasma	Tail_membrane_whole.sperm	NA	Acetylation	0	1	0	0
XP_004766983.2	SPACA1	A0A8U0N595	sperm acrosome membrane-associated protein 1	Mustela putorius furo	49.3	All	11100000000	7280000000	7540000000	8470000000	8470000000	12000000000	Sperm	Tail_whole.sperm	NA	Carbamidomethylation_Phosphorylation_Oxidation	15	0	1	3
XP_004747142.1	SPACA3	A0A8U0MLX0	sperm acrosome membrane-associated protein 3 isoform X1	Mustela putorius furo	69.3	All	1460000000	2720000000	2620000000	3030000000	3030000000	3370000000	Sperm_Seminal.plasma	Tail_whole.sperm	Testis marker	Carbamidomethylation_Oxidation	8	0	0	1
XP_044933019.1	SPACA4	M3Z6M6	sperm acrosome membrane-associated protein 4	Mustela putorius furo	33.3	All	1310000000	751000000	866000000	1020000000	1020000000	855000000	Sperm	Membrane_whole.sperm	NA	Carbamidomethylation_Oxidation	6	0	0	1
XP_004757112.1	SPACA9	M3YM45	sperm acrosome-associated protein 9 isoform X1	Mustela putorius furo	53.1	All	434000000	563000000	703000000	555000000	555000000	618000000	Sperm	Tail_whole.sperm	NA	Carbamidomethylation_Oxidation	4	0	0	1
XP_044937786.1	SPAG17	A0A8U0S9X6	sperm-associated antigen 17 isoform X1	Mustela putorius furo	4.5	All	38400000	43400000	38900000	34900000	34900000	0	Sperm	whole.sperm	NA	None	NA	NA	NA	NA
XP_004757659.1	SPAG6	M3YKW8	sperm-associated antigen 6 isoform X1	Mustela putorius furo	61.5	All	239000000	124000000	260000000	268000000	268000000	220000000	Sperm	Tail_nucleus_whole.sperm	NA	Carbamidomethylation_Oxidation	6	0	0	2
XP_004741913.2	SPAM1	A0A8U0NMP2	hyaluronidase PH-20	Mustela putorius furo	26.6	All	708000000	349000000	631000000	646000000	646000000	694000000	Sperm_Seminal.plasma	Membrane_whole.sperm	Testis marker	Carbamidomethylation_Oxidation	5	0	0	5
XP_044935675.1	SPATA18	A0A8U0S3A3	mitochondria-eating protein isoform X1	Mustela putorius furo	62.9	All	1890000000	1690000000	2890000000	1980000000	1980000000	3010000000	Sperm_Seminal.plasma	Tail_membrane_whole.sperm	NA	Carbamidomethylation_Phosphorylation_Oxidation	12	0	11	2
XP_044935676.1	SPATA18	A0A8U0S3B7	mitochondria-eating protein isoform X2	Mustela putorius furo	61.6	All	32900000	39200000	71100000	44900000	44900000	50900000	Sperm_Seminal.plasma	Tail_membrane_whole.sperm	NA	None	NA	NA	NA	NA
XP_044936461.1	SPATA19	A0A8U0V3R2	spermatogenesis-associated protein 19, mitochondrial	Mustela putorius furo	53.9	All	276000000	251000000	400000000	346000000	346000000	256000000	Sperm	Tail_whole.sperm	NA	Carbamidomethylation_Phosphorylation_Oxidation	4	0	21	1
XP_004764892.1	SPATA20	M3YVL2	spermatogenesis-associated protein 20	Mustela putorius furo	23.3	All	91600000	75300000	105000000	136000000	136000000	0	Sperm	Tail_whole.sperm	NA	Carbamidomethylation	1	0	0	0
XP_044936750.1	SPATA32	A0A8U0V1Y7	spermatogenesis-associated protein 32 isoform X2	Mustela putorius furo	34.6	All	252000000	192000000	305000000	290000000	290000000	95100000	Sperm	whole.sperm	NA	Carbamidomethylation_Phosphorylation_Oxidation	5	0	4	3
XP_044920421.1	SPATA6	A0A8U0R816	spermatogenesis-associated protein 6 isoform X1	Mustela putorius furo	11.3	All	45500000	41200000	37000000	56300000	56300000	0	Sperm	whole.sperm	NA	None	NA	NA	NA	NA
XP_004779495.2	SPATC1	A0A8U0NFC1	speriolin isoform X1	Mustela putorius furo	20.4	All	307000000	237000000	89000000	226000000	226000000	150000000	Sperm	Tail_whole.sperm	NA	Acetylation_Oxidation	0	1	0	1
XP_004760362.2	SPEM3	A0A8U0MXQ2	uncharacterized protein SPEM3	Mustela putorius furo	15	All	134000000	139000000	45300000	74800000	74800000	0	NA	NA	NA	Oxidation	0	0	0	1
XP_004758660.1	SPESP1	M3XMB1	sperm equatorial segment protein 1	Mustela putorius furo	34.9	All	5630000000	3050000000	3410000000	4160000000	4160000000	3910000000	Sperm	Tail_membrane_whole.sperm	NA	Carbamidomethylation_Oxidation	3	0	0	1
XP_004744725.1	SPINK1	M3Y8P9	serine protease inhibitor Kazal-type 1	Mustela putorius furo	41.8	All	87300000	151000000	569000000	616000000	616000000	852000000	NA	NA	NA	Carbamidomethylation	6	0	0	0
XP_004738169.1	SPINK13	A0A8U0MDQ3	serine protease inhibitor Kazal-type 13	Mustela putorius furo	50.6	All	83500000	2390000000	1760000000	1900000000	1900000000	2340000000	NA	NA	NA	Carbamidomethylation_Oxidation	6	0	0	1
XP_004746832.1	SPINT4	A0A8U0MLH5	kunitz-type protease inhibitor 4	Mustela putorius furo	57.1	All	508000000	1140000000	1340000000	1060000000	1060000000	841000000	NA	NA	NA	Carbamidomethylation_Oxidation	14	0	0	4
XP_012905117.1	SSBP1	G9L570	single-stranded DNA-binding protein, mitochondrial	Mustela putorius furo	57.4	All	56600000	113000000	38900000	135000000	135000000	140000000	Sperm	Tail_nucleus_whole.sperm	NA	Oxidation	0	0	0	1
XP_004775648.1	STOM	A0A8U0T508	stomatin	Mustela putorius furo	33.8	All	326000000	102000000	21300000	144000000	144000000	0	Sperm_Seminal.plasma	whole.sperm	NA	Oxidation	0	0	0	1
XP_004747550.1	STOML2	M3Y012	stomatin-like protein 2, mitochondrial isoform X1	Mustela putorius furo	32.6	All	44400000	13600000	20400000	39800000	39800000	0	Sperm	Tail_whole.sperm	NA	Carbamidomethylation	1	0	0	0
XP_004741102.1	STX12	M3YVV8	syntaxin-12	Mustela putorius furo	18.6	All	18000000	25000000	24100000	18000000	18000000	0	Sperm_Seminal.plasma	whole.sperm	NA	Carbamidomethylation	1	0	0	0
XP_004771763.1	STXBP2	M3YA08	syntaxin-binding protein 2 isoform X1	Mustela putorius furo	21.1	All	325000000	28600000	52200000	623000000	623000000	259000000	Sperm_Seminal.plasma	whole.sperm	NA	None	NA	NA	NA	NA
XP_004759240.1	SUCLA2	A0A8U0SYD1	succinate--CoA ligase [ADP-forming] subunit beta, mitochondrial isoform X1	Mustela putorius furo	58.1	All	1010000000	751000000	609000000	494000000	494000000	747000000	Sperm	Tail_whole.sperm	NA	Carbamidomethylation_Oxidation	5	0	0	2
XP_004742358.1	SUCLG1	A0A8U0MHG2	succinate--CoA ligase [ADP/GDP-forming] subunit alpha, mitochondrial	Mustela putorius furo	54	All	577000000	601000000	558000000	599000000	599000000	517000000	Sperm	Tail_whole.sperm	NA	Carbamidomethylation_Oxidation	6	0	0	3
XP_004746688.2	SUN5	A0A8U0SSU4	SUN domain-containing protein 5 isoform X1	Mustela putorius furo	18	All	192000000	303000000	146000000	249000000	249000000	78400000	Sperm	Tail_whole.sperm	NA	Carbamidomethylation	1	0	0	0
XP_004767497.1	SYNGR4	M3XYF8	synaptogyrin-4	Mustela putorius furo	8.5	All	35600000	46400000	82900000	110000000	0	110000000	Sperm	whole.sperm	NA	Acetylation_Phosphorylation	0	2	1	0
XP_004739087.1	SYNJ2BP	M3Y7X9	synaptojanin-2-binding protein	Mustela putorius furo	33.8	All	132000000	112000000	27300000	130000000	130000000	177000000	Sperm	Tail_whole.sperm	NA	None	NA	NA	NA	NA
XP_012915693.1	SYPL1	A0A8U0NWH7	synaptophysin-like protein 1	Mustela putorius furo	17.6	All	299000000	351000000	597000000	261000000	261000000	0	Sperm_Seminal.plasma	Tail_head_membrane_whole.sperm	NA	Carbamidomethylation	3	0	0	0
XP_004758431.1	TBC1D21	M3Z0M5	TBC1 domain family member 21	Mustela putorius furo	31	All	143000000	224000000	198000000	154000000	154000000	0	Sperm	Tail_whole.sperm	NA	Carbamidomethylation_Oxidation	1	0	0	1
XP_004770485.2	TCN1	A0A8U0N7H0	transcobalamin-1 isoform X1	Mustela putorius furo	33	All	23600000	270000000	268000000	330000000	330000000	302000000	NA	NA	NA	Carbamidomethylation_Oxidation	1	0	0	2
XP_004770912.1	TCP1	M3Y0Y0	T-complex protein 1 subunit alpha	Mustela putorius furo	69.6	All	588000000	994000000	353000000	719000000	719000000	355000000	Sperm_Seminal.plasma	Tail_whole.sperm	NA	Carbamidomethylation_Acetylation_Oxidation	8	1	0	3
XP_004760559.1	TEKT1	M3YIX1	tektin-1	Mustela putorius furo	42.3	All	126000000	137000000	40900000	127000000	127000000	54200000	Sperm	Tail_head_nucleus_whole.sperm	NA	Carbamidomethylation	4	0	0	0
XP_004740851.1	TEKT2	A0A8U0MG53	tektin-2	Mustela putorius furo	71.2	All	349000000	654000000	702000000	596000000	596000000	287000000	Sperm	Tail_head_nucleus_whole.sperm	NA	Carbamidomethylation_Acetylation	6	1	0	0
XP_044941326.1	TEKT3	A0A8U0SGM1	tektin-3	Mustela putorius furo	72.2	All	791000000	887000000	785000000	842000000	842000000	521000000	Sperm_Seminal.plasma	Tail_head_nucleus_whole.sperm	Testis marker	Carbamidomethylation_Acetylation_Oxidation	4	1	0	2
XP_004750879.1	TEKT4	M3YWS4	tektin-4 isoform X1	Mustela putorius furo	61.5	All	484000000	630000000	567000000	543000000	543000000	181000000	Sperm	Tail_head_nucleus_whole.sperm	NA	Carbamidomethylation_Oxidation	8	0	0	1
XP_004750441.1	TEKT5	M3YT93	tektin-5	Mustela putorius furo	70.6	All	2390000000	2810000000	2240000000	2630000000	2630000000	1340000000	Sperm	Tail_head_nucleus_whole.sperm	NA	Carbamidomethylation_Acetylation_Oxidation	15	1	0	6
XP_004767770.1	TEX101	A0A8U0N5J9	testis-expressed protein 101 isoform X2	Mustela putorius furo	29.2	All	280000000	395000000	441000000	318000000	318000000	586000000	Sperm_Seminal.plasma	whole.sperm	Testis marker	Carbamidomethylation_Oxidation	4	0	0	2
XP_004742438.1	TEX37	A0A8U0SQU3	testis-expressed sequence 37 protein	Mustela putorius furo	50	All	130000000	105000000	83800000	57300000	57300000	55100000	Sperm	Tail_whole.sperm	NA	Carbamidomethylation_Acetylation_Oxidation	3	1	0	1
XP_012916649.1	TEX50	A0A8U0NWP1	testis-expressed protein 50	Mustela putorius furo	13.6	All	58900000	105000000	90600000	195000000	195000000	65400000	NA	NA	NA	Oxidation	0	0	0	3
XP_004780706.1	TFAM	M3YG75	transcription factor A, mitochondrial	Mustela putorius furo	66.3	All	944000000	693000000	215000000	724000000	724000000	711000000	Sperm	Head_nucleus_whole.sperm	NA	Carbamidomethylation_Oxidation	3	0	0	4
XP_004763402.1	TFPI	A0A8U0N1X8	tissue factor pathway inhibitor isoform X1	Mustela putorius furo	28.4	All	39500000	17100000	104000000	68200000	68200000	71200000	NA	NA	NA	Carbamidomethylation_Oxidation	8	0	0	1
XP_004751131.1	THBS1	M3YA63	LOW QUALITY PROTEIN: thrombospondin-1	Mustela putorius furo	33	All	166000000	382000000	482000000	332000000	332000000	148000000	NA	NA	NA	Carbamidomethylation	19	0	0	0
XP_004778202.2	THEG	A0A8U0T651	testicular haploid expressed gene protein isoform X1	Mustela putorius furo	24.5	All	24800000	20600000	26300000	30900000	30900000	0	Sperm	whole.sperm	NA	None	NA	NA	NA	NA
XP_044938993.1	THEM4	A0A8U0S9P8	acyl-coenzyme A thioesterase THEM4 isoform X1	Mustela putorius furo	39.1	All	500000000	416000000	499000000	524000000	524000000	644000000	Sperm	Tail_whole.sperm	NA	Carbamidomethylation_Oxidation	1	0	0	1
XP_004757682.1	THNSL1	M3Z6G9	threonine synthase-like 1	Mustela putorius furo	25.6	All	81400000	86800000	45000000	53200000	53200000	32100000	Sperm	Tail_whole.sperm	NA	Carbamidomethylation	1	0	0	0
XP_004777070.1	TMEM190	M3Y7X8	transmembrane protein 190	Mustela putorius furo	32	All	1740000000	1780000000	1820000000	1770000000	1770000000	2710000000	Sperm	Nucleus_membrane_whole.sperm	NA	Carbamidomethylation_Oxidation	7	0	0	5
XP_004748447.1	TMEM205	G9KU14	transmembrane protein 205 isoform X2	Mustela putorius furo	16.7	All	224000000	130000000	76000000	194000000	194000000	0	Sperm	Tail_whole.sperm	NA	None	NA	NA	NA	NA
XP_004780838.1	TMEM210	A0A8U0NG08	transmembrane protein 210	Mustela putorius furo	18.5	All	253000000	287000000	314000000	345000000	345000000	383000000	NA	NA	NA	None	NA	NA	NA	NA
XP_004747805.1	TMEM38B	M3Y736	trimeric intracellular cation channel type B	Mustela putorius furo	21.6	All	15100000	98900000	78400000	88400000	88400000	0	Sperm	Nucleus_whole.sperm	NA	Carbamidomethylation_Acetylation	1	1	0	0
XP_004760765.1	TMEM89	A0A8U0SZD5	transmembrane protein 89	Mustela putorius furo	19.3	All	268000000	412000000	430000000	378000000	378000000	182000000	Sperm	Nucleus_whole.sperm	NA	None	NA	NA	NA	NA
XP_004746430.1	TOMM34	M3Z1S1	mitochondrial import receptor subunit TOM34	Mustela putorius furo	36.6	All	247000000	295000000	108000000	111000000	111000000	158000000	Sperm	Tail_nucleus_whole.sperm	NA	Carbamidomethylation_Phosphorylation_Oxidation	1	0	1	1
XP_004766701.1	TPI1	A0A8U0T224	triosephosphate isomerase	Mustela putorius furo	93.4	All	3140000000	3670000000	3190000000	3400000000	3400000000	2230000000	Sperm_Seminal.plasma	Tail_nucleus_whole.sperm	NA	Carbamidomethylation_Acetylation_Phosphorylation_Oxidation	9	1	4	4
XP_044942818.1	TPM3	A0A8U0SH83	tropomyosin alpha-3 chain isoform X6	Mustela putorius furo	36.7	All	389000000	222000000	95900000	303000000	303000000	0	Sperm	whole.sperm	NA	Acetylation	0	2	0	0
XP_004758607.1	TPPP2	M3XM50	tubulin polymerization-promoting protein family member 2	Mustela putorius furo	57.3	All	47000000	265000000	315000000	345000000	345000000	472000000	Sperm_Seminal.plasma	whole.sperm	Testis marker	Carbamidomethylation_Oxidation	2	0	0	3
XP_004759288.1	TPT1	A0A8U0SYE3	translationally-controlled tumor protein isoform X2	Mustela putorius furo	19.8	All	38000000	45900000	150000000	54900000	54900000	0	Sperm_Seminal.plasma	Tail_whole.sperm	NA	Oxidation	0	0	0	1
XP_044928226.1	TRAP1	A0A8U0UVT4	heat shock protein 75 kDa, mitochondrial	Mustela putorius furo	24.6	All	143000000	97500000	38500000	78200000	78200000	60800000	Sperm	Tail_whole.sperm	NA	Carbamidomethylation	1	0	0	0
XP_004740848.1	TRAPPC3	M3YTP6	trafficking protein particle complex subunit 3 isoform X1	Mustela putorius furo	23.3	All	117000000	127000000	84600000	51200000	51200000	0	Sperm	Tail_whole.sperm	NA	None	NA	NA	NA	NA
XP_044945209.1	TRIP13	A0A8U0SP42	pachytene checkpoint protein 2 homolog isoform X1	Mustela putorius furo	21.2	All	51600000	40700000	34400000	60900000	60900000	0	Sperm	Tail_whole.sperm	NA	Carbamidomethylation	2	0	0	0
XP_004773333.1	TSFM	M3XSI0	elongation factor Ts, mitochondrial isoform X1	Mustela putorius furo	35.5	All	54200000	36200000	52200000	76000000	76000000	80500000	Sperm	Tail_whole.sperm	NA	Carbamidomethylation_Oxidation	2	0	0	1
XP_044933735.1	TSGA10	A0A8U0UZ49	testis-specific gene 10 protein isoform X1	Mustela putorius furo	71	All	748000000	718000000	651000000	672000000	672000000	419000000	Sperm	Tail_whole.sperm	NA	Carbamidomethylation_Phosphorylation_Oxidation	9	0	1	4
XP_004752492.1	TSPAN8	M3Z1B8	tetraspanin-8	Mustela putorius furo	24.9	All	638000000	616000000	667000000	256000000	256000000	687000000	NA	NA	NA	Carbamidomethylation	5	0	0	0
XP_012906786.1	TSSK2	M3Z833	testis-specific serine/threonine-protein kinase 2	Mustela putorius furo	38.1	All	448000000	477000000	342000000	529000000	529000000	419000000	Sperm	Head_nucleus_whole.sperm	NA	Carbamidomethylation_Acetylation_Oxidation	2	1	0	1
XP_004755300.1	TSSK4	M3Y3D3	testis-specific serine/threonine-protein kinase 4 isoform X1	Mustela putorius furo	18.5	All	40000000	37600000	20700000	41600000	41600000	0	Sperm	whole.sperm	NA	None	NA	NA	NA	NA
XP_012906769.1	TUBA3D	M3XX31	tubulin alpha-3 chain	Mustela putorius furo	62.7	All	15500000000	16700000000	13000000000	15300000000	15300000000	12300000000	Sperm_Seminal.plasma	Tail_nucleus_whole.sperm	NA	Carbamidomethylation_Oxidation	14	0	0	11
XP_004762887.1	TUBA4A	A0A8U0N0J8	tubulin alpha-4A chain isoform X2	Mustela putorius furo	50.2	All	49900000	69900000	24800000	42700000	42700000	0	Sperm_Seminal.plasma	whole.sperm	NA	None	NA	NA	NA	NA
XP_004771652.2	TUBB4A	A0A8U0T405	tubulin beta-4A chain	Mustela putorius furo	71.2	All	101000000	239000000	101000000	128000000	128000000	0	Sperm_Seminal.plasma	Tail_nucleus_whole.sperm	NA	Oxidation	0	0	0	1
XP_044938733.1	TUBB4B	A0A8U0S9Y1	tubulin beta-4B chain	Mustela putorius furo	84	All	12000000000	11100000000	11300000000	13000000000	13000000000	9910000000	Sperm_Seminal.plasma	Tail_nucleus_whole.sperm	NA	Carbamidomethylation_Oxidation	22	0	0	28
XP_044928420.1	TUFM	A0A8U0RPV4	elongation factor Tu, mitochondrial	Mustela putorius furo	34.1	All	184000000	94000000	67300000	181000000	181000000	185000000	Sperm	Tail_whole.sperm	NA	Carbamidomethylation_Oxidation	1	0	0	2
XP_004747837.1	TXN	M3Y7R3	thioredoxin	Mustela putorius furo	51.4	All	247000000	222000000	158000000	307000000	307000000	211000000	Sperm_Seminal.plasma	Tail_whole.sperm	NA	Carbamidomethylation_Oxidation	2	0	0	2
XP_012906812.1	TXNRD2	M3XXU8	thioredoxin reductase 2, mitochondrial isoform X2	Mustela putorius furo	12.9	All	54600000	45000000	154000000	90200000	90200000	24800000	Sperm	Tail_whole.sperm	NA	Carbamidomethylation	4	0	0	0
XP_004760993.1	UBA52	M3YVQ6	ubiquitin-60S ribosomal protein L40	Mustela putorius furo	39.5	All	1050000000	960000000	935000000	740000000	740000000	597000000	Sperm_Seminal.plasma	whole.sperm	NA	None	NA	NA	NA	NA
XP_004741163.1	UBXN11	A0A8U0MGB3	UBX domain-containing protein 11 isoform X6	Mustela putorius furo	30.6	All	98600000	76000000	99600000	97700000	97700000	45700000	Sperm	whole.sperm	NA	Carbamidomethylation	2	0	0	0
XP_004742113.1	UGP2	A0A8U0MHD7	UTP--glucose-1-phosphate uridylyltransferase isoform X1	Mustela putorius furo	24.9	All	129000000	146000000	183000000	192000000	192000000	175000000	Sperm_Seminal.plasma	Tail_nucleus_whole.sperm	NA	Carbamidomethylation	1	0	0	0
XP_004766519.1	UQCR10	M3YP92	cytochrome b-c1 complex subunit 9 isoform X1	Mustela putorius furo	50	All	383000000	364000000	192000000	335000000	335000000	372000000	Sperm	whole.sperm	NA	None	NA	NA	NA	NA
XP_004760772.1	UQCRC1	M3YSX0	cytochrome b-c1 complex subunit 1, mitochondrial	Mustela putorius furo	63.5	All	1780000000	1490000000	728000000	1590000000	1590000000	1460000000	Sperm	Tail_whole.sperm	NA	Carbamidomethylation_Oxidation	9	0	0	3
XP_044919617.1	VAMP3	A0A8U0R8K5	vesicle-associated membrane protein 3	Mustela putorius furo	48.1	All	102000000	161000000	192000000	126000000	126000000	111000000	Sperm_Seminal.plasma	Membrane_whole.sperm	NA	Oxidation	0	0	0	1
XP_004742758.1	VAPA	A0A8U0SQX3	vesicle-associated membrane protein-associated protein A isoform X1	Mustela putorius furo	45.9	All	707000000	274000000	285000000	733000000	733000000	558000000	Sperm	Head_membrane_whole.sperm	NA	Carbamidomethylation_Oxidation	1	0	0	3
XP_012901421.2	VAT1	A0A8U0T8N7	synaptic vesicle membrane protein VAT-1 homolog	Mustela putorius furo	40	All	285000000	149000000	47900000	145000000	145000000	31900000	Sperm_Seminal.plasma	whole.sperm	NA	Carbamidomethylation_Oxidation	2	0	0	1
XP_004747540.1	VCP	M3XZQ1	transitional endoplasmic reticulum ATPase isoform X1	Mustela putorius furo	65.4	All	950000000	777000000	190000000	552000000	552000000	336000000	Sperm_Seminal.plasma	Tail_nucleus_membrane_whole.sperm	NA	Carbamidomethylation_Acetylation_Oxidation	5	1	0	6
XP_004745034.1	VDAC1	M3YFN8	voltage-dependent anion-selective channel protein 1	Mustela putorius furo	15.5	All	1630000000	1650000000	1560000000	1650000000	1650000000	0	Sperm	Tail_nucleus_whole.sperm	NA	Carbamidomethylation_Acetylation	1	1	0	0
XP_004769402.1	VDAC2	M3XVY6	voltage-dependent anion-selective channel protein 2	Mustela putorius furo	72.4	All	4800000000	6580000000	6060000000	5950000000	5950000000	2670000000	Sperm	Tail_head_nucleus_whole.sperm	NA	Carbamidomethylation_Acetylation	10	2	0	0
XP_004775765.1	VDAC3	A0A8U0T5S8	voltage-dependent anion-selective channel protein 3 isoform X2	Mustela putorius furo	70.7	All	2750000000	2380000000	2870000000	2730000000	2730000000	2050000000	Sperm	Tail_head_nucleus_whole.sperm	NA	Carbamidomethylation_Acetylation_Phosphorylation_Oxidation	7	1	2	1
XP_004753284.1	VPS29	A0A8U0MST2	vacuolar protein sorting-associated protein 29 isoform X1	Mustela putorius furo	16.7	All	32800000	52500000	32200000	57600000	57600000	0	Sperm	Tail_head_whole.sperm	NA	None	NA	NA	NA	NA
XP_004754762.1	WARS1	A0A8U0UWN4	tryptophan--tRNA ligase, cytoplasmic	Mustela putorius furo	14.7	All	28200000	67200000	78000000	65700000	65700000	66100000	Sperm_Seminal.plasma	Nucleus_whole.sperm	NA	None	NA	NA	NA	NA
XP_044939921.1	WBP2NL	A0A8U0SBL0	LOW QUALITY PROTEIN: postacrosomal sheath WW domain-binding protein	Mustela putorius furo	20.2	All	219000000	231000000	230000000	339000000	339000000	365000000	Sperm	Tail_whole.sperm	NA	Acetylation_Oxidation	0	2	0	2
XP_004756236.1	YOD1	M3YEP4	ubiquitin thioesterase OTU1 isoform X4	Mustela putorius furo	18.1	All	925000000	1320000000	119000000	167000000	167000000	1380000000	Sperm	whole.sperm	NA	Carbamidomethylation	2	0	0	0
XP_004768942.1	YWHAZ	M3YUN9	14-3-3 protein zeta/delta	Mustela putorius furo	51.4	All	483000000	387000000	381000000	388000000	388000000	139000000	Sperm_Seminal.plasma	Nucleus_whole.sperm	NA	Carbamidomethylation_Acetylation_Oxidation	3	1	0	1
XP_044930971.1	ZAN	A0A8U0UYF9	zonadhesin isoform X4	Mustela putorius furo	23.3	All	641000000	513000000	523000000	465000000	465000000	395000000	Sperm	Membrane	NA	Carbamidomethylation_Oxidation	50	0	0	3
XP_004750711.1	ZG16B	A0A8U0SUI6	zymogen granule protein 16 homolog B	Mustela putorius furo	55.7	All	15800000000	84700000000	152000000000	69000000000	69000000000	84400000000	Sperm_Seminal.plasma	Membrane	NA	Carbamidomethylation	6	0	0	0
XP_012917981.1	ZPBP2	M3YU46	zona pellucida-binding protein 2 isoform X1	Mustela putorius furo	37.7	All	394000000	445000000	570000000	538000000	538000000	596000000	Sperm_Seminal.plasma	Head_nucleus_whole.sperm	Testis marker	Carbamidomethylation_Oxidation	6	0	0	2
XP_004752790.1	ADGRG6	A0A8U0SVK7	adhesion G-protein coupled receptor	Mustela putorius furo	3.2	Car_VE	0	0	39000000	21700000	21700000	0	Sperm	whole.sperm	NA	None	NA	NA	NA	NA
XP_004767995.1	ARPC5	M3YK01	actin-related protein 2/3 complex subunit 5	Mustela putorius furo	7.9	Car_VE	0	0	34300000	57800000	57800000	0	Sperm	Tail_whole.sperm	NA	None	NA	NA	NA	NA
XP_004763596.1	CCDC81	M3YFH0	coiled-coil domain-containing protein 81 isoform X1	Mustela putorius furo	9.2	Car_VE	0	0	112000000	97700000	97700000	0	Sperm	whole.sperm	NA	Carbamidomethylation	1	0	0	0
XP_004737988.1	CCL28	A0A8U0MDK8	C-C motif chemokine 28 isoform X2	Mustela putorius furo	20.6	Car_VE	0	0	70800000	58500000	58500000	0	Seminal.plasma	NA	NA	Carbamidomethylation	2	0	0	0
XP_004750598.1	DNASE1	A0A8U0MPY3	deoxyribonuclease-1	Mustela putorius furo	38.4	Car_VE	0	0	58400000	93300000	0	93300000	NA	NA	Testis marker	None	NA	NA	NA	NA
XP_044923976.1	GPC4	A0A8U0REZ1	glypican-4	Mustela putorius furo	6.5	Car_VE	0	0	43900000	24900000	24900000	0	Sperm_Seminal.plasma	Tail_head_nucleus_whole.sperm	NA	Carbamidomethylation	2	0	0	0
XP_004739573.2	LAMB4	A0A8U0VBK3	laminin subunit beta-4 isoform X1	Mustela putorius furo	6.3	Car_VE	0	0	17000000	15900000	0	15900000	Sperm	Tail_membrane	NA	None	NA	NA	NA	NA
XP_044933401.1	LOC101683995	A0A8U0V0T3	binder of sperm protein homolog 2-like	Mustela putorius furo	17.2	Car_VE	0	0	77800000	104000000	104000000	0	NA	NA	NA	Carbamidomethylation	2	0	0	0
XP_012917707.1	LOC101685926	A0A8U0TGH0	LOW QUALITY PROTEIN: cytochrome b-c1 complex subunit 2, mitochondrial-like	Mustela putorius furo	59.8	Car_VE	0	0	12600000	76700000	0	76700000	NA	NA	NA	Oxidation	0	0	0	1
XP_044924087.1	LOC123388484	A0A8U0RH89	fibrous sheath-interacting protein 2-like	Mustela putorius furo	6.8	Car_VE	0	0	30800000	39500000	39500000	0	NA	NA	NA	Carbamidomethylation	1	0	0	0
XP_012902299.2	MECR	A0A8U0NKL9	enoyl-[acyl-carrier-protein] reductase, mitochondrial isoform X1	Mustela putorius furo	7.7	Car_VE	0	0	275000000	10500000	10500000	0	Sperm	whole.sperm	NA	None	NA	NA	NA	NA
XP_004753386.1	PEBP1	M3XUT2	phosphatidylethanolamine-binding protein 1 isoform X2	Mustela putorius furo	21.4	Car_VE	0	0	1440000000	563000000	563000000	0	Sperm_Seminal.plasma	Tail_nucleus_whole.sperm	NA	None	NA	NA	NA	NA
XP_004755394.1	PSMB5	M3Y6L2	proteasome subunit beta type-5	Mustela putorius furo	36.5	Car_VE	0	0	21700000	73200000	73200000	0	Sperm_Seminal.plasma	Tail_nucleus_whole.sperm	NA	None	NA	NA	NA	NA
XP_004739122.1	PSMC1	M3Y9T3	26S proteasome regulatory subunit 4	Mustela putorius furo	5.5	Car_VE	0	0	38600000	26900000	26900000	0	Sperm_Seminal.plasma	Nucleus_whole.sperm	NA	Carbamidomethylation	1	0	0	0
XP_004749181.1	PSMD12	M3YTB0	26S proteasome non-ATPase regulatory subunit 12	Mustela putorius furo	10.8	Car_VE	0	0	16400000	12100000	12100000	0	Sperm_Seminal.plasma	Tail_whole.sperm	NA	None	NA	NA	NA	NA
XP_004770488.2	STX3	M3YT23	syntaxin-3 isoform X3	Mustela putorius furo	3.1	Car_VE	0	0	21200000	27000000	27000000	0	Sperm_Seminal.plasma	Tail	NA	None	NA	NA	NA	NA
XP_004759352.1	SUGT1	M3XS18	protein SGT1 homolog	Mustela putorius furo	11.1	Car_VE	0	0	68500000	40900000	0	40900000	Sperm_Seminal.plasma	Tail_whole.sperm	NA	None	NA	NA	NA	NA
XP_004764362.1	UBA6	M3XRB9	ubiquitin-like modifier-activating enzyme 6 isoform X1	Mustela putorius furo	7.1	Car_VE	0	0	5747554	8433773	8433773	0	Sperm	Tail_whole.sperm	NA	None	NA	NA	NA	NA
XP_004771621.1	ACSBG2	A0A8U0N7H3	long-chain-fatty-acid--CoA ligase ACSBG2 isoform X1	Mustela putorius furo	13.6	Carcass	0	0	35000000	0	0	0	Sperm	whole.sperm	NA	None	NA	NA	NA	NA
XP_044931277.1	CCDC96	A0A8U0RXX3	coiled-coil domain-containing protein 96	Mustela putorius furo	2.1	Carcass	0	0	13300000	0	0	0	Sperm	whole.sperm	NA	None	NA	NA	NA	NA
XP_004773684.1	CUNHXorf66	M3XRP3	uncharacterized protein CXorf66 homolog	Mustela putorius furo	5.7	Carcass	0	0	53000000	0	0	0	NA	NA	NA	Carbamidomethylation	1	0	0	0
XP_004746189.1	DNAJC3	M3YK30	dnaJ homolog subfamily C member 3	Mustela putorius furo	2	Carcass	0	0	68700000	0	0	0	Sperm_Seminal.plasma	whole.sperm	NA	None	NA	NA	NA	NA
XP_004780778.1	DNASE1L1	M3YD72	deoxyribonuclease-1-like 1	Mustela putorius furo	15	Carcass	0	0	35700000	0	0	0	NA	NA	NA	None	NA	NA	NA	NA
XP_004744528.3	DPEP3	M3Y686	dipeptidase 3	Mustela putorius furo	9.1	Carcass	0	0	14000000	0	0	0	Sperm_Seminal.plasma	Tail_membrane_whole.sperm	Testis marker	None	NA	NA	NA	NA
XP_004754133.2	GLG1	A0A8U0SW52	Golgi apparatus protein 1 isoform X1	Mustela putorius furo	3.2	Carcass	0	0	24900000	0	0	0	Sperm_Seminal.plasma	whole.sperm	NA	None	NA	NA	NA	NA
XP_004782031.1	LOC101683387	A0A8U0NGG3	disintegrin and metalloproteinase domain-containing protein 21-like	Mustela putorius furo	12.1	Carcass	0	0	19000000	0	0	0	NA	NA	NA	Carbamidomethylation	3	0	0	0
XP_044936555.1	LOC123392248	A0A8U0V1R9	uncharacterized protein LOC123392248, partial	Mustela putorius furo	19.8	Carcass	0	0	33200000	0	0	0	NA	NA	NA	None	NA	NA	NA	NA
XP_004741023.1	MATN1	M3YVJ1	cartilage matrix protein	Mustela putorius furo	2.8	Carcass	0	0	215000000	0	0	0	NA	NA	NA	None	NA	NA	NA	NA
XP_004763524.1	NARS2	M3Y9G6	probable asparagine--tRNA ligase, mitochondrial isoform X1	Mustela putorius furo	2	Carcass	0	0	31500000	0	0	0	NA	NA	NA	None	NA	NA	NA	NA
XP_044941307.1	PCSK5	A0A8U0SES6	LOW QUALITY PROTEIN: proprotein convertase subtilisin/kexin type 5	Mustela putorius furo	3.2	Carcass	0	0	37400000	0	0	0	Sperm	whole.sperm	NA	Carbamidomethylation	1	0	0	0
XP_004766118.1	PRSS55	A0A8U0N3R6	serine protease 55 isoform X2	Mustela putorius furo	12.2	Carcass	0	0	34000000	0	0	0	Sperm_Seminal.plasma	whole.sperm	NA	Carbamidomethylation	1	0	0	0
XP_004771658.1	C3	M3Y6H7	complement C3	Mustela putorius furo	2.9	Control	0	6.13279e+06	0	0	0	0	Sperm_Seminal.plasma	Membrane_whole.sperm	NA	Carbamidomethylation	1	0	0	0
XP_004762190.1	CBR3	M3Y9W8	carbonyl reductase [NADPH] 3	Mustela putorius furo	14.1	Control	0	86800000	0	0	0	0	Seminal.plasma	NA	NA	None	NA	NA	NA	NA
XP_004775550.1	CEP135	M3Y104	centrosomal protein of 135 kDa isoform X1	Mustela putorius furo	7.8	Control	0	18900000	0	0	0	0	Sperm	Tail_whole.sperm	NA	None	NA	NA	NA	NA
XP_044944363.1	CFAP91	A0A8U0SKD7	cilia- and flagella-associated protein 91	Mustela putorius furo	6.4	Control	0	32900000	0	0	0	0	Sperm	whole.sperm	NA	None	NA	NA	NA	NA
XP_004756854.1	CUNH1orf100	A0A8U0MUT1	uncharacterized protein C1orf100 homolog	Mustela putorius furo	8.7	Control	0	14500000	0	0	0	0	NA	NA	NA	None	NA	NA	NA	NA
XP_004782381.1	CUNH1orf68	A0A8U0NGT7	skin-specific protein 32	Mustela putorius furo	3.5	Control	0	136000000	0	0	0	0	NA	NA	NA	None	NA	NA	NA	NA
XP_004742286.1	DCTN1	A0A8U0MHD5	dynactin subunit 1 isoform X9	Mustela putorius furo	1.7	Control	0	27300000	0	0	0	0	Sperm_Seminal.plasma	whole.sperm	NA	None	NA	NA	NA	NA
XP_004769239.1	DDX53	A0A8U0N7D9	DEAD box protein 53 isoform X2	Mustela putorius furo	8.5	Control	0	8517373	0	0	0	0	NA	NA	NA	Carbamidomethylation	1	0	0	0
XP_044919489.1	GNB1	A0A8U0R694	guanine nucleotide-binding protein	Mustela putorius furo	18.5	Control	0	25800000	0	0	0	0	Sperm_Seminal.plasma	whole.sperm	NA	Carbamidomethylation	1	0	0	0
XP_004779455.1	GPT	A0A8U0NEV5	alanine aminotransferase 1 isoform X1	Mustela putorius furo	13.6	Control	0	59300000	0	0	0	0	NA	NA	NA	None	NA	NA	NA	NA
XP_004774708.1	IGFBP6	G9K5D6	insulin-like growth factor-binding protein 6	Mustela putorius furo	12.7	Control	0	30400000	0	0	0	0	NA	NA	NA	None	NA	NA	NA	NA
XP_004780711.1	IVL	M3Z554	involucrin isoform X2	Mustela putorius furo	11.6	Control	0	144000000	0	0	0	0	NA	NA	NA	None	NA	NA	NA	NA
XP_004747167.1	LIG3	A0A8U0NS94	DNA ligase 3 isoform X2	Mustela putorius furo	1.9	Control	0	17700000	0	0	0	0	Sperm	whole.sperm	NA	None	NA	NA	NA	NA
XP_004750989.2	LOC101673656	A0A8U0MQR8	hemoglobin subunit alpha-1/2	Mustela putorius furo	55.6	Control	0	717000000	0	0	0	0	NA	NA	NA	None	NA	NA	NA	NA
XP_004756377.1	LOC101678877	A0A8U0MW67	tubulin alpha-8 chain isoform X1	Mustela putorius furo	48.4	Control	0	1030000000	0	0	0	0	NA	NA	NA	Carbamidomethylation_Phosphorylation_Oxidation	2	0	1	1
XP_004742836.2	LOC101686513	A0A8U0MI05	myosin regulatory light chain 12B	Mustela putorius furo	23.8	Control	0	18500000	0	0	0	0	NA	NA	NA	Oxidation	0	0	0	1
XP_044927376.1	LOC123389580	M3YFG8	hemoglobin subunit beta	Mustela putorius furo	59.2	Control	0	647000000	0	0	0	0	NA	NA	NA	Carbamidomethylation	2	0	0	0
XP_004744612.1	NQO1	A0A8U0MJU8	NAD(P)H dehydrogenase [quinone] 1 isoform X1	Mustela putorius furo	3.7	Control	0	99000000	0	0	0	0	Sperm_Seminal.plasma	whole.sperm	NA	None	NA	NA	NA	NA
XP_004781114.1	PKP3	M3YB26	plakophilin-3	Mustela putorius furo	3.8	Control	0	22200000	0	0	0	0	NA	NA	NA	None	NA	NA	NA	NA
XP_004755145.1	PLP2	M3YQV5	proteolipid protein 2	Mustela putorius furo	10.5	Control	0	35000000	0	0	0	0	NA	NA	NA	None	NA	NA	NA	NA
XP_004742919.3	PSMA8	M3Y4Q4	proteasome subunit alpha-type 8	Mustela putorius furo	27.6	Control	0	22900000	0	0	0	0	Sperm_Seminal.plasma	Tail_nucleus_whole.sperm	Testis marker	None	NA	NA	NA	NA
XP_044930142.1	PYCR3	A0A8U0RSJ8	pyrroline-5-carboxylate reductase 3	Mustela putorius furo	12.9	Control	0	54900000	0	0	0	0	Sperm	Tail_whole.sperm	NA	None	NA	NA	NA	NA
XP_004761998.2	SERPINC1	A0A8U0SZM8	antithrombin-III	Mustela putorius furo	12.5	Control	0	22400000	0	0	0	0	Sperm_Seminal.plasma	Membrane	NA	None	NA	NA	NA	NA
XP_012907903.1	SIL1	A0A8U0NP14	nucleotide exchange factor SIL1 isoform X4	Mustela putorius furo	4.8	Control	0	12300000	0	0	0	0	Sperm_Seminal.plasma	whole.sperm	NA	Oxidation	0	0	0	1
XP_004746900.1	SRR	M3YNK5	serine racemase	Mustela putorius furo	10	Control	0	19200000	0	0	0	0	NA	NA	NA	None	NA	NA	NA	NA
XP_004759108.1	TMED9	G9KTQ1	transmembrane emp24 domain-containing protein 9	Mustela putorius furo	3.8	Control	0	16200000	0	0	0	0	Sperm	Tail_head_whole.sperm	NA	None	NA	NA	NA	NA
XP_004743217.3	TST	A0A8U0MIC4	thiosulfate sulfurtransferase	Mustela putorius furo	15.5	Control	0	19600000	0	0	0	0	Sperm	whole.sperm	NA	None	NA	NA	NA	NA
XP_044926001.1	B4GALNT2	A0A8U0RIZ0	LOW QUALITY PROTEIN: beta-1,4 N-acetylgalactosaminyltransferase 2	Mustela putorius furo	10.1	Ctrl_Car	0	21900000	22700000	0	0	0	NA	NA	NA	Carbamidomethylation	1	0	0	0
XP_044919586.1	ESPN	A0A8U0UMG1	LOW QUALITY PROTEIN: espin	Mustela putorius furo	6.2	Ctrl_Car	0	67800000	102000000	0	0	0	NA	NA	NA	None	NA	NA	NA	NA
XP_004752237.1	LIPG	A0A8U0MRP9	endothelial lipase	Mustela putorius furo	13.1	Ctrl_Car	0	29800000	38900000	0	0	0	Sperm_Seminal.plasma	whole.sperm	NA	None	NA	NA	NA	NA
XP_044935262.1	LOC101672488	A0A8U0S3I6	uncharacterized protein LOC101672488	Mustela putorius furo	13.6	Ctrl_Car	0	35700000	33800000	0	0	0	NA	NA	NA	None	NA	NA	NA	NA
XP_044945570.1	LOC123394857	A0A8U0VA60	spermatogenesis-associated protein 31E1-like	Mustela putorius furo	9.7	Ctrl_Car	0	35800000	39400000	0	0	0	NA	NA	NA	Carbamidomethylation	1	0	0	0
XP_004738014.2	MROH2B	A0A8U0MDL5	maestro heat-like repeat-containing protein family member 2B isoform X1	Mustela putorius furo	11.3	Ctrl_Car	0	55400000	64900000	0	0	0	Sperm	Membrane_whole.sperm	NA	Carbamidomethylation	2	0	0	0
XP_044930959.1	PLOD3	A0A8U0RXT2	multifunctional procollagen lysine hydroxylase and glycosyltransferase LH3 isoform X1	Mustela putorius furo	5.4	Ctrl_Car	0	23400000	26300000	0	0	0	Sperm_Seminal.plasma	whole.sperm	NA	Carbamidomethylation	1	0	0	0
XP_004747883.2	SLC46A2	A0A8U0MMX4	thymic stromal cotransporter homolog isoform X2	Mustela putorius furo	13.7	Ctrl_Car	0	18800000	33600000	0	0	0	NA	NA	NA	None	NA	NA	NA	NA
XP_004742936.1	TTR	M3Y6D9	transthyretin	Mustela putorius furo	40.8	Ctrl_Car	0	56400000	50300000	0	0	0	Sperm_Seminal.plasma	whole.sperm	NA	None	NA	NA	NA	NA
XP_012911705.1	ADGB	M3Z2Y8	androglobin isoform X1	Mustela putorius furo	2.9	Ctrl_Car_VE	0	23300000	28500000	19100000	19100000	18900000	Sperm	whole.sperm	NA	None	NA	NA	NA	NA
XP_004745262.1	AHSG	A0A8U0MKC6	alpha-2-HS-glycoprotein isoform X1	Mustela putorius furo	27.3	Ctrl_Car_VE	0	156000000	51600000	53700000	53700000	0	NA	NA	Testis marker	Carbamidomethylation	4	0	0	0
XP_012903333.1	ATPAF2	M3XLS7	ATP synthase mitochondrial F1 complex assembly factor 2	Mustela putorius furo	12.1	Ctrl_Car_VE	0	27100000	24900000	29900000	29900000	63900000	Sperm	whole.sperm	NA	Carbamidomethylation	1	0	0	0
XP_012908774.2	BPI	A0A8U0TCI8	bactericidal permeability-increasing protein	Mustela putorius furo	13.9	Ctrl_Car_VE	0	56000000	176000000	71900000	71900000	70400000	Sperm	Membrane_whole.sperm	NA	Oxidation	0	0	0	1
XP_004752527.1	CAND1	M3Z1E1	cullin-associated NEDD8-dissociated protein 1	Mustela putorius furo	10.7	Ctrl_Car_VE	0	62400000	20300000	58000000	58000000	0	Sperm_Seminal.plasma	Tail_nucleus_whole.sperm	NA	Carbamidomethylation_Acetylation	2	1	0	0
XP_004744848.1	CD14	M3YAN8	monocyte differentiation antigen CD14	Mustela putorius furo	8.4	Ctrl_Car_VE	0	22800000	13000000	7208760	7208760	0	Seminal.plasma	NA	NA	Carbamidomethylation	2	0	0	0
XP_004744586.1	CDH1	M3Y6Q2	cadherin-1	Mustela putorius furo	4.6	Ctrl_Car_VE	0	69300000	264000000	36600000	36600000	68400000	Sperm_Seminal.plasma	whole.sperm	NA	Carbamidomethylation	1	0	0	0
XP_044919637.1	CLSTN1	A0A8U0RAA1	calsyntenin-1 isoform X2	Mustela putorius furo	9.2	Ctrl_Car_VE	0	29100000	41500000	25200000	25200000	34600000	Sperm_Seminal.plasma	whole.sperm	NA	Carbamidomethylation	3	0	0	0
XP_004759271.1	CPB2	M3XR74	carboxypeptidase B2 isoform X1	Mustela putorius furo	18.5	Ctrl_Car_VE	0	96600000	26200000	67700000	67700000	19400000	Sperm	Membrane	NA	Carbamidomethylation_Oxidation	2	0	0	1
XP_004749561.1	CPN1	A0A8U0MP00	LOW QUALITY PROTEIN: carboxypeptidase N catalytic chain	Mustela putorius furo	22.7	Ctrl_Car_VE	0	429000000	225000000	509000000	509000000	0	NA	NA	NA	Carbamidomethylation_Oxidation	1	0	0	1
XP_004762614.1	CPVL	M3Y0M0	probable serine carboxypeptidase CPVL isoform X1	Mustela putorius furo	14.9	Ctrl_Car_VE	0	66100000	136000000	13000000	13000000	145000000	Sperm_Seminal.plasma	Head_whole.sperm	NA	None	NA	NA	NA	NA
XP_004770043.1	CST6	M3YIX9	cystatin-M	Mustela putorius furo	55.9	Ctrl_Car_VE	0	161000000	135000000	56200000	56200000	113000000	NA	NA	NA	Carbamidomethylation_Oxidation	4	0	0	2
XP_004763068.1	CTH	M3XP94	cystathionine gamma-lyase isoform X1	Mustela putorius furo	10.4	Ctrl_Car_VE	0	33300000	47700000	54900000	54900000	28500000	Sperm_Seminal.plasma	whole.sperm	NA	None	NA	NA	NA	NA
XP_044934723.1	CUL3	A0A8U0V0Y3	cullin-3 isoform X1	Mustela putorius furo	15.2	Ctrl_Car_VE	0	40300000	57300000	76000000	76000000	54700000	Sperm_Seminal.plasma	Tail_head_whole.sperm	NA	Carbamidomethylation	1	0	0	0
XP_004746759.1	DEFB116	A0A8U0MLF7	beta-defensin 116	Mustela putorius furo	40.6	Ctrl_Car_VE	0	97300000	84000000	83600000	83600000	0	Sperm	Membrane	NA	Carbamidomethylation	5	0	0	0
XP_044924898.1	DMBT1	A0A8U0URM6	LOW QUALITY PROTEIN: deleted in malignant brain tumors 1 protein	Mustela putorius furo	19.1	Ctrl_Car_VE	0	54700000	166000000	75600000	75600000	0	NA	NA	NA	Carbamidomethylation	3	0	0	0
XP_004781767.1	DNAJA4	A0A8U0NH60	dnaJ homolog subfamily A member 4 isoform X1	Mustela putorius furo	7	Ctrl_Car_VE	0	12600000	22900000	24300000	24300000	0	Sperm_Seminal.plasma	Tail_whole.sperm	NA	None	NA	NA	NA	NA
XP_004747753.3	ERP44	A0A8U0MMR6	endoplasmic reticulum resident protein 44	Mustela putorius furo	21.3	Ctrl_Car_VE	0	40000000	44000000	23100000	23100000	0	Sperm_Seminal.plasma	Tail_whole.sperm	NA	Carbamidomethylation	1	0	0	0
XP_004765855.1	FAM25A	A0A8U0N2S8	protein FAM25A	Mustela putorius furo	88.8	Ctrl_Car_VE	0	969000000	221000000	1560000000	1560000000	350000000	NA	NA	NA	None	NA	NA	NA	NA
XP_012916509.2	GAL3ST4	A0A8U0NXM4	galactose-3-O-sulfotransferase 4 isoform X1	Mustela putorius furo	8.8	Ctrl_Car_VE	0	24700000	60400000	16700000	16700000	11100000	NA	NA	NA	None	NA	NA	NA	NA
XP_004774776.1	GALNT6	M3Y929	polypeptide N-acetylgalactosaminyltransferase 6 isoform X1	Mustela putorius furo	15.9	Ctrl_Car_VE	0	99400000	135000000	97000000	97000000	111000000	Sperm_Seminal.plasma	Membrane	NA	None	NA	NA	NA	NA
XP_044932444.1	GAS8	A0A8U0S0Q8	dynein regulatory complex subunit 4 isoform X2	Mustela putorius furo	19.5	Ctrl_Car_VE	0	17800000	13700000	35100000	35100000	0	Sperm	Tail_whole.sperm	NA	None	NA	NA	NA	NA
XP_004778646.1	GBA	M3Y2I6	lysosomal acid glucosylceramidase isoform X1	Mustela putorius furo	6	Ctrl_Car_VE	0	29500000	27000000	15600000	15600000	0	NA	NA	NA	None	NA	NA	NA	NA
XP_004762877.1	GLB1L	M3YYR9	beta-galactosidase-1-like protein	Mustela putorius furo	11.1	Ctrl_Car_VE	0	18700000	24700000	17300000	17300000	0	Sperm_Seminal.plasma	Tail_head_whole.sperm	NA	None	NA	NA	NA	NA
XP_044928274.1	IDI1	A0A8U0RSQ6	isopentenyl-diphosphate Delta-isomerase 1	Mustela putorius furo	38.4	Ctrl_Car_VE	0	32500000	20200000	34100000	34100000	0	Sperm_Seminal.plasma	Tail_whole.sperm	NA	Carbamidomethylation	4	0	0	0
XP_004762773.1	IGFBP5	M3YYI6	insulin-like growth factor-binding protein 5	Mustela putorius furo	14.8	Ctrl_Car_VE	0	22300000	96500000	56400000	56400000	28600000	NA	NA	NA	Carbamidomethylation	3	0	0	0
XP_004759237.1	ITM2B	M3XQR8	integral membrane protein 2B	Mustela putorius furo	19.2	Ctrl_Car_VE	0	26800000	74900000	7033797	7033797	25600000	Sperm_Seminal.plasma	Tail_whole.sperm	NA	None	NA	NA	NA	NA
XP_004780485.2	LIPE	A0A8U0T7U3	hormone-sensitive lipase isoform X1	Mustela putorius furo	12.5	Ctrl_Car_VE	0	5.98603e+06	7.04375e+06	4952135	4952135	0	Sperm	whole.sperm	NA	None	NA	NA	NA	NA
XP_044932972.1	LOC101671390	A0A8U0S118	epididymis-specific alpha-mannosidase-like	Mustela putorius furo	22.8	Ctrl_Car_VE	0	189000000	422000000	84900000	84900000	179000000	NA	NA	NA	Carbamidomethylation_Oxidation	2	0	0	1
XP_012917626.1	LOC101671676	A0A8U0NYW6	beta-galactosidase-1-like protein 2	Mustela putorius furo	14.6	Ctrl_Car_VE	0	73000000	91600000	85700000	85700000	90500000	NA	NA	NA	Carbamidomethylation	1	0	0	0
XP_004774743.2	LOC101672798	A0A8U0T5P7	LOW QUALITY PROTEIN: keratin, type II cytoskeletal 5	Mustela putorius furo	31.8	Ctrl_Car_VE	0	1050000000	1490000000	716000000	716000000	3400000000	NA	NA	NA	None	NA	NA	NA	NA
XP_044933112.1	LOC101686154	A0A8U0RY75	LOW QUALITY PROTEIN: epididymis-specific alpha-mannosidase	Mustela putorius furo	8.6	Ctrl_Car_VE	0	98900000	90500000	32800000	32800000	107000000	NA	NA	NA	None	NA	NA	NA	NA
XP_012905919.1	LOC101688388	A0A8U0NNL8	epididymal secretory protein E3-beta-like	Mustela putorius furo	6.8	Ctrl_Car_VE	0	20200000	32600000	23900000	23900000	0	NA	NA	NA	None	NA	NA	NA	NA
XP_044929159.1	LOC101688545	A0A8U0RUB9	LOW QUALITY PROTEIN: keratin, type II cytoskeletal 6B	Mustela putorius furo	47.7	Ctrl_Car_VE	0	139000000	29200000	42300000	42300000	0	NA	NA	NA	Carbamidomethylation	1	0	0	0
XP_012912474.1	LOC101692716	A0A8U0TEC3	pyruvate dehydrogenase phosphatase regulatory subunit, mitochondrial isoform X1	Mustela putorius furo	6.8	Ctrl_Car_VE	0	19400000	30000000	39800000	39800000	0	NA	NA	NA	Carbamidomethylation	1	0	0	0
XP_004746414.1	MATN4	A0A8U0ML93	matrilin-4 isoform X2	Mustela putorius furo	36.4	Ctrl_Car_VE	0	212000000	390000000	65900000	65900000	117000000	Seminal.plasma	NA	NA	Carbamidomethylation_Oxidation	2	0	0	1
XP_004764517.1	MMP7	A0A8U0T0A0	matrilysin isoform X1	Mustela putorius furo	18.7	Ctrl_Car_VE	0	57800000	82900000	93900000	93900000	40800000	Sperm_Seminal.plasma	whole.sperm	NA	None	NA	NA	NA	NA
XP_044927421.1	NAALAD2	A0A8U0RQA1	N-acetylated-alpha-linked acidic dipeptidase 2	Mustela putorius furo	10	Ctrl_Car_VE	0	22200000	64800000	46900000	46900000	0	Sperm_Seminal.plasma	Membrane_whole.sperm	NA	Carbamidomethylation	1	0	0	0
XP_004769051.1	PDE11A	M3XVS8	dual 3',5'-cyclic-AMP and -GMP phosphodiesterase 11A isoform X1	Mustela putorius furo	20	Ctrl_Car_VE	0	17000000	15100000	27900000	27900000	15900000	Sperm	whole.sperm	NA	None	NA	NA	NA	NA
XP_004764704.2	PNMT	M3YU69	phenylethanolamine N-methyltransferase	Mustela putorius furo	6	Ctrl_Car_VE	0	47300000	55200000	39500000	39500000	41700000	NA	NA	NA	None	NA	NA	NA	NA
XP_004777540.1	PPP1CB	M3Z2R4	serine/threonine-protein phosphatase PP1-beta catalytic subunit	Mustela putorius furo	40.7	Ctrl_Car_VE	0	53000000	37200000	19200000	0	19200000	Sperm_Seminal.plasma	Tail_nucleus_whole.sperm	NA	Carbamidomethylation	1	0	0	0
XP_004763527.1	PRCP	M3Y9K6	lysosomal Pro-X carboxypeptidase	Mustela putorius furo	24.3	Ctrl_Car_VE	0	228000000	328000000	167000000	167000000	263000000	Sperm_Seminal.plasma	Membrane_whole.sperm	NA	Carbamidomethylation_Oxidation	2	0	0	1
NP_5	PRM2	_	Protamine 2	Mustela nigripes	14.3	Ctrl_Car_VE	0	29500000	35200000	39400000	39400000	21000000	Sperm	Nucleus_whole.sperm	NA	Carbamidomethylation	1	0	0	0
XP_004773120.1	RAB5B	A0A8U0T4W7	ras-related protein Rab-5B	Mustela putorius furo	16.3	Ctrl_Car_VE	0	56500000	43300000	59600000	59600000	56100000	Sperm_Seminal.plasma	Tail_whole.sperm	NA	Oxidation	0	0	0	1
XP_004781508.1	RNASE10	M3Z3V8	inactive ribonuclease-like protein 10	Mustela putorius furo	37.7	Ctrl_Car_VE	0	72900000	109000000	14700000	0	14700000	Sperm	whole.sperm	NA	Carbamidomethylation	7	0	0	0
XP_044934722.1	SERPINE2	G9KN62	glia-derived nexin	Mustela putorius furo	33	Ctrl_Car_VE	0	239000000	236000000	229000000	229000000	30600000	NA	NA	NA	Oxidation	0	0	0	3
XP_004737838.1	SPARC	M3YQF8	SPARC isoform X1	Mustela putorius furo	20.8	Ctrl_Car_VE	0	198000000	198000000	158000000	158000000	88100000	Sperm_Seminal.plasma	whole.sperm	NA	Carbamidomethylation	3	0	0	0
XP_044923904.1	SPPL2A	A0A8U0UR21	signal peptide peptidase-like 2A isoform X1	Mustela putorius furo	2.7	Ctrl_Car_VE	0	24600000	50000000	25200000	25200000	0	NA	NA	NA	Carbamidomethylation	1	0	0	0
XP_044944655.1	ST6GAL1	M3XW69	beta-galactoside alpha-2,6-sialyltransferase 1	Mustela putorius furo	31.2	Ctrl_Car_VE	0	76200000	147000000	78900000	78900000	55900000	NA	NA	NA	Carbamidomethylation_Oxidation	3	0	0	1
XP_004775882.1	TAGLN2	A0A8U0NBC9	transgelin-2	Mustela putorius furo	39.7	Ctrl_Car_VE	0	99100000	105000000	115000000	115000000	154000000	Sperm_Seminal.plasma	Tail_whole.sperm	NA	Carbamidomethylation_Oxidation	1	0	0	1
XP_004766478.2	TCN2	M3YND7	transcobalamin-2 isoform X1	Mustela putorius furo	26.3	Ctrl_Car_VE	0	20300000	47000000	17000000	17000000	0	Sperm_Seminal.plasma	whole.sperm	NA	Carbamidomethylation	1	0	0	0
XP_004767705.1	TOMM40	M3Y4G2	mitochondrial import receptor subunit TOM40 homolog isoform X1	Mustela putorius furo	4.7	Ctrl_Car_VE	0	5511953	8223796	8314270	8314270	0	Sperm	Tail_membrane_whole.sperm	NA	None	NA	NA	NA	NA
XP_004755011.1	UBA1	M3YNY7	ubiquitin-like modifier-activating enzyme 1	Mustela putorius furo	20	Ctrl_Car_VE	0	54500000	48500000	54700000	54700000	21200000	Sperm_Seminal.plasma	Tail_nucleus_membrane_whole.sperm	NA	Carbamidomethylation	2	0	0	0
XP_004767288.1	VRK3	M3XT65	inactive serine/threonine-protein kinase VRK3	Mustela putorius furo	20.2	Ctrl_Car_VE	0	20100000	24400000	42200000	42200000	0	Sperm	Head_nucleus_whole.sperm	NA	Carbamidomethylation	2	0	0	0
XP_004765854.1	ADIRF	A0A8U0N4C0	adipogenesis regulatory factor	Mustela putorius furo	71.1	Ctrl_VE	0	81700000	0	77400000	77400000	0	NA	NA	NA	None	NA	NA	NA	NA
XP_012912141.1	AK9	A0A8U0NU16	adenylate kinase 9 isoform X4	Mustela putorius furo	3.9	Ctrl_VE	0	15800000	0	52200000	52200000	0	Sperm_Seminal.plasma	whole.sperm	NA	None	NA	NA	NA	NA
XP_004775876.1	APCS	M3YNV0	serum amyloid P-component	Mustela putorius furo	17	Ctrl_VE	0	63100000	0	29200000	29200000	0	Sperm_Seminal.plasma	Tail_nucleus_membrane_whole.sperm	NA	None	NA	NA	NA	NA
XP_012907196.1	ARL1	A0A8U0SDJ5	ADP-ribosylation factor-like protein 1	Mustela putorius furo	22.2	Ctrl_VE	0	3.79982e+06	0	3.85734e+06	3.85734e+06	0	Sperm_Seminal.plasma	Tail_whole.sperm	NA	None	NA	NA	NA	NA
XP_012914370.1	ARMC3	A0A8U0NVX3	armadillo repeat-containing protein 3 isoform X1	Mustela putorius furo	6.3	Ctrl_VE	0	32100000	0	22500000	22500000	0	Sperm	Tail_whole.sperm	NA	Phosphorylation	0	0	2	0
XP_044921275.1	CCDC188	A0A8U0RB17	coiled-coil domain-containing protein 188 isoform X1	Mustela putorius furo	22.4	Ctrl_VE	0	58300000	0	90400000	90400000	0	Sperm	whole.sperm	NA	Carbamidomethylation	2	0	0	0
XP_004773100.1	CD63	A0A8U0N9T6	CD63 antigen	Mustela putorius furo	5.5	Ctrl_VE	0	14400000	0	33100000	33100000	0	Seminal.plasma	NA	NA	None	NA	NA	NA	NA
XP_004778195.2	CDC34	A0A8U0NF94	ubiquitin-conjugating enzyme E2 R1	Mustela putorius furo	7.6	Ctrl_VE	0	21800000	0	11800000	11800000	0	Sperm	whole.sperm	NA	None	NA	NA	NA	NA
XP_004780865.1	CYSRT1	G9L460	cysteine-rich tail protein 1	Mustela putorius furo	15.6	Ctrl_VE	0	24700000	0	10600000	10600000	0	NA	NA	NA	None	NA	NA	NA	NA
YP_007625262.1	CYTB	F4YPQ5	cytochrome b (mitochondrion)	Mustela putorius	1.8	Ctrl_VE	0	54300000	0	26100000	26100000	63700000	NA	NA	NA	None	NA	NA	NA	NA
XP_044921419.1	DSC2	A0A8U0RF11	desmocollin-2 isoform X3	Mustela putorius furo	5.8	Ctrl_VE	0	73800000	0	35800000	35800000	0	Sperm_Seminal.plasma	Head_membrane	NA	None	NA	NA	NA	NA
XP_004770922.1	DYNLT1	A0A8U0T3Q7	dynein light chain Tctex-type 1	Mustela putorius furo	38.9	Ctrl_VE	0	31500000	0	79800000	79800000	0	Sperm	Tail_whole.sperm	NA	Carbamidomethylation	1	0	0	0
XP_044926190.1	EFCAB5	M3YR19	EF-hand calcium-binding domain-containing protein 5	Mustela putorius furo	3.4	Ctrl_VE	0	20300000	0	23900000	23900000	0	Sperm	whole.sperm	NA	None	NA	NA	NA	NA
XP_044930026.1	EPPK1	A0A8U0UXI2	LOW QUALITY PROTEIN: epiplakin	Mustela putorius furo	15.5	Ctrl_VE	0	20900000	0	9808472	9808472	0	Sperm	whole.sperm	NA	None	NA	NA	NA	NA
XP_004774014.1	GDPD3	A0A8U0T4A8	lysophospholipase D	Mustela putorius furo	6.4	Ctrl_VE	0	32000000	0	27900000	27900000	0	NA	NA	NA	Carbamidomethylation	1	0	0	0
XP_004758714.1	HACD3	M3XN19	very-long-chain (3R)-3-hydroxyacyl-CoA dehydratase 3	Mustela putorius furo	5	Ctrl_VE	0	12600000	0	18700000	18700000	0	Sperm	whole.sperm	NA	None	NA	NA	NA	NA
XP_004761700.1	HIP1	A0A8U0N0I3	huntingtin-interacting protein 1 isoform X2	Mustela putorius furo	9.9	Ctrl_VE	0	17500000	0	25000000	0	25000000	Sperm	whole.sperm	NA	None	NA	NA	NA	NA
XP_004761001.1	ISYNA1	M3YVS2	inositol-3-phosphate synthase 1 isoform X3	Mustela putorius furo	8.9	Ctrl_VE	0	290000000	0	18100000	18100000	0	Sperm_Seminal.plasma	whole.sperm	NA	Carbamidomethylation	2	0	0	0
XP_004774731.1	KRT79	A0A8U0T5B9	keratin, type II cytoskeletal 79	Mustela putorius furo	13.9	Ctrl_VE	0	103000000	0	50100000	50100000	0	NA	NA	NA	None	NA	NA	NA	NA
XP_004782068.1	LOC101672456	A0A8U0NGH2	protein FAM71C isoform X1	Mustela putorius furo	16.4	Ctrl_VE	0	182000000	0	27600000	27600000	0	NA	NA	NA	None	NA	NA	NA	NA
XP_044931007.1	LOC101676727	A0A8U0RXE0	cytochrome P450 3A12 isoform X1	Mustela putorius furo	18.5	Ctrl_VE	0	152000000	0	33000000	33000000	0	NA	NA	NA	None	NA	NA	NA	NA
XP_004760805.2	LOC101677996	A0A8U0SYY1	cathelicidin antimicrobial peptide isoform X2	Mustela putorius furo	28.6	Ctrl_VE	0	40300000	0	75200000	75200000	0	NA	NA	NA	Carbamidomethylation	1	0	0	0
XP_004740668.1	LOC101679701	A0A8U0MFV2	L-amino-acid oxidase-like	Mustela putorius furo	4.6	Ctrl_VE	0	24200000	0	53500000	53500000	0	NA	NA	NA	None	NA	NA	NA	NA
XP_012915907.2	LOC101682507	A0A8U0NX61	serine protease 44	Mustela putorius furo	11.3	Ctrl_VE	0	32500000	0	51900000	0	51900000	NA	NA	NA	None	NA	NA	NA	NA
XP_004765759.1	LOC101687856	M3Z449	1,5-anhydro-D-fructose reductase-like	Mustela putorius furo	10.3	Ctrl_VE	0	51300000	0	44600000	44600000	0	NA	NA	NA	None	NA	NA	NA	NA
XP_004766383.1	LOC101688609	M3YE87	integumentary mucin C.1-like	Mustela putorius furo	5.5	Ctrl_VE	0	20800000	0	59400000	59400000	0	NA	NA	NA	None	NA	NA	NA	NA
XP_044921085.1	LOC123386915	M3Z8E1	uncharacterized protein LOC123386915	Mustela putorius furo	3.7	Ctrl_VE	0	8777915	0	30500000	30500000	0	NA	NA	NA	None	NA	NA	NA	NA
XP_044932984.1	LOC123391175	A0A8U0S1M7	uncharacterized protein LOC123391175	Mustela putorius furo	20.5	Ctrl_VE	0	44000000	0	16700000	16700000	0	NA	NA	NA	None	NA	NA	NA	NA
XP_012901211.1	MFSD10	M3YHL6	major facilitator superfamily domain-containing protein 10 isoform X2	Mustela putorius furo	5.8	Ctrl_VE	0	46400000	0	30900000	30900000	0	Sperm	whole.sperm	NA	None	NA	NA	NA	NA
XP_004765473.1	MPV17	A0A8U0N2W5	protein Mpv17 isoform X1	Mustela putorius furo	14.5	Ctrl_VE	0	9082020	0	12500000	12500000	0	Sperm	whole.sperm	NA	None	NA	NA	NA	NA
XP_004770259.1	OTUB1	M3YPF8	ubiquitin thioesterase OTUB1	Mustela putorius furo	13.7	Ctrl_VE	0	30100000	0	13000000	13000000	0	Sperm_Seminal.plasma	Tail_whole.sperm	NA	None	NA	NA	NA	NA
XP_044935729.1	PAICS	A0A8U0S6Y4	multifunctional protein ADE2 isoform X1	Mustela putorius furo	7.1	Ctrl_VE	0	23900000	0	21200000	21200000	0	Sperm_Seminal.plasma	Tail_whole.sperm	NA	None	NA	NA	NA	NA
XP_044936167.1	PPIL6	A0A8U0S6Z5	probable inactive peptidyl-prolyl cis-trans isomerase-like 6	Mustela putorius furo	3.1	Ctrl_VE	0	16300000	0	15800000	15800000	0	Sperm	Tail_whole.sperm	NA	None	NA	NA	NA	NA
XP_004738933.1	PPM1A	M3Y4K6	protein phosphatase 1A isoform X1	Mustela putorius furo	11.3	Ctrl_VE	0	11800000	0	29300000	29300000	0	Sperm_Seminal.plasma	whole.sperm	NA	None	NA	NA	NA	NA
XP_004779961.1	PPP2R1A	A0A8U0NG48	serine/threonine-protein phosphatase 2A 65 kDa regulatory subunit A alpha isoform isoform X2	Mustela putorius furo	18.2	Ctrl_VE	0	26500000	0	8456402	8456402	0	Sperm_Seminal.plasma	Tail_whole.sperm	NA	Oxidation	0	0	0	1
XP_004738850.1	PSMC6	M3Y215	26S proteasome regulatory subunit 10B isoform X1	Mustela putorius furo	9.5	Ctrl_VE	0	73900000	0	21800000	21800000	0	Sperm_Seminal.plasma	Tail_nucleus_whole.sperm	NA	None	NA	NA	NA	NA
XP_004761786.1	PSPH	A0A8U0TGB7	phosphoserine phosphatase isoform X2	Mustela putorius furo	15.6	Ctrl_VE	0	32000000	0	74800000	74800000	0	NA	NA	NA	Carbamidomethylation	1	0	0	0
XP_004763105.1	PTPMT1	A0A8U0N1R9	phosphatidylglycerophosphatase and protein-tyrosine phosphatase 1	Mustela putorius furo	4.9	Ctrl_VE	0	31400000	0	19400000	19400000	0	Sperm	Tail_nucleus_whole.sperm	NA	None	NA	NA	NA	NA
XP_012903115.1	RAB4B	M3Z1V3	ras-related protein Rab-4B	Mustela putorius furo	12.2	Ctrl_VE	0	22900000	0	18700000	18700000	0	Sperm	whole.sperm	NA	None	NA	NA	NA	NA
XP_004737670.1	RANBP17	A0A8U0MD98	ran-binding protein 17 isoform X3	Mustela putorius furo	2.8	Ctrl_VE	0	14800000	0	8.34141e+06	8.34141e+06	0	Sperm	whole.sperm	NA	Carbamidomethylation	1	0	0	0
XP_004776214.1	RPS16	A0A8U0NCG3	40S ribosomal protein S16	Mustela putorius furo	38.4	Ctrl_VE	0	19900000	0	14000000	14000000	0	Sperm	whole.sperm	NA	None	NA	NA	NA	NA
XP_004779830.1	RPS9	M3YG62	40S ribosomal protein S9	Mustela putorius furo	27.3	Ctrl_VE	0	60600000	0	56100000	56100000	0	Sperm_Seminal.plasma	Tail_nucleus_whole.sperm	NA	None	NA	NA	NA	NA
XP_004780445.1	S100A2	A0A8U0SHM1	protein S100-A2 isoform X3	Mustela putorius furo	17.5	Ctrl_VE	0	31600000	0	28800000	28800000	0	Sperm	whole.sperm	NA	Acetylation	0	1	0	0
XP_044926798.1	SCEL	A0A8U0UTW5	sciellin isoform X1	Mustela putorius furo	13.4	Ctrl_VE	0	109000000	0	66600000	66600000	0	Sperm	Tail	NA	Carbamidomethylation	5	0	0	0
XP_012912305.1	SIRT5	A0A8U0NTZ5	NAD-dependent protein deacylase sirtuin-5, mitochondrial isoform X1	Mustela putorius furo	15.3	Ctrl_VE	0	23400000	0	24000000	24000000	0	Sperm	whole.sperm	NA	Carbamidomethylation	1	0	0	0
XP_004749004.1	SLC25A19	M3YR23	mitochondrial thiamine pyrophosphate carrier	Mustela putorius furo	12.6	Ctrl_VE	0	45900000	0	14300000	0	14300000	Sperm	Nucleus_membrane_whole.sperm	NA	Carbamidomethylation	1	0	0	0
XP_004739454.1	SPATA48	M3Z388	spermatogenesis-associated protein 48	Mustela putorius furo	5.7	Ctrl_VE	0	26700000	0	23400000	23400000	0	Sperm	Tail_whole.sperm	NA	None	NA	NA	NA	NA
XP_004775623.1	SPCS3	A0A8U0NC33	signal peptidase complex subunit 3	Mustela putorius furo	24.4	Ctrl_VE	0	66300000	0	64300000	64300000	0	Sperm	Tail_head_whole.sperm	NA	None	NA	NA	NA	NA
XP_004751689.1	TACSTD2	A0A8U0MQY9	tumor-associated calcium signal transducer 2	Mustela putorius furo	8	Ctrl_VE	0	35300000	0	41100000	41100000	0	NA	NA	NA	None	NA	NA	NA	NA
XP_004781646.2	TUBB	A0A8U0NH48	tubulin beta chain	Mustela putorius furo	65.8	Ctrl_VE	0	21500000	0	17100000	17100000	0	Sperm_Seminal.plasma	Tail_nucleus_whole.sperm	NA	Oxidation	0	0	0	1
XP_004771516.2	UBXN6	M3Y0Y7	UBX domain-containing protein 6 isoform X1	Mustela putorius furo	17.5	Ctrl_VE	0	34600000	0	50900000	50900000	0	Sperm_Seminal.plasma	Tail_whole.sperm	NA	None	NA	NA	NA	NA
XP_004769829.1	WDR77	M3Y067	methylosome protein 50 isoform X1	Mustela putorius furo	2	Ctrl_VE	0	32500000	0	20300000	20300000	0	Sperm_Seminal.plasma	whole.sperm	NA	None	NA	NA	NA	NA
XP_004752806.1	ZC2HC1B	A0A8U0MRB9	zinc finger C2HC domain-containing protein 1B	Mustela putorius furo	14.9	Ctrl_VE	0	30100000	0	40300000	40300000	58700000	NA	NA	NA	None	NA	NA	NA	NA
XP_004779978.1	ABCB7	M3XSC2	iron-sulfur clusters transporter ABCB7, mitochondrial isoform X1	Mustela putorius furo	8.6	Unidentified	0	0	0	0	0	0	Sperm	Membrane_whole.sperm	NA	None	NA	NA	NA	NA
XP_044934286.1	ABCE1	A0A8U0V1M6	ATP-binding cassette sub-family E member 1	Mustela putorius furo	2.5	Unidentified	0	0	0	0	0	0	Sperm	whole.sperm	NA	Carbamidomethylation	1	0	0	0
XP_004761723.1	ABHD11	A0A8U0MZY4	protein ABHD11 isoform X1	Mustela putorius furo	4.9	Unidentified	0	0	0	0	0	0	Sperm	whole.sperm	NA	None	NA	NA	NA	NA
XP_004780128.1	ABHD14B	M3YK09	protein ABHD14B	Mustela putorius furo	10	Unidentified	0	0	0	0	0	0	Sperm_Seminal.plasma	Tail_whole.sperm	NA	None	NA	NA	NA	NA
XP_004781027.1	ABHD16A	A0A8U0T8C3	phosphatidylserine lipase ABHD16A	Mustela putorius furo	3.4	Unidentified	0	0	0	0	0	0	Sperm	whole.sperm	NA	Carbamidomethylation	1	0	0	0
XP_004763824.2	ABHD2	M3YWI0	monoacylglycerol lipase ABHD2	Mustela putorius furo	5.9	Unidentified	0	0	0	0	0	0	Sperm	Head_whole.sperm	NA	None	NA	NA	NA	NA
XP_004753303.2	ACAD10	A0A8U0MSZ6	LOW QUALITY PROTEIN: acyl-CoA dehydrogenase family member 10	Mustela putorius furo	2.2	Unidentified	0	0	0	0	0	0	Sperm	whole.sperm	NA	None	NA	NA	NA	NA
XP_044932709.1	ACTN4	A0A8U0UZN8	alpha-actinin-4 isoform X2	Mustela putorius furo	53.2	Unidentified	0	0	0	0	0	0	Sperm_Seminal.plasma	whole.sperm	NA	None	NA	NA	NA	NA
XP_004749445.1	ACTR1A	M3YZK3	alpha-centractin	Mustela putorius furo	9.6	Unidentified	0	0	0	0	0	0	Sperm_Seminal.plasma	Tail_whole.sperm	NA	None	NA	NA	NA	NA
XP_004757157.1	AIF1L	A0A8U0SXG7	allograft inflammatory factor 1-like isoform X1	Mustela putorius furo	16.7	Unidentified	0	0	0	0	0	0	Sperm	whole.sperm	NA	Oxidation	0	0	0	1
XP_004740934.1	AK2	M3YUP1	adenylate kinase 2, mitochondrial isoform X1	Mustela putorius furo	20.7	Unidentified	0	0	0	0	0	0	Sperm	Tail_whole.sperm	NA	Carbamidomethylation	2	0	0	0
XP_044924559.1	ALDH18A1	A0A8U0UQ58	delta-1-pyrroline-5-carboxylate synthase isoform X1	Mustela putorius furo	2.4	Unidentified	0	0	0	0	0	0	Sperm	whole.sperm	NA	None	NA	NA	NA	NA
XP_044941607.1	ALYREF	A0A8U0SFB1	THO complex subunit 4	Mustela putorius furo	11.2	Unidentified	0	0	0	0	0	0	NA	NA	NA	None	NA	NA	NA	NA
XP_004779015.1	ANGEL2	M3YPT0	protein angel homolog 2 isoform X1	Mustela putorius furo	3.9	Unidentified	0	0	0	0	0	0	Sperm	whole.sperm	NA	None	NA	NA	NA	NA
XP_004751612.2	ANKEF1	A0A8U0SV69	ankyrin repeat and EF-hand domain-containing protein 1 isoform X1	Mustela putorius furo	10.1	Unidentified	0	0	0	0	0	0	Sperm	whole.sperm	NA	None	NA	NA	NA	NA
XP_012917463.1	ANPEP	M3YWD2	aminopeptidase N	Mustela putorius furo	4.5	Unidentified	0	0	0	0	0	0	Sperm_Seminal.plasma	Tail_membrane_whole.sperm	NA	Carbamidomethylation	1	0	0	0
XP_004749423.1	ARL3	M3YZJ9	ADP-ribosylation factor-like protein 3	Mustela putorius furo	6	Unidentified	0	0	0	0	0	0	Sperm_Seminal.plasma	Tail_whole.sperm	NA	None	NA	NA	NA	NA
XP_044935731.1	ARL9	A0A8U0S5H7	ADP-ribosylation factor-like protein 9	Mustela putorius furo	3.7	Unidentified	0	0	0	0	0	0	NA	NA	NA	None	NA	NA	NA	NA
XP_004757395.1	ARPC5L	A0A8U0SXD3	actin-related protein 2/3 complex subunit 5-like protein	Mustela putorius furo	16.3	Unidentified	0	0	0	0	0	0	Sperm	Tail_whole.sperm	NA	None	NA	NA	NA	NA
XP_004754965.1	ATP6AP2	M3YMG0	renin receptor	Mustela putorius furo	2.3	Unidentified	0	0	0	0	0	0	Sperm_Seminal.plasma	Tail_whole.sperm	NA	None	NA	NA	NA	NA
XP_004773814.1	ATP6V1E1	M3Z335	V-type proton ATPase subunit E 1	Mustela putorius furo	16.8	Unidentified	0	0	0	0	0	0	Sperm_Seminal.plasma	whole.sperm	NA	None	NA	NA	NA	NA
XP_004768878.1	ATP6V1H	M3YGW1	V-type proton ATPase subunit H isoform X1	Mustela putorius furo	10.1	Unidentified	0	0	0	0	0	0	Sperm_Seminal.plasma	Membrane_whole.sperm	NA	None	NA	NA	NA	NA
XP_044944345.1	ATP8B3	A0A8U0SK78	LOW QUALITY PROTEIN: phospholipid-transporting ATPase IK	Mustela putorius furo	6.5	Unidentified	0	0	0	0	0	0	Sperm	Membrane_whole.sperm	NA	None	NA	NA	NA	NA
XP_044935625.1	B4GALT1	A0A8U0V0V3	beta-1,4-galactosyltransferase 1	Mustela putorius furo	3.1	Unidentified	0	0	0	0	0	0	Sperm_Seminal.plasma	whole.sperm	NA	None	NA	NA	NA	NA
XP_004754680.2	BAG5	M3Z627	BAG family molecular chaperone regulator 5	Mustela putorius furo	14.1	Unidentified	0	0	0	0	0	0	Sperm	Tail_head_nucleus_whole.sperm	NA	Acetylation	0	1	0	0
XP_044937094.1	BPNT1	A0A8U0S9J6	3'(2'),5'-bisphosphate nucleotidase 1 isoform X1	Mustela putorius furo	8.7	Unidentified	0	0	0	0	0	0	Sperm_Seminal.plasma	Tail_whole.sperm	NA	Carbamidomethylation	2	0	0	0
XP_004738027.1	C9	M3YTM4	complement component C9	Mustela putorius furo	10	Unidentified	0	0	0	0	0	0	Sperm_Seminal.plasma	Membrane_whole.sperm	Epididymis marker	None	NA	NA	NA	NA
XP_044933144.1	CADM4	A0A8U0V035	cell adhesion molecule 4	Mustela putorius furo	2.3	Unidentified	0	0	0	0	0	0	Seminal.plasma	NA	NA	None	NA	NA	NA	NA
XP_004742369.1	CAPG	M3YBR4	macrophage-capping protein	Mustela putorius furo	6	Unidentified	0	0	0	0	0	0	Sperm_Seminal.plasma	whole.sperm	NA	None	NA	NA	NA	NA
XP_004744257.1	CAPNS2	A0A8U0MK86	calpain small subunit 2	Mustela putorius furo	10.1	Unidentified	0	0	0	0	0	0	Sperm	Membrane	NA	Carbamidomethylation	1	0	0	0
XP_004750463.2	CARHSP1	A0A8U0SUE3	calcium-regulated heat-stable protein 1	Mustela putorius furo	10.9	Unidentified	0	0	0	0	0	0	Sperm_Seminal.plasma	whole.sperm	NA	None	NA	NA	NA	NA
XP_044937243.1	CARS2	A0A8U0V3B8	probable cysteine--tRNA ligase, mitochondrial isoform X1	Mustela putorius furo	3.4	Unidentified	0	0	0	0	0	0	NA	NA	NA	None	NA	NA	NA	NA
XP_004762806.1	CATIP	M3YYL9	ciliogenesis-associated TTC17-interacting protein isoform X1	Mustela putorius furo	7.3	Unidentified	0	0	0	0	0	0	Sperm	whole.sperm	NA	None	NA	NA	NA	NA
XP_012909594.1	CCDC159	A0A8U0NQ83	coiled-coil domain-containing protein 159 isoform X1	Mustela putorius furo	7.6	Unidentified	0	0	0	0	0	0	Sperm	whole.sperm	NA	None	NA	NA	NA	NA
XP_004745128.1	CCDC39	M3XTA0	coiled-coil domain-containing protein 39	Mustela putorius furo	8.7	Unidentified	0	0	0	0	0	0	Sperm	whole.sperm	NA	None	NA	NA	NA	NA
XP_044942263.1	CCT8L2	A0A8U0SG49	T-complex protein 1 subunit theta-like 2	Mustela putorius furo	7.2	Unidentified	0	0	0	0	0	0	Sperm	whole.sperm	NA	None	NA	NA	NA	NA
XP_004748494.1	CDC37	M3Y5M8	hsp90 co-chaperone Cdc37	Mustela putorius furo	5.5	Unidentified	0	0	0	0	0	0	Sperm_Seminal.plasma	whole.sperm	NA	None	NA	NA	NA	NA
XP_004782352.1	CDSN	M3XQ35	corneodesmosin	Mustela putorius furo	5.2	Unidentified	0	0	0	0	0	0	Sperm	Membrane	NA	Carbamidomethylation	1	0	0	0
XP_004766992.1	CFAP206	A0A8U0N3K1	cilia- and flagella-associated protein 206 isoform X1	Mustela putorius furo	9.7	Unidentified	0	0	0	0	0	0	Sperm	whole.sperm	NA	None	NA	NA	NA	NA
XP_012911938.1	CFAP251	M3XSG5	cilia- and flagella-associated protein 251 isoform X1	Mustela putorius furo	6	Unidentified	0	0	0	0	0	0	Sperm	whole.sperm	NA	None	NA	NA	NA	NA
XP_044945379.1	CFAP47	A0A8U0V9R6	cilia- and flagella-associated protein 47	Mustela putorius furo	2.6	Unidentified	0	0	0	0	0	0	Sperm	whole.sperm	NA	None	NA	NA	NA	NA
XP_004741794.1	CHCHD3	A0A8U0MH46	MICOS complex subunit MIC19 isoform X1	Mustela putorius furo	16.7	Unidentified	0	0	0	0	0	0	Sperm	Tail_whole.sperm	NA	Carbamidomethylation	1	0	0	0
XP_004781188.2	CHID1	A0A8U0T834	chitinase domain-containing protein 1 isoform X1	Mustela putorius furo	6.6	Unidentified	0	0	0	0	0	0	Sperm_Seminal.plasma	Nucleus_membrane_whole.sperm	NA	None	NA	NA	NA	NA
XP_004751302.1	CKMT1A	M3YFX0	creatine kinase U-type, mitochondrial	Mustela putorius furo	6.5	Unidentified	0	0	0	0	0	0	Sperm_Seminal.plasma	whole.sperm	NA	None	NA	NA	NA	NA
XP_004768180.1	CLPB	A0A8U0N5L5	caseinolytic peptidase B protein homolog isoform X1	Mustela putorius furo	13.3	Unidentified	0	0	0	0	0	0	Sperm	whole.sperm	NA	None	NA	NA	NA	NA
XP_004746015.2	CMPK2	A0A8U0MKU1	UMP-CMP kinase 2, mitochondrial isoform X2	Mustela putorius furo	2.5	Unidentified	0	0	0	0	0	0	Sperm	whole.sperm	NA	None	NA	NA	NA	NA
XP_004772732.1	COASY	A0A8U0T4G3	bifunctional coenzyme A synthase isoform X1	Mustela putorius furo	2.1	Unidentified	0	0	0	0	0	0	Sperm_Seminal.plasma	Tail_whole.sperm	NA	None	NA	NA	NA	NA
XP_044921266.1	COMT	M3XXW2	catechol O-methyltransferase isoform X1	Mustela putorius furo	9.6	Unidentified	0	0	0	0	0	0	Sperm_Seminal.plasma	Tail_whole.sperm	NA	None	NA	NA	NA	NA
XP_004775910.1	COPA	A0A8U0T5U5	coatomer subunit alpha	Mustela putorius furo	1.2	Unidentified	0	0	0	0	0	0	Sperm_Seminal.plasma	Tail_whole.sperm	NA	None	NA	NA	NA	NA
XP_004752082.1	COPB1	M3YP37	coatomer subunit beta	Mustela putorius furo	11	Unidentified	0	0	0	0	0	0	Sperm_Seminal.plasma	whole.sperm	NA	None	NA	NA	NA	NA
XP_004743728.1	COPS8	M3XLW7	COP9 signalosome complex subunit 8 isoform X1	Mustela putorius furo	6.4	Unidentified	0	0	0	0	0	0	Sperm	Tail_whole.sperm	NA	None	NA	NA	NA	NA
XP_004746975.3	CPD	A0A8U0SSW4	carboxypeptidase D	Mustela putorius furo	7.9	Unidentified	0	0	0	0	0	0	Sperm_Seminal.plasma	Tail_membrane_whole.sperm	NA	None	NA	NA	NA	NA
XP_012907904.1	CTNNA1	A0A8U0NPI8	catenin alpha-1	Mustela putorius furo	12.8	Unidentified	0	0	0	0	0	0	Sperm_Seminal.plasma	whole.sperm	NA	Carbamidomethylation	1	0	0	0
XP_004746368.1	CTSA	M3Z1N8	lysosomal protective protein	Mustela putorius furo	7.9	Unidentified	0	0	0	0	0	0	Sperm_Seminal.plasma	whole.sperm	NA	None	NA	NA	NA	NA
XP_004777379.1	CUNH4orf45	A0A8U0NDQ6	uncharacterized protein C4orf45 homolog isoform X1	Mustela putorius furo	25.9	Unidentified	0	0	0	0	0	0	NA	NA	NA	Acetylation	0	1	0	0
XP_004781667.1	CUNH6orf136	M3YJY0	uncharacterized protein C6orf136 homolog isoform X1	Mustela putorius furo	4.1	Unidentified	0	0	0	0	0	0	NA	NA	NA	None	NA	NA	NA	NA
XP_004777270.2	CUNHXorf65	A0A8U0T6G8	uncharacterized protein CXorf65 homolog isoform X2	Mustela putorius furo	12.1	Unidentified	0	0	0	0	0	0	NA	NA	NA	Carbamidomethylation	1	0	0	0
XP_004737784.1	CYFIP2	M3YPW8	cytoplasmic FMR1-interacting protein 2 isoform X1	Mustela putorius furo	4.3	Unidentified	0	0	0	0	0	0	Sperm	whole.sperm	NA	None	NA	NA	NA	NA
XP_004743865.1	D2HGDH	M3XM88	D-2-hydroxyglutarate dehydrogenase, mitochondrial isoform X1	Mustela putorius furo	10.9	Unidentified	0	0	0	0	0	0	NA	NA	NA	Carbamidomethylation	2	0	0	0
XP_004778658.1	DCST2	A0A8U0NFL8	DC-STAMP domain-containing protein 2 isoform X1	Mustela putorius furo	2.4	Unidentified	0	0	0	0	0	0	NA	NA	NA	None	NA	NA	NA	NA
XP_012907078.1	DDX17	A0A8U0NNX8	probable ATP-dependent RNA helicase DDX17 isoform X1	Mustela putorius furo	4.9	Unidentified	0	0	0	0	0	0	Sperm	whole.sperm	NA	Carbamidomethylation	1	0	0	0
XP_004743557.1	DERL1	M3XPX2	derlin-1	Mustela putorius furo	4.4	Unidentified	0	0	0	0	0	0	Sperm	whole.sperm	NA	None	NA	NA	NA	NA
XP_004742271.1	DGUOK	A0A8U0MFC7	deoxyguanosine kinase, mitochondrial isoform X1	Mustela putorius furo	22	Unidentified	0	0	0	0	0	0	Sperm	Tail_nucleus_whole.sperm	NA	None	NA	NA	NA	NA
XP_004752735.1	DNAI3	M3Y2F2	dynein axonemal intermediate chain 3	Mustela putorius furo	0.9	Unidentified	0	0	0	0	0	0	Sperm	whole.sperm	NA	None	NA	NA	NA	NA
XP_004763023.2	DNAI4	M3XNX0	dynein axonemal intermediate chain 4 isoform X1	Mustela putorius furo	5	Unidentified	0	0	0	0	0	0	Sperm	whole.sperm	NA	None	NA	NA	NA	NA
XP_004744172.1	DNAJA2	M3XUR5	dnaJ homolog subfamily A member 2	Mustela putorius furo	12.1	Unidentified	0	0	0	0	0	0	Sperm_Seminal.plasma	Tail_whole.sperm	NA	Carbamidomethylation_Oxidation	1	0	0	1
XP_012905893.1	DRC1	M3YAR8	dynein regulatory complex protein 1 isoform X1	Mustela putorius furo	1.4	Unidentified	0	0	0	0	0	0	Sperm	whole.sperm	NA	None	NA	NA	NA	NA
XP_004776571.1	DRC3	A0A8U0SBI8	dynein regulatory complex subunit 3 isoform X1	Mustela putorius furo	1.6	Unidentified	0	0	0	0	0	0	Sperm	Tail_whole.sperm	NA	None	NA	NA	NA	NA
XP_004744317.1	DRC7	M3XZR6	dynein regulatory complex subunit 7 isoform X1	Mustela putorius furo	2.4	Unidentified	0	0	0	0	0	0	Sperm	whole.sperm	NA	None	NA	NA	NA	NA
XP_004776276.1	ECH1	M3Z241	delta(3,5)-Delta(2,4)-dienoyl-CoA isomerase, mitochondrial	Mustela putorius furo	27.1	Unidentified	0	0	0	0	0	0	Sperm_Seminal.plasma	Tail_whole.sperm	NA	None	NA	NA	NA	NA
XP_004741485.2	EFHD2	A0A8U0MGS2	EF-hand domain-containing protein D2	Mustela putorius furo	2.9	Unidentified	0	0	0	0	0	0	Sperm_Seminal.plasma	whole.sperm	NA	None	NA	NA	NA	NA
XP_044920526.1	EHD1	A0A8U0R887	EH domain-containing protein 1	Mustela putorius furo	9.6	Unidentified	0	0	0	0	0	0	Sperm_Seminal.plasma	whole.sperm	NA	None	NA	NA	NA	NA
XP_004759023.1	EIF1AX	A0A8U0MY41	eukaryotic translation initiation factor 1A, X-chromosomal	Mustela putorius furo	11.1	Unidentified	0	0	0	0	0	0	NA	NA	NA	None	NA	NA	NA	NA
XP_004753323.1	ERP29	M3XTA2	endoplasmic reticulum resident protein 29	Mustela putorius furo	8.5	Unidentified	0	0	0	0	0	0	Sperm_Seminal.plasma	Tail_whole.sperm	NA	None	NA	NA	NA	NA
XP_004772561.1	FAM187A	M3Z5R2	Ig-like V-type domain-containing protein FAM187A	Mustela putorius furo	10.4	Unidentified	0	0	0	0	0	0	Sperm	whole.sperm	NA	Carbamidomethylation	2	0	0	0
XP_004743379.1	FAM221A	A0A8U0MIH3	protein FAM221A isoform X2	Mustela putorius furo	10.9	Unidentified	0	0	0	0	0	0	NA	NA	NA	Carbamidomethylation	3	0	0	0
XP_004767261.1	FAM71E1	A0A8U0N5L3	protein FAM71E1 isoform X1	Mustela putorius furo	11.8	Unidentified	0	0	0	0	0	0	NA	NA	NA	None	NA	NA	NA	NA
XP_004741879.1	FAM71F2	A0A8U0SQI9	protein FAM71F2	Mustela putorius furo	3	Unidentified	0	0	0	0	0	0	NA	NA	NA	Carbamidomethylation	1	0	0	0
XP_004748503.1	FDX2	A0A8U0MN17	ferredoxin-2, mitochondrial	Mustela putorius furo	4.5	Unidentified	0	0	0	0	0	0	NA	NA	NA	None	NA	NA	NA	NA
XP_004745603.1	FECH	A0A8U0SSA7	ferrochelatase, mitochondrial isoform X1	Mustela putorius furo	4.6	Unidentified	0	0	0	0	0	0	Sperm	whole.sperm	NA	None	NA	NA	NA	NA
XP_004747794.1	FSD1L	M3Y703	FSD1-like protein isoform X1	Mustela putorius furo	12	Unidentified	0	0	0	0	0	0	Sperm	whole.sperm	NA	None	NA	NA	NA	NA
XP_004766355.1	GC	M3YD76	vitamin D-binding protein	Mustela putorius furo	6.1	Unidentified	0	0	0	0	0	0	Sperm_Seminal.plasma	Membrane_whole.sperm	NA	Carbamidomethylation	3	0	0	0
XP_004765820.2	GHITM	A0A8U0V6P0	growth hormone-inducible transmembrane protein	Mustela putorius furo	9.3	Unidentified	0	0	0	0	0	0	Sperm	Tail_whole.sperm	NA	None	NA	NA	NA	NA
XP_044924419.1	GLRX3	A0A8U0RKJ0	glutaredoxin-3 isoform X2	Mustela putorius furo	11.4	Unidentified	0	0	0	0	0	0	Sperm	Tail_whole.sperm	NA	Acetylation	0	1	0	0
XP_004755864.1	GPRC5A	A0A8U0MVN6	retinoic acid-induced protein 3	Mustela putorius furo	5	Unidentified	0	0	0	0	0	0	NA	NA	NA	None	NA	NA	NA	NA
XP_004759594.1	GSTP1	M3XY39	glutathione S-transferase P	Mustela putorius furo	33.3	Unidentified	0	0	0	0	0	0	Sperm_Seminal.plasma	Tail_whole.sperm	NA	None	NA	NA	NA	NA
XP_004739234.2	GSTZ1	A0A8U0MER3	maleylacetoacetate isomerase isoform X1	Mustela putorius furo	9.3	Unidentified	0	0	0	0	0	0	Sperm_Seminal.plasma	Tail_whole.sperm	NA	Carbamidomethylation	1	0	0	0
XP_004743840.1	HDLBP	M3XM60	vigilin	Mustela putorius furo	6.7	Unidentified	0	0	0	0	0	0	Sperm_Seminal.plasma	whole.sperm	NA	None	NA	NA	NA	NA
XP_004742331.1	HK2	M3YAC2	hexokinase-2 isoform X1	Mustela putorius furo	9.1	Unidentified	0	0	0	0	0	0	Sperm	whole.sperm	NA	Oxidation	0	0	0	1
XP_004749768.1	HNRNPF	A0A8U0TD86	heterogeneous nuclear ribonucleoprotein F	Mustela putorius furo	2.4	Unidentified	0	0	0	0	0	0	Sperm	whole.sperm	NA	None	NA	NA	NA	NA
XP_004771717.3	HNRNPM	A0A8U0N866	heterogeneous nuclear ribonucleoprotein M isoform X3	Mustela putorius furo	14.9	Unidentified	0	0	0	0	0	0	Sperm	whole.sperm	NA	None	NA	NA	NA	NA
XP_044940602.1	HNRNPU	A0A8U0SDG5	heterogeneous nuclear ribonucleoprotein U isoform X1	Mustela putorius furo	4.8	Unidentified	0	0	0	0	0	0	Sperm	whole.sperm	NA	None	NA	NA	NA	NA
XP_004770328.2	HNRNPUL2	A0A8U0N6F3	heterogeneous nuclear ribonucleoprotein U-like protein 2	Mustela putorius furo	4.3	Unidentified	0	0	0	0	0	0	Sperm	whole.sperm	NA	Carbamidomethylation	1	0	0	0
XP_044932310.1	HSDL1	M3YC14	inactive hydroxysteroid dehydrogenase-like protein 1	Mustela putorius furo	2.7	Unidentified	0	0	0	0	0	0	Sperm	whole.sperm	NA	None	NA	NA	NA	NA
XP_004752195.1	HTATIP2	A0A8U0SVK8	oxidoreductase HTATIP2 isoform X1	Mustela putorius furo	8.7	Unidentified	0	0	0	0	0	0	Sperm	Tail_whole.sperm	NA	None	NA	NA	NA	NA
XP_004761200.2	ILVBL	M3YXJ2	2-hydroxyacyl-CoA lyase 2 isoform X2	Mustela putorius furo	2.1	Unidentified	0	0	0	0	0	0	Sperm	whole.sperm	NA	None	NA	NA	NA	NA
XP_004751928.3	INPP5A	A0A8U0MRQ4	inositol polyphosphate-5-phosphatase A isoform X3	Mustela putorius furo	7.9	Unidentified	0	0	0	0	0	0	Sperm	whole.sperm	NA	None	NA	NA	NA	NA
XP_012918713.1	IQCA1L	A0A8U0P0U0	IQ and AAA domain-containing protein 1-like	Mustela putorius furo	3.7	Unidentified	0	0	0	0	0	0	Sperm	whole.sperm	NA	None	NA	NA	NA	NA
XP_044918878.1	IQUB	M3Y612	IQ and ubiquitin-like domain-containing protein isoform X1	Mustela putorius furo	2.9	Unidentified	0	0	0	0	0	0	Sperm	Tail_whole.sperm	NA	None	NA	NA	NA	NA
XP_004739327.1	ISCA2	A0A8U0MEU2	iron-sulfur cluster assembly 2 homolog, mitochondrial isoform X1	Mustela putorius furo	15.6	Unidentified	0	0	0	0	0	0	Sperm	Tail	NA	None	NA	NA	NA	NA
XP_044932190.1	IST1	A0A8U0RZ59	IST1 homolog isoform X1	Mustela putorius furo	2.7	Unidentified	0	0	0	0	0	0	Seminal.plasma	NA	NA	None	NA	NA	NA	NA
XP_004754027.2	KARS1	A0A8U0MT99	lysine--tRNA ligase isoform X1	Mustela putorius furo	2.8	Unidentified	0	0	0	0	0	0	Sperm_Seminal.plasma	Tail_whole.sperm	NA	None	NA	NA	NA	NA
XP_004767218.2	KLK10	A0A8U0N4J3	kallikrein-10	Mustela putorius furo	8.3	Unidentified	0	0	0	0	0	0	NA	NA	NA	None	NA	NA	NA	NA
XP_004774726.1	KRT18	A0A8U0T598	keratin, type I cytoskeletal 18 isoform X1	Mustela putorius furo	11.9	Unidentified	0	0	0	0	0	0	Sperm_Seminal.plasma	whole.sperm	NA	None	NA	NA	NA	NA
XP_044929006.1	KRT77	A0A8U0UWJ1	keratin, type II cytoskeletal 1b	Mustela putorius furo	14.4	Unidentified	0	0	0	0	0	0	Sperm	Tail_whole.sperm	NA	None	NA	NA	NA	NA
XP_044932982.1	LIN7B	A0A8U0RZ43	protein lin-7 homolog B	Mustela putorius furo	4.9	Unidentified	0	0	0	0	0	0	NA	NA	NA	None	NA	NA	NA	NA
XP_004777163.1	LOC101672021	A0A8U0T6A0	cytochrome c oxidase subunit 7B, mitochondrial	Mustela putorius furo	30	Unidentified	0	0	0	0	0	0	NA	NA	NA	None	NA	NA	NA	NA
XP_004740432.1	LOC101673985	A0A8U0MGN4	cytochrome P450 4A11 isoform X1	Mustela putorius furo	9.4	Unidentified	0	0	0	0	0	0	NA	NA	NA	None	NA	NA	NA	NA
XP_044919459.1	LOC101674154	A0A8U0UKA6	ATPase family AAA domain-containing protein 3	Mustela putorius furo	1.9	Unidentified	0	0	0	0	0	0	NA	NA	NA	None	NA	NA	NA	NA
XP_044927189.1	LOC101674167	A0A8U0UU99	CD2-associated protein isoform X1	Mustela putorius furo	8	Unidentified	0	0	0	0	0	0	NA	NA	NA	None	NA	NA	NA	NA
XP_004781951.1	LOC101674729	A0A8U0T8G5	spermatogenesis-associated protein 31A6	Mustela putorius furo	6.5	Unidentified	0	0	0	0	0	0	NA	NA	NA	None	NA	NA	NA	NA
XP_012920350.2	LOC101674773	A0A8U0THY7	melanoma-associated antigen B17-like	Mustela putorius furo	2.1	Unidentified	0	0	0	0	0	0	NA	NA	NA	None	NA	NA	NA	NA
XP_044941887.1	LOC101674986	A0A8U0SFF0	CMRF35-like molecule 6	Mustela putorius furo	10.6	Unidentified	0	0	0	0	0	0	NA	NA	NA	None	NA	NA	NA	NA
XP_044944829.1	LOC101676444	A0A8U0VAY8	inhibitor of carbonic anhydrase isoform X1	Mustela putorius furo	3	Unidentified	0	0	0	0	0	0	NA	NA	NA	Carbamidomethylation	1	0	0	0
XP_044932771.1	LOC101681178	M1EJX1	cytochrome P450 2A13	Mustela putorius furo	3.4	Unidentified	0	0	0	0	0	0	NA	NA	NA	None	NA	NA	NA	NA
XP_004757981.2	LOC101681446	A0A8U0SXL3	calmodulin-like protein 3	Mustela putorius furo	8.1	Unidentified	0	0	0	0	0	0	NA	NA	NA	None	NA	NA	NA	NA
XP_012910583.2	LOC101683055	A0A8U0TCI1	uncharacterized protein LOC101683055	Mustela putorius furo	3.3	Unidentified	0	0	0	0	0	0	NA	NA	NA	None	NA	NA	NA	NA
XP_004776282.1	LOC101684691	A0A8U0NDS1	galectin-7	Mustela putorius furo	47.5	Unidentified	0	0	0	0	0	0	NA	NA	NA	Carbamidomethylation	1	0	0	0
XP_044929007.1	LOC101694109	A0A8U0RRJ9	keratin, type II cytoskeletal 2 oral	Mustela putorius furo	32.8	Unidentified	0	0	0	0	0	0	NA	NA	NA	None	NA	NA	NA	NA
XP_044938988.1	LOC101694141	A0A8U0SAD4	filaggrin-2-like	Mustela putorius furo	1.7	Unidentified	0	0	0	0	0	0	NA	NA	NA	None	NA	NA	NA	NA
XP_012899892.1	LOC101694577	M3Y1L0	monocarboxylate transporter 1	Mustela putorius furo	9.6	Unidentified	0	0	0	0	0	0	NA	NA	NA	Carbamidomethylation	2	0	0	0
XP_004756539.1	LOC101694611	M3Z6D4	quinone oxidoreductase	Mustela putorius furo	2.9	Unidentified	0	0	0	0	0	0	NA	NA	NA	None	NA	NA	NA	NA
XP_044922148.1	LOC123387818	A0A8U0RBT6	thioredoxin reductase-like selenoprotein T	Mustela putorius furo	10.8	Unidentified	0	0	0	0	0	0	NA	NA	NA	None	NA	NA	NA	NA
XP_044927336.1	LOC123389576	A0A8U0RLT2	60S ribosomal protein L31-like	Mustela putorius furo	6.6	Unidentified	0	0	0	0	0	0	NA	NA	NA	None	NA	NA	NA	NA
XP_044934872.1	LOC123391681	A0A8U0S2P3	low molecular weight phosphotyrosine protein phosphatase-like	Mustela putorius furo	7.5	Unidentified	0	0	0	0	0	0	NA	NA	NA	None	NA	NA	NA	NA
XP_044935081.1	LOC123391758	A0A8U0V2E4	protein S100-A10-like	Mustela putorius furo	13.6	Unidentified	0	0	0	0	0	0	NA	NA	NA	None	NA	NA	NA	NA
XP_044939079.1	LOC123392915	A0A8U0V3W2	histone H3	Mustela putorius furo	48.5	Unidentified	0	0	0	0	0	0	NA	NA	NA	Carbamidomethylation_Oxidation	2	0	0	1
XP_044942089.1	LOC123393611	A0A8U0SIT3	beta-defensin 15-like	Mustela putorius furo	15.2	Unidentified	0	0	0	0	0	0	NA	NA	NA	Carbamidomethylation	1	0	0	0
XP_004772289.1	LRPAP1	M3YGN5	alpha-2-macroglobulin receptor-associated protein	Mustela putorius furo	3	Unidentified	0	0	0	0	0	0	Sperm	whole.sperm	NA	None	NA	NA	NA	NA
XP_004765900.1	LRRC18	A0A8U0USG0	leucine-rich repeat-containing protein 18	Mustela putorius furo	4.2	Unidentified	0	0	0	0	0	0	Sperm	whole.sperm	NA	None	NA	NA	NA	NA
XP_004778516.1	LRRC71	A0A8U0NF03	leucine-rich repeat-containing protein 71 isoform X4	Mustela putorius furo	3.6	Unidentified	0	0	0	0	0	0	Sperm	whole.sperm	NA	None	NA	NA	NA	NA
XP_004781028.1	LY6G5B	A0A8U0NG55	lymphocyte antigen 6 complex locus protein	Mustela putorius furo	9	Unidentified	0	0	0	0	0	0	NA	NA	NA	Carbamidomethylation	3	0	0	0
XP_004767781.1	LYPD4	A0A8U0N510	ly6/PLAUR domain-containing protein 4 isoform X1	Mustela putorius furo	11	Unidentified	0	0	0	0	0	0	Sperm	whole.sperm	NA	None	NA	NA	NA	NA
XP_004770257.2	MACROD1	A0A8U0N888	LOW QUALITY PROTEIN: ADP-ribose glycohydrolase MACROD1	Mustela putorius furo	13.4	Unidentified	0	0	0	0	0	0	Sperm	whole.sperm	NA	Carbamidomethylation	1	0	0	0
XP_044931413.1	MACROH2A1	M3YF29	core histone macro-H2A.1 isoform X1	Mustela putorius furo	3	Unidentified	0	0	0	0	0	0	Sperm	Nucleus_whole.sperm	NA	None	NA	NA	NA	NA
XP_004749721.1	MARCHF5	A0A8U0MPM2	E3 ubiquitin-protein ligase MARCHF5	Mustela putorius furo	5.8	Unidentified	0	0	0	0	0	0	Sperm	whole.sperm	NA	None	NA	NA	NA	NA
XP_004772229.2	MARS2	A0A8U0N9U1	methionine--tRNA ligase, mitochondrial	Mustela putorius furo	1.6	Unidentified	0	0	0	0	0	0	Sperm	whole.sperm	NA	Carbamidomethylation	1	0	0	0
XP_004779836.1	MBOAT7	M3YG34	lysophospholipid acyltransferase 7 isoform X1	Mustela putorius furo	3.5	Unidentified	0	0	0	0	0	0	NA	NA	NA	None	NA	NA	NA	NA
XP_004764544.1	MCCC2	M3YSK0	methylcrotonoyl-CoA carboxylase beta chain, mitochondrial isoform X1	Mustela putorius furo	1.4	Unidentified	0	0	0	0	0	0	Sperm	whole.sperm	NA	None	NA	NA	NA	NA
XP_012902217.1	MCM6	A0A8U0NKB1	DNA replication licensing factor MCM6 isoform X1	Mustela putorius furo	9.5	Unidentified	0	0	0	0	0	0	Sperm	whole.sperm	NA	None	NA	NA	NA	NA
XP_044937384.1	MINPP1	A0A8U0V2A4	multiple inositol polyphosphate phosphatase 1	Mustela putorius furo	1.6	Unidentified	0	0	0	0	0	0	Sperm_Seminal.plasma	whole.sperm	NA	None	NA	NA	NA	NA
XP_004745524.1	MIX23	M3Y088	protein MIX23 isoform X1	Mustela putorius furo	28.7	Unidentified	0	0	0	0	0	0	Sperm	whole.sperm	NA	None	NA	NA	NA	NA
XP_004758496.1	MPI	A0A8U0MW46	mannose-6-phosphate isomerase isoform X1	Mustela putorius furo	12.7	Unidentified	0	0	0	0	0	0	Sperm_Seminal.plasma	Tail_whole.sperm	NA	Carbamidomethylation	2	0	0	0
XP_044941624.1	MRPL12	A0A8U0SHZ1	39S ribosomal protein L12, mitochondrial	Mustela putorius furo	27.1	Unidentified	0	0	0	0	0	0	NA	NA	NA	None	NA	NA	NA	NA
XP_004740088.1	MTCH1	M3YRS3	mitochondrial carrier homolog 1 isoform X1	Mustela putorius furo	8.6	Unidentified	0	0	0	0	0	0	NA	NA	NA	None	NA	NA	NA	NA
XP_004738971.3	MTHFD1	A0A8U0SP50	C-1-tetrahydrofolate synthase, cytoplasmic	Mustela putorius furo	4.1	Unidentified	0	0	0	0	0	0	Sperm_Seminal.plasma	whole.sperm	NA	None	NA	NA	NA	NA
XP_004753499.1	MTRES1	A0A8U0MSZ8	mitochondrial transcription rescue factor 1	Mustela putorius furo	15.1	Unidentified	0	0	0	0	0	0	NA	NA	NA	None	NA	NA	NA	NA
XP_044933294.1	MYH14	A0A8U0UYQ6	myosin-14 isoform X1	Mustela putorius furo	6.8	Unidentified	0	0	0	0	0	0	Sperm	Tail_whole.sperm	NA	None	NA	NA	NA	NA
XP_004747139.1	MYO1D	M3YTK3	unconventional myosin-Id isoform X1	Mustela putorius furo	6.9	Unidentified	0	0	0	0	0	0	Sperm	whole.sperm	NA	None	NA	NA	NA	NA
XP_004767525.2	NAPA	A0A8U0N5S3	alpha-soluble NSF attachment protein isoform X1	Mustela putorius furo	16.6	Unidentified	0	0	0	0	0	0	Sperm_Seminal.plasma	Tail_whole.sperm	NA	Carbamidomethylation	2	0	0	0
XP_044942784.1	NCLN	A0A8U0V7C9	nicalin isoform X1	Mustela putorius furo	1.4	Unidentified	0	0	0	0	0	0	Sperm	Head_whole.sperm	NA	None	NA	NA	NA	NA
XP_004754400.1	NGLY1	A0A8U0MTU2	peptide-N(4)-(N-acetyl-beta-glucosaminyl)asparagine amidase isoform X1	Mustela putorius furo	2.2	Unidentified	0	0	0	0	0	0	Sperm	whole.sperm	NA	None	NA	NA	NA	NA
XP_004764191.1	NIF3L1	M3XMA3	NIF3-like protein 1 isoform X1	Mustela putorius furo	19.7	Unidentified	0	0	0	0	0	0	Sperm_Seminal.plasma	whole.sperm	NA	Carbamidomethylation_Oxidation	1	0	0	1
XP_004775960.1	NIT1	A0A8U0T6A3	deaminated glutathione amidase isoform X1	Mustela putorius furo	13.9	Unidentified	0	0	0	0	0	0	Sperm_Seminal.plasma	Tail_nucleus_whole.sperm	NA	Carbamidomethylation	1	0	0	0
XP_044941633.1	NPLOC4	A0A8U0SEV6	nuclear protein localization protein 4 homolog isoform X1	Mustela putorius furo	1.8	Unidentified	0	0	0	0	0	0	Sperm_Seminal.plasma	Nucleus_whole.sperm	NA	Carbamidomethylation	1	0	0	0
XP_004774538.1	NRDC	A0A8U0NB40	nardilysin isoform X1	Mustela putorius furo	5	Unidentified	0	0	0	0	0	0	Sperm_Seminal.plasma	Tail_membrane_whole.sperm	NA	None	NA	NA	NA	NA
XP_004773682.2	NT5E	A0A8U0T4Q9	5'-nucleotidase	Mustela putorius furo	11.7	Unidentified	0	0	0	0	0	0	NA	NA	NA	Carbamidomethylation	2	0	0	0
XP_012919451.1	NUCB1	G9KE75	nucleobindin-1 isoform X2	Mustela putorius furo	13.6	Unidentified	0	0	0	0	0	0	Sperm_Seminal.plasma	whole.sperm	NA	None	NA	NA	NA	NA
XP_004765915.1	OGDHL	M3YDF5	2-oxoglutarate dehydrogenase-like, mitochondrial	Mustela putorius furo	16	Unidentified	0	0	0	0	0	0	Sperm	whole.sperm	NA	None	NA	NA	NA	NA
XP_044925026.1	OTOGL	A0A8U0RH38	otogelin-like protein isoform X1	Mustela putorius furo	1	Unidentified	0	0	0	0	0	0	NA	NA	NA	None	NA	NA	NA	NA
XP_004754398.2	OXSM	A0A8U0SL98	3-oxoacyl-[acyl-carrier-protein] synthase, mitochondrial	Mustela putorius furo	10.4	Unidentified	0	0	0	0	0	0	Sperm	Tail_whole.sperm	NA	Carbamidomethylation	1	0	0	0
XP_004741183.1	PAFAH2	M3YWF4	platelet-activating factor acetylhydrolase 2, cytoplasmic	Mustela putorius furo	2.6	Unidentified	0	0	0	0	0	0	Sperm	whole.sperm	NA	None	NA	NA	NA	NA
XP_044941602.1	PCYT2	A0A8U0SES9	ethanolamine-phosphate cytidylyltransferase	Mustela putorius furo	2.1	Unidentified	0	0	0	0	0	0	Sperm_Seminal.plasma	whole.sperm	NA	None	NA	NA	NA	NA
XP_004749685.1	PDLIM1	M3Z0A0	PDZ and LIM domain protein 1	Mustela putorius furo	4.9	Unidentified	0	0	0	0	0	0	NA	NA	NA	None	NA	NA	NA	NA
XP_004771781.1	PEX11G	A0A8U0N9I3	peroxisomal membrane protein 11C isoform X1	Mustela putorius furo	6.2	Unidentified	0	0	0	0	0	0	Sperm	Tail_whole.sperm	NA	Acetylation	0	1	0	0
XP_044940296.1	PFKL	A0A8U0SCC9	ATP-dependent 6-phosphofructokinase, liver type	Mustela putorius furo	14.7	Unidentified	0	0	0	0	0	0	Sperm_Seminal.plasma	Tail_whole.sperm	NA	None	NA	NA	NA	NA
XP_004761079.1	PGLS	M3YWQ9	6-phosphogluconolactonase	Mustela putorius furo	6.2	Unidentified	0	0	0	0	0	0	Sperm_Seminal.plasma	Tail_whole.sperm	NA	None	NA	NA	NA	NA
XP_044941737.1	PGS1	A0A8U0SF23	CDP-diacylglycerol--glycerol-3-phosphate 3-phosphatidyltransferase, mitochondrial isoform X1	Mustela putorius furo	4.8	Unidentified	0	0	0	0	0	0	Sperm	whole.sperm	NA	Carbamidomethylation	1	0	0	0
XP_004757968.1	PITRM1	M3YXR9	presequence protease, mitochondrial isoform X1	Mustela putorius furo	3.1	Unidentified	0	0	0	0	0	0	Sperm	Tail_whole.sperm	NA	None	NA	NA	NA	NA
XP_044928832.1	PLBD1	A0A8U0RT88	phospholipase B-like 1 isoform X1	Mustela putorius furo	2.4	Unidentified	0	0	0	0	0	0	Sperm_Seminal.plasma	whole.sperm	NA	None	NA	NA	NA	NA
XP_004755796.1	PLCZ1	A0A8U0SXB8	1-phosphatidylinositol 4,5-bisphosphate phosphodiesterase zeta-1 isoform X1	Mustela putorius furo	9.2	Unidentified	0	0	0	0	0	0	Sperm	whole.sperm	NA	None	NA	NA	NA	NA
XP_004779999.1	POF1B	A0A8U0NFQ7	protein POF1B isoform X1	Mustela putorius furo	1.8	Unidentified	0	0	0	0	0	0	NA	NA	NA	None	NA	NA	NA	NA
XP_004779591.2	POSTN	A0A8U0NGF6	periostin isoform X5	Mustela putorius furo	33.3	Unidentified	0	0	0	0	0	0	NA	NA	NA	None	NA	NA	NA	NA
XP_004751894.1	PRDX3	A0A8U0MR49	thioredoxin-dependent peroxide reductase, mitochondrial	Mustela putorius furo	11.7	Unidentified	0	0	0	0	0	0	Sperm	Tail_whole.sperm	NA	None	NA	NA	NA	NA
XP_012909587.1	PRKCSH	A0A8U0TCS0	glucosidase 2 subunit beta isoform X1	Mustela putorius furo	1.9	Unidentified	0	0	0	0	0	0	Sperm_Seminal.plasma	Membrane_whole.sperm	NA	None	NA	NA	NA	NA
XP_044945225.1	PRPS2	A0A8U0V9V8	ribose-phosphate pyrophosphokinase 2	Mustela putorius furo	19.2	Unidentified	0	0	0	0	0	0	Sperm_Seminal.plasma	whole.sperm	NA	None	NA	NA	NA	NA
XP_004765457.1	PRR30	M3Z4L5	proline-rich protein 30	Mustela putorius furo	25.7	Unidentified	0	0	0	0	0	0	Sperm	whole.sperm	NA	Carbamidomethylation	2	0	0	0
XP_004750712.1	PRSS22	A0A8U0MQ34	brain-specific serine protease 4	Mustela putorius furo	5.8	Unidentified	0	0	0	0	0	0	NA	NA	NA	Carbamidomethylation	1	0	0	0
XP_004773878.2	PRSS8	A0A8U0NBE0	prostasin	Mustela putorius furo	3.6	Unidentified	0	0	0	0	0	0	Sperm_Seminal.plasma	whole.sperm	NA	None	NA	NA	NA	NA
XP_004757402.1	PSMB7	M3YRD0	proteasome subunit beta type-7	Mustela putorius furo	7.9	Unidentified	0	0	0	0	0	0	Sperm_Seminal.plasma	Tail_nucleus_whole.sperm	NA	None	NA	NA	NA	NA
XP_004749240.1	PSMC5	M3YTY8	26S proteasome regulatory subunit 8 isoform X1	Mustela putorius furo	16.8	Unidentified	0	0	0	0	0	0	Sperm	Tail_nucleus_whole.sperm	NA	None	NA	NA	NA	NA
XP_004742732.1	PSMG2	M3XZ53	proteasome assembly chaperone 2 isoform X2	Mustela putorius furo	2.7	Unidentified	0	0	0	0	0	0	Sperm	Nucleus_whole.sperm	NA	None	NA	NA	NA	NA
XP_044938500.1	PTPA	M3YNE4	serine/threonine-protein phosphatase 2A activator isoform X1	Mustela putorius furo	3.9	Unidentified	0	0	0	0	0	0	Sperm_Seminal.plasma	Tail_whole.sperm	NA	None	NA	NA	NA	NA
XP_004780917.1	PXYLP1	A0A8U0NGI6	2-phosphoxylose phosphatase 1 isoform X2	Mustela putorius furo	7.3	Unidentified	0	0	0	0	0	0	NA	NA	NA	Carbamidomethylation	1	0	0	0
XP_044930232.1	QSOX1	A0A8U0RSP2	LOW QUALITY PROTEIN: sulfhydryl oxidase 1	Mustela putorius furo	6.7	Unidentified	0	0	0	0	0	0	Sperm_Seminal.plasma	Membrane_whole.sperm	NA	Carbamidomethylation	2	0	0	0
XP_004781687.1	RAB18	M3YGQ7	ras-related protein Rab-18	Mustela putorius furo	5.3	Unidentified	0	0	0	0	0	0	Sperm_Seminal.plasma	whole.sperm	NA	None	NA	NA	NA	NA
XP_004752479.1	RAB21	M3Z1B3	ras-related protein Rab-21 isoform X1	Mustela putorius furo	18.8	Unidentified	0	0	0	0	0	0	Sperm_Seminal.plasma	whole.sperm	NA	Carbamidomethylation	1	0	0	0
XP_004768544.1	RAB33B	M3YXF8	ras-related protein Rab-33B	Mustela putorius furo	5.2	Unidentified	0	0	0	0	0	0	NA	NA	NA	None	NA	NA	NA	NA
XP_004768141.2	RAB6A	A0A8U0N582	ras-related protein Rab-6A isoform X2	Mustela putorius furo	13.7	Unidentified	0	0	0	0	0	0	Sperm_Seminal.plasma	Tail_whole.sperm	NA	None	NA	NA	NA	NA
XP_004746176.2	RAP2A	A0A8U0MM04	ras-related protein Rap-2a	Mustela putorius furo	6	Unidentified	0	0	0	0	0	0	Sperm	whole.sperm	NA	None	NA	NA	NA	NA
XP_004755698.1	RARRES1	M3XUT8	retinoic acid receptor responder protein 1	Mustela putorius furo	7.2	Unidentified	0	0	0	0	0	0	Sperm_Seminal.plasma	whole.sperm	NA	None	NA	NA	NA	NA
XP_004755976.1	RCN1	M3YIP9	reticulocalbin-1	Mustela putorius furo	5.7	Unidentified	0	0	0	0	0	0	Sperm_Seminal.plasma	whole.sperm	NA	None	NA	NA	NA	NA
XP_044935860.1	RHOA	M3YQX8	transforming protein RhoA	Mustela putorius furo	28.5	Unidentified	0	0	0	0	0	0	Sperm_Seminal.plasma	whole.sperm	NA	Carbamidomethylation	1	0	0	0
XP_004781506.1	RNASE12	A0A8U0NHA6	probable inactive ribonuclease-like protein 12	Mustela putorius furo	13.1	Unidentified	0	0	0	0	0	0	NA	NA	NA	None	NA	NA	NA	NA
XP_004742945.1	RNF138	M3Y6H5	E3 ubiquitin-protein ligase RNF138 isoform X1	Mustela putorius furo	19.9	Unidentified	0	0	0	0	0	0	Sperm	Nucleus_whole.sperm	NA	Carbamidomethylation_Oxidation	1	0	0	1
XP_012911251.1	RPL27A	A0A8U0NT21	60S ribosomal protein L27a	Mustela putorius furo	7.4	Unidentified	0	0	0	0	0	0	Sperm	whole.sperm	NA	None	NA	NA	NA	NA
XP_004768974.1	RPL30	A0A8U0N5W3	60S ribosomal protein L30	Mustela putorius furo	10.4	Unidentified	0	0	0	0	0	0	Sperm_Seminal.plasma	whole.sperm	NA	None	NA	NA	NA	NA
XP_004767364.1	RPS11	M3XU20	40S ribosomal protein S11	Mustela putorius furo	10.8	Unidentified	0	0	0	0	0	0	Sperm	whole.sperm	NA	Carbamidomethylation	1	0	0	0
XP_004749877.1	SDHD	A0A8U0SUA5	succinate dehydrogenase [ubiquinone] cytochrome b small subunit, mitochondrial	Mustela putorius furo	27.7	Unidentified	0	0	0	0	0	0	Sperm	Tail	NA	Carbamidomethylation_Oxidation	2	0	0	1
XP_004777409.1	SEC31A	M3YTF2	protein transport protein Sec31A isoform X1	Mustela putorius furo	3.8	Unidentified	0	0	0	0	0	0	Sperm	whole.sperm	NA	None	NA	NA	NA	NA
XP_004752712.2	SELENOF	A0A8U0SVL0	selenoprotein F isoform X1	Mustela putorius furo	19.7	Unidentified	0	0	0	0	0	0	Sperm_Seminal.plasma	whole.sperm	NA	Carbamidomethylation	3	0	0	0
XP_004743839.2	SEPTIN2	M3XM63	septin-2	Mustela putorius furo	4.4	Unidentified	0	0	0	0	0	0	Sperm_Seminal.plasma	whole.sperm	NA	None	NA	NA	NA	NA
XP_004753674.1	SERPINB6	G9KN56	serpin B6	Mustela putorius furo	2.1	Unidentified	0	0	0	0	0	0	Sperm_Seminal.plasma	Tail_whole.sperm	NA	None	NA	NA	NA	NA
XP_044920108.1	SFPQ	A0A8U0UMC7	splicing factor, proline- and glutamine-rich isoform X1	Mustela putorius furo	2.6	Unidentified	0	0	0	0	0	0	Sperm	whole.sperm	NA	None	NA	NA	NA	NA
XP_004772059.1	SFRP2	M3Y2A0	secreted frizzled-related protein 2	Mustela putorius furo	4.1	Unidentified	0	0	0	0	0	0	NA	NA	NA	None	NA	NA	NA	NA
XP_004744128.2	SLC25A12	A0A8U0MJD5	calcium-binding mitochondrial carrier protein Aralar1 isoform X2	Mustela putorius furo	4.4	Unidentified	0	0	0	0	0	0	Sperm	Tail_whole.sperm	NA	None	NA	NA	NA	NA
XP_004744828.1	SLC25A2	A0A8U0MJU7	mitochondrial ornithine transporter 2	Mustela putorius furo	26.9	Unidentified	0	0	0	0	0	0	Sperm	whole.sperm	NA	Carbamidomethylation	1	0	0	0
XP_004739586.1	SLC26A4	M3Z3G9	pendrin isoform X1	Mustela putorius furo	3.2	Unidentified	0	0	0	0	0	0	NA	NA	NA	None	NA	NA	NA	NA
XP_004749055.1	SLC9A3R1	M3YRW5	Na(+)/H(+) exchange regulatory cofactor NHE-RF1	Mustela putorius furo	3	Unidentified	0	0	0	0	0	0	Sperm_Seminal.plasma	whole.sperm	NA	None	NA	NA	NA	NA
XP_004749378.2	SLK	A0A8U0MP27	STE20-like serine/threonine-protein kinase isoform X1	Mustela putorius furo	3.1	Unidentified	0	0	0	0	0	0	Sperm	Tail	NA	None	NA	NA	NA	NA
XP_004741629.2	SMPDL3B	A0A8U0SQF4	acid sphingomyelinase-like phosphodiesterase 3b	Mustela putorius furo	2	Unidentified	0	0	0	0	0	0	Sperm_Seminal.plasma	whole.sperm	NA	None	NA	NA	NA	NA
XP_004741894.1	SND1	M3Y588	staphylococcal nuclease domain-containing protein 1	Mustela putorius furo	5.9	Unidentified	0	0	0	0	0	0	Sperm_Seminal.plasma	whole.sperm	NA	None	NA	NA	NA	NA
XP_012906150.1	SPACA6	A0A8U0NML1	sperm acrosome membrane-associated protein 6 isoform X1	Mustela putorius furo	7.6	Unidentified	0	0	0	0	0	0	NA	NA	NA	Carbamidomethylation	1	0	0	0
XP_004767065.1	SPAG16	A0A8U0N3P4	sperm-associated antigen 16 protein isoform X1	Mustela putorius furo	6.5	Unidentified	0	0	0	0	0	0	Sperm	whole.sperm	NA	None	NA	NA	NA	NA
XP_004768108.1	SPCS2	M3YCX8	signal peptidase complex subunit 2	Mustela putorius furo	14.2	Unidentified	0	0	0	0	0	0	Sperm	Tail_head_membrane_whole.sperm	NA	Acetylation	0	1	0	0
XP_004760364.1	SPEM1	A0A8U0SYJ1	spermatid maturation protein 1 isoform X1	Mustela putorius furo	3.5	Unidentified	0	0	0	0	0	0	Sperm	Head_whole.sperm	NA	None	NA	NA	NA	NA
XP_004760363.1	SPEM2	A0A8U0MZ19	uncharacterized protein SPEM2	Mustela putorius furo	7.8	Unidentified	0	0	0	0	0	0	Sperm	whole.sperm	NA	None	NA	NA	NA	NA
XP_004759541.2	SPTBN2	A0A8U0MX35	spectrin beta chain, non-erythrocytic 2 isoform X2	Mustela putorius furo	9.8	Unidentified	0	0	0	0	0	0	Sperm_Seminal.plasma	whole.sperm	NA	None	NA	NA	NA	NA
XP_004741817.1	SSMEM1	M3Y1G5	serine-rich single-pass membrane protein 1	Mustela putorius furo	2.9	Unidentified	0	0	0	0	0	0	Sperm	Membrane_whole.sperm	NA	None	NA	NA	NA	NA
XP_004744883.2	STING1	A0A8U0TCB7	stimulator of interferon genes protein isoform X1	Mustela putorius furo	4.2	Unidentified	0	0	0	0	0	0	Sperm	Membrane	NA	None	NA	NA	NA	NA
XP_044941531.1	TBCD	A0A8U0V8N3	tubulin-specific chaperone D isoform X2	Mustela putorius furo	3.4	Unidentified	0	0	0	0	0	0	Sperm_Seminal.plasma	whole.sperm	NA	Carbamidomethylation	1	0	0	0
XP_004777808.1	TBCE	A0A8U0T6K7	tubulin-specific chaperone E isoform X5	Mustela putorius furo	4	Unidentified	0	0	0	0	0	0	Sperm	whole.sperm	NA	None	NA	NA	NA	NA
XP_012904038.1	TEX51	A0A8U0NKP8	testis-expressed protein 51 isoform X2	Mustela putorius furo	5.9	Unidentified	0	0	0	0	0	0	NA	NA	NA	None	NA	NA	NA	NA
NP_001297110.1	TFRC	M3XY12	transferrin receptor protein 1	Mustela putorius furo	4.8	Unidentified	0	0	0	0	0	0	Sperm_Seminal.plasma	Membrane_whole.sperm	Testis marker	None	NA	NA	NA	NA
XP_004772977.1	TGM3	M3YDM8	protein-glutamine gamma-glutamyltransferase E	Mustela putorius furo	2.3	Unidentified	0	0	0	0	0	0	NA	NA	NA	Carbamidomethylation	1	0	0	0
XP_004771742.1	TIMM44	M3Y9D2	mitochondrial import inner membrane translocase subunit TIM44	Mustela putorius furo	6.2	Unidentified	0	0	0	0	0	0	Sperm	whole.sperm	NA	None	NA	NA	NA	NA
XP_004743146.1	TIMP3	M3YLT3	metalloproteinase inhibitor 3	Mustela putorius furo	4.3	Unidentified	0	0	0	0	0	0	Sperm_Seminal.plasma	Nucleus_whole.sperm	NA	None	NA	NA	NA	NA
XP_004746144.1	TM9SF2	M3YJ07	transmembrane 9 superfamily member 2	Mustela putorius furo	2.1	Unidentified	0	0	0	0	0	0	Sperm	whole.sperm	NA	None	NA	NA	NA	NA
XP_004751499.1	TMCO1	M3XXN0	calcium load-activated calcium channel	Mustela putorius furo	9	Unidentified	0	0	0	0	0	0	Sperm	whole.sperm	NA	None	NA	NA	NA	NA
XP_004753759.1	TMEM14C	M3XNF7	transmembrane protein 14C isoform X2	Mustela putorius furo	42.1	Unidentified	0	0	0	0	0	0	Sperm_Seminal.plasma	Tail_whole.sperm	NA	None	NA	NA	NA	NA
XP_004743580.2	TMEM65	A0A8U0SRB1	transmembrane protein 65	Mustela putorius furo	9.3	Unidentified	0	0	0	0	0	0	NA	NA	NA	None	NA	NA	NA	NA
XP_004756478.1	TMEM81	A0A8U0MW20	transmembrane protein 81	Mustela putorius furo	4.6	Unidentified	0	0	0	0	0	0	NA	NA	NA	None	NA	NA	NA	NA
XP_044929994.1	TNFAIP2	A0A8U0UX07	tumor necrosis factor alpha-induced protein 2	Mustela putorius furo	1.1	Unidentified	0	0	0	0	0	0	Sperm	whole.sperm	NA	None	NA	NA	NA	NA
XP_044925859.1	TOMM20L	A0A8U0RN65	TOMM20-like protein 1 isoform X1	Mustela putorius furo	5.4	Unidentified	0	0	0	0	0	0	NA	NA	NA	None	NA	NA	NA	NA
XP_044923434.1	TPM1	A0A8U0UP35	tropomyosin alpha-1 chain isoform X14	Mustela putorius furo	18.5	Unidentified	0	0	0	0	0	0	Sperm	whole.sperm	NA	None	NA	NA	NA	NA
XP_004747587.1	TPM2	A0A8U0MM24	tropomyosin beta chain isoform X4	Mustela putorius furo	15.1	Unidentified	0	0	0	0	0	0	Seminal.plasma	NA	NA	None	NA	NA	NA	NA
XP_044923716.1	TRAPPC6B	A0A8U0RI88	trafficking protein particle complex subunit 6B	Mustela putorius furo	12	Unidentified	0	0	0	0	0	0	Sperm	whole.sperm	NA	Acetylation	0	1	0	0
XP_004745554.1	TRIM42	M3Y0V2	tripartite motif-containing protein 42	Mustela putorius furo	9.3	Unidentified	0	0	0	0	0	0	Sperm	whole.sperm	NA	None	NA	NA	NA	NA
XP_004773837.1	TUBA8	A0A8U0T4Y0	tubulin alpha-8 chain isoform X2	Mustela putorius furo	41	Unidentified	0	0	0	0	0	0	Sperm	whole.sperm	NA	Oxidation	0	0	0	1
XP_004743195.1	TXN2	M3YMC1	thioredoxin, mitochondrial	Mustela putorius furo	12.9	Unidentified	0	0	0	0	0	0	Sperm	whole.sperm	NA	Carbamidomethylation	2	0	0	0
XP_044922956.1	TXNDC5	A0A8U0RD12	thioredoxin domain-containing protein 5	Mustela putorius furo	2.5	Unidentified	0	0	0	0	0	0	Sperm_Seminal.plasma	whole.sperm	NA	None	NA	NA	NA	NA
XP_004747840.1	TXNDC8	A0A8U0STD0	thioredoxin domain-containing protein 8 isoform X1	Mustela putorius furo	58.2	Unidentified	0	0	0	0	0	0	NA	NA	NA	Carbamidomethylation	1	0	0	0
XP_004754452.1	UCHL3	A0A8U0TDD2	ubiquitin carboxyl-terminal hydrolase isozyme L3 isoform X1	Mustela putorius furo	3.9	Unidentified	0	0	0	0	0	0	Sperm_Seminal.plasma	Tail_whole.sperm	NA	None	NA	NA	NA	NA
XP_004779726.1	UGGT1	M3YZ13	UDP-glucose:glycoprotein glucosyltransferase 1 isoform X1	Mustela putorius furo	6.7	Unidentified	0	0	0	0	0	0	Sperm_Seminal.plasma	Tail_whole.sperm	NA	None	NA	NA	NA	NA
XP_004756815.1	WDR64	M3YW89	WD repeat-containing protein 64 isoform X1	Mustela putorius furo	2.9	Unidentified	0	0	0	0	0	0	Sperm	whole.sperm	NA	None	NA	NA	NA	NA
XP_004768736.1	ACOT7	A0A8U0N5G8	cytosolic acyl coenzyme A thioester hydrolase isoform X1	Mustela putorius furo	23.4	VitaminE	0	0	0	11700000	11700000	0	Sperm	whole.sperm	NA	None	NA	NA	NA	NA
XP_004744680.1	ACTBL2	A0A8U0MKN8	beta-actin-like protein 2 isoform X1	Mustela putorius furo	37	VitaminE	0	0	0	3120000000	3120000000	2910000000	Sperm_Seminal.plasma	Tail_whole.sperm	NA	None	NA	NA	NA	NA
XP_004740262.1	ARG1	M3YT81	arginase-1	Mustela putorius furo	20.8	VitaminE	0	0	0	20100000	20100000	0	Sperm	Nucleus_whole.sperm	NA	None	NA	NA	NA	NA
XP_004773708.1	ARHGEF6	M3XS19	rho guanine nucleotide exchange factor 6 isoform X1	Mustela putorius furo	5.5	VitaminE	0	0	0	13800000	13800000	0	NA	NA	NA	Carbamidomethylation	1	0	0	0
XP_004738475.2	ARL8B	A0A8U0MDW3	LOW QUALITY PROTEIN: ADP-ribosylation factor-like protein 8B	Mustela putorius furo	20.6	VitaminE	0	0	0	76200000	76200000	0	Sperm	Tail_whole.sperm	NA	None	NA	NA	NA	NA
XP_004774110.1	ATP6V1G1	M3XRD7	V-type proton ATPase subunit	Mustela putorius furo	22.9	VitaminE	0	0	0	20200000	20200000	0	Sperm_Seminal.plasma	whole.sperm	NA	Acetylation	0	1	0	0
XP_004754239.1	BANF2	A0A8U0MTG2	barrier-to-autointegration factor-like protein	Mustela putorius furo	40	VitaminE	0	0	0	55100000	55100000	0	Sperm	Nucleus_whole.sperm	NA	Acetylation	0	1	0	0
XP_004755894.1	BCL2L14	M3YK21	apoptosis facilitator Bcl-2-like protein 14	Mustela putorius furo	14.6	VitaminE	0	0	0	20300000	20300000	0	Sperm	whole.sperm	NA	None	NA	NA	NA	NA
XP_004746978.1	BLMH	M3YQZ0	bleomycin hydrolase	Mustela putorius furo	2.4	VitaminE	0	0	0	52500000	0	52500000	Sperm_Seminal.plasma	Nucleus_whole.sperm	NA	None	NA	NA	NA	NA
XP_004760238.1	CCDC42	A0A8U0MYU0	coiled-coil domain-containing protein 42 isoform X1	Mustela putorius furo	18	VitaminE	0	0	0	21300000	21300000	0	Sperm	whole.sperm	NA	None	NA	NA	NA	NA
XP_004762850.1	CFAP65	M3YYP2	cilia- and flagella-associated protein 65 isoform X1	Mustela putorius furo	4.7	VitaminE	0	0	0	12700000	12700000	0	Sperm	Tail_whole.sperm	NA	None	NA	NA	NA	NA
XP_044930189.1	CKB	A0A8U0UX76	LOW QUALITY PROTEIN: creatine kinase B-type	Mustela putorius furo	18.5	VitaminE	0	0	0	38600000	38600000	53000000	Sperm_Seminal.plasma	Tail_whole.sperm	NA	None	NA	NA	NA	NA
XP_044927974.1	CPPED1	A0A8U0RS75	serine/threonine-protein phosphatase CPPED1 isoform X1	Mustela putorius furo	6.4	VitaminE	0	0	0	16300000	16300000	0	Sperm_Seminal.plasma	whole.sperm	NA	None	NA	NA	NA	NA
XP_004777480.1	CTSV	M3Y6C5	procathepsin L	Mustela putorius furo	7.8	VitaminE	0	0	0	66300000	66300000	0	NA	NA	NA	Carbamidomethylation	1	0	0	0
XP_004759976.1	CUNH20orf85	M3Y5N4	uncharacterized protein C20orf85 homolog isoform X1	Mustela putorius furo	15.3	VitaminE	0	0	0	24000000	24000000	0	NA	NA	NA	Acetylation	0	1	0	0
XP_044937926.1	CUNH5orf49	A0A8U0S7M8	uncharacterized protein C5orf49 homolog	Mustela putorius furo	28.4	VitaminE	0	0	0	30400000	30400000	0	NA	NA	NA	None	NA	NA	NA	NA
XP_004760307.1	CYB5D1	M3YBV3	cytochrome b5 domain-containing protein 1	Mustela putorius furo	19.4	VitaminE	0	0	0	5.64511e+06	5.64511e+06	0	Sperm	Tail_whole.sperm	NA	None	NA	NA	NA	NA
XP_004774308.1	DARS1	M3XT35	aspartate--tRNA ligase, cytoplasmic	Mustela putorius furo	7.8	VitaminE	0	0	0	26000000	26000000	0	Sperm_Seminal.plasma	whole.sperm	NA	None	NA	NA	NA	NA
XP_044942097.1	DEFB107B	A0A8U0SFV0	beta-defensin 107	Mustela putorius furo	28.6	VitaminE	0	0	0	40400000	40400000	0	NA	NA	NA	Carbamidomethylation	4	0	0	0
XP_004753235.1	DIABLO	M3XSD0	diablo homolog, mitochondrial isoform X1	Mustela putorius furo	4.7	VitaminE	0	0	0	20600000	20600000	0	Sperm	Tail_whole.sperm	NA	None	NA	NA	NA	NA
XP_004758197.1	DNAJB4	M3YH99	dnaJ homolog subfamily B member 4 isoform X1	Mustela putorius furo	9	VitaminE	0	0	0	20300000	20300000	0	Sperm	whole.sperm	NA	None	NA	NA	NA	NA
XP_004742931.1	DSC1	A0A8U0MIW1	desmocollin-1	Mustela putorius furo	2.5	VitaminE	0	0	0	26300000	0	26300000	Sperm	Membrane_whole.sperm	NA	None	NA	NA	NA	NA
XP_004764286.1	EEF1B2	M3XMZ1	elongation factor 1-beta	Mustela putorius furo	19.6	VitaminE	0	0	0	34200000	34200000	0	Sperm	whole.sperm	NA	Carbamidomethylation_Oxidation	1	0	0	1
XP_004739621.1	EFCAB10	A0A8U0VBK5	EF-hand calcium-binding domain-containing protein 10	Mustela putorius furo	6.8	VitaminE	0	0	0	20500000	20500000	0	Sperm	whole.sperm	NA	None	NA	NA	NA	NA
XP_004749291.2	EFCAB3	A0A8U0SU87	EF-hand calcium-binding domain-containing protein 3 isoform X1	Mustela putorius furo	8.3	VitaminE	0	0	0	38300000	38300000	0	Sperm	Tail_whole.sperm	NA	None	NA	NA	NA	NA
XP_044927885.1	ELOB	A0A8U0UTP9	elongin-B isoform X1	Mustela putorius furo	24.6	VitaminE	0	0	0	12700000	12700000	0	Sperm	Tail_whole.sperm	NA	Acetylation	0	1	0	0
XP_004737945.1	ESM1	M3YS96	endothelial cell-specific molecule 1	Mustela putorius furo	6.6	VitaminE	0	0	0	16500000	16500000	0	NA	NA	NA	Carbamidomethylation	2	0	0	0
XP_004770992.1	FAHD2A	M3YCH2	fumarylacetoacetate hydrolase domain-containing protein 2A	Mustela putorius furo	16.3	VitaminE	0	0	0	69500000	69500000	0	Sperm	Tail_whole.sperm	NA	None	NA	NA	NA	NA
XP_004742201.1	FAM136A	M3Y777	protein FAM136A	Mustela putorius furo	13	VitaminE	0	0	0	17500000	17500000	0	NA	NA	NA	None	NA	NA	NA	NA
XP_004747614.1	FAM221B	A0A8U0MKV9	protein FAM221B isoform X1	Mustela putorius furo	11.8	VitaminE	0	0	0	12400000	12400000	0	Sperm	whole.sperm	NA	Carbamidomethylation	2	0	0	0
XP_044927319.1	FOLH1B	A0A8U0UST4	putative N-acetylated-alpha-linked acidic dipeptidase isoform X1	Mustela putorius furo	6.7	VitaminE	0	0	0	14500000	14500000	0	NA	NA	Prostate marker	None	NA	NA	NA	NA
XP_012901407.1	G6PC3	M3YDR3	glucose-6-phosphatase 3 isoform X1	Mustela putorius furo	11.7	VitaminE	0	0	0	12700000	12700000	58900000	Sperm	whole.sperm	NA	Carbamidomethylation	1	0	0	0
XP_004750793.1	GFER	M3YVR3	FAD-linked sulfhydryl oxidase ALR	Mustela putorius furo	16.5	VitaminE	0	0	0	12500000	12500000	0	Sperm	whole.sperm	NA	Carbamidomethylation	5	0	0	0
XP_004767815.3	GSK3A	A0A8U0N4B1	glycogen synthase kinase-3 alpha	Mustela putorius furo	6.2	VitaminE	0	0	0	17300000	17300000	0	Sperm	Tail_whole.sperm	NA	None	NA	NA	NA	NA
XP_004750563.1	HMOX2	M3YU82	heme oxygenase 2	Mustela putorius furo	13.9	VitaminE	0	0	0	22100000	22100000	0	Sperm	Head_whole.sperm	NA	Acetylation	0	1	0	0
XP_004780728.1	IDH3G	A0A8U0T7T5	isocitrate dehydrogenase [NAD] subunit gamma, mitochondrial isoform X1	Mustela putorius furo	34.4	VitaminE	0	0	0	11000000	11000000	0	Sperm	whole.sperm	NA	Carbamidomethylation	1	0	0	0
XP_012912791.2	INF2	A0A8U0TED0	inverted formin-2 isoform X1	Mustela putorius furo	3.2	VitaminE	0	0	0	306000000	0	306000000	Seminal.plasma	NA	NA	None	NA	NA	NA	NA
XP_004753339.1	IQCD	M3XU08	dynein regulatory complex protein 10 isoform X1	Mustela putorius furo	9.9	VitaminE	0	0	0	14700000	14700000	0	Sperm	whole.sperm	NA	None	NA	NA	NA	NA
XP_004745449.1	IQCG	M3XYD0	dynein regulatory complex protein 9 isoform X1	Mustela putorius furo	3.1	VitaminE	0	0	0	19300000	19300000	0	Sperm	Tail_whole.sperm	NA	None	NA	NA	NA	NA
XP_004779137.1	ISCU	M3XWD2	iron-sulfur cluster assembly enzyme ISCU, mitochondrial	Mustela putorius furo	27.2	VitaminE	0	0	0	18600000	18600000	17800000	Sperm	whole.sperm	NA	Carbamidomethylation	2	0	0	0
XP_044933394.1	KLK14	A0A8U0UYH6	kallikrein-14	Mustela putorius furo	23.6	VitaminE	0	0	0	134000000	134000000	0	NA	NA	NA	Carbamidomethylation	1	0	0	0
XP_044926316.1	KPNB1	A0A8U0RJJ8	importin subunit beta-1	Mustela putorius furo	5.7	VitaminE	0	0	0	31100000	31100000	0	Sperm_Seminal.plasma	Tail_whole.sperm	NA	Acetylation	0	1	0	0
XP_004765127.1	KRTDAP	M3Y6I0	keratinocyte differentiation-associated protein	Mustela putorius furo	12.1	VitaminE	0	0	0	29500000	29500000	0	NA	NA	NA	None	NA	NA	NA	NA
XP_044937195.1	LAMP1	A0A8U0S6A1	lysosome-associated membrane glycoprotein 1 isoform X1	Mustela putorius furo	5.6	VitaminE	0	0	0	24400000	24400000	0	Sperm_Seminal.plasma	Tail_head_whole.sperm	NA	None	NA	NA	NA	NA
XP_012913945.1	LCNL1	A0A8U0NV40	lipocalin-like 1 protein	Mustela putorius furo	34.4	VitaminE	0	0	0	178000000	178000000	56200000	NA	NA	NA	Carbamidomethylation	2	0	0	0
XP_004747791.1	LOC101679135	M3Y6U5	protein NipSnap homolog 3A	Mustela putorius furo	18.7	VitaminE	0	0	0	22800000	0	22800000	NA	NA	NA	None	NA	NA	NA	NA
XP_004780482.2	LOC101682302	A0A8U0NFQ9	carcinoembryonic antigen-related cell adhesion molecule 1 isoform X2	Mustela putorius furo	6.3	VitaminE	0	0	0	37300000	37300000	0	NA	NA	NA	None	NA	NA	NA	NA
XP_004782030.2	LOC101683090	A0A8U0NHF5	disintegrin and metalloproteinase domain-containing protein 21-like	Mustela putorius furo	16.8	VitaminE	0	0	0	23300000	0	23300000	NA	NA	NA	Carbamidomethylation	2	0	0	0
XP_004770579.1	LOC101685363	A0A8U0N7N8	protein S100-P	Mustela putorius furo	31.6	VitaminE	0	0	0	17600000	17600000	19400000	NA	NA	NA	Acetylation	0	1	0	0
XP_044935261.1	LOC106004757	A0A8U0V2K8	immunoglobulin kappa variable 2-29	Mustela putorius furo	10.6	VitaminE	0	0	0	25600000	25600000	0	NA	NA	NA	None	NA	NA	NA	NA
XP_044943092.1	MAN2A1	A0A8U0SI34	LOW QUALITY PROTEIN: alpha-mannosidase 2	Mustela putorius furo	3.9	VitaminE	0	0	0	19400000	19400000	30500000	Sperm_Seminal.plasma	whole.sperm	NA	None	NA	NA	NA	NA
XP_044939446.1	MAN2B1	A0A8U0V6M1	lysosomal alpha-mannosidase	Mustela putorius furo	9.2	VitaminE	0	0	0	45400000	45400000	0	Sperm_Seminal.plasma	whole.sperm	NA	None	NA	NA	NA	NA
XP_004768788.1	MMEL1	A0A8U0N555	membrane metallo-endopeptidase-like 1 isoform X2	Mustela putorius furo	3.8	VitaminE	0	0	0	19100000	19100000	0	Sperm	Membrane_whole.sperm	NA	Carbamidomethylation	1	0	0	0
XP_004771267.1	NAGA	M3YY22	alpha-N-acetylgalactosaminidase	Mustela putorius furo	13.1	VitaminE	0	0	0	25300000	25300000	0	Sperm_Seminal.plasma	whole.sperm	NA	None	NA	NA	NA	NA
XP_004755022.1	NDUFB11	A0A8U0MUG4	NADH dehydrogenase [ubiquinone] 1 beta subcomplex subunit 11, mitochondrial	Mustela putorius furo	12.3	VitaminE	0	0	0	17900000	17900000	69600000	Sperm	whole.sperm	NA	Oxidation	0	0	0	1
XP_044940363.1	NDUFV3	A0A8U0V6A6	NADH dehydrogenase [ubiquinone] flavoprotein 3, mitochondrial isoform X4	Mustela putorius furo	32.7	VitaminE	0	0	0	17500000	17500000	0	Sperm	whole.sperm	NA	None	NA	NA	NA	NA
XP_004766299.1	NUP54	M3YB88	nucleoporin p54 isoform X1	Mustela putorius furo	6.5	VitaminE	0	0	0	12300000	12300000	0	Sperm	Tail_whole.sperm	NA	None	NA	NA	NA	NA
XP_004744520.1	NUTF2	M3Y5T2	nuclear transport factor 2	Mustela putorius furo	17.3	VitaminE	0	0	0	60300000	60300000	0	Sperm_Seminal.plasma	whole.sperm	NA	None	NA	NA	NA	NA
XP_044926637.1	ODF3L1	A0A8U0RM18	outer dense fiber protein 3-like protein 1	Mustela putorius furo	7.6	VitaminE	0	0	0	26000000	26000000	0	Sperm	whole.sperm	NA	Carbamidomethylation	1	0	0	0
XP_004779498.1	OPLAH	A0A8U0NFD5	5-oxoprolinase isoform X1	Mustela putorius furo	9	VitaminE	0	0	0	14600000	14600000	0	Sperm_Seminal.plasma	Tail_whole.sperm	NA	Carbamidomethylation	1	0	0	0
XP_044945410.1	PDCD6	A0A8U0SM82	LOW QUALITY PROTEIN: programmed cell death protein 6	Mustela putorius furo	5.8	VitaminE	0	0	0	32800000	32800000	0	Sperm_Seminal.plasma	Tail_head_whole.sperm	NA	None	NA	NA	NA	NA
XP_012917272.1	PDLIM2	M3XWQ9	PDZ and LIM domain protein 2	Mustela putorius furo	4.8	VitaminE	0	0	0	22700000	22700000	0	NA	NA	NA	None	NA	NA	NA	NA
XP_044928655.1	PDZD9	A0A8U0RPG7	PDZ domain-containing protein 9 isoform X1	Mustela putorius furo	9.8	VitaminE	0	0	0	28800000	0	28800000	NA	NA	NA	None	NA	NA	NA	NA
XP_004765367.1	PPIF	M3XX23	peptidyl-prolyl cis-trans isomerase F, mitochondrial isoform X1	Mustela putorius furo	20.9	VitaminE	0	0	0	38100000	0	38100000	Sperm	Tail_whole.sperm	NA	Carbamidomethylation	1	0	0	0
XP_044924718.1	PRAP1	A0A8U0URG7	proline-rich acidic protein 1	Mustela putorius furo	10.4	VitaminE	0	0	0	48200000	48200000	0	NA	NA	NA	None	NA	NA	NA	NA
XP_012920358.1	PRDX4	A0A8U0THB9	peroxiredoxin-4 isoform X2	Mustela putorius furo	14.3	VitaminE	0	0	0	15100000	15100000	0	Sperm_Seminal.plasma	Tail_whole.sperm	NA	None	NA	NA	NA	NA
XP_004769068.1	PRPS1	M3XXG3	ribose-phosphate pyrophosphokinase 1 isoform X1	Mustela putorius furo	26.7	VitaminE	0	0	0	12900000	12900000	0	Sperm	Tail_whole.sperm	NA	None	NA	NA	NA	NA
XP_004776597.1	PRPSAP2	A0A8U0T637	phosphoribosyl pyrophosphate synthase-associated protein 2	Mustela putorius furo	17.3	VitaminE	0	0	0	33900000	33900000	0	Sperm_Seminal.plasma	whole.sperm	NA	None	NA	NA	NA	NA
XP_004773514.1	PSMD1	M3XZZ1	26S proteasome non-ATPase regulatory subunit 1	Mustela putorius furo	15.3	VitaminE	0	0	0	25500000	25500000	0	Sperm_Seminal.plasma	Tail_head_membrane_whole.sperm	NA	None	NA	NA	NA	NA
XP_004776792.1	PSMD4	A0A8U0NC28	26S proteasome non-ATPase regulatory subunit 4	Mustela putorius furo	15.4	VitaminE	0	0	0	24900000	24900000	16900000	Sperm	whole.sperm	NA	Carbamidomethylation	2	0	0	0
XP_004742440.1	RPIA	A0A8U0MHP3	ribose-5-phosphate isomerase	Mustela putorius furo	17	VitaminE	0	0	0	57700000	0	57700000	Sperm	Tail	NA	None	NA	NA	NA	NA
XP_004760255.1	RPL26	M3Y9C3	60S ribosomal protein L26	Mustela putorius furo	10.3	VitaminE	0	0	0	68000000	68000000	0	NA	NA	NA	None	NA	NA	NA	NA
XP_004769584.1	SAR1A	M3XZ04	GTP-binding protein SAR1a	Mustela putorius furo	15.7	VitaminE	0	0	0	21000000	21000000	0	Sperm	Tail_whole.sperm	NA	Carbamidomethylation	1	0	0	0
XP_044926370.1	SCAMP2	A0A8U0USC0	secretory carrier-associated membrane protein 2 isoform X1	Mustela putorius furo	8.3	VitaminE	0	0	0	136000000	0	136000000	Sperm_Seminal.plasma	whole.sperm	NA	None	NA	NA	NA	NA
XP_004770365.1	SCGB2A2	M3YRD7	mammaglobin-A isoform X2	Mustela putorius furo	37.1	VitaminE	0	0	0	24600000	24600000	0	NA	NA	NA	None	NA	NA	NA	NA
XP_012908233.1	SERPINB2	A0A8U0NQ52	plasminogen activator inhibitor 2	Mustela putorius furo	4.1	VitaminE	0	0	0	16300000	16300000	0	NA	NA	NA	None	NA	NA	NA	NA
XP_012909748.1	SLC25A10	M3YJ33	mitochondrial dicarboxylate carrier isoform X2	Mustela putorius furo	65.6	VitaminE	0	0	0	47200000	47200000	0	Sperm	Tail_nucleus_whole.sperm	NA	Carbamidomethylation	5	0	0	0
XP_044923560.1	SLC25A21	A0A8U0RFR0	mitochondrial 2-oxodicarboxylate carrier isoform X1	Mustela putorius furo	21.4	VitaminE	0	0	0	14500000	14500000	0	Sperm	whole.sperm	NA	Acetylation	0	1	0	0
XP_004740288.1	SLC2A12	A0A8U0SPX9	solute carrier family 2, facilitated glucose transporter member 12 isoform X2	Mustela putorius furo	10.9	VitaminE	0	0	0	75000000	0	75000000	NA	NA	NA	None	NA	NA	NA	NA
XP_004766847.1	SPAG11B	A0A8U0T1M1	sperm-associated antigen 11B	Mustela putorius furo	41	VitaminE	0	0	0	98400000	98400000	39600000	Sperm_Seminal.plasma	whole.sperm	Epididymis marker	Carbamidomethylation	4	0	0	0
XP_044943569.1	STX2	A0A8U0VA97	syntaxin-2 isoform X1	Mustela putorius furo	9	VitaminE	0	0	0	12200000	12200000	17500000	Sperm	Tail_whole.sperm	NA	None	NA	NA	NA	NA
XP_004740739.1	TMCO2	A0A8U0MFY8	transmembrane and coiled-coil domain-containing protein 2	Mustela putorius furo	7.6	VitaminE	0	0	0	27200000	27200000	0	Sperm	Head_nucleus_whole.sperm	NA	None	NA	NA	NA	NA
XP_004750456.2	USP7	A0A8U0SUP8	ubiquitin carboxyl-terminal hydrolase 7 isoform X2	Mustela putorius furo	10.3	VitaminE	0	0	0	27100000	27100000	32200000	Sperm_Seminal.plasma	Tail_whole.sperm	NA	Carbamidomethylation	3	0	0	0
XP_004781430.1	CENPA	A0A8U0NGW7	histone H3-like centromeric protein A	Mustela putorius furo	5.1	W_Car	20300000	0	31800000	0	0	0	Sperm	Head_nucleus	NA	None	NA	NA	NA	NA
XP_004753663.1	GMDS	M3XMU7	GDP-mannose 4,6 dehydratase isoform X3	Mustela putorius furo	16.4	W_Car	73500000	0	22100000	0	0	0	Sperm	whole.sperm	NA	Carbamidomethylation	1	0	0	0
XP_004740267.1	STX7	M3YTH4	syntaxin-7 isoform X2	Mustela putorius furo	11.2	W_Car	53700000	0	40400000	0	0	0	NA	NA	NA	None	NA	NA	NA	NA
XP_012906125.2	ADAM8	A0A8U0NPT7	disintegrin and metalloproteinase domain-containing protein 8 isoform X1	Mustela putorius furo	7.1	W_Car_VE	71200000	0	31500000	80600000	80600000	67900000	NA	NA	NA	Carbamidomethylation	4	0	0	0
XP_004757501.1	ATP5PF	M3XPJ4	ATP synthase-coupling factor 6, mitochondrial	Mustela putorius furo	57.4	W_Car_VE	418000000	0	44400000	158000000	158000000	134000000	Sperm	Tail_whole.sperm	NA	Oxidation	0	0	0	1
XP_012906068.1	ATP6V1FNB	A0A8U0TBE9	protein ATP6V1FNB	Mustela putorius furo	41.2	W_Car_VE	34800000	0	79100000	81600000	81600000	19600000	NA	NA	NA	Phosphorylation	0	0	1	0
XP_044934969.1	BOLA3	A0A8U0V011	bolA-like protein 3 isoform X1	Mustela putorius furo	45	W_Car_VE	128000000	0	36000000	93300000	93300000	119000000	NA	NA	NA	Carbamidomethylation	1	0	0	0
XP_004758172.1	CBR4	M3Y8E7	3-oxoacyl-[acyl-carrier-protein] reductase isoform X1	Mustela putorius furo	19	W_Car_VE	113000000	0	44800000	94000000	94000000	128000000	Sperm	whole.sperm	NA	None	NA	NA	NA	NA
XP_004742590.2	CCDC116	A0A8U0MHP5	coiled-coil domain-containing protein 116 isoform X1	Mustela putorius furo	8	W_Car_VE	11900000	0	65200000	33000000	0	33000000	Sperm	whole.sperm	NA	Carbamidomethylation	1	0	0	0
XP_004763534.1	CCDC90B	M3Y9P5	coiled-coil domain-containing protein 90B, mitochondrial	Mustela putorius furo	30.3	W_Car_VE	26200000	0	22300000	15400000	15400000	13100000	Sperm	Tail_whole.sperm	NA	None	NA	NA	NA	NA
XP_004761501.1	CFAP44	A0A8U0MZY8	cilia- and flagella-associated protein 44 isoform X1	Mustela putorius furo	4.4	W_Car_VE	17300000	0	60200000	35300000	35300000	0	Sperm	whole.sperm	NA	None	NA	NA	NA	NA
XP_004741206.1	CLIC4	M3YWL1	chloride intracellular channel protein 4	Mustela putorius furo	15.4	W_Car_VE	21300000	0	61900000	31400000	31400000	52800000	Sperm_Seminal.plasma	whole.sperm	NA	Carbamidomethylation	1	0	0	0
XP_012900402.1	FAM183A	M3YQR8	protein FAM183A	Mustela putorius furo	25.9	W_Car_VE	14300000	0	27000000	17900000	17900000	0	Sperm	whole.sperm	NA	None	NA	NA	NA	NA
XP_004750460.2	LITAFD	A0A8U0MNQ4	lITAF domain-containing protein isoform X2	Mustela putorius furo	10	W_Car_VE	58600000	0	136000000	139000000	139000000	135000000	NA	NA	NA	Carbamidomethylation	2	0	0	0
XP_004769553.1	LOC101684668	A0A8U0T2I5	prosaposin isoform X1	Mustela putorius furo	29.4	W_Car_VE	55600000	0	70600000	28700000	28700000	59700000	NA	NA	NA	Carbamidomethylation_Oxidation	9	0	0	2
XP_004758515.1	MAN2C1	A0A8U0MX23	alpha-mannosidase 2C1	Mustela putorius furo	13.2	W_Car_VE	16200000	0	44600000	53600000	53600000	15300000	Sperm_Seminal.plasma	Tail_whole.sperm	NA	Carbamidomethylation	2	0	0	0
YP_007625260.1	ND5	A0A8U0SPQ4	NADH dehydrogenase subunit 5 (mitochondrion)	Mustela putorius furo	11.2	W_Car_VE	49200000	0	18500000	100000000	100000000	55900000	NA	NA	NA	None	NA	NA	NA	NA
XP_004749536.1	NDUFB8	M3YZU4	NADH dehydrogenase [ubiquinone] 1 beta subcomplex subunit 8, mitochondrial	Mustela putorius furo	40.9	W_Car_VE	363000000	0	178000000	330000000	330000000	126000000	Sperm	Tail_whole.sperm	NA	Oxidation	0	0	0	2
XP_044945132.1	NDUFS6	A0A8U0SM03	NADH dehydrogenase [ubiquinone] iron-sulfur protein 6, mitochondrial	Mustela putorius furo	60.5	W_Car_VE	198000000	0	33800000	160000000	160000000	237000000	Sperm	Tail	NA	Carbamidomethylation	3	0	0	0
XP_004756169.1	NUDT9	M3XT34	ADP-ribose pyrophosphatase, mitochondrial isoform X1	Mustela putorius furo	19.5	W_Car_VE	110000000	0	24400000	108000000	108000000	72700000	Seminal.plasma	NA	NA	None	NA	NA	NA	NA
XP_004772889.1	PRNP	M3Z5Z8	major prion protein	Mustela putorius furo	4.7	W_Car_VE	33700000	0	145000000	75300000	75300000	0	Sperm	whole.sperm	NA	None	NA	NA	NA	NA
XP_012911599.1	RPL5	A0A8U0TDU1	60S ribosomal protein L5 isoform X1	Mustela putorius furo	5.9	W_Car_VE	57700000	0	14400000	27300000	27300000	0	Sperm	whole.sperm	NA	None	NA	NA	NA	NA
XP_004761442.1	TEX55	A0A8U0MZP9	testis-specific expressed protein 55 isoform X1	Mustela putorius furo	9.8	W_Car_VE	11500000	0	94700000	28800000	28800000	0	Sperm	whole.sperm	NA	None	NA	NA	NA	NA
XP_004752842.2	TMEM30A	A0A8U0MR19	cell cycle control protein 50A	Mustela putorius furo	21.6	W_Car_VE	79500000	0	83500000	63700000	63700000	0	NA	NA	NA	Carbamidomethylation	1	0	0	0
XP_004746398.1	WFDC2	A0A8U0ML24	WAP four-disulfide core domain protein 2	Mustela putorius furo	33.9	W_Car_VE	92700000	0	320000000	252000000	252000000	415000000	Seminal.plasma	NA	NA	Carbamidomethylation	8	0	0	0
XP_004762959.1	ACSL3	M3YZ18	long-chain-fatty-acid--CoA ligase 3	Mustela putorius furo	29.9	W_Ctrl	35300000	29300000	0	0	0	0	Sperm	Head_whole.sperm	NA	Carbamidomethylation	3	0	0	0
XP_004747922.1	AMBP	M3Y9N0	protein AMBP	Mustela putorius furo	6.2	W_Ctrl	35900000	74300000	0	0	0	0	Seminal.plasma	NA	Testis marker	None	NA	NA	NA	NA
XP_004776344.1	ANXA3	M3Y5V5	annexin A3	Mustela putorius furo	15.8	W_Ctrl	17400000	34800000	0	0	0	0	Sperm_Seminal.plasma	Tail_whole.sperm	NA	None	NA	NA	NA	NA
XP_004766540.1	AP1B1	A0A8U0N361	AP-1 complex subunit beta-1 isoform X1	Mustela putorius furo	3.3	W_Ctrl	24900000	14800000	0	0	0	0	Sperm_Seminal.plasma	Head_whole.sperm	NA	None	NA	NA	NA	NA
XP_004780723.1	BCAP31	M3YAP8	B-cell receptor-associated protein 31	Mustela putorius furo	17.5	W_Ctrl	93800000	87000000	0	0	0	0	Sperm_Seminal.plasma	whole.sperm	NA	None	NA	NA	NA	NA
XP_004778316.1	CRYL1	A0A8U0NE64	lambda-crystallin homolog isoform X1	Mustela putorius furo	13.5	W_Ctrl	22300000	33100000	0	0	0	0	Sperm_Seminal.plasma	whole.sperm	NA	None	NA	NA	NA	NA
XP_004753142.1	DNAH10	M3XQT2	dynein axonemal heavy chain 10 isoform X1	Mustela putorius furo	8	W_Ctrl	35600000	15800000	0	0	0	0	Sperm	Tail_whole.sperm	NA	None	NA	NA	NA	NA
XP_004743626.1	EFR3A	M3XQP0	protein EFR3 homolog A isoform X1	Mustela putorius furo	14.6	W_Ctrl	25300000	23800000	0	0	0	0	Sperm	whole.sperm	NA	None	NA	NA	NA	NA
XP_004760715.2	GPX1	A0A8U0MXY8	glutathione peroxidase 1	Mustela putorius furo	57.1	W_Ctrl	212000000	29900000	0	0	0	0	Sperm_Seminal.plasma	Tail_whole.sperm	NA	None	NA	NA	NA	NA
XP_044924829.1	IDE	A0A8U0UQF0	insulin-degrading enzyme isoform X1	Mustela putorius furo	8.8	W_Ctrl	19200000	18100000	0	0	0	0	Sperm_Seminal.plasma	Tail_whole.sperm	NA	None	NA	NA	NA	NA
XP_004764638.2	KRT28	A0A8U0T0C0	keratin, type I cytoskeletal 28	Mustela putorius furo	0	W_Ctrl	22500000	71500000	0	0	0	0	NA	NA	NA	None	NA	NA	NA	NA
XP_004774755.2	KRT80	M3Y8G8	keratin, type II cytoskeletal 80 isoform X1	Mustela putorius furo	40.8	W_Ctrl	128000000	202000000	0	0	0	0	Sperm	Tail	NA	Carbamidomethylation_Oxidation	4	0	0	1
XP_004776136.1	LOC101673075	A0A8U0NCD9	cytochrome P450 2S1 isoform X1	Mustela putorius furo	7.3	W_Ctrl	17800000	22600000	0	0	0	0	NA	NA	NA	None	NA	NA	NA	NA
XP_012899678.1	LOC101678800	A0A8U0T7Z5	fatty-acid amide hydrolase 1-like	Mustela putorius furo	12.2	W_Ctrl	66800000	38400000	0	0	0	0	NA	NA	NA	None	NA	NA	NA	NA
XP_044934405.1	LOC123391604	A0A8U0S119	hsc70-interacting protein-like	Mustela putorius furo	11.9	W_Ctrl	111000000	22900000	0	0	0	0	NA	NA	NA	None	NA	NA	NA	NA
NP_001268965.1	LRRC51LRTOMT	M3YFY3	leucine rich transmembrane and O-methyltransferase domain containing isoform LRRC51	Mustela putorius furo	18.8	W_Ctrl	39000000	30800000	0	0	0	0	NA	NA	NA	None	NA	NA	NA	NA
XP_004768872.1	LYPLA1	A0A8U0N575	acyl-protein thioesterase 1 isoform X1	Mustela putorius furo	23.3	W_Ctrl	97200000	130000000	0	0	0	0	Sperm_Seminal.plasma	Tail_whole.sperm	NA	Carbamidomethylation	1	0	0	0
XP_004754122.2	MLYCD	A0A8U0SWF2	malonyl-CoA decarboxylase, mitochondrial	Mustela putorius furo	20.9	W_Ctrl	33700000	32800000	0	0	0	0	Sperm	whole.sperm	NA	Carbamidomethylation	1	0	0	0
XP_004771989.1	NIT2	M3YJ53	omega-amidase NIT2 isoform X1	Mustela putorius furo	9.3	W_Ctrl	63800000	61700000	0	0	0	0	Sperm_Seminal.plasma	whole.sperm	NA	None	NA	NA	NA	NA
XP_004772505.1	NSF	M3YA13	vesicle-fusing ATPase	Mustela putorius furo	5.9	W_Ctrl	26100000	30700000	0	0	0	0	Sperm_Seminal.plasma	Tail_head_whole.sperm	NA	None	NA	NA	NA	NA
XP_004749614.1	PGAM1	M3Z028	phosphoglycerate mutase 1	Mustela putorius furo	39.4	W_Ctrl	112000000	20300000	0	0	0	0	Sperm_Seminal.plasma	Tail_whole.sperm	NA	Carbamidomethylation	1	0	0	0
XP_004769583.2	PPA1	A0A8U0N6V1	inorganic pyrophosphatase	Mustela putorius furo	14.5	W_Ctrl	18500000	19000000	0	0	0	0	Sperm_Seminal.plasma	whole.sperm	NA	None	NA	NA	NA	NA
XP_004769559.1	SGPL1	A0A8U0N6E1	sphingosine-1-phosphate lyase 1 isoform X1	Mustela putorius furo	9.2	W_Ctrl	23200000	24300000	0	0	0	0	Sperm	whole.sperm	NA	None	NA	NA	NA	NA
XP_004755779.1	SLCO1B3	A0A8U0MV65	solute carrier organic anion transporter family member 1B3	Mustela putorius furo	1.2	W_Ctrl	38100000	90700000	0	0	0	0	NA	NA	NA	None	NA	NA	NA	NA
XP_004751374.1	SQOR	M3YIB5	sulfide:quinone oxidoreductase, mitochondrial	Mustela putorius furo	9.3	W_Ctrl	45600000	31800000	0	0	0	0	Sperm	whole.sperm	NA	None	NA	NA	NA	NA
XP_012917317.1	STAT1	M3YM79	signal transducer and activator of transcription 1-alpha/beta	Mustela putorius furo	5.1	W_Ctrl	50600000	10800000	0	0	0	0	Sperm_Seminal.plasma	whole.sperm	NA	None	NA	NA	NA	NA
XP_012909531.1	TECR	M3XV20	very-long-chain enoyl-CoA reductase	Mustela putorius furo	17.9	W_Ctrl	61900000	42100000	0	0	0	0	Sperm	Head_nucleus_whole.sperm	NA	Carbamidomethylation_Oxidation	1	0	0	2
XP_004750120.1	TRIM29	A0A8U0SUE4	tripartite motif-containing protein 29 isoform X3	Mustela putorius furo	16.9	W_Ctrl	72700000	30600000	0	0	0	0	NA	NA	NA	Carbamidomethylation	2	0	0	0
XP_004760913.3	TSSK6	M3Z7H1	testis-specific serine/threonine-protein kinase 6	Mustela putorius furo	23.4	W_Ctrl	101000000	154000000	0	0	0	0	Sperm	Tail_head_nucleus_whole.sperm	NA	None	NA	NA	NA	NA
XP_044922971.1	TUBB2A	A0A8U0RD21	tubulin beta-2A chain	Mustela putorius furo	55.5	W_Ctrl	51600000	15100000	0	0	0	0	Sperm_Seminal.plasma	Tail_nucleus_whole.sperm	NA	None	NA	NA	NA	NA
XP_004750331.2	UMOD	A0A8U0SUR2	uromodulin	Mustela putorius furo	2.6	W_Ctrl	65800000	24600000	0	0	0	0	Sperm_Seminal.plasma	whole.sperm	NA	Carbamidomethylation	2	0	0	0
XP_004750184.1	VWA5A	M3Y3J8	von Willebrand factor A domain-containing protein 5A isoform X1	Mustela putorius furo	13.2	W_Ctrl	172000000	158000000	0	0	0	0	NA	NA	NA	None	NA	NA	NA	NA
XP_004759603.1	ALDH3B1	M3XYJ3	aldehyde dehydrogenase family 3 member B1 isoform X1	Mustela putorius furo	7.7	W_Ctrl_Car	10100000	12400000	22300000	0	0	0	Sperm	whole.sperm	NA	Carbamidomethylation	1	0	0	0
XP_004747154.1	CCT6B	A0A8U0MM68	T-complex protein 1 subunit zeta-2 isoform X4	Mustela putorius furo	30.3	W_Ctrl_Car	54500000	15800000	28700000	0	0	0	Sperm_Seminal.plasma	whole.sperm	NA	Carbamidomethylation	1	0	0	0
XP_044942800.1	CFAP141	A0A8U0SHA3	uncharacterized protein C1orf189 homolog	Mustela putorius furo	13.9	W_Ctrl_Car	40600000	37400000	47100000	0	0	0	Sperm	Tail_whole.sperm	NA	None	NA	NA	NA	NA
XP_044937326.1	IPO5	A0A8U0S6G8	importin-5	Mustela putorius furo	7	W_Ctrl_Car	290000000	75900000	22700000	0	0	0	Sperm_Seminal.plasma	Head_whole.sperm	NA	Carbamidomethylation	2	0	0	0
XP_004764637.1	KRT27	A0A8U0N2S9	keratin, type I cytoskeletal 27	Mustela putorius furo	25.8	W_Ctrl_Car	117000000	129000000	24200000	0	0	0	Sperm_Seminal.plasma	Tail	NA	None	NA	NA	NA	NA
XP_004750703.1	LOC101682083	A0A8U0MR51	testisin isoform X1	Mustela putorius furo	13.1	W_Ctrl_Car	95900000	25200000	95900000	0	0	0	NA	NA	NA	Carbamidomethylation	3	0	0	0
XP_004757390.1	PPP6C	M3YR29	serine/threonine-protein phosphatase 6 catalytic subunit	Mustela putorius furo	21.3	W_Ctrl_Car	28200000	53000000	36800000	0	0	0	Sperm_Seminal.plasma	Tail_whole.sperm	NA	Carbamidomethylation	1	0	0	0
XP_004767082.1	ACADL	M3Y972	long-chain specific acyl-CoA dehydrogenase, mitochondrial isoform X1	Mustela putorius furo	26.8	W_Ctrl_VE	161000000	71500000	0	82100000	82100000	0	NA	NA	NA	Carbamidomethylation	2	0	0	0
XP_044920667.1	ACADM	A0A8U0RAN9	medium-chain specific acyl-CoA dehydrogenase, mitochondrial	Mustela putorius furo	49.4	W_Ctrl_VE	532000000	253000000	0	376000000	376000000	385000000	Sperm	Tail_nucleus_whole.sperm	NA	Oxidation	0	0	0	2
XP_004753436.1	ACADS	M3XVY8	short-chain specific acyl-CoA dehydrogenase, mitochondrial	Mustela putorius furo	35.9	W_Ctrl_VE	80600000	28000000	0	70500000	70500000	0	Sperm	Tail_nucleus_whole.sperm	NA	Carbamidomethylation	1	0	0	0
XP_004769099.1	ACSL4	A0A8U0N5D9	long-chain-fatty-acid--CoA ligase 4 isoform X1	Mustela putorius furo	39	W_Ctrl_VE	175000000	18100000	0	82300000	82300000	0	NA	NA	NA	Carbamidomethylation_Oxidation	4	0	0	2
XP_004737461.1	ACSL6	M3YJH0	long-chain-fatty-acid--CoA ligase 6 isoform X3	Mustela putorius furo	17.2	W_Ctrl_VE	48500000	49400000	0	43400000	43400000	18000000	Sperm	Tail_head_whole.sperm	NA	Carbamidomethylation	1	0	0	0
XP_004750325.1	ACSM1	M3YP30	acyl-coenzyme A synthetase ACSM1, mitochondrial	Mustela putorius furo	64.1	W_Ctrl_VE	776000000	130000000	0	231000000	231000000	0	NA	NA	NA	Carbamidomethylation_Oxidation	11	0	0	6
XP_044923720.1	ACTC1	M3Y9U3	actin, alpha cardiac muscle 1	Mustela putorius furo	40.6	W_Ctrl_VE	195000000	1700000000	0	1660000000	1660000000	1370000000	Sperm_Seminal.plasma	Tail_whole.sperm	NA	None	NA	NA	NA	NA
XP_004773419.1	ACTR3	M3YH25	actin-related protein 3	Mustela putorius furo	22	W_Ctrl_VE	127000000	86600000	0	34900000	34900000	0	Sperm_Seminal.plasma	whole.sperm	NA	Carbamidomethylation	1	0	0	0
XP_004748248.1	ADH4	M3YE03	all-trans-retinol dehydrogenase [NAD(+)] ADH4	Mustela putorius furo	70.5	W_Ctrl_VE	1740000000	140000000	0	375000000	375000000	29100000	NA	NA	NA	Carbamidomethylation_Oxidation	12	0	0	9
XP_044919372.1	AHNAK	A0A8U0R7M0	neuroblast differentiation-associated protein AHNAK isoform X1	Mustela putorius furo	48.7	W_Ctrl_VE	565000000	506000000	0	284000000	284000000	25200000	Sperm_Seminal.plasma	whole.sperm	Epididymis marker	Carbamidomethylation_Oxidation	1	0	0	9
XP_004781559.1	ALDH1L1	A0A8U0R7X8	cytosolic 10-formyltetrahydrofolate dehydrogenase isoform X1	Mustela putorius furo	6.4	W_Ctrl_VE	61400000	70300000	0	51700000	51700000	0	Sperm	whole.sperm	NA	None	NA	NA	NA	NA
XP_004761347.2	ALDH5A1	A0A8U0SYX3	succinate-semialdehyde dehydrogenase, mitochondrial	Mustela putorius furo	19.7	W_Ctrl_VE	46200000	33100000	0	41100000	41100000	0	Sperm	whole.sperm	NA	Carbamidomethylation	1	0	0	0
XP_044943045.1	ALDH7A1	A0A8U0SHQ5	alpha-aminoadipic semialdehyde dehydrogenase	Mustela putorius furo	27.8	W_Ctrl_VE	151000000	102000000	0	102000000	102000000	79100000	Sperm_Seminal.plasma	whole.sperm	NA	Carbamidomethylation	1	0	0	0
XP_044934946.1	ALMS1	A0A8U0V295	Alstrom syndrome protein 1 isoform X1	Mustela putorius furo	7.9	W_Ctrl_VE	114000000	142000000	0	119000000	119000000	0	Sperm	Head_whole.sperm	NA	Carbamidomethylation	3	0	0	0
XP_004760293.1	ALOX15B	A0A8U0MXJ4	polyunsaturated fatty acid lipoxygenase ALOX15B	Mustela putorius furo	48.4	W_Ctrl_VE	849000000	65900000	0	200000000	200000000	0	Sperm_Seminal.plasma	Tail_whole.sperm	Prostate marker	Carbamidomethylation_Oxidation	4	0	0	2
XP_004776826.1	ANXA9	M3XYN2	annexin A9	Mustela putorius furo	29.9	W_Ctrl_VE	41200000	71300000	0	58700000	58700000	0	NA	NA	NA	None	NA	NA	NA	NA
XP_044925128.1	ARF6	M3Z7D6	ADP-ribosylation factor 6	Mustela putorius furo	38.3	W_Ctrl_VE	34600000	63900000	0	35000000	35000000	0	Sperm_Seminal.plasma	Tail_whole.sperm	NA	Carbamidomethylation	1	0	0	0
XP_044941612.1	ARHGDIA	A0A8U0SH55	rho	Mustela putorius furo	38.7	W_Ctrl_VE	107000000	18300000	0	26000000	26000000	0	Sperm_Seminal.plasma	Tail_whole.sperm	NA	Acetylation	0	1	0	0
XP_044934672.1	ARPC2	M3YYJ9	actin-related protein 2/3 complex subunit 2	Mustela putorius furo	19	W_Ctrl_VE	22200000	12300000	0	15900000	15900000	0	Sperm_Seminal.plasma	whole.sperm	NA	Oxidation	0	0	0	1
XP_004738541.1	ARPC4	M3Z0A7	actin-related protein 2/3 complex subunit 4	Mustela putorius furo	17.9	W_Ctrl_VE	197000000	110000000	0	30100000	30100000	0	Sperm_Seminal.plasma	Tail_whole.sperm	NA	None	NA	NA	NA	NA
XP_004775398.1	ARSA	M3XS82	arylsulfatase A	Mustela putorius furo	23.3	W_Ctrl_VE	59800000	357000000	0	412000000	412000000	206000000	Sperm_Seminal.plasma	Head_membrane_whole.sperm	NA	Carbamidomethylation_Oxidation	4	0	0	1
XP_004768355.2	ARSF	A0A8U0N6J7	arylsulfatase F	Mustela putorius furo	31.3	W_Ctrl_VE	2290000000	97900000	0	1040000000	1040000000	0	NA	NA	NA	Carbamidomethylation_Oxidation	2	0	0	8
XP_004770281.1	ATL3	A0A8U0N7A0	atlastin-3 isoform X1	Mustela putorius furo	12.6	W_Ctrl_VE	50700000	28000000	0	34000000	34000000	0	Sperm	Head_whole.sperm	NA	None	NA	NA	NA	NA
XP_004737834.1	ATOX1	A0A8U0TBA0	copper transport protein ATOX1 isoform X1	Mustela putorius furo	25.6	W_Ctrl_VE	68000000	18400000	0	55100000	55100000	42300000	Seminal.plasma	NA	NA	None	NA	NA	NA	NA
XP_004771136.1	ATP1A1	M3XRC1	sodium/potassium-transporting ATPase subunit alpha-1 isoform X2	Mustela putorius furo	26.2	W_Ctrl_VE	93300000	69100000	0	45600000	45600000	42300000	Sperm	Membrane_whole.sperm	NA	None	NA	NA	NA	NA
YP_007625254.1	ATP8	A0A3G1CXQ0	ATP synthase F0 subunit 8 (mitochondrion)	Mustela putorius furo	40.3	W_Ctrl_VE	261000000	54700000	0	226000000	226000000	0	NA	NA	NA	None	NA	NA	NA	NA
XP_004745360.1	BDH1	A0A8U0SS71	D-beta-hydroxybutyrate dehydrogenase, mitochondrial isoform X1	Mustela putorius furo	31.5	W_Ctrl_VE	152000000	51300000	0	129000000	129000000	27400000	Sperm	whole.sperm	NA	Carbamidomethylation	2	0	0	0
XP_004770134.1	CAPN1	M3YLA6	calpain-1 catalytic subunit	Mustela putorius furo	16.9	W_Ctrl_VE	53800000	72100000	0	39600000	39600000	26500000	Sperm_Seminal.plasma	whole.sperm	NA	Carbamidomethylation	1	0	0	0
XP_004761929.1	CAPN2	A0A8U0SZK7	calpain-2 catalytic subunit	Mustela putorius furo	18.7	W_Ctrl_VE	145000000	73000000	0	82700000	82700000	0	Sperm_Seminal.plasma	whole.sperm	NA	Carbamidomethylation	4	0	0	0
XP_004765216.1	CAPNS1	M3Y2M1	calpain small subunit 1 isoform X1	Mustela putorius furo	40.4	W_Ctrl_VE	103000000	108000000	0	83100000	83100000	0	Sperm_Seminal.plasma	Tail_whole.sperm	NA	Carbamidomethylation_Acetylation_Oxidation	1	1	0	1
XP_004756022.1	CAT	M3YJR1	catalase	Mustela putorius furo	67.9	W_Ctrl_VE	2620000000	409000000	0	655000000	655000000	73300000	Sperm_Seminal.plasma	whole.sperm	NA	Carbamidomethylation_Acetylation_Oxidation	4	2	0	6
XP_004744152.2	CFAP210	A0A8U0MJ65	coiled-coil domain-containing protein 173	Mustela putorius furo	9.1	W_Ctrl_VE	36700000	29100000	0	29000000	29000000	0	Sperm	Tail_whole.sperm	NA	None	NA	NA	NA	NA
XP_012900346.1	CFAP57	M3YQQ8	cilia- and flagella-associated protein 57 isoform X1	Mustela putorius furo	10.8	W_Ctrl_VE	49200000	47300000	0	66100000	66100000	0	Sperm	Tail_whole.sperm	NA	Carbamidomethylation_Oxidation	1	0	0	1
XP_004769291.1	CFAP95	A0A8U0N7B2	protein C9orf135 homolog isoform X2	Mustela putorius furo	6.8	W_Ctrl_VE	25800000	32600000	0	31200000	31200000	0	Sperm	Tail_whole.sperm	NA	None	NA	NA	NA	NA
XP_004781014.1	CLIC1	M3YHX2	chloride intracellular channel protein 1	Mustela putorius furo	12.4	W_Ctrl_VE	30600000	16400000	0	30200000	30200000	0	Sperm_Seminal.plasma	Tail_whole.sperm	NA	None	NA	NA	NA	NA
XP_004747321.1	CLTC	A0A8U0ST17	clathrin heavy chain 1 isoform X1	Mustela putorius furo	26	W_Ctrl_VE	331000000	126000000	0	90800000	90800000	0	Sperm_Seminal.plasma	Tail_whole.sperm	NA	Carbamidomethylation_Acetylation_Phosphorylation	4	1	1	0
XP_004746142.1	CLYBL	A0A8U0ML78	citramalyl-CoA lyase, mitochondrial isoform X2	Mustela putorius furo	30.3	W_Ctrl_VE	68900000	52800000	0	29600000	29600000	52300000	Sperm	whole.sperm	NA	Carbamidomethylation	2	0	0	0
XP_004740418.1	CMPK1CMPK	M3YLU3	UMP-CMP kinase	Mustela putorius furo	37.3	W_Ctrl_VE	40200000	23400000	0	15800000	15800000	0	NA	NA	NA	None	NA	NA	NA	NA
XP_004759632.1	CPT1A	M3XZ84	carnitine O-palmitoyltransferase 1, liver isoform isoform X1	Mustela putorius furo	18.5	W_Ctrl_VE	352000000	53200000	0	128000000	128000000	0	Sperm	Membrane_whole.sperm	NA	Oxidation	0	0	0	1
XP_004774484.1	CPT2	A0A8U0NB27	carnitine O-palmitoyltransferase 2, mitochondrial	Mustela putorius furo	25.8	W_Ctrl_VE	108000000	91100000	0	47800000	47800000	92700000	Sperm	Tail_whole.sperm	NA	Carbamidomethylation	1	0	0	0
XP_004771952.1	CRISP2	M3YCS2	cysteine-rich secretory protein 2	Mustela putorius furo	13.1	W_Ctrl_VE	9822627	32900000	0	51000000	51000000	21100000	Sperm_Seminal.plasma	whole.sperm	NA	Carbamidomethylation	1	0	0	0
XP_044922604.1	CTSD	A0A8U0RH73	cathepsin D	Mustela putorius furo	44.4	W_Ctrl_VE	677000000	354000000	0	373000000	373000000	0	Sperm_Seminal.plasma	whole.sperm	NA	Carbamidomethylation_Oxidation	5	0	0	3
XP_004766995.1	CUNH6orf163	M3YDT4	uncharacterized protein C6orf163 homolog	Mustela putorius furo	19.2	W_Ctrl_VE	20300000	11200000	0	28300000	28300000	0	NA	NA	NA	None	NA	NA	NA	NA
XP_004749568.1	CUTC	M3YZX0	copper homeostasis protein cutC homolog isoform X1	Mustela putorius furo	13.8	W_Ctrl_VE	41600000	73800000	0	66400000	66400000	31700000	Sperm_Seminal.plasma	Head_nucleus_whole.sperm	NA	Carbamidomethylation	1	0	0	0
XP_004741340.1	DDOST	M3YXD2	dolichyl-diphosphooligosaccharide--protein glycosyltransferase 48 kDa subunit	Mustela putorius furo	27.8	W_Ctrl_VE	165000000	92100000	0	95200000	95200000	0	Sperm	Tail_membrane_whole.sperm	NA	None	NA	NA	NA	NA
XP_004754971.1	DDX3X	M3YMI0	ATP-dependent RNA helicase DDX3X isoform X1	Mustela putorius furo	15.1	W_Ctrl_VE	31500000	23100000	0	4435974	4435974	0	Sperm_Seminal.plasma	whole.sperm	Testis marker	None	NA	NA	NA	NA
XP_004746760.3	DEFB129	A0A8U0MLD3	LOW QUALITY PROTEIN: beta-defensin 129	Mustela putorius furo	11.1	W_Ctrl_VE	35600000	194000000	0	202000000	202000000	218000000	Sperm_Seminal.plasma	whole.sperm	NA	Carbamidomethylation_Oxidation	4	0	0	1
XP_012908621.1	DNAH12	M3YZJ8	dynein axonemal heavy chain 12 isoform X1	Mustela putorius furo	5.6	W_Ctrl_VE	15300000	17000000	0	30200000	30200000	4.41445e+06	Sperm	Tail_whole.sperm	NA	Carbamidomethylation_Oxidation	2	0	0	1
XP_044939236.1	DNAH2	A0A8U0V6D9	dynein axonemal heavy chain 2 isoform X1	Mustela putorius furo	7.2	W_Ctrl_VE	54300000	19100000	0	60500000	60500000	0	Sperm	Tail_whole.sperm	NA	None	NA	NA	NA	NA
XP_004742359.1	DNAH6	M3YB00	dynein axonemal heavy chain 6 isoform X1	Mustela putorius furo	7.8	W_Ctrl_VE	18800000	18300000	0	40500000	40500000	0	Sperm	Tail_whole.sperm	NA	Oxidation	0	0	0	1
XP_004744544.1	DPEP2	M3Y695	dipeptidase 2 isoform X1	Mustela putorius furo	5.9	W_Ctrl_VE	16000000	56400000	0	25600000	25600000	0	Sperm	whole.sperm	NA	None	NA	NA	NA	NA
XP_004742933.1	DSG1	M3Y639	desmoglein-1	Mustela putorius furo	9.8	W_Ctrl_VE	20200000	47200000	0	30800000	0	30800000	Sperm_Seminal.plasma	Tail_membrane	Testis marker	Oxidation	0	0	0	2
XP_004771474.1	EEF2	A0A8U0T439	elongation factor 2	Mustela putorius furo	36	W_Ctrl_VE	164000000	77000000	0	68700000	68700000	21900000	Sperm_Seminal.plasma	Tail_nucleus_whole.sperm	NA	Carbamidomethylation_Oxidation	7	0	0	1
XP_004775757.1	EFCAB1	M3YHA1	EF-hand calcium-binding domain-containing protein 1 isoform X1	Mustela putorius furo	13.5	W_Ctrl_VE	46100000	57700000	0	38600000	38600000	0	NA	NA	NA	None	NA	NA	NA	NA
XP_004740439.1	EFCAB14	M3YMS9	EF-hand calcium-binding domain-containing protein 14 isoform X1	Mustela putorius furo	23.5	W_Ctrl_VE	41000000	37600000	0	30700000	30700000	0	Sperm_Seminal.plasma	whole.sperm	NA	None	NA	NA	NA	NA
XP_004777975.2	EHD3	A0A8U0NE37	EH domain-containing protein 3	Mustela putorius furo	20	W_Ctrl_VE	73500000	35000000	0	22400000	22400000	0	Seminal.plasma	NA	NA	None	NA	NA	NA	NA
XP_004760332.1	EIF4A1	A0A8U0MY19	eukaryotic initiation factor 4A-I	Mustela putorius furo	25.6	W_Ctrl_VE	168000000	19800000	0	123000000	123000000	39000000	Sperm_Seminal.plasma	Tail_whole.sperm	NA	None	NA	NA	NA	NA
XP_012915813.1	EIF5A	M3YG33	eukaryotic translation initiation factor 5A-1	Mustela putorius furo	39.6	W_Ctrl_VE	42400000	58100000	0	35200000	35200000	39700000	Sperm_Seminal.plasma	Tail_whole.sperm	NA	None	NA	NA	NA	NA
XP_004750448.1	EMP2	M3YTC2	epithelial membrane protein 2	Mustela putorius furo	4.2	W_Ctrl_VE	55400000	40900000	0	34500000	34500000	0	NA	NA	NA	None	NA	NA	NA	NA
XP_012903591.1	EPS8L1	A0A8U0NLU2	epidermal growth factor receptor kinase substrate 8-like protein 1 isoform X1	Mustela putorius furo	21	W_Ctrl_VE	11700000	10300000	0	4.60853e+06	4.60853e+06	0	Sperm_Seminal.plasma	whole.sperm	NA	None	NA	NA	NA	NA
XP_004767764.1	ETHE1	M3Y659	persulfide dioxygenase ETHE1, mitochondrial isoform X3	Mustela putorius furo	13	W_Ctrl_VE	36300000	17700000	0	20400000	20400000	0	Sperm	whole.sperm	NA	Carbamidomethylation	1	0	0	0
XP_044941579.1	FASN	A0A8U0SHW2	fatty acid synthase	Mustela putorius furo	23.5	W_Ctrl_VE	339000000	44500000	0	105000000	105000000	0	Sperm_Seminal.plasma	Tail_whole.sperm	NA	Carbamidomethylation_Acetylation_Oxidation	5	1	0	1
XP_004780805.1	G6PD	A0A8U0T7U8	glucose-6-phosphate 1-dehydrogenase isoform X1	Mustela putorius furo	51	W_Ctrl_VE	289000000	31800000	0	95500000	95500000	0	Sperm_Seminal.plasma	whole.sperm	NA	None	NA	NA	NA	NA
XP_004762630.1	GARS1	M3Y179	glycine--tRNA ligase	Mustela putorius furo	4.7	W_Ctrl_VE	24200000	23900000	0	14000000	14000000	0	Sperm_Seminal.plasma	whole.sperm	NA	None	NA	NA	NA	NA
XP_004780787.1	GDI1	M3YDH9	rab	Mustela putorius furo	25.7	W_Ctrl_VE	13300000	25000000	0	28800000	28800000	0	Sperm_Seminal.plasma	Tail_whole.sperm	NA	Carbamidomethylation	1	0	0	0
XP_044928253.1	GDI2	A0A8U0RNR4	rab	Mustela putorius furo	30.6	W_Ctrl_VE	109000000	80800000	0	96200000	96200000	20000000	Sperm_Seminal.plasma	whole.sperm	NA	Carbamidomethylation	3	0	0	0
XP_004740049.1	GLO1	M3YR22	lactoylglutathione lyase	Mustela putorius furo	22.3	W_Ctrl_VE	45900000	79200000	0	37400000	37400000	0	Sperm_Seminal.plasma	Tail_whole.sperm	NA	Carbamidomethylation	1	0	0	0
XP_004767961.1	GLUL	A0A8U0T2K7	glutamine synthetase isoform X3	Mustela putorius furo	75.9	W_Ctrl_VE	87000000	61300000	0	80500000	80500000	0	Sperm_Seminal.plasma	Tail_nucleus_whole.sperm	NA	Acetylation	0	1	0	0
XP_004781583.2	H1-5	A0A8U0NI19	histone H1.5	Mustela putorius furo	24.8	W_Ctrl_VE	50000000	37300000	0	33100000	33100000	0	Sperm_Seminal.plasma	whole.sperm	NA	Acetylation	0	1	0	0
XP_004776889.1	H2AC20	M3Z3Z3	histone H2A type 2-C	Mustela putorius furo	58.1	W_Ctrl_VE	27500000	32000000	0	64100000	64100000	0	Sperm_Seminal.plasma	Tail_nucleus	NA	Oxidation	0	0	0	1
XP_044923020.1	HRAS	A0A8U0RI11	GTPase HRas isoform X1	Mustela putorius furo	11.8	W_Ctrl_VE	22800000	25000000	0	20800000	20800000	0	NA	NA	NA	None	NA	NA	NA	NA
XP_004763262.1	HSD17B12	M3Y456	very-long-chain 3-oxoacyl-CoA reductase isoform X3	Mustela putorius furo	15.1	W_Ctrl_VE	36200000	16000000	0	19800000	19800000	0	Sperm	whole.sperm	NA	Oxidation	0	0	0	1
XP_004770643.2	HSD17B8	A0A8U0N7Q7	(3R)-3-hydroxyacyl-CoA dehydrogenase isoform X1	Mustela putorius furo	21.5	W_Ctrl_VE	109000000	98100000	0	112000000	112000000	75200000	Sperm	Tail_whole.sperm	NA	Carbamidomethylation	1	0	0	0
XP_044932222.1	HYDIN	A0A8U0RXS7	hydrocephalus-inducing protein homolog isoform X1	Mustela putorius furo	2.3	W_Ctrl_VE	17900000	24300000	0	26800000	26800000	0	Sperm	whole.sperm	NA	None	NA	NA	NA	NA
XP_004764333.1	IDH1	M3XN60	isocitrate dehydrogenase [NADP] cytoplasmic	Mustela putorius furo	47.6	W_Ctrl_VE	460000000	205000000	0	174000000	174000000	0	Sperm_Seminal.plasma	Tail_whole.sperm	Epididymis marker	Carbamidomethylation_Oxidation	1	0	0	1
XP_004777242.1	IGBP1	M3XYF5	immunoglobulin-binding protein 1 isoform X1	Mustela putorius furo	34.1	W_Ctrl_VE	72700000	85000000	0	72700000	72700000	0	Sperm	whole.sperm	NA	Acetylation	0	1	0	0
XP_044923170.1	IQGAP1	A0A8U0RF15	ras	Mustela putorius furo	31.7	W_Ctrl_VE	306000000	235000000	0	162000000	162000000	28000000	Sperm_Seminal.plasma	whole.sperm	NA	Carbamidomethylation_Acetylation_Oxidation	1	1	0	4
XP_004761845.1	IZUMO3	A0A8U0MYV0	izumo sperm-egg fusion protein 3	Mustela putorius furo	12.5	W_Ctrl_VE	22200000	21900000	0	21300000	21300000	0	Sperm	whole.sperm	NA	None	NA	NA	NA	NA
XP_004738803.1	L2HGDH	M3Y0Z8	L-2-hydroxyglutarate dehydrogenase, mitochondrial	Mustela putorius furo	15.6	W_Ctrl_VE	28700000	31100000	0	30900000	30900000	38100000	Sperm	whole.sperm	NA	None	NA	NA	NA	NA
XP_004776493.1	LOC101670915	A0A8U0T5E8	protein lifeguard 1 isoform X1	Mustela putorius furo	7.3	W_Ctrl_VE	41300000	29600000	0	45900000	45900000	0	NA	NA	NA	None	NA	NA	NA	NA
XP_004740438.1	LOC101675446	A0A8U0SPX8	cytochrome P450 4B1 isoform X2	Mustela putorius furo	16.7	W_Ctrl_VE	57200000	31800000	0	8792149	8792149	0	NA	NA	NA	Carbamidomethylation	1	0	0	0
XP_004757971.1	LOC101678474	M3Z776	malignant T-cell-amplified sequence 1-like	Mustela putorius furo	55.2	W_Ctrl_VE	15100000	24900000	0	37500000	37500000	18700000	NA	NA	NA	Carbamidomethylation	3	0	0	0
XP_044925568.1	LOC101678481	A0A8U0RIK7	phospholipid-transporting ATPase IB-like isoform X1	Mustela putorius furo	13.2	W_Ctrl_VE	91600000	95500000	0	97600000	97600000	26900000	NA	NA	NA	Carbamidomethylation	2	0	0	0
XP_004774256.1	LOC101679153	A0A8U0NAJ7	programmed cell death 6-interacting protein isoform X1	Mustela putorius furo	12.2	W_Ctrl_VE	69700000	59400000	0	31400000	31400000	0	NA	NA	NA	None	NA	NA	NA	NA
XP_004767198.1	LOC101683322	A0A8U0N4N2	SIGLEC family-like protein 1	Mustela putorius furo	28.2	W_Ctrl_VE	41300000	43500000	0	47100000	47100000	93100000	NA	NA	NA	Acetylation	0	1	0	0
XP_004740787.1	LOC101685641	A0A8U0SQ64	C-Myc-binding protein	Mustela putorius furo	69.8	W_Ctrl_VE	355000000	154000000	0	178000000	178000000	34100000	NA	NA	NA	None	NA	NA	NA	NA
XP_004750619.1	LOC101687406	A0A8U0MQI6	high mobility group protein B1	Mustela putorius furo	25.4	W_Ctrl_VE	38300000	49000000	0	29800000	29800000	0	NA	NA	NA	None	NA	NA	NA	NA
XP_004778087.1	LOC101690736	A0A8U0NFB9	cytochrome b-c1 complex subunit 10	Mustela putorius furo	21.4	W_Ctrl_VE	55800000	30600000	0	77300000	77300000	0	NA	NA	NA	None	NA	NA	NA	NA
XP_044945450.1	LOC101691077	A0A8U0VA31	spermatogenesis-associated protein 31E1-like	Mustela putorius furo	3.8	W_Ctrl_VE	30400000	30200000	0	39800000	39800000	0	NA	NA	NA	None	NA	NA	NA	NA
XP_044941158.1	LOC101691097	A0A8U0V730	cytochrome b5 isoform X1	Mustela putorius furo	52.2	W_Ctrl_VE	232000000	54700000	0	53400000	53400000	0	NA	NA	NA	None	NA	NA	NA	NA
XP_004761170.1	LOC101692373	A0A8U0SYU7	cytochrome P450 4F3 isoform X1	Mustela putorius furo	41.2	W_Ctrl_VE	287000000	24200000	0	71800000	71800000	0	NA	NA	NA	Carbamidomethylation_Oxidation	3	0	0	2
XP_004771250.1	LOC101693176	A0A8U0N833	NADH-cytochrome b5 reductase 3 isoform X2	Mustela putorius furo	30.6	W_Ctrl_VE	207000000	85600000	0	94700000	94700000	0	NA	NA	NA	None	NA	NA	NA	NA
XP_004765878.1	LOC101693255	M3YC35	annexin A8	Mustela putorius furo	77.7	W_Ctrl_VE	1090000000	390000000	0	328000000	328000000	0	NA	NA	NA	Carbamidomethylation_Oxidation	2	0	0	2
XP_044921073.1	LOC123386966	A0A8U0UMW9	LOW QUALITY PROTEIN: heat shock 70 kDa protein 1-like	Mustela putorius furo	29.3	W_Ctrl_VE	55400000	91000000	0	87700000	87700000	0	NA	NA	NA	None	NA	NA	NA	NA
XP_044923151.1	LOC123388105	A0A8U0RDE3	translation initiation factor IF-2-like	Mustela putorius furo	1.5	W_Ctrl_VE	32500000	36400000	0	18700000	18700000	0	NA	NA	NA	None	NA	NA	NA	NA
XP_044929750.1	LOC123390195	A0A8U0RRM4	ATP synthase subunit e, mitochondrial-like	Mustela putorius furo	17.1	W_Ctrl_VE	522000000	242000000	0	415000000	415000000	413000000	NA	NA	NA	None	NA	NA	NA	NA
XP_044935215.1	LOC123391774	A0A8U0S2M4	ATP synthase membrane subunit K, mitochondrial	Mustela putorius furo	27.6	W_Ctrl_VE	123000000	58700000	0	111000000	111000000	0	NA	NA	NA	None	NA	NA	NA	NA
XP_004740281.1	LOC123392113	M3Z8S9	40S ribosomal protein S12	Mustela putorius furo	56.1	W_Ctrl_VE	37500000	37000000	0	31600000	31600000	27300000	NA	NA	NA	Carbamidomethylation_Acetylation_Oxidation	2	2	0	1
XP_044930345.1	LOC123392473	A0A8U0SAG8	cytochrome c oxidase subunit 7C, mitochondrial	Mustela putorius furo	28.6	W_Ctrl_VE	180000000	40200000	0	131000000	131000000	0	NA	NA	NA	None	NA	NA	NA	NA
XP_044938186.1	LOC123392643	A0A8U0V5E8	histone H1.3	Mustela putorius furo	27.1	W_Ctrl_VE	229000000	104000000	0	148000000	148000000	0	NA	NA	NA	Acetylation	0	2	0	0
XP_044943950.1	LOC123394263	A0A8U0V8N1	uncharacterized protein LOC123394263	Mustela putorius furo	6.3	W_Ctrl_VE	44600000	43200000	0	75900000	75900000	0	NA	NA	NA	Carbamidomethylation	2	0	0	0
XP_004747376.1	LPO	M3YV73	lactoperoxidase	Mustela putorius furo	12.6	W_Ctrl_VE	67700000	30900000	0	22900000	22900000	0	NA	NA	NA	Carbamidomethylation	3	0	0	0
XP_004781018.1	LY6G6C	A0A8U0NFK8	lymphocyte antigen 6 complex locus protein	Mustela putorius furo	22.4	W_Ctrl_VE	108000000	212000000	0	196000000	196000000	0	NA	NA	NA	Carbamidomethylation_Oxidation	5	0	0	1
XP_044922839.1	MAB21L4	A0A8U0UPZ9	protein mab-21-like 4 isoform X1	Mustela putorius furo	23.8	W_Ctrl_VE	235000000	160000000	0	98800000	98800000	0	NA	NA	NA	Carbamidomethylation	1	0	0	0
XP_004769534.1	MCU	M3XXY2	calcium uniporter protein, mitochondrial isoform X1	Mustela putorius furo	10.9	W_Ctrl_VE	39100000	27800000	0	28700000	28700000	0	Sperm	Membrane_whole.sperm	NA	None	NA	NA	NA	NA
XP_004771580.1	MICOS13	M3Y433	MICOS complex subunit MIC13	Mustela putorius furo	49.2	W_Ctrl_VE	71900000	19200000	0	87000000	87000000	36400000	Sperm	Tail_whole.sperm	NA	Oxidation	0	0	0	1
XP_004753260.1	MORN3	M3XSM7	MORN repeat-containing protein 3	Mustela putorius furo	7.1	W_Ctrl_VE	6.56997e+06	9627611	0	8529922	8529922	0	Sperm	Nucleus_whole.sperm	NA	None	NA	NA	NA	NA
XP_004774675.1	MYG1	A0A8U0T587	MYG1 exonuclease	Mustela putorius furo	12.8	W_Ctrl_VE	18000000	12300000	0	13000000	13000000	0	Sperm_Seminal.plasma	Head_whole.sperm	NA	Carbamidomethylation	1	0	0	0
XP_044939862.1	MYH9	A0A8U0SBD1	myosin-9	Mustela putorius furo	29	W_Ctrl_VE	186000000	44500000	0	61300000	61300000	0	Sperm_Seminal.plasma	Tail_head_whole.sperm	NA	Carbamidomethylation	4	0	0	0
XP_004746095.3	NAXD	A0A8U0MLY1	ATP-dependent (S)-NAD(P)H-hydrate dehydratase isoform X3	Mustela putorius furo	29.7	W_Ctrl_VE	35000000	68800000	0	49300000	49300000	0	Sperm_Seminal.plasma	whole.sperm	NA	Carbamidomethylation	1	0	0	0
XP_004776244.1	NCCRP1	M3Z220	F-box only protein 50	Mustela putorius furo	40.8	W_Ctrl_VE	165000000	347000000	0	238000000	238000000	97300000	Sperm	whole.sperm	NA	Carbamidomethylation	1	0	0	0
XP_004775908.1	NCSTN	A0A8U0NDE3	nicastrin isoform X2	Mustela putorius furo	11.3	W_Ctrl_VE	27100000	29800000	0	50000000	50000000	26000000	Sperm_Seminal.plasma	Tail_whole.sperm	NA	None	NA	NA	NA	NA
XP_004772845.1	NDUFB4	A0A8U0T4H7	NADH dehydrogenase [ubiquinone] 1 beta subcomplex subunit 4	Mustela putorius furo	27.1	W_Ctrl_VE	34900000	23700000	0	115000000	115000000	52400000	Sperm	Tail_whole.sperm	NA	None	NA	NA	NA	NA
XP_004756693.2	NDUFB5	A0A8U0MW10	NADH dehydrogenase [ubiquinone] 1 beta subcomplex subunit 5, mitochondrial	Mustela putorius furo	37	W_Ctrl_VE	485000000	392000000	0	212000000	212000000	177000000	Sperm	Tail_whole.sperm	NA	Phosphorylation	0	0	1	0
XP_004759606.1	NDUFS8	A0A8U0MY46	NADH dehydrogenase [ubiquinone] iron-sulfur protein 8, mitochondrial isoform X1	Mustela putorius furo	50.2	W_Ctrl_VE	143000000	195000000	0	288000000	288000000	66700000	Sperm	Tail_whole.sperm	NA	Carbamidomethylation_Oxidation	2	0	0	2
XP_004757322.2	NIBAN2	A0A8U0MWI7	protein Niban 2	Mustela putorius furo	27.8	W_Ctrl_VE	216000000	253000000	0	58300000	58300000	0	Sperm_Seminal.plasma	whole.sperm	NA	Oxidation	0	0	0	1
XP_004764912.1	NME2	A0A8U0N1W6	nucleoside diphosphate kinase B	Mustela putorius furo	31.6	W_Ctrl_VE	78700000	46400000	0	42900000	42900000	0	Sperm_Seminal.plasma	Tail_nucleus_whole.sperm	NA	Carbamidomethylation_Oxidation	1	0	0	1
XP_004750971.1	NME4	A0A8U0MQI1	nucleoside diphosphate kinase, mitochondrial isoform X1	Mustela putorius furo	25.1	W_Ctrl_VE	68100000	31300000	0	77000000	77000000	99100000	NA	NA	NA	None	NA	NA	NA	NA
XP_004764762.2	NPEPPS	A0A8U0N3D6	puromycin-sensitive aminopeptidase isoform X2	Mustela putorius furo	17	W_Ctrl_VE	163000000	20200000	0	64200000	64200000	0	Sperm_Seminal.plasma	whole.sperm	Epididymis marker	None	NA	NA	NA	NA
XP_004776635.2	NT5M	A0A8U0NCH4	5'(3')-deoxyribonucleotidase, mitochondrial isoform X1	Mustela putorius furo	25.3	W_Ctrl_VE	35900000	83500000	0	106000000	106000000	54600000	NA	NA	NA	None	NA	NA	NA	NA
XP_004748442.2	ODAD3	A0A8U0MN96	outer dynein arm-docking complex subunit 3	Mustela putorius furo	15.9	W_Ctrl_VE	18100000	23600000	0	35800000	35800000	0	Sperm	whole.sperm	NA	None	NA	NA	NA	NA
XP_044941613.1	P4HB	A0A8U0SF85	protein disulfide-isomerase	Mustela putorius furo	55.7	W_Ctrl_VE	404000000	95800000	0	187000000	187000000	0	Sperm_Seminal.plasma	Membrane_whole.sperm	NA	Carbamidomethylation_Oxidation	2	0	0	2
XP_044919775.1	PADI1	A0A8U0R8D2	protein-arginine deiminase type-1 isoform X1	Mustela putorius furo	18.4	W_Ctrl_VE	417000000	109000000	0	144000000	144000000	0	NA	NA	NA	None	NA	NA	NA	NA
XP_004741417.1	PADI3	M3YXQ3	protein-arginine deiminase type-3	Mustela putorius furo	7.1	W_Ctrl_VE	17600000	41600000	0	45900000	45900000	0	NA	NA	NA	None	NA	NA	NA	NA
XP_044940815.1	PDIA6	A0A8U0V5Q7	protein disulfide-isomerase A6	Mustela putorius furo	25.9	W_Ctrl_VE	186000000	73800000	0	58400000	58400000	0	Sperm_Seminal.plasma	Head_membrane_whole.sperm	NA	None	NA	NA	NA	NA
XP_044932325.1	PGM2	A0A8U0UXU3	phosphoglucomutase-2	Mustela putorius furo	10.1	W_Ctrl_VE	42500000	18500000	0	17300000	17300000	0	Sperm_Seminal.plasma	whole.sperm	NA	Carbamidomethylation	1	0	0	0
XP_044924181.1	PGRMC1	A0A8U0RJ42	membrane-associated progesterone receptor component 1	Mustela putorius furo	42.1	W_Ctrl_VE	491000000	51700000	0	328000000	328000000	0	Sperm_Seminal.plasma	whole.sperm	NA	None	NA	NA	NA	NA
XP_044930004.1	PLEC	A0A8U0UVB4	plectin isoform X1	Mustela putorius furo	13.5	W_Ctrl_VE	200000000	261000000	0	64700000	64700000	17400000	Sperm_Seminal.plasma	whole.sperm	NA	Carbamidomethylation	1	0	0	0
XP_044932185.1	PMFBP1	A0A8U0RWW4	polyamine-modulated factor 1-binding protein 1 isoform X1	Mustela putorius furo	12.3	W_Ctrl_VE	102000000	180000000	0	205000000	205000000	0	Sperm	Tail_whole.sperm	NA	None	NA	NA	NA	NA
XP_004761691.1	POR	M3YX63	NADPH--cytochrome P450 reductase	Mustela putorius furo	28.2	W_Ctrl_VE	381000000	38700000	0	150000000	150000000	0	Sperm	whole.sperm	NA	Carbamidomethylation_Oxidation	1	0	0	2
XP_004770404.1	PPP1R32	A0A8U0N7F2	protein phosphatase 1 regulatory subunit 32 isoform X1	Mustela putorius furo	28.5	W_Ctrl_VE	54000000	30100000	0	71800000	71800000	0	Sperm	Tail_whole.sperm	NA	None	NA	NA	NA	NA
XP_004739419.1	PSMA2	M3Z372	proteasome subunit alpha type-2	Mustela putorius furo	24.4	W_Ctrl_VE	49700000	76700000	0	122000000	122000000	180000000	Sperm_Seminal.plasma	Tail_nucleus_whole.sperm	NA	None	NA	NA	NA	NA
XP_044926281.1	PSMB3	A0A8U0RN94	proteasome subunit beta type-3 isoform X1	Mustela putorius furo	28.2	W_Ctrl_VE	39400000	57800000	0	64700000	64700000	21800000	Sperm_Seminal.plasma	Tail_nucleus_whole.sperm	NA	None	NA	NA	NA	NA
XP_004760466.1	PSMB6	M3YHE3	proteasome subunit beta type-6	Mustela putorius furo	35.6	W_Ctrl_VE	71000000	43900000	0	97000000	97000000	0	Sperm_Seminal.plasma	Tail_nucleus_whole.sperm	NA	None	NA	NA	NA	NA
XP_004776204.1	PSMC4	A0A8U0NCN5	26S proteasome regulatory subunit 6B	Mustela putorius furo	27.3	W_Ctrl_VE	15000000	41900000	0	6492264	6492264	0	Sperm_Seminal.plasma	Tail_nucleus_whole.sperm	NA	None	NA	NA	NA	NA
XP_004738359.1	PSMD6	A0A8U0SNT3	26S proteasome non-ATPase regulatory subunit 6	Mustela putorius furo	26.2	W_Ctrl_VE	47000000	51800000	0	41100000	41100000	0	Sperm_Seminal.plasma	Tail_head_whole.sperm	Testis marker	None	NA	NA	NA	NA
XP_004755317.1	PSME1	A0A8U0SWN9	proteasome activator complex subunit 1 isoform X1	Mustela putorius furo	7	W_Ctrl_VE	28500000	25000000	0	15200000	15200000	0	Sperm_Seminal.plasma	Tail_whole.sperm	NA	None	NA	NA	NA	NA
XP_044935229.1	RAB10	A0A8U0V254	ras-related protein Rab-10	Mustela putorius furo	20	W_Ctrl_VE	65000000	46000000	0	31600000	31600000	0	Sperm_Seminal.plasma	Tail_whole.sperm	NA	None	NA	NA	NA	NA
XP_004738686.1	RAB7A	M3Z0W1	ras-related protein Rab-7a	Mustela putorius furo	12.1	W_Ctrl_VE	58800000	37500000	0	32100000	32100000	0	Sperm_Seminal.plasma	Tail_whole.sperm	NA	None	NA	NA	NA	NA
XP_044943573.1	RAN	A0A8U0V9C7	GTP-binding nuclear protein Ran	Mustela putorius furo	23.1	W_Ctrl_VE	50400000	66500000	0	53500000	0	53500000	Sperm_Seminal.plasma	Tail_nucleus_whole.sperm	NA	None	NA	NA	NA	NA
XP_004739054.1	RDH12	M3Y753	retinol dehydrogenase 12 isoform X1	Mustela putorius furo	47.2	W_Ctrl_VE	413000000	134000000	0	145000000	145000000	0	NA	NA	NA	Carbamidomethylation	3	0	0	0
XP_044943067.1	REEP5	A0A8U0SK09	receptor expression-enhancing protein 5	Mustela putorius furo	18.5	W_Ctrl_VE	279000000	90000000	0	89200000	89200000	0	Sperm	Head_whole.sperm	NA	None	NA	NA	NA	NA
XP_004749929.1	REXO2	M3XXW5	oligoribonuclease, mitochondrial isoform X1	Mustela putorius furo	18.7	W_Ctrl_VE	73100000	38100000	0	28800000	28800000	31800000	Sperm_Seminal.plasma	Tail_whole.sperm	NA	None	NA	NA	NA	NA
XP_044933920.1	RGS22	A0A8U0RZU7	regulator of	Mustela putorius furo	5.6	W_Ctrl_VE	22900000	30700000	0	23200000	23200000	0	Sperm	Tail_whole.sperm	NA	None	NA	NA	NA	NA
XP_004771176.2	RIBC2	A0A8U0T3R5	RIB43A-like with coiled-coils protein 2 isoform X1	Mustela putorius furo	25.9	W_Ctrl_VE	113000000	16500000	0	81900000	81900000	0	Sperm	Tail_nucleus_whole.sperm	NA	Carbamidomethylation	2	0	0	0
XP_004757328.1	RPL12	A0A8U0MW69	60S ribosomal protein L12	Mustela putorius furo	15.2	W_Ctrl_VE	83900000	51200000	0	28000000	28000000	0	Sperm	Tail_whole.sperm	NA	Carbamidomethylation	1	0	0	0
XP_004780305.2	RPL14	M3Z7W8	60S ribosomal protein L14	Mustela putorius furo	16.7	W_Ctrl_VE	52300000	17800000	0	31200000	31200000	0	Sperm	Tail_whole.sperm	NA	Carbamidomethylation	1	0	0	0
XP_004772680.1	RPL27	M3YET1	60S ribosomal protein L27	Mustela putorius furo	30.1	W_Ctrl_VE	46000000	31200000	0	16000000	16000000	0	Sperm	Nucleus_whole.sperm	NA	None	NA	NA	NA	NA
XP_004762414.2	RPL7	A0A8U0N114	60S ribosomal protein L7	Mustela putorius furo	11.7	W_Ctrl_VE	43500000	33000000	0	25500000	25500000	0	Sperm_Seminal.plasma	Nucleus_whole.sperm	NA	None	NA	NA	NA	NA
XP_044938619.1	RPL7A	A0A8U0V5G1	60S ribosomal protein L7a	Mustela putorius furo	15	W_Ctrl_VE	27100000	18000000	0	19500000	19500000	0	Sperm	Nucleus_whole.sperm	NA	None	NA	NA	NA	NA
XP_004752124.1	RPS13	M3YPG0	40S ribosomal protein S13	Mustela putorius furo	13.2	W_Ctrl_VE	74300000	81700000	0	31800000	31800000	0	Sperm_Seminal.plasma	whole.sperm	NA	None	NA	NA	NA	NA
XP_004767784.1	RPS19	A0A8U0N542	40S ribosomal protein S19	Mustela putorius furo	26.2	W_Ctrl_VE	88600000	41100000	0	17800000	17800000	0	Sperm	whole.sperm	NA	None	NA	NA	NA	NA
XP_004750800.1	RPS2	A0A8U0MPN4	40S ribosomal protein S2	Mustela putorius furo	14.4	W_Ctrl_VE	55800000	30900000	0	26100000	26100000	0	Sperm_Seminal.plasma	Tail_nucleus_whole.sperm	NA	Carbamidomethylation	1	0	0	0
XP_004740539.1	RPS8	A0A8U0SQ37	40S ribosomal protein S8	Mustela putorius furo	26.9	W_Ctrl_VE	48900000	28300000	0	22800000	22800000	0	Sperm_Seminal.plasma	Tail_nucleus_whole.sperm	NA	Carbamidomethylation	1	0	0	0
XP_004776723.1	RPTN	A0A8U0NDZ2	repetin	Mustela putorius furo	13.4	W_Ctrl_VE	29200000	77100000	0	80900000	80900000	0	NA	NA	NA	Carbamidomethylation_Acetylation	1	1	0	0
XP_004742506.1	RSPH14	M3XUQ9	radial spoke head 14 homolog	Mustela putorius furo	19.7	W_Ctrl_VE	42400000	51700000	0	77500000	77500000	0	Sperm	Tail_whole.sperm	NA	Oxidation	0	0	0	1
XP_044919938.1	RTN3	A0A8U0R9K7	reticulon-3 isoform X1	Mustela putorius furo	21.7	W_Ctrl_VE	96100000	25800000	0	34400000	34400000	0	Sperm	Membrane_whole.sperm	NA	Carbamidomethylation_Acetylation	1	1	0	0
XP_004780440.1	S100A16	M3YAB8	protein S100-A16	Mustela putorius furo	35	W_Ctrl_VE	243000000	399000000	0	178000000	178000000	42500000	Sperm	whole.sperm	NA	Acetylation_Oxidation	0	1	0	1
XP_004780450.1	S100A6	G9KM85	protein S100-A6	Mustela putorius furo	52.2	W_Ctrl_VE	822000000	156000000	0	292000000	292000000	0	NA	NA	NA	Carbamidomethylation_Acetylation_Oxidation	1	1	0	1
XP_004780453.1	S100A8	M3YAE9	protein S100-A8	Mustela putorius furo	73	W_Ctrl_VE	1000000000	138000000	0	333000000	333000000	0	Sperm_Seminal.plasma	Nucleus_whole.sperm	Epididymis marker	Carbamidomethylation_Oxidation	3	0	0	1
XP_004780455.1	S100A9	A0A8U0NH52	protein S100-A9	Mustela putorius furo	62.3	W_Ctrl_VE	886000000	128000000	0	242000000	242000000	0	Sperm_Seminal.plasma	Tail_nucleus_membrane_whole.sperm	NA	Carbamidomethylation_Acetylation_Oxidation	2	2	0	4
XP_004771216.1	SAMM50	A0A8U0T408	sorting and assembly machinery component 50 homolog	Mustela putorius furo	32.6	W_Ctrl_VE	18200000	15200000	0	19500000	19500000	0	Sperm	whole.sperm	NA	Carbamidomethylation	1	0	0	0
XP_004774492.1	SCP2	M3Y5Y8	sterol carrier protein 2 isoform X1	Mustela putorius furo	14.8	W_Ctrl_VE	34300000	34900000	0	26300000	26300000	0	Sperm	whole.sperm	NA	Oxidation	0	0	0	1
XP_004747342.1	SEPTIN4	M3YV15	septin-4 isoform X1	Mustela putorius furo	17.5	W_Ctrl_VE	46900000	44100000	0	46400000	46400000	0	Sperm	Tail_whole.sperm	NA	Carbamidomethylation	2	0	0	0
XP_012908232.1	SERPINB10	M3YYS7	serpin B10 isoform X1	Mustela putorius furo	41.1	W_Ctrl_VE	102000000	125000000	0	95900000	95900000	0	Sperm	whole.sperm	NA	None	NA	NA	NA	NA
XP_004745654.2	SERPINB5	A0A8U0MKN5	serpin B5	Mustela putorius furo	23.7	W_Ctrl_VE	71400000	185000000	0	153000000	153000000	0	Sperm_Seminal.plasma	whole.sperm	NA	None	NA	NA	NA	NA
XP_012900260.1	SLC26A8	A0A8U0T9C4	testis anion transporter 1 isoform X4	Mustela putorius furo	12.5	W_Ctrl_VE	32900000	30600000	0	35100000	35100000	0	Sperm	Tail_membrane_whole.sperm	NA	Carbamidomethylation	4	0	0	0
XP_044937880.1	SORT1	A0A8U0S7R7	sortilin isoform X1	Mustela putorius furo	17.8	W_Ctrl_VE	18400000	44000000	0	21700000	21700000	45900000	Sperm_Seminal.plasma	whole.sperm	NA	Carbamidomethylation	1	0	0	0
XP_044918613.1	SRI	A0A8U0UKK5	sorcin	Mustela putorius furo	14.6	W_Ctrl_VE	79100000	33200000	0	35800000	35800000	0	Sperm_Seminal.plasma	whole.sperm	NA	Oxidation	0	0	0	1
XP_044922887.1	TALDO1	A0A8U0RF00	transaldolase isoform X1	Mustela putorius furo	40.3	W_Ctrl_VE	266000000	81300000	0	57600000	57600000	0	Sperm_Seminal.plasma	Nucleus_whole.sperm	NA	None	NA	NA	NA	NA
XP_004833948.1	TEX29	A0A8U0NIW3	testis-expressed protein 29	Mustela putorius furo	17.9	W_Ctrl_VE	29200000	14300000	0	134000000	134000000	195000000	Sperm	Membrane_whole.sperm	NA	Carbamidomethylation	3	0	0	0
XP_004755272.1	TGM1	A0A8U0MUC2	protein-glutamine gamma-glutamyltransferase K isoform X1	Mustela putorius furo	37.3	W_Ctrl_VE	548000000	379000000	0	298000000	298000000	11000000	Sperm	whole.sperm	NA	None	NA	NA	NA	NA
XP_004746510.1	TGM2	G9KT55	protein-glutamine gamma-glutamyltransferase 2	Mustela putorius furo	43.8	W_Ctrl_VE	1010000000	147000000	0	192000000	192000000	0	Sperm_Seminal.plasma	whole.sperm	NA	Carbamidomethylation_Acetylation_Oxidation	9	1	0	2
XP_004775538.1	THEGL	M3Y0C4	testicular haploid expressed gene protein-like isoform X1	Mustela putorius furo	4.6	W_Ctrl_VE	11100000	21500000	0	19300000	19300000	0	Sperm	whole.sperm	NA	None	NA	NA	NA	NA
XP_004738247.2	TKT	A0A8U0SNH5	transketolase	Mustela putorius furo	32.1	W_Ctrl_VE	372000000	219000000	0	169000000	169000000	57400000	Sperm_Seminal.plasma	whole.sperm	NA	None	NA	NA	NA	NA
XP_004739292.1	TMED10	A0A8U0SPC5	transmembrane emp24 domain-containing protein 10	Mustela putorius furo	27.9	W_Ctrl_VE	267000000	53900000	0	123000000	123000000	0	Sperm_Seminal.plasma	Tail_whole.sperm	NA	None	NA	NA	NA	NA
XP_012915175.1	TMED7	M3XNW6	transmembrane emp24 domain-containing protein 7	Mustela putorius furo	4.5	W_Ctrl_VE	22400000	24000000	0	17700000	17700000	0	Sperm	Tail	NA	None	NA	NA	NA	NA
XP_004776530.1	TMEM11	A0A8U0NCX2	transmembrane protein 11, mitochondrial isoform X1	Mustela putorius furo	28.6	W_Ctrl_VE	58300000	66000000	0	63100000	63100000	63100000	Sperm	Tail_whole.sperm	NA	None	NA	NA	NA	NA
XP_004738660.1	TMEM43	M3Z0N9	transmembrane protein 43 isoform X1	Mustela putorius furo	25.5	W_Ctrl_VE	43200000	27200000	0	25400000	25400000	0	Sperm	whole.sperm	NA	Oxidation	0	0	0	1
XP_004770611.1	WDR1	A0A8U0N7C3	WD repeat-containing protein 1	Mustela putorius furo	22.9	W_Ctrl_VE	76900000	30600000	0	28600000	28600000	0	Sperm_Seminal.plasma	whole.sperm	NA	Carbamidomethylation	1	0	0	0
XP_044938152.1	WFDC9	A0A8U0S821	protein WFDC9	Mustela putorius furo	10.2	W_Ctrl_VE	50600000	60600000	0	39200000	39200000	0	Sperm_Seminal.plasma	whole.sperm	Epididymis marker	Carbamidomethylation	1	0	0	0
XP_004776717.1	ZNF185	M3YKC1	zinc finger protein 185 isoform X1	Mustela putorius furo	12.8	W_Ctrl_VE	47700000	29200000	0	26100000	26100000	0	Sperm	whole.sperm	NA	Carbamidomethylation	3	0	0	0
XP_012915443.2	ACAA1	A0A8U0NY20	3-ketoacyl-CoA thiolase, peroxisomal	Mustela putorius furo	18.8	W_VE	45100000	0	0	3.41064e+06	3.41064e+06	0	Sperm_Seminal.plasma	Tail_membrane_whole.sperm	NA	Oxidation	0	0	0	1
XP_004753516.2	AFG1L	A0A8U0MRX4	AFG1-like ATPase	Mustela putorius furo	1.7	W_VE	11000000	0	0	16700000	16700000	0	Sperm	whole.sperm	NA	None	NA	NA	NA	NA
XP_044922882.1	AGPS	A0A8U0RE84	alkyldihydroxyacetonephosphate synthase, peroxisomal	Mustela putorius furo	40.4	W_VE	333000000	0	0	57100000	57100000	0	Sperm	Tail_whole.sperm	NA	Carbamidomethylation_Oxidation	4	0	0	2
XP_044939608.1	ALDH3A2	A0A8U0V6S6	aldehyde dehydrogenase family 3 member A2 isoform X1	Mustela putorius furo	4.7	W_VE	38800000	0	0	53700000	53700000	0	Sperm	Membrane_whole.sperm	NA	None	NA	NA	NA	NA
XP_012909384.1	ANXA5	M3Z139	annexin A5	Mustela putorius furo	21.8	W_VE	94700000	0	0	20600000	20600000	0	Sperm_Seminal.plasma	Tail_whole.sperm	NA	None	NA	NA	NA	NA
XP_004763389.1	ATP6V1B2	M3XYU1	V-type proton ATPase subunit B, brain isoform	Mustela putorius furo	26.2	W_VE	50300000	0	0	22200000	0	22200000	Sperm_Seminal.plasma	whole.sperm	NA	Carbamidomethylation_Oxidation	3	0	0	1
XP_004777240.1	AWAT2	A0A8U0T6B5	acyl-CoA wax alcohol acyltransferase 2	Mustela putorius furo	7.2	W_VE	218000000	0	0	32500000	32500000	0	NA	NA	NA	None	NA	NA	NA	NA
XP_004766875.1	BHMT	A0A8U0T1M7	betaine--homocysteine S-methyltransferase 1 isoform X1	Mustela putorius furo	14.3	W_VE	48300000	0	0	26500000	26500000	17200000	NA	NA	NA	None	NA	NA	NA	NA
XP_004769734.1	CFAP276	G9L2B7	protein C1orf194 homolog	Mustela putorius furo	56.1	W_VE	44000000	0	0	69600000	69600000	0	Sperm_Seminal.plasma	Tail_whole.sperm	NA	None	NA	NA	NA	NA
XP_012904004.2	CFAP53	A0A8U0T9T3	cilia- and flagella-associated protein 53	Mustela putorius furo	12	W_VE	20100000	0	0	35100000	35100000	0	Sperm	Tail_whole.sperm	NA	Carbamidomethylation	1	0	0	0
XP_004738760.1	CHCHD6	A0A8U0SNZ8	MICOS complex subunit MIC25 isoform X2	Mustela putorius furo	24.5	W_VE	50600000	0	0	29600000	29600000	0	Sperm	Tail_whole.sperm	NA	Carbamidomethylation	2	0	0	0
XP_004771628.1	CLPP	M3Y596	ATP-dependent Clp protease proteolytic subunit, mitochondrial	Mustela putorius furo	31.9	W_VE	45300000	0	0	44700000	44700000	40900000	Sperm	whole.sperm	NA	Oxidation	0	0	0	2
XP_004767026.1	CPNE3	M3YHL0	copine-3	Mustela putorius furo	13.5	W_VE	92300000	0	0	23500000	23500000	0	Sperm_Seminal.plasma	whole.sperm	NA	Carbamidomethylation	1	0	0	0
XP_004766141.1	CTSB	M3XRW2	cathepsin B	Mustela putorius furo	10.3	W_VE	38400000	0	0	21800000	21800000	0	Sperm_Seminal.plasma	whole.sperm	NA	Carbamidomethylation	2	0	0	0
XP_004776835.1	CTSS	M3XZL6	cathepsin S isoform X2	Mustela putorius furo	11.1	W_VE	20100000	0	0	31700000	0	31700000	Sperm_Seminal.plasma	whole.sperm	NA	Carbamidomethylation	1	0	0	0
XP_004776495.1	CYP51A1	M3YAU4	lanosterol 14-alpha demethylase	Mustela putorius furo	25.8	W_VE	187000000	0	0	32700000	32700000	0	NA	NA	NA	Carbamidomethylation	1	0	0	0
XP_004745793.3	DCDC2C	A0A8U0SSC9	doublecortin domain-containing protein 2C isoform X2	Mustela putorius furo	13.7	W_VE	25200000	0	0	29600000	29600000	26500000	Sperm	Tail_whole.sperm	NA	None	NA	NA	NA	NA
XP_004776533.1	DHRS7B	M3XLR0	dehydrogenase/reductase SDR family member 7B isoform X1	Mustela putorius furo	25.8	W_VE	8470559	0	0	17100000	17100000	0	Sperm	whole.sperm	NA	None	NA	NA	NA	NA
XP_004743317.1	DNAL4	M3YP31	dynein axonemal light chain 4	Mustela putorius furo	7.6	W_VE	119000000	0	0	108000000	108000000	0	Sperm	Tail	NA	None	NA	NA	NA	NA
XP_004777959.1	DPY30	M3Y1H3	protein dpy-30 homolog	Mustela putorius furo	16.2	W_VE	9510182	0	0	9385668	9385668	0	Sperm_Seminal.plasma	whole.sperm	NA	None	NA	NA	NA	NA
XP_044929786.1	DYNC1H1	A0A8U0UX99	cytoplasmic dynein 1 heavy chain 1	Mustela putorius furo	5.4	W_VE	42300000	0	0	18900000	18900000	0	Sperm_Seminal.plasma	Tail_whole.sperm	NA	None	NA	NA	NA	NA
XP_012904858.1	EEF1D	A0A8U0TAR5	elongation factor 1-delta isoform X1	Mustela putorius furo	18.9	W_VE	62500000	0	0	16000000	16000000	0	Sperm_Seminal.plasma	Tail_nucleus_whole.sperm	NA	None	NA	NA	NA	NA
XP_004745273.1	EIF4A2	A0A8U0MKF0	eukaryotic initiation factor 4A-II isoform X1	Mustela putorius furo	20.9	W_VE	39800000	0	0	25900000	25900000	0	Sperm_Seminal.plasma	Tail_whole.sperm	Testis marker	None	NA	NA	NA	NA
XP_004762394.1	ELOC	M3YFM4	elongin-C	Mustela putorius furo	24.1	W_VE	36500000	0	0	44500000	44500000	0	Sperm_Seminal.plasma	Tail_whole.sperm	NA	Carbamidomethylation	1	0	0	0
XP_004749677.1	ENTPD1	A0A8U0MMZ0	ectonucleoside triphosphate diphosphohydrolase 1 isoform X1	Mustela putorius furo	6.3	W_VE	26600000	0	0	22500000	0	22500000	NA	NA	NA	None	NA	NA	NA	NA
XP_004761958.2	EPHX1	M3XZ75	epoxide hydrolase 1	Mustela putorius furo	7.5	W_VE	70000000	0	0	42400000	42400000	0	Sperm_Seminal.plasma	whole.sperm	NA	None	NA	NA	NA	NA
XP_004739262.1	ERG28	M3YCG6	ergosterol biosynthetic protein 28 homolog isoform X2	Mustela putorius furo	22.9	W_VE	425000000	0	0	86400000	86400000	0	Sperm	Tail_head_whole.sperm	NA	None	NA	NA	NA	NA
XP_004778377.1	FKBP4	M1EPS0	peptidyl-prolyl cis-trans isomerase FKBP4	Mustela putorius furo	13.5	W_VE	126000000	0	0	17400000	17400000	0	Sperm_Seminal.plasma	Tail_whole.sperm	NA	None	NA	NA	NA	NA
XP_004738301.1	FLNB	A0A8U0MDS3	filamin-B isoform X1	Mustela putorius furo	20.5	W_VE	273000000	0	0	34500000	34500000	0	Sperm_Seminal.plasma	Tail_whole.sperm	NA	Carbamidomethylation_Oxidation	1	0	0	1
XP_004752629.1	GCLM	M3XXU6	glutamate--cysteine ligase regulatory subunit	Mustela putorius furo	20.8	W_VE	33700000	0	0	29000000	29000000	0	Sperm	whole.sperm	NA	Carbamidomethylation	1	0	0	0
XP_004754927.3	GLRX5	A0A8U0MSU7	glutaredoxin-related protein 5, mitochondrial	Mustela putorius furo	30.6	W_VE	117000000	0	0	42600000	42600000	0	Sperm	Tail_whole.sperm	NA	Carbamidomethylation	1	0	0	0
XP_004772592.1	GRN	A0A8U0N9N9	progranulin isoform X1	Mustela putorius furo	8	W_VE	23600000	0	0	16700000	16700000	0	Seminal.plasma	NA	NA	Carbamidomethylation	5	0	0	0
XP_012904563.1	H1-2	A0A8U0TAN3	histone H1.2	Mustela putorius furo	26.3	W_VE	29100000	0	0	18800000	18800000	0	Sperm_Seminal.plasma	whole.sperm	NA	Acetylation	0	1	0	0
XP_044928123.1	HAGH	A0A8U0UUQ0	hydroxyacylglutathione hydrolase, mitochondrial isoform X1	Mustela putorius furo	5.8	W_VE	12500000	0	0	9304819	9304819	0	Sperm_Seminal.plasma	whole.sperm	NA	None	NA	NA	NA	NA
XP_004755862.2	HEBP1	A0A8U0MVF0	heme-binding protein 1	Mustela putorius furo	36	W_VE	33900000	0	0	34000000	34000000	0	Sperm_Seminal.plasma	whole.sperm	NA	None	NA	NA	NA	NA
XP_004747620.2	HINT2	A0A8U0MM28	histidine triad nucleotide-binding protein 2, mitochondrial isoform X2	Mustela putorius furo	13.8	W_VE	59000000	0	0	55400000	55400000	71300000	Sperm	Tail_whole.sperm	NA	None	NA	NA	NA	NA
XP_004738432.1	HNRNPA2B1	A0A8U0R9V7	heterogeneous nuclear ribonucleoproteins A2/B1 isoform X1	Mustela putorius furo	17.3	W_VE	38000000	0	0	16400000	16400000	0	Sperm	whole.sperm	NA	None	NA	NA	NA	NA
XP_004745850.1	HPCAL1	A0A8U0TC76	hippocalcin-like protein 1	Mustela putorius furo	9.8	W_VE	18900000	0	0	9579651	9579651	0	Sperm_Seminal.plasma	whole.sperm	NA	None	NA	NA	NA	NA
XP_004775348.2	HSD11B1	M3XV65	corticosteroid 11-beta-dehydrogenase isozyme 1 isoform X1	Mustela putorius furo	35.3	W_VE	315000000	0	0	66100000	66100000	0	NA	NA	NA	Carbamidomethylation	2	0	0	0
XP_044934344.1	HTD2	A0A8U0V192	hydroxyacyl-thioester dehydratase type 2, mitochondrial	Mustela putorius furo	33.3	W_VE	28400000	0	0	12700000	12700000	0	NA	NA	NA	None	NA	NA	NA	NA
XP_004766902.1	IQGAP2	A0A8U0T250	ras	Mustela putorius furo	4.7	W_VE	83800000	0	0	51500000	51500000	0	Sperm_Seminal.plasma	whole.sperm	NA	None	NA	NA	NA	NA
XP_004767281.1	IZUMO2	A0A8U0N3V3	izumo sperm-egg fusion protein 2 isoform X1	Mustela putorius furo	10.6	W_VE	14400000	0	0	34100000	34100000	0	Sperm	Tail_whole.sperm	NA	Carbamidomethylation	3	0	0	0
XP_004766376.1	JCHAIN	M3YDP7	immunoglobulin J chain	Mustela putorius furo	31.6	W_VE	48500000	0	0	61900000	61900000	0	Sperm_Seminal.plasma	Membrane	NA	Carbamidomethylation	3	0	0	0
XP_004760827.1	KIF9	M3YUB6	kinesin-like protein KIF9 isoform X1	Mustela putorius furo	10.4	W_VE	19000000	0	0	25500000	25500000	0	Sperm	whole.sperm	NA	None	NA	NA	NA	NA
XP_004767073.1	LANCL1	G9K7V1	glutathione S-transferase LANCL1	Mustela putorius furo	11	W_VE	23300000	0	0	27000000	27000000	0	Sperm_Seminal.plasma	Tail_whole.sperm	NA	None	NA	NA	NA	NA
XP_004777949.1	LCLAT1	M3XZI5	lysocardiolipin acyltransferase 1	Mustela putorius furo	10.4	W_VE	18000000	0	0	15100000	15100000	0	NA	NA	NA	None	NA	NA	NA	NA
XP_004756489.2	LEMD1	A0A8U0MVI1	LEM domain-containing protein 1 isoform X3	Mustela putorius furo	12.2	W_VE	14400000	0	0	35400000	35400000	0	Sperm	Head_membrane	NA	Carbamidomethylation	1	0	0	0
XP_012900658.2	LOC101674880	A0A8U0NK02	60S ribosomal protein L11	Mustela putorius furo	15.7	W_VE	55100000	0	0	61600000	61600000	0	NA	NA	NA	Acetylation	0	1	0	0
XP_004740462.1	LOC101681748	M3YN20	cytochrome b-c1 complex subunit 6, mitochondrial isoform X1	Mustela putorius furo	41.2	W_VE	230000000	0	0	244000000	244000000	138000000	NA	NA	NA	Carbamidomethylation	4	0	0	0
XP_004741643.2	LOC101683013	A0A8U0MGU0	aflatoxin B1 aldehyde reductase member 2 isoform X1	Mustela putorius furo	29.9	W_VE	126000000	0	0	73100000	73100000	0	NA	NA	NA	Carbamidomethylation	2	0	0	0
XP_012915778.1	LOC101691438	A0A8U0NWR1	uncharacterized protein LOC101691438 isoform X1	Mustela putorius furo	37.9	W_VE	114000000	0	0	113000000	113000000	65600000	NA	NA	NA	Carbamidomethylation_Oxidation	1	0	0	1
XP_004741793.2	LRGUK	A0A8U0SQL3	leucine-rich repeat and guanylate kinase domain-containing protein isoform X2	Mustela putorius furo	5.2	W_VE	24600000	0	0	22900000	22900000	0	Sperm	whole.sperm	NA	None	NA	NA	NA	NA
XP_044934149.1	LYPD2	A0A8U0V128	ly6/PLAUR domain-containing protein 2	Mustela putorius furo	25.8	W_VE	39200000	0	0	28100000	28100000	0	NA	NA	NA	Carbamidomethylation	1	0	0	0
XP_004753716.1	LYRM4	M3XN76	LYR motif-containing protein 4 isoform X2	Mustela putorius furo	24.2	W_VE	264000000	0	0	138000000	138000000	185000000	Sperm	Tail_whole.sperm	NA	None	NA	NA	NA	NA
XP_012915556.2	MCEE	A0A8U0NWK6	methylmalonyl-CoA epimerase, mitochondrial isoform X1	Mustela putorius furo	36.1	W_VE	53500000	0	0	39300000	39300000	59400000	NA	NA	NA	None	NA	NA	NA	NA
XP_004773664.2	ME1	A0A8U0T4V7	NADP-dependent malic enzyme	Mustela putorius furo	24.5	W_VE	144000000	0	0	54700000	54700000	0	Sperm_Seminal.plasma	whole.sperm	NA	Carbamidomethylation	1	0	0	0
XP_004741372.1	MICOS10	A0A8U0MGL5	MICOS complex subunit MIC10	Mustela putorius furo	19.2	W_VE	55000000	0	0	74300000	74300000	164000000	NA	NA	NA	Carbamidomethylation_Acetylation_Oxidation	2	1	0	1
XP_004779261.1	MNS1	M3XSX7	meiosis-specific nuclear structural protein 1 isoform X1	Mustela putorius furo	21.2	W_VE	35900000	0	0	40100000	40100000	0	Sperm	Tail_whole.sperm	NA	None	NA	NA	NA	NA
XP_004761644.3	MOGAT3	A0A8U0MZ06	2-acylglycerol O-acyltransferase 3	Mustela putorius furo	25.2	W_VE	212000000	0	0	50700000	50700000	0	NA	NA	NA	Carbamidomethylation_Oxidation	2	0	0	2
XP_044942663.1	NAXE	A0A8U0SH61	NAD(P)H-hydrate epimerase	Mustela putorius furo	22.1	W_VE	12800000	0	0	19800000	19800000	0	Sperm_Seminal.plasma	whole.sperm	NA	Carbamidomethylation	3	0	0	0
XP_044940102.1	NDRG3	A0A8U0SBU5	protein NDRG3 isoform X1	Mustela putorius furo	17.3	W_VE	32700000	0	0	39500000	39500000	0	Sperm_Seminal.plasma	whole.sperm	NA	None	NA	NA	NA	NA
XP_004778406.2	NDUFAB1	A0A8U0T6X8	acyl carrier protein, mitochondrial	Mustela putorius furo	27.9	W_VE	202000000	0	0	166000000	166000000	0	Sperm	whole.sperm	NA	Carbamidomethylation_Oxidation	1	0	0	1
XP_044940360.1	NDUFV3	A0A8U0SCD4	NADH dehydrogenase [ubiquinone] flavoprotein 3, mitochondrial isoform X1	Mustela putorius furo	9.6	W_VE	31800000	0	0	67900000	67900000	38500000	Sperm	whole.sperm	NA	None	NA	NA	NA	NA
XP_044930815.1	NIPSNAP2	A0A8U0RTT7	protein NipSnap homolog 2 isoform X1	Mustela putorius furo	32.5	W_VE	292000000	0	0	58400000	58400000	0	Sperm	whole.sperm	NA	Carbamidomethylation	2	0	0	0
XP_004764911.2	NME1	A0A8U0NZB7	nucleoside diphosphate kinase A	Mustela putorius furo	25	W_VE	31100000	0	0	44000000	44000000	43400000	Sperm_Seminal.plasma	Tail_nucleus_whole.sperm	NA	None	NA	NA	NA	NA
XP_004738052.1	NUP155	M3YTX4	nuclear pore complex protein Nup155	Mustela putorius furo	4.6	W_VE	19000000	0	0	24900000	24900000	0	Sperm	Tail_whole.sperm	NA	None	NA	NA	NA	NA
XP_004744274.1	NUP93	M3XWV8	nuclear pore complex protein Nup93 isoform X1	Mustela putorius furo	6	W_VE	41000000	0	0	57700000	57700000	0	Sperm	Tail_whole.sperm	NA	Carbamidomethylation	1	0	0	0
XP_004742188.1	PCBP1	A0A8U0MHE2	poly(rC)-binding protein 1	Mustela putorius furo	23	W_VE	113000000	0	0	24500000	24500000	0	Sperm_Seminal.plasma	Tail_whole.sperm	NA	Carbamidomethylation	2	0	0	0
XP_004752838.1	PCMT1	A0A8U0SVN9	protein-L-isoaspartate(D-aspartate) O-methyltransferase isoform X1	Mustela putorius furo	18.9	W_VE	18000000	0	0	21300000	21300000	0	Sperm_Seminal.plasma	Tail_whole.sperm	NA	None	NA	NA	NA	NA
XP_004773518.1	PDE6D	M3Y0G7	retinal rod rhodopsin-sensitive cGMP 3',5'-cyclic phosphodiesterase subunit delta	Mustela putorius furo	8	W_VE	13400000	0	0	51800000	51800000	0	Sperm	Tail_whole.sperm	NA	None	NA	NA	NA	NA
XP_004768630.1	PDP1	M3YCE8	pyruvate dehyrogenase phosphatase catalytic subunit 1 isoform X1	Mustela putorius furo	21.4	W_VE	101000000	0	0	55100000	0	55100000	Sperm	whole.sperm	NA	Oxidation	0	0	0	1
XP_044925056.1	PHYH	A0A8U0RH57	phytanoyl-CoA dioxygenase, peroxisomal	Mustela putorius furo	9.5	W_VE	51100000	0	0	26000000	26000000	0	NA	NA	NA	None	NA	NA	NA	NA
XP_004758402.1	PKM	A0A8U0SY59	pyruvate kinase PKM isoform X1	Mustela putorius furo	80	W_VE	120000000	0	0	22900000	22900000	0	Sperm_Seminal.plasma	Tail_nucleus_whole.sperm	NA	Carbamidomethylation	2	0	0	0
XP_004763350.1	PPP3CC	M3XX01	serine/threonine-protein phosphatase 2B catalytic subunit gamma isoform isoform X1	Mustela putorius furo	13.6	W_VE	22300000	0	0	25200000	25200000	0	Sperm	whole.sperm	NA	None	NA	NA	NA	NA
XP_004770211.1	PRDX5	A0A8U0N6A6	peroxiredoxin-5, mitochondrial	Mustela putorius furo	31.2	W_VE	243000000	0	0	32500000	32500000	0	Sperm_Seminal.plasma	Tail_whole.sperm	NA	None	NA	NA	NA	NA
XP_004776771.1	PSMB4	M3XX95	proteasome subunit beta type-4 isoform X3	Mustela putorius furo	23.1	W_VE	91400000	0	0	25500000	25500000	0	Sperm_Seminal.plasma	Tail_nucleus_whole.sperm	NA	None	NA	NA	NA	NA
XP_004828422.2	PSMC3	A0A8U0T932	26S proteasome regulatory subunit 6A	Mustela putorius furo	17	W_VE	102000000	0	0	32900000	32900000	0	Sperm_Seminal.plasma	Nucleus_whole.sperm	NA	None	NA	NA	NA	NA
XP_004747137.2	PSMD11	A0A8U0SSW6	26S proteasome non-ATPase regulatory subunit 11	Mustela putorius furo	22	W_VE	29800000	0	0	34900000	34900000	0	Sperm_Seminal.plasma	Tail_nucleus_whole.sperm	NA	Acetylation	0	1	0	0
XP_004764682.1	PSMD3	G9KJ08	26S proteasome non-ATPase regulatory subunit 3	Mustela putorius furo	16.2	W_VE	38000000	0	0	25200000	25200000	0	Sperm_Seminal.plasma	Tail_head_nucleus_whole.sperm	NA	None	NA	NA	NA	NA
XP_004744617.1	PSMD7	M3Y8M4	26S proteasome non-ATPase regulatory subunit 7	Mustela putorius furo	8.3	W_VE	23500000	0	0	28800000	28800000	22800000	Sperm_Seminal.plasma	Tail_nucleus_whole.sperm	NA	None	NA	NA	NA	NA
XP_004776292.2	PSMD8	A0A8U0NCJ5	26S proteasome non-ATPase regulatory subunit 8	Mustela putorius furo	7.1	W_VE	22500000	0	0	30100000	30100000	0	Sperm_Seminal.plasma	Tail_nucleus_whole.sperm	NA	None	NA	NA	NA	NA
XP_004775740.1	PSME4	M3YH14	proteasome activator complex subunit 4 isoform X1	Mustela putorius furo	0.4	W_VE	504000000	0	0	25500000	25500000	0	Sperm_Seminal.plasma	Tail_head_nucleus_membrane_whole.sperm	NA	None	NA	NA	NA	NA
XP_004756959.1	PTGDS	M3YHI4	prostaglandin-H2 D-isomerase	Mustela putorius furo	5.2	W_VE	12300000	0	0	18900000	18900000	0	Sperm_Seminal.plasma	whole.sperm	NA	None	NA	NA	NA	NA
XP_004761967.1	PYCR2	M3XZE3	pyrroline-5-carboxylate reductase 2	Mustela putorius furo	3.4	W_VE	32700000	0	0	25700000	25700000	0	NA	NA	NA	None	NA	NA	NA	NA
XP_004752518.1	RAP1B	M3Z1D5	ras-related protein Rap-1b	Mustela putorius furo	13.6	W_VE	94500000	0	0	40200000	40200000	30700000	Sperm_Seminal.plasma	whole.sperm	NA	None	NA	NA	NA	NA
XP_004768971.1	RIDA	M3YUY4	2-iminobutanoate/2-iminopropanoate deaminase	Mustela putorius furo	25.5	W_VE	46100000	0	0	51200000	51200000	0	Sperm_Seminal.plasma	Tail	NA	Carbamidomethylation	1	0	0	0
XP_004758611.1	RNASE13	A0A8U0MX74	probable inactive ribonuclease-like protein 13	Mustela putorius furo	16.7	W_VE	38100000	0	0	31000000	31000000	60200000	Sperm_Seminal.plasma	Tail_whole.sperm	NA	Carbamidomethylation	1	0	0	0
XP_004758687.2	RPL4	A0A8U0MY18	60S ribosomal protein L4	Mustela putorius furo	10	W_VE	90800000	0	0	31000000	31000000	0	Sperm	Nucleus_whole.sperm	NA	None	NA	NA	NA	NA
XP_004738687.1	RPN1	M3Z0W3	dolichyl-diphosphooligosaccharide--protein glycosyltransferase subunit 1	Mustela putorius furo	19.8	W_VE	118000000	0	0	19900000	19900000	0	Sperm	Head_whole.sperm	NA	Carbamidomethylation	1	0	0	0
XP_012900254.1	RPS10	A0A8U0NIN0	40S ribosomal protein S10	Mustela putorius furo	13.9	W_VE	36500000	0	0	20400000	20400000	0	Sperm_Seminal.plasma	whole.sperm	NA	None	NA	NA	NA	NA
XP_004770658.1	RPS18	A0A8U0N6Q5	40S ribosomal protein S18 isoform X1	Mustela putorius furo	32.2	W_VE	98200000	0	0	48100000	48100000	0	Sperm	Tail_nucleus_whole.sperm	NA	Acetylation	0	1	0	0
XP_004768859.1	RPS20LOC123393287	A0A8U0N5K2	40S ribosomal protein S20	Mustela putorius furo	21	W_VE	117000000	0	0	40000000	40000000	0	NA	NA	NA	None	NA	NA	NA	NA
XP_004750041.1	RPS25	A0A8U0SUF6	40S ribosomal protein S25	Mustela putorius furo	19.4	W_VE	28400000	0	0	27200000	27200000	0	Sperm_Seminal.plasma	Nucleus_whole.sperm	NA	None	NA	NA	NA	NA
XP_004758105.1	RPS3A	M3Y6X9	40S ribosomal protein S3a	Mustela putorius furo	18.9	W_VE	106000000	0	0	15800000	15800000	0	Sperm_Seminal.plasma	Nucleus_whole.sperm	NA	Carbamidomethylation	1	0	0	0
XP_012910904.1	RPS7	M3Z801	40S ribosomal protein S7	Mustela putorius furo	42.8	W_VE	48500000	0	0	8047163	8047163	0	Sperm_Seminal.plasma	Tail_nucleus_whole.sperm	NA	None	NA	NA	NA	NA
XP_004763747.1	SEC11A	M3YVZ9	signal peptidase complex catalytic subunit SEC11A isoform X1	Mustela putorius furo	18	W_VE	26400000	0	0	24800000	24800000	0	Sperm	Tail_whole.sperm	NA	Oxidation	0	0	0	1
XP_004781439.3	SELENOI	A0A8U0NFT9	ethanolaminephosphotransferase 1 isoform X1	Mustela putorius furo	9.2	W_VE	286000000	0	0	25800000	25800000	0	Sperm	whole.sperm	NA	Acetylation	0	1	0	0
XP_044922924.1	SERPINB1	A0A8U0UNM0	leukocyte elastase inhibitor	Mustela putorius furo	16.1	W_VE	106000000	0	0	84900000	84900000	0	Sperm	whole.sperm	NA	Oxidation	0	0	0	1
XP_004741166.1	SH3BGRL3	M3YWC1	SH3 domain-binding glutamic acid-rich-like protein 3	Mustela putorius furo	50.5	W_VE	43300000	0	0	70400000	70400000	0	Sperm_Seminal.plasma	whole.sperm	NA	Carbamidomethylation	1	0	0	0
XP_004739814.1	SLC25A27	M3YLZ6	mitochondrial uncoupling protein 4 isoform X1	Mustela putorius furo	25.3	W_VE	53600000	0	0	41200000	41200000	0	NA	NA	NA	Carbamidomethylation	1	0	0	0
XP_004748210.1	SLC9B1	M3YD42	sodium/hydrogen exchanger 9B1 isoform X1	Mustela putorius furo	25.5	W_VE	22700000	0	0	42200000	0	42200000	NA	NA	NA	Acetylation	0	1	0	0
XP_012914294.1	SOD1	M3XPR0	superoxide dismutase [Cu-Zn]	Mustela putorius furo	57.5	W_VE	279000000	0	0	136000000	136000000	38900000	Sperm_Seminal.plasma	Nucleus_whole.sperm	NA	Carbamidomethylation	2	0	0	0
XP_004747624.1	SPAG8	A0A8U0MMB2	sperm-associated antigen 8 isoform X1	Mustela putorius furo	9.4	W_VE	31900000	0	0	43700000	43700000	0	Sperm	whole.sperm	NA	Carbamidomethylation	1	0	0	0
XP_012907399.1	SPEF2	A0A8U0TBT9	sperm flagellar protein 2	Mustela putorius furo	1.9	W_VE	26000000	0	0	12600000	0	12600000	Sperm	Head_whole.sperm	NA	Carbamidomethylation	1	0	0	0
XP_012902778.1	SPINK2	A0A8U0NJI6	serine protease inhibitor Kazal-type 2	Mustela putorius furo	51.7	W_VE	82400000	0	0	191000000	191000000	44800000	Sperm_Seminal.plasma	whole.sperm	NA	Carbamidomethylation_Oxidation	9	0	0	1
XP_004754492.1	SSR4	M3YBM6	translocon-associated protein subunit delta	Mustela putorius furo	11	W_VE	21900000	0	0	17500000	17500000	0	Sperm	Tail_whole.sperm	NA	None	NA	NA	NA	NA
XP_012911810.1	STPG4	A0A8U0NTW0	protein STPG4 isoform X1	Mustela putorius furo	23	W_VE	20600000	0	0	18600000	18600000	0	Sperm	whole.sperm	NA	Carbamidomethylation	1	0	0	0
XP_044943036.1	TEX43	A0A8U0SIV6	testis-expressed protein 43	Mustela putorius furo	31.3	W_VE	74900000	0	0	92900000	92900000	57700000	Sperm	Tail_whole.sperm	NA	Carbamidomethylation_Oxidation	1	0	0	1
XP_004776326.2	TIMM50	M3Z1Z7	mitochondrial import inner membrane translocase subunit TIM50	Mustela putorius furo	2.8	W_VE	19900000	0	0	24500000	24500000	0	Sperm	Tail_whole.sperm	NA	None	NA	NA	NA	NA
XP_004753162.1	TMED2	A0A8U0MSV9	transmembrane emp24 domain-containing protein 2 isoform X1	Mustela putorius furo	21.9	W_VE	23200000	0	0	27400000	27400000	0	Sperm	Tail_whole.sperm	NA	None	NA	NA	NA	NA
XP_004763611.1	TMEM135	G9KTU5	transmembrane protein 135 isoform X1	Mustela putorius furo	2.5	W_VE	178000000	0	0	203000000	203000000	0	NA	NA	NA	None	NA	NA	NA	NA
XP_004745677.1	TMX3	M3YYT5	protein disulfide-isomerase TMX3	Mustela putorius furo	5.3	W_VE	19800000	0	0	486000000	0	486000000	NA	NA	NA	None	NA	NA	NA	NA
XP_004743159.1	TOM1	A0A8U0SRB2	target of Myb protein 1 isoform X1	Mustela putorius furo	8.1	W_VE	25900000	0	0	14400000	14400000	0	Sperm_Seminal.plasma	whole.sperm	NA	Acetylation	0	1	0	0
XP_044939680.1	TSPO	M3YXY3	translocator protein	Mustela putorius furo	8.3	W_VE	15500000	0	0	7.256e+06	7.256e+06	0	Sperm	whole.sperm	NA	None	NA	NA	NA	NA
XP_004742646.1	TSSK1B	M3Z832	testis-specific serine/threonine-protein kinase 1	Mustela putorius furo	22.6	W_VE	51500000	0	0	48900000	0	48900000	Sperm	whole.sperm	NA	Carbamidomethylation_Acetylation	1	1	0	0
XP_004765628.1	TWF1	M3XMR1	twinfilin-1	Mustela putorius furo	10	W_VE	57900000	0	0	39100000	39100000	0	Sperm_Seminal.plasma	whole.sperm	NA	Acetylation	0	1	0	0
XP_004744881.1	UBE2D2	A0A8U0SS93	ubiquitin-conjugating enzyme E2 D2	Mustela putorius furo	36.1	W_VE	49100000	0	0	50300000	50300000	0	NA	NA	NA	Carbamidomethylation	3	0	0	0
XP_044921204.1	UBE2L3	A0A8U0RJN9	ubiquitin-conjugating enzyme E2 L3 isoform X1	Mustela putorius furo	27	W_VE	42400000	0	0	19500000	19500000	0	Sperm_Seminal.plasma	Tail_whole.sperm	NA	Carbamidomethylation	1	0	0	0
XP_004777957.1	XDH	M3Y1B5	xanthine dehydrogenase/oxidase isoform X2	Mustela putorius furo	26.7	W_VE	249000000	0	0	45700000	45700000	0	NA	NA	NA	Carbamidomethylation_Oxidation	4	0	0	1
XP_004746947.1	YWHAE	A0A8U0MLT6	14-3-3 protein epsilon isoform X1	Mustela putorius furo	44.2	W_VE	23700000	0	0	14500000	14500000	0	Sperm_Seminal.plasma	Tail_whole.sperm	NA	Acetylation_Oxidation	0	1	0	1
XP_004761683.1	YWHAG	M3YX27	14-3-3 protein gamma	Mustela putorius furo	38.9	W_VE	72200000	0	0	29600000	29600000	0	Sperm_Seminal.plasma	Tail_whole.sperm	NA	Carbamidomethylation_Acetylation	1	1	0	0
XP_044936628.1	ACLY	A0A8U0V2R6	ATP-citrate synthase isoform X1	Mustela putorius furo	11.1	Wild	116000000	0	0	0	0	0	Sperm_Seminal.plasma	Head_whole.sperm	NA	Carbamidomethylation	2	0	0	0
XP_004742135.1	ACTR2	M3Y473	actin-related protein 2	Mustela putorius furo	14.5	Wild	23500000	0	0	0	0	0	Sperm_Seminal.plasma	whole.sperm	NA	Oxidation	0	0	0	1
XP_004766237.1	AK3	M3Y0W5	GTP:AMP phosphotransferase AK3, mitochondrial	Mustela putorius furo	21.6	Wild	90600000	0	0	0	0	0	Sperm	Tail_whole.sperm	NA	None	NA	NA	NA	NA
XP_004780830.1	ANKRD22	M3Y584	ankyrin repeat domain-containing protein 22	Mustela putorius furo	21.5	Wild	23500000	0	0	0	0	0	NA	NA	NA	None	NA	NA	NA	NA
XP_044934908.1	ANXA4	A0A8U0UZY9	annexin A4 isoform X1	Mustela putorius furo	34.8	Wild	74800000	0	0	0	0	0	Sperm_Seminal.plasma	whole.sperm	NA	None	NA	NA	NA	NA
XP_004769504.1	ANXA7	A0A8U0N6R1	annexin A7 isoform X1	Mustela putorius furo	15.2	Wild	108000000	0	0	0	0	0	Seminal.plasma	NA	NA	Carbamidomethylation	1	0	0	0
XP_004745177.1	AP2M1	M3XTM1	AP-2 complex subunit mu isoform X1	Mustela putorius furo	6.1	Wild	38800000	0	0	0	0	0	Sperm_Seminal.plasma	whole.sperm	NA	None	NA	NA	NA	NA
XP_004745940.1	APOB	A0A8U0ML27	apolipoprotein B-100	Mustela putorius furo	4.4	Wild	266000000	0	0	0	0	0	Sperm_Seminal.plasma	Tail_membrane	NA	None	NA	NA	NA	NA
XP_004738296.1	ARF4	M3YZK6	ADP-ribosylation factor 4	Mustela putorius furo	38.9	Wild	20900000	0	0	0	0	0	Sperm_Seminal.plasma	Tail_whole.sperm	NA	Oxidation	0	0	0	1
XP_004760759.1	ARIH2	A0A8U0MXV4	E3 ubiquitin-protein ligase ARIH2 isoform X1	Mustela putorius furo	13.6	Wild	16300000	0	0	0	0	0	Sperm	whole.sperm	NA	Carbamidomethylation	2	0	0	0
XP_044931028.1	ARPC1A	A0A8U0RU82	actin-related protein 2/3 complex subunit 1A	Mustela putorius furo	13.2	Wild	44800000	0	0	0	0	0	Sperm_Seminal.plasma	whole.sperm	NA	None	NA	NA	NA	NA
XP_004753280.1	ARPC3	M3XSS9	actin-related protein 2/3 complex subunit 3 isoform X1	Mustela putorius furo	11.6	Wild	41900000	0	0	0	0	0	Sperm_Seminal.plasma	Tail_whole.sperm	NA	None	NA	NA	NA	NA
XP_044931679.1	ASPH	A0A8U0RZ89	aspartyl/asparaginyl beta-hydroxylase isoform X1	Mustela putorius furo	7	Wild	37800000	0	0	0	0	0	Sperm_Seminal.plasma	whole.sperm	NA	None	NA	NA	NA	NA
XP_004753278.1	ATP2A2	A0A8U0MSQ1	sarcoplasmic/endoplasmic reticulum calcium ATPase 2	Mustela putorius furo	15.5	Wild	101000000	0	0	0	0	0	Sperm	Membrane_whole.sperm	NA	Carbamidomethylation_Oxidation	2	0	0	1
XP_004776176.1	BLVRB	A0A8U0T5A0	flavin reductase (NADPH) isoform X1	Mustela putorius furo	16	Wild	50100000	0	0	0	0	0	Sperm_Seminal.plasma	Tail_whole.sperm	NA	None	NA	NA	NA	NA
XP_004769839.1	CAPZA1	M3Y0T7	F-actin-capping protein subunit alpha-1	Mustela putorius furo	28.3	Wild	21000000	0	0	0	0	0	Sperm_Seminal.plasma	Tail_whole.sperm	NA	None	NA	NA	NA	NA
XP_004769987.1	CAST	M3XZ43	calpastatin isoform X1	Mustela putorius furo	22.3	Wild	90600000	0	0	0	0	0	Sperm_Seminal.plasma	whole.sperm	NA	Carbamidomethylation	2	0	0	0
XP_004762295.1	CBS	M3YE56	cystathionine beta-synthase isoform X1	Mustela putorius furo	4.1	Wild	17500000	0	0	0	0	0	NA	NA	NA	Carbamidomethylation	1	0	0	0
XP_044922474.1	CD81	A0A8U0UN70	CD81 antigen	Mustela putorius furo	8.5	Wild	36400000	0	0	0	0	0	Seminal.plasma	NA	NA	None	NA	NA	NA	NA
XP_004742863.1	CETN1	A0A8U0MI18	centrin-1	Mustela putorius furo	11.6	Wild	22600000	0	0	0	0	0	Sperm	Tail_head_whole.sperm	NA	None	NA	NA	NA	NA
XP_004741499.1	CFAP107	M3YY52	uncharacterized protein C1orf158 homolog	Mustela putorius furo	17.4	Wild	32700000	0	0	0	0	0	Sperm	Tail_whole.sperm	NA	None	NA	NA	NA	NA
XP_004743500.2	CKAP4	A0A8U0SRD4	cytoskeleton-associated protein 4	Mustela putorius furo	20	Wild	99100000	0	0	0	0	0	Sperm	Tail_membrane_whole.sperm	NA	None	NA	NA	NA	NA
XP_004737776.1	CLINT1	A0A8U0ME03	clathrin interactor 1 isoform X1	Mustela putorius furo	3.2	Wild	34400000	0	0	0	0	0	NA	NA	Epididymis marker	None	NA	NA	NA	NA
XP_004761276.1	CMBL	M1EJZ6	carboxymethylenebutenolidase homolog isoform X1	Mustela putorius furo	6.5	Wild	396000000	0	0	0	0	0	Sperm_Seminal.plasma	Tail_whole.sperm	NA	None	NA	NA	NA	NA
XP_004761179.1	CYP4F22	M3YX94	cytochrome P450 4F22	Mustela putorius furo	2.3	Wild	6.11538e+06	0	0	0	0	0	NA	NA	NA	None	NA	NA	NA	NA
XP_004748290.1	DDX39A	M3XVC1	ATP-dependent RNA helicase DDX39A	Mustela putorius furo	9.8	Wild	14800000	0	0	0	0	0	Sperm	whole.sperm	NA	None	NA	NA	NA	NA
XP_004751670.1	DHCR24	M3Y6T6	delta(24)-sterol reductase	Mustela putorius furo	8.1	Wild	33800000	0	0	0	0	0	Sperm	whole.sperm	NA	None	NA	NA	NA	NA
XP_004745228.1	EHHADH	M3XV96	peroxisomal bifunctional enzyme isoform X1	Mustela putorius furo	5.2	Wild	112000000	0	0	0	0	0	NA	NA	NA	None	NA	NA	NA	NA
XP_004769736.1	ELAPOR1	A0A8U0N6S2	endosome/lysosome-associated apoptosis and autophagy regulator 1 isoform X1	Mustela putorius furo	7.7	Wild	17500000	0	0	0	0	0	Sperm	Membrane_whole.sperm	NA	None	NA	NA	NA	NA
XP_004752619.1	F3	M3XW75	tissue factor isoform X1	Mustela putorius furo	3.5	Wild	26600000	0	0	0	0	0	NA	NA	NA	Carbamidomethylation	1	0	0	0
XP_004749040.1	FADS6	A0A8U0MNQ6	fatty acid desaturase 6	Mustela putorius furo	6.4	Wild	30900000	0	0	0	0	0	NA	NA	NA	None	NA	NA	NA	NA
XP_004770229.1	FKBP2	M3YP73	peptidyl-prolyl cis-trans isomerase FKBP2 isoform X1	Mustela putorius furo	14.3	Wild	18800000	0	0	0	0	0	Sperm	whole.sperm	NA	None	NA	NA	NA	NA
XP_004742167.1	GFPT1	A0A8U0SQN3	glutamine--fructose-6-phosphate aminotransferase [isomerizing] 1 isoform X2	Mustela putorius furo	10	Wild	51400000	0	0	0	0	0	Sperm_Seminal.plasma	Tail_whole.sperm	NA	Carbamidomethylation	2	0	0	0
XP_004779520.2	GFUS	M3YA24	GDP-L-fucose synthase isoform X2	Mustela putorius furo	4.5	Wild	18900000	0	0	0	0	0	Sperm_Seminal.plasma	Tail_whole.sperm	NA	None	NA	NA	NA	NA
XP_004746956.1	GLOD4	A0A8U0MMQ4	glyoxalase domain-containing protein 4 isoform X1	Mustela putorius furo	12.4	Wild	30300000	0	0	0	0	0	Sperm_Seminal.plasma	whole.sperm	NA	None	NA	NA	NA	NA
XP_004765856.2	GLUD1	A0A8U0N3Y7	glutamate dehydrogenase 1, mitochondrial	Mustela putorius furo	28.5	Wild	77200000	0	0	0	0	0	Sperm	whole.sperm	NA	Carbamidomethylation	3	0	0	0
XP_004761605.1	GNB2	A0A8U0MYZ6	guanine nucleotide-binding protein	Mustela putorius furo	24.4	Wild	36800000	0	0	0	0	0	Sperm_Seminal.plasma	whole.sperm	NA	Carbamidomethylation	2	0	0	0
XP_044920645.1	GNG12	A0A8U0RA00	guanine nucleotide-binding protein	Mustela putorius furo	19.4	Wild	16900000	0	0	0	0	0	NA	NA	NA	Carbamidomethylation	1	0	0	0
XP_004749570.1	GOT1	A0A8U0MPB1	aspartate aminotransferase, cytoplasmic	Mustela putorius furo	12.3	Wild	23700000	0	0	0	0	0	Sperm_Seminal.plasma	Tail_nucleus_whole.sperm	NA	None	NA	NA	NA	NA
XP_012912528.1	GPX2	A0A8U0TED2	glutathione peroxidase 2	Mustela putorius furo	12.6	Wild	52100000	0	0	0	0	0	NA	NA	NA	Carbamidomethylation	1	0	0	0
XP_044929719.1	GSR	A0A8U0UV19	glutathione reductase, mitochondrial	Mustela putorius furo	11.6	Wild	109000000	0	0	0	0	0	Sperm_Seminal.plasma	whole.sperm	NA	Carbamidomethylation	1	0	0	0
XP_004737944.1	GZMK	M3YS94	granzyme K isoform X1	Mustela putorius furo	9.3	Wild	33800000	0	0	0	0	0	NA	NA	NA	Carbamidomethylation	2	0	0	0
XP_004752257.1	HDHD2	G9K3Y9	haloacid dehalogenase-like hydrolase domain-containing protein 2 isoform X1	Mustela putorius furo	10	Wild	15200000	0	0	0	0	0	Sperm_Seminal.plasma	whole.sperm	NA	None	NA	NA	NA	NA
XP_044925185.1	HNRNPAB	A0A8U0UR88	heterogeneous nuclear ribonucleoprotein A/B isoform X1	Mustela putorius furo	4.9	Wild	14600000	0	0	0	0	0	Sperm	whole.sperm	NA	None	NA	NA	NA	NA
XP_004742458.1	IL1RN	M3YDQ8	interleukin-1 receptor antagonist protein isoform X3	Mustela putorius furo	19	Wild	13700000	0	0	0	0	0	NA	NA	NA	Carbamidomethylation_Acetylation	1	1	0	0
XP_012914699.1	KCNU1	M3YF99	potassium channel subfamily U member 1 isoform X1	Mustela putorius furo	5.3	Wild	50000000	0	0	0	0	0	Sperm	whole.sperm	NA	None	NA	NA	NA	NA
XP_044936587.1	KRT23	A0A8U0S7P9	keratin, type I cytoskeletal 23	Mustela putorius furo	20.9	Wild	36200000	0	0	0	0	0	NA	NA	NA	None	NA	NA	NA	NA
XP_044929179.1	KRT71	A0A8U0UUJ5	keratin, type II cytoskeletal 71	Mustela putorius furo	25.5	Wild	35800000	0	0	0	0	0	Sperm	Tail	NA	None	NA	NA	NA	NA
XP_004774737.1	KRT72	A0A8U0NBB2	keratin, type II cytoskeletal 72	Mustela putorius furo	23.7	Wild	162000000	0	0	0	0	0	NA	NA	NA	Carbamidomethylation_Phosphorylation	1	0	1	0
XP_004774728.1	KRT8	A0A8U0T5B5	keratin, type II cytoskeletal 8	Mustela putorius furo	21.1	Wild	72300000	0	0	0	0	0	Sperm_Seminal.plasma	Nucleus	NA	None	NA	NA	NA	NA
XP_004737544.1	LMAN2	M3YL92	vesicular integral-membrane protein VIP36	Mustela putorius furo	3.1	Wild	19400000	0	0	0	0	0	Sperm_Seminal.plasma	Tail_head_whole.sperm	NA	None	NA	NA	NA	NA
XP_004737495.1	LMNB1	A0A8U0MD45	lamin-B1	Mustela putorius furo	11.8	Wild	19300000	0	0	0	0	0	Sperm	whole.sperm	NA	None	NA	NA	NA	NA
XP_004754437.1	LMO7	A0A8U0MTV0	LIM domain only protein 7 isoform X1	Mustela putorius furo	0.8	Wild	50800000	0	0	0	0	0	NA	NA	NA	None	NA	NA	NA	NA
XP_004773962.2	LOC101671020	A0A8U0T5A2	major vault protein	Mustela putorius furo	6.9	Wild	126000000	0	0	0	0	0	NA	NA	NA	None	NA	NA	NA	NA
XP_012905709.2	LOC101672373	A0A8U0NNB5	heterogeneous nuclear ribonucleoprotein A1-like	Mustela putorius furo	19.9	Wild	27000000	0	0	0	0	0	NA	NA	NA	Oxidation	0	0	0	1
XP_012904811.1	LOC101675829	A0A8U0NL85	60S ribosomal protein L10a	Mustela putorius furo	17.5	Wild	56400000	0	0	0	0	0	NA	NA	NA	Carbamidomethylation	2	0	0	0
XP_044921174.1	LOC101680417	A0A8U0UND8	glutathione hydrolase 1 proenzyme	Mustela putorius furo	5.8	Wild	11500000	0	0	0	0	0	NA	NA	NA	None	NA	NA	NA	NA
XP_004779186.1	LOC101687804	M1ERX6	glycolipid transfer protein	Mustela putorius furo	7.2	Wild	24200000	0	0	0	0	0	NA	NA	NA	Acetylation	0	1	0	0
XP_004833936.1	LOC101690633	A0A8U0NHM0	heterogeneous nuclear ribonucleoprotein A3 isoform X1	Mustela putorius furo	4.5	Wild	38100000	0	0	0	0	0	NA	NA	NA	None	NA	NA	NA	NA
XP_004753467.2	LOC101692145	A0A8U0MSF1	disintegrin and metalloproteinase domain-containing protein 1a-like	Mustela putorius furo	5.5	Wild	16000000	0	0	0	0	0	NA	NA	NA	Carbamidomethylation	1	0	0	0
XP_004744628.1	LOC101692672	A0A8U0MJT0	haptoglobin	Mustela putorius furo	14.1	Wild	42000000	0	0	0	0	0	NA	NA	NA	Carbamidomethylation	1	0	0	0
XP_044937875.1	LOC106003279	A0A8U0V300	glutathione S-transferase Mu 1 isoform X1	Mustela putorius furo	45.8	Wild	7314934	0	0	0	0	0	NA	NA	NA	Acetylation	0	1	0	0
XP_044919057.1	LOC106007285	A0A8U0R718	membrane cofactor protein-like	Mustela putorius furo	18.8	Wild	24100000	0	0	0	0	0	NA	NA	NA	Carbamidomethylation	2	0	0	0
XP_044921103.1	LOC123387558	A0A8U0UMX9	saoe class I histocompatibility antigen, A alpha chain-like isoform X1	Mustela putorius furo	12.6	Wild	21000000	0	0	0	0	0	NA	NA	NA	None	NA	NA	NA	NA
XP_004766690.1	LPCAT3	G9K8G8	lysophospholipid acyltransferase 5	Mustela putorius furo	5.1	Wild	126000000	0	0	0	0	0	Sperm	whole.sperm	NA	Acetylation	0	1	0	0
XP_004764884.1	LRRC59	M3YVI5	leucine-rich repeat-containing protein 59	Mustela putorius furo	10.8	Wild	47100000	0	0	0	0	0	Sperm	whole.sperm	NA	None	NA	NA	NA	NA
XP_004743708.2	MAL2	A0A8U0MIT0	protein MAL2	Mustela putorius furo	6.2	Wild	63900000	0	0	0	0	0	Sperm	whole.sperm	NA	None	NA	NA	NA	NA
XP_012908006.1	MCCC1	A0A8U0TCQ0	methylcrotonoyl-CoA carboxylase subunit alpha, mitochondrial isoform X1	Mustela putorius furo	10.7	Wild	9762668	0	0	0	0	0	Sperm	whole.sperm	NA	None	NA	NA	NA	NA
XP_004777765.1	ME2	M3YBL4	NAD-dependent malic enzyme, mitochondrial	Mustela putorius furo	3.1	Wild	21500000	0	0	0	0	0	Sperm	whole.sperm	NA	None	NA	NA	NA	NA
XP_004758059.1	MMAA	A0A8U0MWP8	methylmalonic aciduria type A protein, mitochondrial isoform X1	Mustela putorius furo	2.1	Wild	176000000	0	0	0	0	0	Sperm	whole.sperm	NA	None	NA	NA	NA	NA
XP_004760328.1	MPDU1	M3YDA8	mannose-P-dolichol utilization defect 1 protein isoform X3	Mustela putorius furo	4.5	Wild	25000000	0	0	0	0	0	NA	NA	NA	Acetylation	0	1	0	0
XP_044942475.1	MUC1	A0A8U0SGJ4	mucin-1	Mustela putorius furo	3.1	Wild	27000000	0	0	0	0	0	Seminal.plasma	NA	NA	None	NA	NA	NA	NA
XP_044944718.1	MUC13	A0A8U0SKZ4	mucin-13 isoform X1	Mustela putorius furo	6.2	Wild	12400000	0	0	0	0	0	Sperm	Head	NA	Carbamidomethylation	1	0	0	0
XP_004760841.1	MYL3	M3YUM7	myosin light chain 3	Mustela putorius furo	10.7	Wild	108000000	0	0	0	0	0	NA	NA	NA	Oxidation	0	0	0	1
XP_004752844.1	MYO6	A0A8U0MSK6	unconventional myosin-VI isoform X1	Mustela putorius furo	10.8	Wild	102000000	0	0	0	0	0	Sperm_Seminal.plasma	whole.sperm	NA	Carbamidomethylation	1	0	0	0
XP_004773211.2	NACA	A0A8U0N9P6	nascent polypeptide-associated complex subunit alpha isoform X1	Mustela putorius furo	6.8	Wild	22900000	0	0	0	0	0	Sperm_Seminal.plasma	whole.sperm	NA	None	NA	NA	NA	NA
XP_004747730.1	NANS	G9KCG9	sialic acid synthase isoform X1	Mustela putorius furo	24.5	Wild	115000000	0	0	0	0	0	Sperm_Seminal.plasma	Tail_whole.sperm	NA	None	NA	NA	NA	NA
XP_004752443.1	NAP1L1	A0A8U0NRT2	nucleosome assembly protein 1-like 1 isoform X5	Mustela putorius furo	10.7	Wild	96700000	0	0	0	0	0	Sperm_Seminal.plasma	whole.sperm	NA	None	NA	NA	NA	NA
XP_004758604.1	NDRG2	M3XM47	protein NDRG2 isoform X1	Mustela putorius furo	4.2	Wild	30900000	0	0	0	0	0	Sperm_Seminal.plasma	whole.sperm	NA	None	NA	NA	NA	NA
XP_004742171.1	NFU1	M3Y5K8	NFU1 iron-sulfur cluster scaffold homolog, mitochondrial isoform X2	Mustela putorius furo	6.6	Wild	14200000	0	0	0	0	0	Sperm	whole.sperm	NA	None	NA	NA	NA	NA
XP_004737972.1	NNT	M3YSJ4	NAD(P) transhydrogenase, mitochondrial	Mustela putorius furo	6.9	Wild	35800000	0	0	0	0	0	Sperm	Membrane	NA	None	NA	NA	NA	NA
XP_004753330.1	OAS1	M3XTW4	2'-5'-oligoadenylate synthase 1 isoform X1	Mustela putorius furo	9.3	Wild	43800000	0	0	0	0	0	NA	NA	NA	None	NA	NA	NA	NA
XP_044933927.1	PABPC1	A0A8U0S0W9	polyadenylate-binding protein 1	Mustela putorius furo	11.3	Wild	91200000	0	0	0	0	0	Sperm_Seminal.plasma	whole.sperm	NA	None	NA	NA	NA	NA
XP_004741418.1	PADI1	A0A8U0MGQ3	protein-arginine deiminase type-1 isoform X2	Mustela putorius furo	0	Wild	134000000	0	0	0	0	0	NA	NA	NA	Carbamidomethylation	2	0	0	0
XP_004745387.1	PAK2	G9KF16	serine/threonine-protein kinase PAK 2 isoform X1	Mustela putorius furo	11.7	Wild	26600000	0	0	0	0	0	NA	NA	NA	None	NA	NA	NA	NA
XP_004759518.1	PC	A0A8U0SYY2	pyruvate carboxylase, mitochondrial	Mustela putorius furo	13.2	Wild	60500000	0	0	0	0	0	Sperm	whole.sperm	NA	None	NA	NA	NA	NA
XP_004742198.1	PCYOX1	M3Y754	prenylcysteine oxidase 1	Mustela putorius furo	5.3	Wild	27900000	0	0	0	0	0	Sperm	Tail_membrane_whole.sperm	NA	None	NA	NA	NA	NA
XP_004765952.1	PDIA4	M3Y570	protein disulfide-isomerase A4	Mustela putorius furo	15	Wild	153000000	0	0	0	0	0	Sperm_Seminal.plasma	whole.sperm	NA	None	NA	NA	NA	NA
XP_044940306.1	PDXK	A0A8U0SDY9	pyridoxal kinase	Mustela putorius furo	15.7	Wild	45400000	0	0	0	0	0	Sperm_Seminal.plasma	Tail_nucleus_whole.sperm	NA	None	NA	NA	NA	NA
XP_004765259.1	PEPD	M3Y865	xaa-Pro dipeptidase	Mustela putorius furo	19.5	Wild	139000000	0	0	0	0	0	Sperm_Seminal.plasma	whole.sperm	NA	Acetylation	0	1	0	0
XP_004747982.2	PGRMC2	A0A8U0MN01	membrane-associated progesterone receptor component 2	Mustela putorius furo	3.6	Wild	27900000	0	0	0	0	0	Sperm	Tail_whole.sperm	NA	None	NA	NA	NA	NA
XP_004746400.1	PIGT	M3Z1Q7	GPI transamidase component PIG-T	Mustela putorius furo	2.2	Wild	50300000	0	0	0	0	0	Sperm_Seminal.plasma	whole.sperm	NA	Carbamidomethylation	1	0	0	0
XP_004748623.1	POC1B	M3Y868	POC1 centriolar protein homolog B isoform X1	Mustela putorius furo	3.4	Wild	16400000	0	0	0	0	0	Sperm	Tail_whole.sperm	NA	None	NA	NA	NA	NA
XP_004743828.1	PPP1R7	A0A8U0MIW7	protein phosphatase 1 regulatory subunit 7 isoform X1	Mustela putorius furo	24.3	Wild	5836437	0	0	0	0	0	Sperm_Seminal.plasma	Tail_nucleus_whole.sperm	NA	None	NA	NA	NA	NA
XP_004781105.1	PSMD13	M3YAK7	26S proteasome non-ATPase regulatory subunit 13 isoform X2	Mustela putorius furo	21.5	Wild	24500000	0	0	0	0	0	Sperm_Seminal.plasma	Tail_nucleus_whole.sperm	NA	Carbamidomethylation	1	0	0	0
XP_004778178.1	PTBP1	M3YDR1	polypyrimidine tract-binding protein 1 isoform X3	Mustela putorius furo	19	Wild	23000000	0	0	0	0	0	Sperm	whole.sperm	NA	None	NA	NA	NA	NA
XP_004752598.1	PTBP2	A0A8U0MS20	polypyrimidine tract-binding protein 2 isoform X4	Mustela putorius furo	2.8	Wild	42400000	0	0	0	0	0	NA	NA	NA	None	NA	NA	NA	NA
XP_004748457.1	RAB3D	M3Y2M9	ras-related protein Rab-3D	Mustela putorius furo	9.6	Wild	43500000	0	0	0	0	0	Sperm_Seminal.plasma	whole.sperm	NA	None	NA	NA	NA	NA
XP_004780256.2	RACK1	A0A8U0NFS2	receptor of activated protein C kinase 1	Mustela putorius furo	7.3	Wild	52800000	0	0	0	0	0	Sperm_Seminal.plasma	Tail_whole.sperm	NA	None	NA	NA	NA	NA
XP_004771317.1	RANGAP1	M3YY97	ran	Mustela putorius furo	7.6	Wild	7547019	0	0	0	0	0	Sperm_Seminal.plasma	whole.sperm	NA	None	NA	NA	NA	NA
XP_044919084.1	RMDN1	A0A8U0UJY5	regulator of microtubule dynamics protein 1 isoform X1	Mustela putorius furo	10.8	Wild	47700000	0	0	0	0	0	Sperm	whole.sperm	NA	None	NA	NA	NA	NA
XP_004781130.2	RNH1	A0A8U0NGK5	ribonuclease inhibitor isoform X3	Mustela putorius furo	12.7	Wild	19000000	0	0	0	0	0	Sperm_Seminal.plasma	Tail_whole.sperm	NA	Carbamidomethylation	1	0	0	0
XP_004756348.1	RNPEP	M3YHN5	aminopeptidase B	Mustela putorius furo	15.8	Wild	98600000	0	0	0	0	0	Sperm_Seminal.plasma	Tail_membrane_whole.sperm	NA	Carbamidomethylation	3	0	0	0
XP_004738776.1	RPL10L	M3Z7D3	60S ribosomal protein L10-like	Mustela putorius furo	11	Wild	13200000	0	0	0	0	0	Sperm	Nucleus_whole.sperm	NA	Oxidation	0	0	0	1
XP_044932403.1	RPL13	A0A8U0RY31	60S ribosomal protein L13	Mustela putorius furo	13.3	Wild	85400000	0	0	0	0	0	Sperm	Nucleus_whole.sperm	NA	None	NA	NA	NA	NA
XP_012911358.1	RPL17	A0A8U0NSX5	60S ribosomal protein L17	Mustela putorius furo	14.1	Wild	14800000	0	0	0	0	0	Sperm	Nucleus_whole.sperm	NA	None	NA	NA	NA	NA
XP_004767483.1	RPL18	A0A8U0N410	60S ribosomal protein L18	Mustela putorius furo	13.8	Wild	66100000	0	0	0	0	0	Sperm_Seminal.plasma	Nucleus_whole.sperm	NA	None	NA	NA	NA	NA
XP_004782120.1	RPL21	M3YD71	60S ribosomal protein L21	Mustela putorius furo	9.4	Wild	23600000	0	0	0	0	0	Sperm	whole.sperm	NA	None	NA	NA	NA	NA
XP_004768743.1	RPL22	A0A8U0T236	60S ribosomal protein L22	Mustela putorius furo	10.4	Wild	24900000	0	0	0	0	0	Sperm_Seminal.plasma	Tail_whole.sperm	NA	None	NA	NA	NA	NA
XP_012912006.2	RPL6	M3XTU7	60S ribosomal protein L6	Mustela putorius furo	13.5	Wild	32200000	0	0	0	0	0	Sperm_Seminal.plasma	Nucleus_whole.sperm	NA	None	NA	NA	NA	NA
XP_004779430.1	RPL8	M3Y3R9	60S ribosomal protein L8	Mustela putorius furo	13.6	Wild	64600000	0	0	0	0	0	Sperm	whole.sperm	NA	None	NA	NA	NA	NA
XP_004764070.1	RPL9	A0A8U0N129	60S ribosomal protein L9	Mustela putorius furo	24	Wild	33900000	0	0	0	0	0	Sperm	Tail_nucleus_whole.sperm	NA	None	NA	NA	NA	NA
XP_044929576.1	RPLP0	M3XVC4	60S acidic ribosomal protein P0	Mustela putorius furo	6.3	Wild	53100000	0	0	0	0	0	Sperm_Seminal.plasma	Tail_whole.sperm	NA	None	NA	NA	NA	NA
XP_004758650.1	RPLP1	M3XMA1	60S acidic ribosomal protein P1	Mustela putorius furo	42.1	Wild	24200000	0	0	0	0	0	Sperm_Seminal.plasma	whole.sperm	NA	Carbamidomethylation_Acetylation	1	1	0	0
XP_044922853.1	RPLP2	A0A8U0RD62	60S acidic ribosomal protein P2	Mustela putorius furo	60.9	Wild	113000000	0	0	0	0	0	Sperm_Seminal.plasma	Tail_whole.sperm	NA	None	NA	NA	NA	NA
XP_044940117.1	RPN2	A0A8U0SBV5	dolichyl-diphosphooligosaccharide--protein glycosyltransferase subunit 2 isoform X1	Mustela putorius furo	14.6	Wild	195000000	0	0	0	0	0	Sperm_Seminal.plasma	Tail_membrane_whole.sperm	NA	None	NA	NA	NA	NA
XP_004750373.1	RPS15A	M3YPR6	40S ribosomal protein S15a	Mustela putorius furo	33.8	Wild	79200000	0	0	0	0	0	Sperm_Seminal.plasma	Tail_whole.sperm	NA	Oxidation	0	0	0	1
XP_004763742.1	RPS17	A0A8U0T0P9	40S ribosomal protein S17	Mustela putorius furo	16.3	Wild	12100000	0	0	0	0	0	Sperm	whole.sperm	NA	Carbamidomethylation_Oxidation	1	0	0	1
XP_044926432.1	RPS21	A0A8U0RNI0	40S ribosomal protein S21	Mustela putorius furo	10.8	Wild	21400000	0	0	0	0	0	NA	NA	NA	Carbamidomethylation	1	0	0	0
XP_004773142.1	RPS26	A0A8U0NAP3	40S ribosomal protein S26	Mustela putorius furo	7.8	Wild	33500000	0	0	0	0	0	NA	NA	NA	None	NA	NA	NA	NA
XP_004768082.1	RPS3	M3YCR3	40S ribosomal protein S3	Mustela putorius furo	42.4	Wild	143000000	0	0	0	0	0	Sperm_Seminal.plasma	whole.sperm	NA	None	NA	NA	NA	NA
XP_044935597.1	RPS6	A0A8U0S5W3	40S ribosomal protein S6	Mustela putorius furo	6.2	Wild	41000000	0	0	0	0	0	Sperm	Nucleus_whole.sperm	NA	None	NA	NA	NA	NA
XP_004759362.1	RPSA	A0A8U0SYK8	40S ribosomal protein SA	Mustela putorius furo	13.2	Wild	148000000	0	0	0	0	0	Sperm_Seminal.plasma	whole.sperm	NA	None	NA	NA	NA	NA
XP_004775728.1	RTN4	A0A8U0NC10	reticulon-4 isoform X1	Mustela putorius furo	18.1	Wild	97000000	0	0	0	0	0	Sperm	Membrane_whole.sperm	NA	Carbamidomethylation	1	0	0	0
XP_004745005.1	SAR1B	M3YFA5	GTP-binding protein SAR1b	Mustela putorius furo	15.7	Wild	123000000	0	0	0	0	0	Sperm	Tail_whole.sperm	NA	Carbamidomethylation	1	0	0	0
XP_004749539.1	SCD	G9KMJ9	stearoyl-CoA desaturase isoform X1	Mustela putorius furo	4	Wild	22500000	0	0	0	0	0	Sperm	Membrane	NA	None	NA	NA	NA	NA
XP_004766495.1	SEC14L2	M3YNS7	SEC14-like protein 2	Mustela putorius furo	10.2	Wild	42800000	0	0	0	0	0	Sperm_Seminal.plasma	whole.sperm	NA	None	NA	NA	NA	NA
XP_004771093.1	SEC22B	M3XQN6	vesicle-trafficking protein SEC22b	Mustela putorius furo	3.7	Wild	25400000	0	0	0	0	0	Sperm	Tail_membrane_whole.sperm	NA	None	NA	NA	NA	NA
XP_004768920.1	SLC25A32	A0A8U0T2J8	mitochondrial folate transporter/carrier	Mustela putorius furo	3.8	Wild	13200000	0	0	0	0	0	Sperm	whole.sperm	NA	None	NA	NA	NA	NA
XP_004742880.1	SNRPD1	A0A8U0SR68	small nuclear ribonucleoprotein Sm D1	Mustela putorius furo	16.8	Wild	5819554	0	0	0	0	0	Sperm	Nucleus_whole.sperm	NA	None	NA	NA	NA	NA
XP_044925493.1	SOAT1	A0A8U0RJ74	sterol O-acyltransferase 1 isoform X1	Mustela putorius furo	3.2	Wild	23700000	0	0	0	0	0	NA	NA	NA	None	NA	NA	NA	NA
XP_004738219.1	SPCS1	A0A8U0MDP4	signal peptidase complex subunit 1	Mustela putorius furo	10.5	Wild	15500000	0	0	0	0	0	Sperm	Head_whole.sperm	NA	None	NA	NA	NA	NA
XP_044938461.1	SPTAN1	A0A8U0SAJ9	spectrin alpha chain, non-erythrocytic 1 isoform X1	Mustela putorius furo	12.5	Wild	102000000	0	0	0	0	0	Sperm_Seminal.plasma	whole.sperm	NA	None	NA	NA	NA	NA
XP_004775732.1	SPTBN1	A0A8U0NC73	spectrin beta chain, non-erythrocytic 1 isoform X1	Mustela putorius furo	3.4	Wild	27200000	0	0	0	0	0	Sperm_Seminal.plasma	whole.sperm	NA	None	NA	NA	NA	NA
XP_004766298.1	STBD1	M3YAM9	starch-binding domain-containing protein 1	Mustela putorius furo	18.3	Wild	167000000	0	0	0	0	0	Sperm	Membrane_whole.sperm	NA	None	NA	NA	NA	NA
XP_004750240.1	STT3A	M3Y523	dolichyl-diphosphooligosaccharide--protein glycosyltransferase subunit STT3A isoform X1	Mustela putorius furo	8.6	Wild	24400000	0	0	0	0	0	Sperm	Membrane_whole.sperm	NA	None	NA	NA	NA	NA
XP_044938616.1	SURF4	A0A8U0S8Z1	surfeit locus protein 4 isoform X1	Mustela putorius furo	10.8	Wild	13000000	0	0	0	0	0	Sperm_Seminal.plasma	whole.sperm	NA	None	NA	NA	NA	NA
XP_044941762.1	SYNGR2	A0A8U0SHF0	synaptogyrin-2 isoform X1	Mustela putorius furo	11.3	Wild	262000000	0	0	0	0	0	NA	NA	NA	None	NA	NA	NA	NA
XP_004774286.1	TPD52	A0A8U0NBQ6	tumor protein D52 isoform X1	Mustela putorius furo	14	Wild	14100000	0	0	0	0	0	Sperm_Seminal.plasma	whole.sperm	Prostate marker	None	NA	NA	NA	NA
XP_012909123.1	TRIM25	M3YVB8	E3 ubiquitin/ISG15 ligase TRIM25 isoform X2	Mustela putorius furo	4.2	Wild	18700000	0	0	0	0	0	Sperm_Seminal.plasma	whole.sperm	NA	None	NA	NA	NA	NA
XP_044930582.1	TSBP1	A0A8U0RUL4	testis-expressed basic protein 1 isoform X1	Mustela putorius furo	4.4	Wild	30000000	0	0	0	0	0	Sperm	Nucleus_membrane_whole.sperm	NA	None	NA	NA	NA	NA
XP_004759843.1	TSN	M3XPP8	translin isoform X1	Mustela putorius furo	6.6	Wild	26700000	0	0	0	0	0	Sperm_Seminal.plasma	whole.sperm	NA	None	NA	NA	NA	NA
XP_044921599.1	TXNL1	A0A8U0RFA9	thioredoxin-like protein 1 isoform X1	Mustela putorius furo	10.3	Wild	45200000	0	0	0	0	0	Sperm_Seminal.plasma	Tail_whole.sperm	NA	None	NA	NA	NA	NA
XP_004739465.2	UPP1	M3Z392	uridine phosphorylase 1 isoform X1	Mustela putorius furo	8.1	Wild	246000000	0	0	0	0	0	NA	NA	NA	Carbamidomethylation	2	0	0	0
XP_004759984.1	VAPB	M3Y5R4	vesicle-associated membrane protein-associated protein B/C isoform X1	Mustela putorius furo	12	Wild	32800000	0	0	0	0	0	Sperm	Membrane_whole.sperm	NA	None	NA	NA	NA	NA
XP_004769427.1	VCL	M3XW73	vinculin isoform X1	Mustela putorius furo	9.1	Wild	8536144	0	0	0	0	0	Sperm_Seminal.plasma	whole.sperm	NA	None	NA	NA	NA	NA
XP_004756235.1	YOD1	M3YEP7	ubiquitin thioesterase OTU1 isoform X3	Mustela putorius furo	2.6	Wild	10500000	0	0	0	0	0	Sperm	whole.sperm	NA	None	NA	NA	NA	NA
XP_044938101.1	YWHAB	A0A8U0S9X4	14-3-3 protein beta/alpha	Mustela putorius furo	25.8	Wild	115000000	0	0	0	0	0	Sperm_Seminal.plasma	Tail_whole.sperm	NA	Acetylation	0	1	0	0
XP_004745832.1	YWHAQ	M3YP97	14-3-3 protein theta	Mustela putorius furo	42.4	Wild	70800000	0	0	0	0	0	Sperm_Seminal.plasma	Tail_whole.sperm	NA	Carbamidomethylation_Oxidation	1	0	0	1

## Sheet: Table S1.2 (Legend)
Legend for Supplementary Table S1.2
Column	Name	Description
A	Accession	Protein accession number, for species see column "Organism"
B	Gene_Symbol	Official gene symbol
C	Uniprot	Protein ID in UniProt, for species see column "Organism"
D	Description	Protein description
E	Organism	Species used for protein identification
F	Coverage	The percentage of the protein sequence covered by identified peptides
G	Identified_Expression	Groups with a non-zero signal intensity
H	Wild.Intensity	Protein mass spectrometry (MS) signal intensity for Wild sample
I	Ctrl.Intensity	Protein MS signal intensity for Control sample
J	Carcass.Intensity	Protein MS signal intensity for Carcass sample
K	VitE.Intensity	Protein MS signal intensity for Vitamin E (both 2d gen and mixed) sample
L	VitE.2d.Intensity	Protein MS signal intensity for Vitamine E 2d gen sample
M	VitE.mix.Intensity	Protein MS signal intensity for Vitamin E mixed (2d and 1st gen) sample
N	Reported_in	Reported source (sperm or seminal plasma) from proteomics literature
O	Reproted_sperm_source	Reported sperm source (head, tail, etc) from proteomics literature
P	Genital_tract_marker	Reported source of marker from literature
Q	Specific_PTMs	Predicted posttranslational modifications from 4 checked
R	Carbamidomethylation_Count	Number of predicted observations for Carbamidomethylation PTM
S	Acetylation_Count	Number of predicted observations for Acetylation PTM
T	Phosphorylation_Count	Number of predicted observations for Phosphorylation PTM
U	Oxidation_Count	Number of predicted observations for Oxidation PTM
