# Supplementary material for: Semen proteome and transcriptome of the endangered black-footed ferret (Mustela nigripes) show association with the environment and fertility outcome
Source: Sci Rep. 2024 Mar 25;14:7063. doi: 10.1038/s41598-024-57096-w (PMC10963785; doi:10.1038/s41598-024-57096-w)
Supplement: Supplementary file 3 — Supplementary Information 3. [file 41598_2024_57096_MOESM3_ESM.csv]

Protein	Protein Description	Peptide Sequence	Modified Sequence	Prev AA	Next AA	Start	End	Assigned Modifications	Wild.Intensity	Control.Intensity	Carcass.Intensity	VitE2.Intensity	VitE.mix.Intensity	Wild.Localization	Control.Localization	Carcass.Localization	VitE2.Localization	VitE.mix.Localization
NP_001268965.1	leucine rich transmembrane and O-methyltransferase domain containing isoform LRRC51	SLTLHGNPIEEEK	SLTLHGNPIEEEK	R	G	131	143		5.03E+07	3.28E+07	0	0	0
NP_001288354.1	ornithine decarboxylase antizyme 3 isoform 1	LRPSAFSLSYIKR	LRPSAFSLSY[79.9663]IKR	R	G	6	18	10Y(79.9663)	0	0	0	3.49E+07	0				STY:79.9663@LRPS(0.032)AFS(0.020)LS(0.022)Y(0.926)IKR;
NP_001288354.1	ornithine decarboxylase antizyme 3 isoform 1	MLPCCYK	MLPC[57.0215]C[57.0215]YK	K	S	49	55	4C(57.0215), 5C(57.0215)	1.50E+08	1.62E+08	1.32E+08	1.91E+08	1.24E+08
NP_001288354.1	ornithine decarboxylase antizyme 3 isoform 1	EDLTLRPR	EDLTLRPR	R	S	63	70		0	0	1.06E+08	7.36E+07	0
NP_001288354.1	ornithine decarboxylase antizyme 3 isoform 1	EREDLTLRPR	EREDLTLRPR	K	S	61	70		5.03E+08	6.71E+08	6.69E+08	6.54E+08	3.04E+08
NP_001288354.1	ornithine decarboxylase antizyme 3 isoform 1	LRPSAFSLSYIK	LRPSAFSLSYIK	R	R	6	17		2.05E+08	2.82E+08	3.02E+08	3.02E+08	1.76E+08
NP_001288354.1	ornithine decarboxylase antizyme 3 isoform 1	LRPSAFSLSYIKR	LRPSAFSLSYIKR	R	G	6	18		6.74E+07	8.51E+07	5.93E+07	8.64E+07	0
NP_001297110.1	transferrin receptor protein 1	LHNTEFLTTMR	LHNTEFLTTMR	R	Q	144	154		0	0	0	0	0
NP_001297133.1	L-lactate dehydrogenase A chain	YSPNCKLLVVSNPVDILTYVAWK	Y[79.9663]S[79.9663]PNC[57.0215]KLLVVS[79.9663]NPVDILTYVAWK	K	I	127	149	11S(79.9663), 1Y(79.9663), 2S(79.9663), 5C(57.0215)	0	0	0	0	0					STY:79.9663@Y(0.942)S(0.942)PNCKLLVVS(0.943)NPVDILT(0.087)Y(0.086)VAWK;
NP_001297133.1	L-lactate dehydrogenase A chain	DLADELALVDVMEDKLK	DLADELALVDVM[15.9949]EDKLK	K	G	43	59	12M(15.9949)	0	4.94E+07	0	0	0		M:15.9949@DLADELALVDVM(1.000)EDKLK;
NP_001297133.1	L-lactate dehydrogenase A chain	ITVVGVGAVGMACAISILMK	ITVVGVGAVGMAC[57.0215]AISILMK	K	D	23	42	13C(57.0215)	2.37E+07	3.59E+07	4.01E+07	5.22E+07	2.05E+08
NP_001297133.1	L-lactate dehydrogenase A chain	GLYGIKDDVFLSVPCILGQNGISDVVK	GLYGIKDDVFLSVPC[57.0215]ILGQNGISDVVK	K	V	279	305	15C(57.0215)	0	0	0	0	0
NP_001297133.1	L-lactate dehydrogenase A chain	GYTSWAIGLSVADLAESIMK	GYTSWAIGLSVADLAESIM[15.9949]K	K	N	246	265	19M(15.9949)	0	0	0	0	0	M:15.9949@GYTSWAIGLSVADLAESIM(1.000)K;
NP_001297133.1	L-lactate dehydrogenase A chain	MATLKDQLIQNLLK	M[15.9949]ATLKDQLIQNLLK	-	E	1	14	1M(15.9949)	0	1.70E+07	0	0	0		M:15.9949@M(1.000)ATLKDQLIQNLLK;
NP_001297133.1	L-lactate dehydrogenase A chain	MATLKDQLIQNLLKEEHVPQNK	M[15.9949]ATLKDQLIQNLLKEEHVPQNK	-	I	1	22	1M(15.9949)	0	1.72E+08	0	0	0		M:15.9949@M(1.000)ATLKDQLIQNLLKEEHVPQNK;	M:15.9949@M(1.000)ATLKDQLIQNLLKEEHVPQNK;
NP_001297133.1	L-lactate dehydrogenase A chain	GEMMDLQHGSLFLR	GEM[15.9949]MDLQHGSLFLR	K	T	60	73	3M(15.9949)	4.74E+07	1.10E+08	0	3.34E+07	0	M:15.9949@GEM(0.939)M(0.061)DLQHGSLFLR;	M:15.9949@GEM(0.873)M(0.127)DLQHGSLFLR;		M:15.9949@GEM(0.917)M(0.083)DLQHGSLFLR;
NP_001297133.1	L-lactate dehydrogenase A chain	GEMMDLQHGSLFLR	GEM[15.9949]M[15.9949]DLQHGSLFLR	K	T	60	73	3M(15.9949), 4M(15.9949)	1.93E+07	1.25E+08	6.51E+07	0	0	M:15.9949@GEM(1.000)M(1.000)DLQHGSLFLR;	M:15.9949@GEM(1.000)M(1.000)DLQHGSLFLR;	M:15.9949@GEM(1.000)M(1.000)DLQHGSLFLR;
NP_001297133.1	L-lactate dehydrogenase A chain	GEMMDLQHGSLFLR	GEMM[15.9949]DLQHGSLFLR	K	T	60	73	4M(15.9949)	2.52E+07	4.91E+07	2.71E+07	0	0		M:15.9949@GEM(0.118)M(0.882)DLQHGSLFLR;	M:15.9949@GEM(0.081)M(0.919)DLQHGSLFLR;
NP_001297133.1	L-lactate dehydrogenase A chain	LKGEMMDLQHGSLFLR	LKGEM[15.9949]M[15.9949]DLQHGSLFLR	K	T	58	73	5M(15.9949), 6M(15.9949)	0	2.36E+07	0	0	0		M:15.9949@LKGEM(1.000)M(1.000)DLQHGSLFLR;
NP_001297133.1	L-lactate dehydrogenase A chain	VIGSGCNLDSAR	VIGSGC[57.0215]NLDSAR	R	F	158	169	6C(57.0215)	2.96E+08	0	3.65E+08	3.52E+08	1.80E+08
NP_001297133.1	L-lactate dehydrogenase A chain	VHPISTMIK	VHPISTM[15.9949]IK	R	G	270	278	7M(15.9949)	0	9.27E+07	0	0	0		M:15.9949@VHPISTM(1.000)IK;
NP_001297133.1	L-lactate dehydrogenase A chain	LGVHPLSCHGWILGEHGDSSVPVWSGVNIAGVSLK	LGVHPLSC[57.0215]HGWILGEHGDSSVPVWSGVNIAGVSLK	R	N	178	212	8C(57.0215)	0	0	0	0	0
NP_001297133.1	L-lactate dehydrogenase A chain	RVHPISTMIK	RVHPISTM[15.9949]IK	R	G	269	278	8M(15.9949)	3.14E+07	1.67E+08	4.21E+07	0	0	M:15.9949@RVHPISTM(1.000)IK;	M:15.9949@RVHPISTM(1.000)IK;	M:15.9949@RVHPISTM(1.000)IK;
NP_001297133.1	L-lactate dehydrogenase A chain	ATLKDQLIQNLLKEEHVPQNK	n[42.0106]ATLKDQLIQNLLKEEHVPQNK	M	I	2	22	N-term(42.0106)	2.13E+08	1.16E+08	0	8.75E+07	0
NP_001297133.1	L-lactate dehydrogenase A chain	DLADELALVDVMEDK	DLADELALVDVMEDK	K	L	43	57		6.56E+07	6.03E+07	4.90E+07	5.71E+07	9.28E+07
NP_001297133.1	L-lactate dehydrogenase A chain	DLADELALVDVMEDKLK	DLADELALVDVMEDKLK	K	G	43	59		1.42E+08	1.38E+08	1.91E+08	1.77E+08	0
NP_001297133.1	L-lactate dehydrogenase A chain	DLADELALVDVMEDKLKGEMMDLQHGSLFLR	DLADELALVDVMEDKLKGEMMDLQHGSLFLR	K	T	43	73		0	0	0	0	0
NP_001297133.1	L-lactate dehydrogenase A chain	DQLIQNLLK	DQLIQNLLK	K	E	6	14		4.75E+07	8.98E+07	0	5.24E+07	0
NP_001297133.1	L-lactate dehydrogenase A chain	DQLIQNLLKEEHVPQNK	DQLIQNLLKEEHVPQNK	K	I	6	22		6.34E+07	0	0	0	0
NP_001297133.1	L-lactate dehydrogenase A chain	DYNVTANSK	DYNVTANSK	K	L	82	90		4.13E+07	0	0	0	0
NP_001297133.1	L-lactate dehydrogenase A chain	FIIPNVVK	FIIPNVVK	K	Y	119	126		6.13E+08	7.49E+08	6.16E+08	5.95E+08	4.07E+08
NP_001297133.1	L-lactate dehydrogenase A chain	GEMMDLQHGSLFLR	GEMMDLQHGSLFLR	K	T	60	73		1.30E+08	1.27E+08	1.31E+08	3.02E+08	1.72E+08
NP_001297133.1	L-lactate dehydrogenase A chain	GYTSWAIGLSVADLAESIMK	GYTSWAIGLSVADLAESIMK	K	N	246	265		0	7795570	4892889.5	2.20E+07	7.39E+07
NP_001297133.1	L-lactate dehydrogenase A chain	KSADTLWGIQK	KSADTLWGIQK	K	E	318	328		0	3.20E+07	0	6.95E+07	0
NP_001297133.1	L-lactate dehydrogenase A chain	LKGEMMDLQHGSLFLR	LKGEMMDLQHGSLFLR	K	T	58	73		6.75E+07	0	8.08E+07	2.04E+08	1.11E+08
NP_001297133.1	L-lactate dehydrogenase A chain	LLVVSNPVDILTYVAWK	LLVVSNPVDILTYVAWK	K	I	133	149		2.67E+08	4.19E+08	3.08E+08	3.04E+08	2.22E+08
NP_001297133.1	L-lactate dehydrogenase A chain	LVIITAGAR	LVIITAGAR	K	Q	91	99		6.43E+08	6.95E+08	5.63E+08	5.81E+08	3.35E+08
NP_001297133.1	L-lactate dehydrogenase A chain	MATLKDQLIQNLLK	MATLKDQLIQNLLK	-	E	1	14		2.65E+07	3.16E+07	4.18E+07	5.42E+07	0
NP_001297133.1	L-lactate dehydrogenase A chain	MATLKDQLIQNLLKEEHVPQNK	MATLKDQLIQNLLKEEHVPQNK	-	I	1	22		2.51E+08	8.31E+08	1.91E+08	5.95E+08	1.13E+08
NP_001297133.1	L-lactate dehydrogenase A chain	NLHPDLGTDADKEQWK	NLHPDLGTDADKEQWK	K	E	213	228		4.65E+08	6.19E+08	6.18E+08	4.91E+08	9.20E+07
NP_001297133.1	L-lactate dehydrogenase A chain	NLHPDLGTDADKEQWKEVHK	NLHPDLGTDADKEQWKEVHK	K	Q	213	232		3.28E+08	3.45E+08	1.95E+08	2.63E+08	1.47E+08
NP_001297133.1	L-lactate dehydrogenase A chain	QVVDSAYEVIK	QVVDSAYEVIK	K	L	233	243		3.62E+08	3.90E+08	3.72E+08	4.86E+08	0
NP_001297133.1	L-lactate dehydrogenase A chain	RVHPISTMIK	RVHPISTMIK	R	G	269	278		2.78E+08	6.26E+07	1.68E+08	3.28E+08	4.25E+07
NP_001297133.1	L-lactate dehydrogenase A chain	SADTLWGIQK	SADTLWGIQK	K	E	319	328		4.41E+08	4.69E+08	3.89E+08	4.28E+08	0
NP_001297133.1	L-lactate dehydrogenase A chain	VHPISTMIK	VHPISTMIK	R	G	270	278		4.13E+07	6.28E+07	4.12E+07	7.43E+07	3.91E+07
NP_001297133.1	L-lactate dehydrogenase A chain	VTLTTEEEAR	VTLTTEEEAR	K	L	306	315		3.63E+08	4.66E+08	0	5.01E+08	0
NP_1		VCCRRYTVLR	VC[57.0215]C[57.0215]RRYTVLR	R	C	37	46	2C(57.0215), 3C(57.0215)	3.14E+07	0	0	3.06E+07	0
NP_1		YICCRSHSR	YIC[57.0215]C[57.0215]RSHSR	R	S	4	12	3C(57.0215), 4C(57.0215)	1.09E+08	0	0	7.00E+07	0
NP_1		YICCRSHSR	YIC[57.0215]C[57.0215]RS[79.9663]HSR	R	S	4	12	3C(57.0215), 4C(57.0215), 6S(79.9663)	3.22E+07	0	0	2.39E+07	0	STY:79.9663@Y(0.021)ICCRS(0.728)HS(0.251)R;			STY:79.9663@Y(0.029)ICCRS(0.866)HS(0.105)R;
NP_1		ARYICCR	ARYIC[57.0215]C[57.0215]R	M	S	2	8	5C(57.0215), 6C(57.0215)	1.01E+09	1.05E+08	2.01E+08	5.14E+08	3.09E+08
NP_1		ARYICCRSHSR	ARYIC[57.0215]C[57.0215]RSHSR	M	S	2	12	5C(57.0215), 6C(57.0215)	5.71E+08	0	0	1.63E+08	6.08E+07
NP_1		YTVLRCQR	YTVLRC[57.0215]QR	R	-	42	49	6C(57.0215)	0	0	0	0	0
NP_1		YTVLRCQRR	YTVLRC[57.0215]QRR	R	-	42	50	6C(57.0215)	3.13E+08	0	0	1.41E+08	0
NP_5		SLAGPRPGCAPPLGTPSPR	SLAGPRPGC[57.0215]APPLGTPSPR	R	R	99	117	9C(57.0215)	0	3.35E+07	3.56E+07	3.89E+07	0
XP_004737461.1	long-chain-fatty-acid--CoA ligase 6 isoform X3	GIEGSYAELCANK	GIEGSYAELC[57.0215]ANK	R	E	616	628	10C(57.0215)	0	0	0	0	0
XP_004737461.1	long-chain-fatty-acid--CoA ligase 6 isoform X3	ALHPTIFPVVPR	ALHPTIFPVVPR	K	L	357	368		3.71E+07	3.09E+07	0	2.78E+07	0
XP_004737461.1	long-chain-fatty-acid--CoA ligase 6 isoform X3	AVLLLEHVER	AVLLLEHVER	K	K	206	215		0	0	0	0	0
XP_004737461.1	long-chain-fatty-acid--CoA ligase 6 isoform X3	IFSQADTPLKR	IFSQADTPLKR	K	W	377	387		0	0	0	0	0
XP_004737461.1	long-chain-fatty-acid--CoA ligase 6 isoform X3	QDDVLISFLPLAHMFER	QDDVLISFLPLAHMFER	R	V	312	328		0	0	5606147	1.04E+07	0
XP_004737461.1	long-chain-fatty-acid--CoA ligase 6 isoform X3	SEPVAQIYVHGDSLK	SEPVAQIYVHGDSLK	R	A	580	594		0	0	0	0	0
XP_004737461.1	long-chain-fatty-acid--CoA ligase 6 isoform X3	TADISTVVVDKPQK	TADISTVVVDKPQK	R	A	192	205		1.14E+07	1.84E+07	0	1.48E+07	1.82E+07
XP_004737461.1	long-chain-fatty-acid--CoA ligase 6 isoform X3	WLLEFAAK	WLLEFAAK	R	R	388	395		0	0	0	0	0
XP_004737461.1	long-chain-fatty-acid--CoA ligase 6 isoform X3	WLPAGTLK	WLPAGTLK	K	V	544	551		1.45E+07	0	0	0	0
XP_004737479.1	histidine triad nucleotide-binding protein 1	AQAARPGGDTIFGK	AQAARPGGDTIFGK	K	I	8	21		3.63E+07	6.14E+07	4.62E+07	6.27E+07	6.09E+07
XP_004737479.1	histidine triad nucleotide-binding protein 1	KHISQISVAEDDDESLLGHLMIVGKK	KHISQISVAEDDDESLLGHLMIVGKK	K	C	58	83		0	0	0	0	0
XP_004737479.1	histidine triad nucleotide-binding protein 1	MVVNEGSDGGQSVYHVHLHVLGGR	MVVNEGSDGGQSVYHVHLHVLGGR	R	Q	96	119		0	0	0	0	0
XP_004737522.1	drebrin isoform X1	VAEFFQGVDVIVNASSVEDIDAGAIGQR	VAEFFQGVDVIVNASSVEDIDAGAIGQR	K	L	105	132		0	0	0	0	0
XP_004737529.1	profilin-3	VLLVLMGR	VLLVLM[15.9949]GR	R	R	106	113	6M(15.9949)	0	0	0	0	0		M:15.9949@VLLVLM(1.000)GR;	M:15.9949@VLLVLM(1.000)GR;
XP_004737529.1	profilin-3	DHLLSEGDGVLDAR	DHLLSEGDGVLDAR	R	T	76	89		6.47E+07	8.48E+07	1.18E+08	1.16E+08	9.95E+07
XP_004737529.1	profilin-3	GVHGGILNK	GVHGGILNK	R	T	115	123		0	0	0	0	0
XP_004737529.1	profilin-3	GYISAVLR	GYISAVLR	K	D	6	13		0	0	1.05E+08	0	0
XP_004737529.1	profilin-3	IDDVAIVGHSDNR	IDDVAIVGHSDNR	R	C	17	29		1.15E+08	1.07E+08	1.22E+08	1.27E+08	1.24E+08
XP_004737529.1	profilin-3	PGGLLAAISPQEVGVLTGHDR	PGGLLAAISPQEVGVLTGHDR	R	R	36	56		0	0	0	0	0
XP_004737529.1	profilin-3	PGGLLAAISPQEVGVLTGHDRR	PGGLLAAISPQEVGVLTGHDRR	R	T	36	57		4.84E+07	5.99E+07	8.05E+07	6.46E+07	0
XP_004737529.1	profilin-3	RTFLLSGLSVAGR	RTFLLSGLSVAGR	R	R	57	69		0	0	0	0	0
XP_004737529.1	profilin-3	TFLLSGLSVAGR	TFLLSGLSVAGR	R	R	58	69		1.24E+08	1.37E+08	1.46E+08	1.66E+08	0
XP_004737529.1	profilin-3	TFLLSGLSVAGRR	TFLLSGLSVAGRR	R	C	58	70		0	0	0	1.84E+07	0
XP_004737529.1	profilin-3	TVHELIK	TVHELIK	K	G	124	130		4.01E+07	0	0	0	0
XP_004737529.1	profilin-3	VLLVLMGR	VLLVLMGR	R	R	106	113		1.07E+08	1.22E+08	1.60E+08	1.36E+08	1.85E+08
XP_004737544.1	vesicular integral-membrane protein VIP36	NRDHDTFLAVR	NRDHDTFLAVR	R	Y	208	218		1.94E+07	0	0	0	0
XP_004737670.1	ran-binding protein 17 isoform X3	QEVLAQCFR	QEVLAQC[57.0215]FR	K	N	1032	1040	7C(57.0215)	0	0	0	0	0
XP_004737670.1	ran-binding protein 17 isoform X3	LLHSPSGITVDK	LLHSPSGITVDK	K	A	474	485		0	1.47E+07	0	8127152.5	0
XP_004737776.1	clathrin interactor 1 isoform X1	SLENYHFVDEHGKDQGINIR	SLENYHFVDEHGKDQGINIR	R	Q	110	129		3.44E+07	0	0	0	0
XP_004737784.1	cytoplasmic FMR1-interacting protein 2 isoform X1	TVEVLEPEVTK	TVEVLEPEVTK	K	L	111	121		0	0	0	0	0
XP_004737784.1	cytoplasmic FMR1-interacting protein 2 isoform X1	YAPLHLVPLIER	YAPLHLVPLIER	K	L	1053	1064		0	0	0	0	0
XP_004737786.1	protein FAM71B	LVYLLRPPVDSCSSTPTLHTAEAVPLEDDK	LVYLLRPPVDSC[57.0215]SSTPTLHTAEAVPLEDDK	K	G	175	204	12C(57.0215)	0	0	0	0	0
XP_004737786.1	protein FAM71B	LVYLLRPPVDSCSSTPTLHTAEAVPLEDDKGLMTTELHR	LVYLLRPPVDSC[57.0215]SSTPTLHTAEAVPLEDDKGLMTTELHR	K	E	175	213	12C(57.0215)	1.85E+08	1.77E+08	1.88E+08	2.29E+08	1.81E+08
XP_004737786.1	protein FAM71B	LVYLLRPPVDSCSSTPTLHTAEAVPLEDDKGLMTTELHR	LVYLLRPPVDSC[57.0215]SSTPTLHTAEAVPLEDDKGLM[15.9949]TTELHR	K	E	175	213	12C(57.0215), 33M(15.9949)	0	1.06E+08	0	0	0	M:15.9949@LVYLLRPPVDSCSSTPTLHTAEAVPLEDDKGLM(1.000)TTELHR;	M:15.9949@LVYLLRPPVDSCSSTPTLHTAEAVPLEDDKGLM(1.000)TTELHR;
XP_004737786.1	protein FAM71B	MVTVGIASTSPILPLPDVMLLAR	MVTVGIASTSPILPLPDVM[15.9949]LLAR	R	P	73	95	19M(15.9949)	0	3.00E+07	2.98E+07	0	0	M:15.9949@M(0.034)VTVGIASTSPILPLPDVM(0.966)LLAR;	M:15.9949@M(0.045)VTVGIASTSPILPLPDVM(0.955)LLAR;	M:15.9949@M(0.040)VTVGIASTSPILPLPDVM(0.960)LLAR;
XP_004737786.1	protein FAM71B	MVTVGIASTSPILPLPDVMLLARPTK	MVTVGIASTSPILPLPDVM[15.9949]LLARPTK	R	I	73	98	19M(15.9949)	2.84E+07	4.16E+07	0	0	0	M:15.9949@M(0.035)VTVGIASTSPILPLPDVM(0.965)LLARPTK;	M:15.9949@M(0.043)VTVGIASTSPILPLPDVM(0.957)LLARPTK;
XP_004737786.1	protein FAM71B	MPGSPAVAR	M[15.9949]PGSPAVAR	R	A	250	258	1M(15.9949)	0	0	0	0	0			M:15.9949@M(1.000)PGSPAVAR;
XP_004737786.1	protein FAM71B	MVTVGIASTSPILPLPDVMLLAR	M[15.9949]VTVGIASTSPILPLPDVMLLAR	R	P	73	95	1M(15.9949)	3.21E+07	2.60E+07	2.91E+07	2.18E+07	0	M:15.9949@M(0.967)VTVGIASTSPILPLPDVM(0.033)LLAR;	M:15.9949@M(0.957)VTVGIASTSPILPLPDVM(0.043)LLAR;	M:15.9949@M(0.965)VTVGIASTSPILPLPDVM(0.035)LLAR;	M:15.9949@M(0.954)VTVGIASTSPILPLPDVM(0.046)LLAR;	M:15.9949@M(0.937)VTVGIASTSPILPLPDVM(0.063)LLAR;
XP_004737786.1	protein FAM71B	MVTVGIASTSPILPLPDVMLLARPTK	M[15.9949]VTVGIASTSPILPLPDVMLLARPTK	R	I	73	98	1M(15.9949)	5.46E+07	0	0	2.57E+07	0	M:15.9949@M(0.965)VTVGIASTSPILPLPDVM(0.035)LLARPTK;	M:15.9949@M(0.956)VTVGIASTSPILPLPDVM(0.044)LLARPTK;		M:15.9949@M(0.959)VTVGIASTSPILPLPDVM(0.041)LLARPTK;
XP_004737786.1	protein FAM71B	TSSTGQVSTALSGATSR	T[79.9663]SSTGQVSTALSGATSR	K	S	306	322	1T(79.9663)	0	5.05E+07	4.81E+07	0	0		STY:79.9663@T(0.244)S(0.244)S(0.244)T(0.244)GQVS(0.006)T(0.005)ALS(0.005)GAT(0.005)S(0.005)R;	STY:79.9663@T(0.246)S(0.246)S(0.246)T(0.246)GQVS(0.004)T(0.003)ALS(0.003)GAT(0.003)S(0.003)R;
XP_004737786.1	protein FAM71B	ICEEHVR	IC[57.0215]EEHVR	K	H	99	105	2C(57.0215)	9.87E+07	1.50E+08	1.48E+08	1.77E+08	8.76E+07
XP_004737786.1	protein FAM71B	SMGVFNTSMGDLQR	SM[15.9949]GVFNTSMGDLQR	R	Q	21	34	2M(15.9949)	0	0	0	0	0	M:15.9949@SM(0.961)GVFNTSM(0.039)GDLQR;
XP_004737786.1	protein FAM71B	TMSSECLLPYYTAHSYR	TM[15.9949]S[79.9663]SEC[57.0215]LLPYYTAHSYR	R	S	4	20	2M(15.9949), 3S(79.9663), 6C(57.0215)	0	0	0	0	0	STY:79.9663@T(0.030)MS(0.896)S(0.050)ECLLPY(0.005)Y(0.005)T(0.005)AHS(0.005)Y(0.005)R;M:15.9949@TM(1.000)SSECLLPYYTAHSYR;
XP_004737786.1	protein FAM71B	TMSSECLLPYYTAHSYR	TM[15.9949]SS[79.9663]EC[57.0215]LLPYYTAHSYR	R	S	4	20	2M(15.9949), 4S(79.9663), 6C(57.0215)	0	0	0	0	0		STY:79.9663@T(0.019)MS(0.044)S(0.904)ECLLPY(0.007)Y(0.007)T(0.007)AHS(0.007)Y(0.007)R;M:15.9949@TM(1.000)SSECLLPYYTAHSYR;
XP_004737786.1	protein FAM71B	TMSSECLLPYYTAHSYR	TM[15.9949]SSEC[57.0215]LLPYYTAHSYR	R	S	4	20	2M(15.9949), 6C(57.0215)	0	7.22E+07	0	0	0		M:15.9949@TM(1.000)SSECLLPYYTAHSYR;	M:15.9949@TM(1.000)SSECLLPYYTAHSYR;
XP_004737786.1	protein FAM71B	SMGVFNTSMGDLQR	SM[15.9949]GVFNTS[79.9663]MGDLQR	R	Q	21	34	2M(15.9949), 8S(79.9663)	3.19E+07	3.20E+07	0	0	0	STY:79.9663@S(0.036)MGVFNT(0.068)S(0.896)MGDLQR;M:15.9949@SM(0.939)GVFNTSM(0.061)GDLQR;	STY:79.9663@S(0.045)MGVFNT(0.081)S(0.874)MGDLQR;M:15.9949@SM(0.941)GVFNTSM(0.059)GDLQR;
XP_004737786.1	protein FAM71B	SMGVFNTSMGDLQR	SM[15.9949]GVFNTS[79.9663]M[15.9949]GDLQR	R	Q	21	34	2M(15.9949), 8S(79.9663), 9M(15.9949)	1.79E+07	3.16E+07	0	0	0	STY:79.9663@S(0.017)MGVFNT(0.107)S(0.876)MGDLQR;M:15.9949@SM(1.000)GVFNTSM(1.000)GDLQR;	STY:79.9663@S(0.025)MGVFNT(0.135)S(0.840)MGDLQR;M:15.9949@SM(1.000)GVFNTSM(1.000)GDLQR;
XP_004737786.1	protein FAM71B	SMGVFNTSMGDLQR	SM[15.9949]GVFNTSM[15.9949]GDLQR	R	Q	21	34	2M(15.9949), 9M(15.9949)	4.20E+07	6.07E+07	4.13E+07	0	0	M:15.9949@SM(1.000)GVFNTSM(1.000)GDLQR;	M:15.9949@SM(1.000)GVFNTSM(1.000)GDLQR;	M:15.9949@SM(1.000)GVFNTSM(1.000)GDLQR;
XP_004737786.1	protein FAM71B	KSSKIGSFLK	KSS[79.9663]KIGSFLK	K	N	532	541	3S(79.9663)	0	0	0	0	0			STY:79.9663@KS(0.108)S(0.860)KIGS(0.031)FLK;
XP_004737786.1	protein FAM71B	TSSTGQVSTALSGATSR	TSS[79.9663]TGQVSTALSGATSR	K	S	306	322	3S(79.9663)	0	0	0	4.19E+07	0				STY:79.9663@T(0.042)S(0.042)S(0.862)T(0.025)GQVS(0.006)T(0.006)ALS(0.006)GAT(0.006)S(0.006)R;
XP_004737786.1	protein FAM71B	TMSSECLLPYYTAHSYR	TMS[79.9663]SEC[57.0215]LLPYYTAHSYR	R	S	4	20	3S(79.9663), 6C(57.0215)	0	0	0	4.13E+07	0				STY:79.9663@T(0.011)MS(0.931)S(0.028)ECLLPY(0.006)Y(0.006)T(0.006)AHS(0.006)Y(0.006)R;	STY:79.9663@T(0.057)MS(0.815)S(0.083)ECLLPY(0.010)Y(0.009)T(0.009)AHS(0.009)Y(0.009)R;
XP_004737786.1	protein FAM71B	AAACSAVGPLVSTLQSEGYMSER	AAAC[57.0215]SAVGPLVSTLQSEGYMSER	K	D	392	414	4C(57.0215)	0	8.69E+07	0	1.65E+08	0
XP_004737786.1	protein FAM71B	YAPMFESDFIQISK	YAPM[15.9949]FESDFIQISK	K	K	47	60	4M(15.9949)	0	2.67E+08	1.46E+08	0	0	M:15.9949@YAPM(1.000)FESDFIQISK;	M:15.9949@YAPM(1.000)FESDFIQISK;	M:15.9949@YAPM(1.000)FESDFIQISK;	M:15.9949@YAPM(1.000)FESDFIQISK;
XP_004737786.1	protein FAM71B	EDLFCYWEK	EDLFC[57.0215]YWEK	R	L	166	174	5C(57.0215)	2.33E+08	3.18E+08	0	3.25E+08	0
XP_004737786.1	protein FAM71B	TVVRSHDRGLDFVAK	TVVRS[79.9663]HDRGLDFVAK	K	T	551	565	5S(79.9663)	1.69E+07	0	0	2.13E+07	0	STY:79.9663@T(0.041)VVRS(0.959)HDRGLDFVAK;			STY:79.9663@T(0.058)VVRS(0.942)HDRGLDFVAK;
XP_004737786.1	protein FAM71B	VIPGSKTVVR	VIPGS[79.9663]KTVVR	K	S	545	554	5S(79.9663)	0	0	0	1.97E+07	0				STY:79.9663@VIPGS(0.936)KT(0.064)VVR;
XP_004737786.1	protein FAM71B	TMSSECLLPYYTAHSYR	TMSSEC[57.0215]LLPYYTAHSYR	R	S	4	20	6C(57.0215)	1.01E+08	9.53E+07	1.21E+08	2.01E+08	7.20E+07
XP_004737786.1	protein FAM71B	TFYLQLCPSSDAR	TFYLQLC[57.0215]PSSDAR	R	E	153	165	7C(57.0215)	4.02E+08	4.05E+08	5.70E+08	0	6.43E+08
XP_004737786.1	protein FAM71B	SMGVFNTSMGDLQR	SMGVFNT[79.9663]SMGDLQR	R	Q	21	34	7T(79.9663)	0	0	0	0	0			STY:79.9663@S(0.021)MGVFNT(0.490)S(0.490)MGDLQR;
XP_004737786.1	protein FAM71B	SMGVFNTSMGDLQR	SMGVFNTS[79.9663]MGDLQR	R	Q	21	34	8S(79.9663)	0	0	0	1.17E+08	0	STY:79.9663@S(0.027)MGVFNT(0.039)S(0.934)MGDLQR;			STY:79.9663@S(0.038)MGVFNT(0.359)S(0.602)MGDLQR;
XP_004737786.1	protein FAM71B	SMGVFNTSMGDLQR	SMGVFNTS[79.9663]M[15.9949]GDLQR	R	Q	21	34	8S(79.9663), 9M(15.9949)	0	0	0	0	0	STY:79.9663@S(0.028)MGVFNT(0.281)S(0.691)MGDLQR;M:15.9949@SM(0.037)GVFNTSM(0.963)GDLQR;
XP_004737786.1	protein FAM71B	AAGTAEGAAAR	AAGTAEGAAAR	R	A	259	269		0	0	0	0	0
XP_004737786.1	protein FAM71B	ATSSGYAGGEGLHHAHSR	ATSSGYAGGEGLHHAHSR	R	M	232	249		0	7.95E+07	4.55E+07	1.08E+08	0
XP_004737786.1	protein FAM71B	EGDRDEFR	EGDRDEFR	R	L	214	221		0	1.04E+08	0	0	0
XP_004737786.1	protein FAM71B	GEVIDVHNR	GEVIDVHNR	K	V	62	70		0	0	0	0	0
XP_004737786.1	protein FAM71B	GLDFVAK	GLDFVAK	R	T	559	565		2.55E+08	2.07E+08	3.01E+08	2.42E+08	1.77E+08
XP_004737786.1	protein FAM71B	GLMTTELHR	GLMTTELHR	K	E	205	213		1.01E+08	6.88E+07	3.68E+07	4.16E+07	4.40E+07
XP_004737786.1	protein FAM71B	ISIHDREK	ISIHDREK	K	Q	134	141		0	9.98E+07	1.11E+08	9.14E+07	1.69E+08
XP_004737786.1	protein FAM71B	KGEVIDVHNR	KGEVIDVHNR	K	V	61	70		2.66E+08	2.41E+08	1.79E+08	2.48E+08	2.90E+08
XP_004737786.1	protein FAM71B	LEKAPGSK	LEKAPGSK	K	D	576	583		0	0	3.02E+07	0	0
XP_004737786.1	protein FAM71B	MPGSPAVAR	MPGSPAVAR	R	A	250	258		5.95E+07	0	0	1.36E+08	8.27E+07
XP_004737786.1	protein FAM71B	MVTVGIASTSPILPLPDVMLLAR	MVTVGIASTSPILPLPDVMLLAR	R	P	73	95		1.03E+08	1.08E+08	1.02E+08	1.05E+08	9.73E+07
XP_004737786.1	protein FAM71B	MVTVGIASTSPILPLPDVMLLARPTK	MVTVGIASTSPILPLPDVMLLARPTK	R	I	73	98		1.61E+08	1.53E+08	1.13E+08	1.68E+08	1.26E+08
XP_004737786.1	protein FAM71B	QLYKGGEYDIFK	QLYKGGEYDIFK	R	Y	35	46		2.13E+07	0	0	3.65E+07	0
XP_004737786.1	protein FAM71B	SITSSGAVSK	SITSSGAVSK	K	K	522	531		4.34E+07	0	0	6.89E+07	0
XP_004737786.1	protein FAM71B	SITSSGAVSKK	SITSSGAVSKK	K	S	522	532		3.34E+07	6.05E+07	5.45E+07	4.81E+07	0
XP_004737786.1	protein FAM71B	SLSGDDKR	SLSGDDKR	R	E	473	480		0	0	2.78E+07	0	0
XP_004737786.1	protein FAM71B	SMGVFNTSMGDLQR	SMGVFNTSMGDLQR	R	Q	21	34		1.18E+08	0	0	3.09E+08	0
XP_004737786.1	protein FAM71B	TSSSSGALSLAATK	TSSSSGALSLAATK	K	T	292	305		0	1.11E+08	6.77E+07	6.36E+07	2.77E+07
XP_004737786.1	protein FAM71B	TSSTGQVSTALSGATSR	TSSTGQVSTALSGATSR	K	S	306	322		0	3.22E+07	4.89E+07	5.07E+07	0
XP_004737786.1	protein FAM71B	YAPMFESDFIQISK	YAPMFESDFIQISK	K	K	47	60		4.92E+08	3.63E+08	2.87E+08	4.71E+08	4.03E+08
XP_004737834.1	copper transport protein ATOX1 isoform X1	AVSYLGPK	AVSYLGPK	K	-	89	96		0	0	0	0	0
XP_004737834.1	copper transport protein ATOX1 isoform X1	LGGVEFDIDLPNKK	LGGVEFDIDLPNKK	K	V	54	67		6.80E+07	1.82E+07	0	5.41E+07	0
XP_004737838.1	SPARC isoform X1	TFDSSCHFFATK	TFDSSC[57.0215]HFFATK	K	C	119	130	6C(57.0215)	0	0	2.39E+07	0	0
XP_004737838.1	SPARC isoform X1	APLIPMEHCTTR	APLIPMEHC[57.0215]TTR	R	F	258	269	9C(57.0215)	2.61E+07	0	0	3.62E+07	0
XP_004737838.1	SPARC isoform X1	LHLDYIGPCK	LHLDYIGPC[57.0215]K	K	Y	142	151	9C(57.0215)	0	3.83E+07	9.50E+07	2.76E+07	2.20E+07
XP_004737838.1	SPARC isoform X1	LEAGDHPVELLAR	LEAGDHPVELLAR	R	D	207	219		0	1.60E+08	1.57E+08	1.31E+08	6.68E+07
XP_004737838.1	SPARC isoform X1	NVLVTLYER	NVLVTLYER	K	D	174	182		2.92E+07	0	0	0	0
XP_004737838.1	SPARC isoform X1	RLEAGDHPVELLAR	RLEAGDHPVELLAR	K	D	206	219		1.20E+07	0	0	0	0
XP_004737850.1	annexin A6 isoform X1	SEISGDLAR	SEISGDLAR	K	L	419	427		4.35E+07	0	0	3.51E+07	0
XP_004737857.2	glutathione peroxidase 3	FLVGPDGIPIMR	FLVGPDGIPIM[15.9949]R	K	W	186	197	11M(15.9949)	0	7.16E+07	1.12E+08	0	0		M:15.9949@FLVGPDGIPIM(1.000)R;	M:15.9949@FLVGPDGIPIM(1.000)R;
XP_004737857.2	glutathione peroxidase 3	FLVGPDGIPIMR	FLVGPDGIPIMR	K	W	186	197		4.28E+07	8.34E+07	1.30E+08	7.55E+07	8.35E+07
XP_004737857.2	glutathione peroxidase 3	HVRPGGGFVPNFQLFEK	HVRPGGGFVPNFQLFEK	K	G	121	137		0	1.07E+08	3.04E+08	6.97E+07	0
XP_004737857.2	glutathione peroxidase 3	LFWEPMK	LFWEPMK	R	V	169	175		0	0	1.18E+08	3.60E+07	6.19E+07
XP_004737857.2	glutathione peroxidase 3	LFWEPMKVHDIR	LFWEPMKVHDIR	R	W	169	180		0	1.23E+07	0	2.00E+07	0
XP_004737857.2	glutathione peroxidase 3	MDILAYMR	MDILAYMR	K	R	209	216		0	0	4.81E+07	0	0
XP_004737857.2	glutathione peroxidase 3	QEPGENSEILPSLK	QEPGENSEILPSLK	K	H	107	120		0	0	0	0	0
XP_004737915.1	casein kinase I isoform X2	MSTPVEVLCK	MSTPVEVLC[57.0215]K	K	G	269	278	9C(57.0215)	1.34E+07	0	0	2.85E+07	0
XP_004737915.1	casein kinase I isoform X2	DIKPDNFLMGIGR	DIKPDNFLM[15.9949]GIGR	R	H	136	148	9M(15.9949)	1.21E+07	3.30E+07	0	0	0	M:15.9949@DIKPDNFLM(1.000)GIGR;	M:15.9949@DIKPDNFLM(1.000)GIGR;	M:15.9949@DIKPDNFLM(1.000)GIGR;
XP_004737915.1	casein kinase I isoform X2	AEFIVGGK	AEFIVGGK	K	Y	9	16		2.36E+07	2.92E+07	3.47E+07	0	2.73E+07
XP_004737915.1	casein kinase I isoform X2	DIKPDNFLMGIGR	DIKPDNFLMGIGR	R	H	136	148		0	0	0	1.83E+07	3.81E+07
XP_004737915.1	casein kinase I isoform X2	HPQLLYESK	HPQLLYESK	R	L	54	62		0	3.24E+07	5.01E+07	3.12E+07	0
XP_004737915.1	casein kinase I isoform X2	ILQGGVGIPHIR	ILQGGVGIPHIR	K	W	66	77		6.06E+07	1.19E+08	1.14E+08	1.06E+08	8.10E+07
XP_004737915.1	casein kinase I isoform X2	TSLPWQGLK	TSLPWQGLK	R	A	245	253		5.95E+07	1.13E+08	1.09E+08	6.41E+07	8.83E+07
XP_004737915.1	casein kinase I isoform X2	TVLMLADQMISR	TVLMLADQMISR	K	I	112	123		0	7.18E+07	6.46E+07	5.35E+07	0
XP_004737944.1	granzyme K isoform X1	GQKDSCQGDSGGPLVCK	GQKDSC[57.0215]QGDSGGPLVC[57.0215]K	R	G	205	221	16C(57.0215), 6C(57.0215)	3.38E+07	0	0	0	0
XP_004737945.1	endothelial cell-specific molecule 1	VCAAGLGETCYR	VC[57.0215]AAGLGETC[57.0215]YR	R	T	56	67	10C(57.0215), 2C(57.0215)	0	0	0	1.61E+07	0
XP_004737951.1	NADH dehydrogenase [ubiquinone] iron-sulfur protein 4, mitochondrial	ERWENPLMGWASTADPLSNMVLTFSTK	ERWENPLM[15.9949]GWASTADPLSNMVLTFSTK	R	E	105	131	8M(15.9949)	0	0	0	0	0				M:15.9949@ERWENPLM(0.888)GWASTADPLSNM(0.112)VLTFSTK;
XP_004737951.1	NADH dehydrogenase [ubiquinone] iron-sulfur protein 4, mitochondrial	EDAAAFAEKNGWSYDIEER	EDAAAFAEKNGWSYDIEER	K	K	132	150		0	0	0	0	0
XP_004737951.1	NADH dehydrogenase [ubiquinone] iron-sulfur protein 4, mitochondrial	ERWENPLMGWASTADPLSNMVLTFSTK	ERWENPLMGWASTADPLSNMVLTFSTK	R	E	105	131		0	0	0	0	0
XP_004737951.1	NADH dehydrogenase [ubiquinone] iron-sulfur protein 4, mitochondrial	LDITTLTGVPEEHIK	LDITTLTGVPEEHIK	K	T	59	73		1.01E+08	8.53E+07	0	9.26E+07	1.04E+08
XP_004737951.1	NADH dehydrogenase [ubiquinone] iron-sulfur protein 4, mitochondrial	NGWSYDIEER	NGWSYDIEER	K	K	141	150		0	0	0	0	0
XP_004737951.1	NADH dehydrogenase [ubiquinone] iron-sulfur protein 4, mitochondrial	QLITVDEK	QLITVDEK	R	L	51	58		0	0	0	0	0
XP_004737951.1	NADH dehydrogenase [ubiquinone] iron-sulfur protein 4, mitochondrial	QLITVDEKLDITTLTGVPEEHIK	QLITVDEKLDITTLTGVPEEHIK	R	T	51	73		3.97E+07	0	0	5.80E+07	0
XP_004737951.1	NADH dehydrogenase [ubiquinone] iron-sulfur protein 4, mitochondrial	SYGANFSWNKR	SYGANFSWNKR	K	T	159	169		1.91E+07	0	3.16E+07	2.46E+07	1.95E+07
XP_004737951.1	NADH dehydrogenase [ubiquinone] iron-sulfur protein 4, mitochondrial	WKMEFDTR	WKMEFDTR	K	E	97	104		3.10E+07	0	2.46E+07	3.50E+07	0
XP_004737972.1	NAD(P) transhydrogenase, mitochondrial	EVLASDLVVK	EVLASDLVVK	K	V	119	128		1.26E+07	0	0	0	0
XP_004737972.1	NAD(P) transhydrogenase, mitochondrial	GVTHIGYTDLPSR	GVTHIGYTDLPSR	K	M	368	380		2.31E+07	0	0	0	0
XP_004737988.1	C-C motif chemokine 28 isoform X2	ICVSPHSPVIK	IC[57.0215]VSPHSPVIK	R	Q	71	81	2C(57.0215)	0	0	3.57E+07	2.67E+07	0
XP_004737988.1	C-C motif chemokine 28 isoform X2	ADGDCDLAAVILHVR	ADGDC[57.0215]DLAAVILHVR	R	R	53	67	5C(57.0215)	0	0	3.70E+07	3.24E+07	0
XP_004738009.2	succinyl-CoA:3-ketoacid coenzyme A transferase 1, mitochondrial isoform X1	GGHVNLTMLGAMQVSK	GGHVNLTMLGAM[15.9949]QVSK	R	Y	391	406	12M(15.9949)	6.94E+07	6.55E+07	3.73E+07	0	3.77E+07	M:15.9949@GGHVNLTM(0.039)LGAM(0.961)QVSK;	M:15.9949@GGHVNLTM(0.046)LGAM(0.954)QVSK;	M:15.9949@GGHVNLTM(0.036)LGAM(0.964)QVSK;		M:15.9949@GGHVNLTM(0.093)LGAM(0.907)QVSK;
XP_004738009.2	succinyl-CoA:3-ketoacid coenzyme A transferase 1, mitochondrial isoform X1	DIPDGATILVGGFGLCGIPENLIGALLK	DIPDGATILVGGFGLC[57.0215]GIPENLIGALLK	K	T	52	79	16C(57.0215)	0	0	0	2.48E+07	0
XP_004738009.2	succinyl-CoA:3-ketoacid coenzyme A transferase 1, mitochondrial isoform X1	CTLPLTGK	C[57.0215]TLPLTGK	K	Q	456	463	1C(57.0215)	1.80E+08	1.57E+08	0	0	1.79E+08
XP_004738009.2	succinyl-CoA:3-ketoacid coenzyme A transferase 1, mitochondrial isoform X1	MVSSYVGENAEFER	M[15.9949]VSSYVGENAEFER	R	Q	111	124	1M(15.9949)	3.67E+07	4.70E+07	0	0	0	M:15.9949@M(1.000)VSSYVGENAEFER;	M:15.9949@M(1.000)VSSYVGENAEFER;	M:15.9949@M(1.000)VSSYVGENAEFER;
XP_004738009.2	succinyl-CoA:3-ketoacid coenzyme A transferase 1, mitochondrial isoform X1	GMGGAMDLVSSAK	GM[15.9949]GGAMDLVSSAK	K	T	422	434	2M(15.9949)	6.90E+07	0	1.88E+08	0	0	M:15.9949@GM(0.967)GGAM(0.033)DLVSSAK;		M:15.9949@GM(0.966)GGAM(0.034)DLVSSAK;
XP_004738009.2	succinyl-CoA:3-ketoacid coenzyme A transferase 1, mitochondrial isoform X1	GMGGAMDLVSSAK	GM[15.9949]GGAM[15.9949]DLVSSAK	K	T	422	434	2M(15.9949), 6M(15.9949)	0	3.37E+07	0	0	0		M:15.9949@GM(1.000)GGAM(1.000)DLVSSAK;	M:15.9949@GM(1.000)GGAM(1.000)DLVSSAK;
XP_004738009.2	succinyl-CoA:3-ketoacid coenzyme A transferase 1, mitochondrial isoform X1	STGCDFAVSPK	STGC[57.0215]DFAVSPK	K	L	501	511	4C(57.0215)	2.21E+08	1.89E+08	1.58E+08	1.62E+08	1.69E+08
XP_004738009.2	succinyl-CoA:3-ketoacid coenzyme A transferase 1, mitochondrial isoform X1	GMGGAMDLVSSAK	GMGGAM[15.9949]DLVSSAK	K	T	422	434	6M(15.9949)	2.32E+07	2.51E+07	2.43E+07	0	0	M:15.9949@GM(0.037)GGAM(0.963)DLVSSAK;	M:15.9949@GM(0.051)GGAM(0.949)DLVSSAK;	M:15.9949@GM(0.041)GGAM(0.959)DLVSSAK;
XP_004738009.2	succinyl-CoA:3-ketoacid coenzyme A transferase 1, mitochondrial isoform X1	NFNLPMCK	NFNLPM[15.9949]C[57.0215]K	R	A	229	236	6M(15.9949), 7C(57.0215)	3.09E+07	7.50E+07	5.47E+07	0	0	M:15.9949@NFNLPM(1.000)CK;	M:15.9949@NFNLPM(1.000)CK;	M:15.9949@NFNLPM(1.000)CK;
XP_004738009.2	succinyl-CoA:3-ketoacid coenzyme A transferase 1, mitochondrial isoform X1	NFNLPMCK	NFNLPMC[57.0215]K	R	A	229	236	7C(57.0215)	1.63E+08	6.59E+07	9.54E+07	1.43E+08	2.47E+08
XP_004738009.2	succinyl-CoA:3-ketoacid coenzyme A transferase 1, mitochondrial isoform X1	GGHVNLTMLGAMQVSK	GGHVNLTM[15.9949]LGAMQVSK	R	Y	391	406	8M(15.9949)	0	6.55E+07	3.01E+07	0	0		M:15.9949@GGHVNLTM(0.670)LGAM(0.330)QVSK;	M:15.9949@GGHVNLTM(0.521)LGAM(0.479)QVSK;
XP_004738009.2	succinyl-CoA:3-ketoacid coenzyme A transferase 1, mitochondrial isoform X1	YGDLANWMIPGK	YGDLANWM[15.9949]IPGK	K	M	407	418	8M(15.9949)	7.76E+07	1.53E+08	0	0	0	M:15.9949@YGDLANWM(1.000)IPGK;	M:15.9949@YGDLANWM(1.000)IPGK;
XP_004738009.2	succinyl-CoA:3-ketoacid coenzyme A transferase 1, mitochondrial isoform X1	AAETTVVEVEEIVDIGSFAPEDIHIPK	AAETTVVEVEEIVDIGSFAPEDIHIPK	K	I	237	263		0	0	0	0	3.47E+08
XP_004738009.2	succinyl-CoA:3-ketoacid coenzyme A transferase 1, mitochondrial isoform X1	ADQAGNVIFR	ADQAGNVIFR	K	K	215	224		1.67E+08	0	8.23E+08	2.06E+08	1.69E+08
XP_004738009.2	succinyl-CoA:3-ketoacid coenzyme A transferase 1, mitochondrial isoform X1	ADQAGNVIFRK	ADQAGNVIFRK	K	S	215	225		3.57E+07	0	0	7.27E+07	4.72E+07
XP_004738009.2	succinyl-CoA:3-ketoacid coenzyme A transferase 1, mitochondrial isoform X1	AGGAGVPAFYTSTGYGTLVQQGGAPIK	AGGAGVPAFYTSTGYGTLVQQGGAPIK	R	Y	147	173		1.04E+08	0	0	0	0
XP_004738009.2	succinyl-CoA:3-ketoacid coenzyme A transferase 1, mitochondrial isoform X1	AGGAGVPAFYTSTGYGTLVQQGGAPIKYNK	AGGAGVPAFYTSTGYGTLVQQGGAPIKYNK	R	D	147	176		0	0	0	0	0
XP_004738009.2	succinyl-CoA:3-ketoacid coenzyme A transferase 1, mitochondrial isoform X1	AVFDVDSK	AVFDVDSK	K	K	474	481		1.53E+08	1.21E+08	0	1.27E+08	1.73E+08
XP_004738009.2	succinyl-CoA:3-ketoacid coenzyme A transferase 1, mitochondrial isoform X1	AWKADQAGNVIFR	AWKADQAGNVIFR	K	K	212	224		2.01E+07	2.02E+07	0	1.80E+07	2.06E+07
XP_004738009.2	succinyl-CoA:3-ketoacid coenzyme A transferase 1, mitochondrial isoform X1	DGSIAIASKPR	DGSIAIASKPR	K	E	177	187		1.69E+08	1.59E+08	4.84E+07	1.78E+08	8.50E+07
XP_004738009.2	succinyl-CoA:3-ketoacid coenzyme A transferase 1, mitochondrial isoform X1	EFNGQHFILEEAITGDFALVK	EFNGQHFILEEAITGDFALVK	R	A	191	211		0	0	0	0	0
XP_004738009.2	succinyl-CoA:3-ketoacid coenzyme A transferase 1, mitochondrial isoform X1	ETVTVLPGASYFSSDESFAMIR	ETVTVLPGASYFSSDESFAMIR	K	G	369	390		0	0	0	0	6.14E+07
XP_004738009.2	succinyl-CoA:3-ketoacid coenzyme A transferase 1, mitochondrial isoform X1	FYTDPVEAVK	FYTDPVEAVK	K	D	42	51		0	0	0	0	0
XP_004738009.2	succinyl-CoA:3-ketoacid coenzyme A transferase 1, mitochondrial isoform X1	GGHVNLTMLGAMQVSK	GGHVNLTMLGAMQVSK	R	Y	391	406		0	0	1.43E+08	2.99E+08	4.15E+08
XP_004738009.2	succinyl-CoA:3-ketoacid coenzyme A transferase 1, mitochondrial isoform X1	GLTAVSNNAGVDNFGLGLLLR	GLTAVSNNAGVDNFGLGLLLR	K	S	84	104		2.05E+08	1.77E+08	1.34E+08	1.81E+08	1.88E+08
XP_004738009.2	succinyl-CoA:3-ketoacid coenzyme A transferase 1, mitochondrial isoform X1	GLTLIELWEGLTVDDIKK	GLTLIELWEGLTVDDIKK	K	S	483	500		3.49E+07	0	0	0	8.41E+07
XP_004738009.2	succinyl-CoA:3-ketoacid coenzyme A transferase 1, mitochondrial isoform X1	GMGGAMDLVSSAK	GMGGAMDLVSSAK	K	T	422	434		2.17E+08	0	1.20E+08	2.87E+08	2.01E+08
XP_004738009.2	succinyl-CoA:3-ketoacid coenzyme A transferase 1, mitochondrial isoform X1	KGLTLIELWEGLTVDDIK	KGLTLIELWEGLTVDDIK	K	K	482	499		0	0	0	1.15E+07	0
XP_004738009.2	succinyl-CoA:3-ketoacid coenzyme A transferase 1, mitochondrial isoform X1	KGLTLIELWEGLTVDDIKK	KGLTLIELWEGLTVDDIKK	K	S	482	500		5.79E+07	0	9.95E+07	1.13E+08	1.85E+08
XP_004738009.2	succinyl-CoA:3-ketoacid coenzyme A transferase 1, mitochondrial isoform X1	LIKGEKYEK	LIKGEKYEK	R	R	269	277		0	0	0	0	0
XP_004738009.2	succinyl-CoA:3-ketoacid coenzyme A transferase 1, mitochondrial isoform X1	LMPMQQITT	LMPMQQITT	K	-	512	520		2.00E+08	0	5.58E+07	1.44E+08	0
XP_004738009.2	succinyl-CoA:3-ketoacid coenzyme A transferase 1, mitochondrial isoform X1	MVSSYVGENAEFER	MVSSYVGENAEFER	R	Q	111	124		1.60E+08	1.78E+08	1.33E+08	2.37E+08	1.98E+08
XP_004738009.2	succinyl-CoA:3-ketoacid coenzyme A transferase 1, mitochondrial isoform X1	SDKPGDNVR	SDKPGDNVR	K	E	294	302		0	0	0	2.09E+07	0
XP_004738009.2	succinyl-CoA:3-ketoacid coenzyme A transferase 1, mitochondrial isoform X1	TKSDKPGDNVR	TKSDKPGDNVR	K	E	292	302		0	0	0	0	0
XP_004738009.2	succinyl-CoA:3-ketoacid coenzyme A transferase 1, mitochondrial isoform X1	VVVTMEHSAK	VVVTMEHSAK	K	G	437	446		6.23E+07	1.10E+08	4.75E+07	1.02E+08	1.63E+08
XP_004738009.2	succinyl-CoA:3-ketoacid coenzyme A transferase 1, mitochondrial isoform X1	YGDLANWMIPGK	YGDLANWMIPGK	K	M	407	418		1.31E+08	0	0	1.35E+08	1.79E+08
XP_004738014.2	maestro heat-like repeat-containing protein family member 2B isoform X1	QGITSILGCCAESHLDTVLK	QGITSILGC[57.0215]C[57.0215]AESHLDTVLK	R	V	651	670	10C(57.0215), 9C(57.0215)	0	0	0	0	0
XP_004738014.2	maestro heat-like repeat-containing protein family member 2B isoform X1	AAEAALQTLLR	AAEAALQTLLR	R	R	1590	1600		0	3.12E+07	0	0	0
XP_004738014.2	maestro heat-like repeat-containing protein family member 2B isoform X1	ITGTAFFSELMKEPILWK	ITGTAFFSELMKEPILWK	R	H	1303	1320		0	0	0	0	0
XP_004738014.2	maestro heat-like repeat-containing protein family member 2B isoform X1	LLPLPPLEK	LLPLPPLEK	R	L	836	844		0	2.38E+07	0	0	0
XP_004738014.2	maestro heat-like repeat-containing protein family member 2B isoform X1	MWLVSQK	MWLVSQK	R	D	918	924		0	0	0	0	0
XP_004738014.2	maestro heat-like repeat-containing protein family member 2B isoform X1	SMALWQR	SMALWQR	R	E	1274	1280		0	0	1.94E+07	0	0
XP_004738014.2	maestro heat-like repeat-containing protein family member 2B isoform X1	VLTNDVEAPEDFK	VLTNDVEAPEDFK	K	I	938	950		0	0	0	0	0
XP_004738052.1	nuclear pore complex protein Nup155	EITAIESSVPSQLLESVLQELK	EITAIESSVPSQLLESVLQELK	R	G	694	715		0	0	0	0	0
XP_004738052.1	nuclear pore complex protein Nup155	GVIQVYDLGQDGQGMSR	GVIQVYDLGQDGQGMSR	K	V	298	314		0	0	0	0	0
XP_004738052.1	nuclear pore complex protein Nup155	LLEVYDHLFK	LLEVYDHLFK	R	S	1299	1308		1.90E+07	0	0	2.43E+07	0
XP_004738052.1	nuclear pore complex protein Nup155	LLQIASPFLEPHLVR	LLQIASPFLEPHLVR	K	M	1052	1066		0	0	0	0	0
XP_004738169.1	serine protease inhibitor Kazal-type 13	DINKWPKPPCK	DINKWPKPPC[57.0215]K	R	M	30	40	10C(57.0215)	8.35E+07	2.20E+09	1.78E+09	1.78E+09	2.18E+09
XP_004738169.1	serine protease inhibitor Kazal-type 13	MYYPLDPSYTSECPDVISYVCATNGHTYK	M[15.9949]YYPLDPSYTSEC[57.0215]PDVISYVC[57.0215]ATNGHTYK	K	N	41	69	13C(57.0215), 1M(15.9949), 21C(57.0215)	0	0	0	0	0		M:15.9949@M(1.000)YYPLDPSYTSECPDVISYVCATNGHTYK;		M:15.9949@M(1.000)YYPLDPSYTSECPDVISYVCATNGHTYK;
XP_004738169.1	serine protease inhibitor Kazal-type 13	MYYPLDPSYTSECPDVISYVCATNGHTYK	MYYPLDPSYTSEC[57.0215]PDVISYVC[57.0215]ATNGHTYK	K	N	41	69	13C(57.0215), 21C(57.0215)	0	0	0	0	0
XP_004738169.1	serine protease inhibitor Kazal-type 13	WPKPPCK	WPKPPC[57.0215]K	K	M	34	40	6C(57.0215)	0	1.66E+08	0	8.59E+07	0
XP_004738219.1	signal peptidase complex subunit 1	WLPVQDSGSEDKKPGER	WLPVQDSGSEDKKPGER	K	K	137	153		1.55E+07	0	0	0	0
XP_004738247.2	transketolase	GIPGIEDKDAWHGKPLPK	GIPGIEDKDAWHGKPLPK	R	N	247	264		2.10E+07	0	0	0	0
XP_004738247.2	transketolase	IIALDGDTK	IIALDGDTK	R	N	335	343		7.83E+07	5.86E+07	0	3.69E+07	0
XP_004738247.2	transketolase	ILVTPPQEDAPSVSITNIR	ILVTPPQEDAPSVSITNIR	K	M	284	302		1.22E+08	6.01E+07	0	3.67E+07	0
XP_004738247.2	transketolase	ITSDLDGHPVPK	ITSDLDGHPVPK	K	Q	103	114		2.35E+07	0	0	0	0
XP_004738247.2	transketolase	KITSDLDGHPVPK	KITSDLDGHPVPK	R	Q	102	114		4.14E+07	0	0	0	0
XP_004738247.2	transketolase	LAVGEVPR	LAVGEVPR	R	S	587	594		0	0	0	0	0
XP_004738247.2	transketolase	LGQSDPTPLQHQVDVYQK	LGQSDPTPLQHQVDVYQK	R	R	187	204		5.97E+07	4.85E+07	0	3.94E+07	0
XP_004738247.2	transketolase	MFGIDRDAITQAVR	MFGIDRDAITQAVR	K	D	604	617		9.05E+07	3.75E+07	0	5.36E+07	0
XP_004738247.2	transketolase	NLILESAR	NLILESAR	R	A	543	550		8.76E+07	4.64E+07	0	0	0
XP_004738247.2	transketolase	NMADQVVQEIYNQIQSK	NMADQVVQEIYNQIQSK	K	K	265	281		0	0	0	1.97E+07	0
XP_004738247.2	transketolase	NSTFSDLFR	NSTFSDLFR	K	K	344	352		0	0	0	0	0
XP_004738247.2	transketolase	SGKPAELLK	SGKPAELLK	R	M	595	603		0	0	0	0	0
XP_004738247.2	transketolase	SIPTATVFYPSDAVSTEK	SIPTATVFYPSDAVSTEK	R	A	439	456		0	0	0	0	0
XP_004738247.2	transketolase	TSRPENTIIYNNNEDFQIQQAK	TSRPENTIIYNNNEDFQIQQAK	R	V	472	493		0	0	0	0	0
XP_004738247.2	transketolase	VLDPFTIKPLDR	VLDPFTIKPLDR	R	N	531	542		1.92E+08	1.24E+08	0	7.84E+07	5.77E+07
XP_004738257.1	choline dehydrogenase, mitochondrial	EGAAGWDYAHCLPYFR	EGAAGWDYAHC[57.0215]LPYFR	R	K	153	168	11C(57.0215)	7.93E+07	6.21E+07	0	6.78E+07	7.01E+07
XP_004738257.1	choline dehydrogenase, mitochondrial	IHMPAALVANLCDDR	IHMPAALVANLC[57.0215]DDR	K	Y	88	102	12C(57.0215)	4.01E+07	0	0	2.74E+07	0
XP_004738257.1	choline dehydrogenase, mitochondrial	IHMPAALVANLCDDR	IHM[15.9949]PAALVANLC[57.0215]DDR	K	Y	88	102	12C(57.0215), 3M(15.9949)	9425561	0	0	0	0	M:15.9949@IHM(1.000)PAALVANLCDDR;
XP_004738257.1	choline dehydrogenase, mitochondrial	VPTQQEAYQVHVGTMR	VPTQQEAYQVHVGTM[15.9949]R	R	G	413	428	15M(15.9949)	2.49E+07	3.45E+07	0	0	0	M:15.9949@VPTQQEAYQVHVGTM(1.000)R;	M:15.9949@VPTQQEAYQVHVGTM(1.000)R;
XP_004738257.1	choline dehydrogenase, mitochondrial	SGDEYSHVVVGAGSAGCVLAR	SGDEYSHVVVGAGSAGC[57.0215]VLAR	R	R	37	57	17C(57.0215)	7.11E+07	4.20E+07	7.72E+07	8.27E+07	1.38E+08
XP_004738257.1	choline dehydrogenase, mitochondrial	MGQPSDPMAVVDPQTR	M[15.9949]GQPSDPMAVVDPQTR	K	V	518	533	1M(15.9949)	1.59E+07	0	0	0	0	M:15.9949@M(0.966)GQPSDPM(0.034)AVVDPQTR;
XP_004738257.1	choline dehydrogenase, mitochondrial	WSAACAYLHPALGRPNLTAEAQTLVHR	WSAAC[57.0215]AYLHPALGRPNLTAEAQTLVHR	R	V	238	264	5C(57.0215)	0	0	0	4.08E+07	0
XP_004738257.1	choline dehydrogenase, mitochondrial	AVGVEYVK	AVGVEYVK	R	N	272	279		4.95E+07	0	0	3.87E+07	0
XP_004738257.1	choline dehydrogenase, mitochondrial	DVLAGSKR	DVLAGSKR	K	L	76	83		0	0	0	0	0
XP_004738257.1	choline dehydrogenase, mitochondrial	ELQPGSNVQSDEEIDAFVR	ELQPGSNVQSDEEIDAFVR	K	A	485	503		2.24E+07	0	0	0	0
XP_004738257.1	choline dehydrogenase, mitochondrial	FTGDGATAHLETGGFIR	FTGDGATAHLETGGFIR	K	S	372	388		1.05E+08	1.03E+08	9.50E+07	1.11E+08	1.42E+08
XP_004738257.1	choline dehydrogenase, mitochondrial	GGQGPLHVSR	GGQGPLHVSR	R	G	182	191		5.22E+07	3.93E+07	3.87E+07	4.14E+07	5.68E+07
XP_004738257.1	choline dehydrogenase, mitochondrial	GKELQPGSNVQSDEEIDAFVR	GKELQPGSNVQSDEEIDAFVR	R	A	483	503		3.68E+07	2.62E+07	0	4.63E+07	4.10E+07
XP_004738257.1	choline dehydrogenase, mitochondrial	GQPALWDKDVPVYKPGTLATQR	GQPALWDKDVPVYKPGTLATQR	R	-	573	594		3.07E+08	0	0	2.14E+08	2.49E+08
XP_004738257.1	choline dehydrogenase, mitochondrial	IGLEWLWK	IGLEWLWK	R	F	364	371		5.22E+07	3.81E+07	0	5.12E+07	0
XP_004738257.1	choline dehydrogenase, mitochondrial	KAQSHELGAGTYR	KAQSHELGAGTYR	R	G	169	181		2.51E+07	0	0	0	0
XP_004738257.1	choline dehydrogenase, mitochondrial	MGQPSDPMAVVDPQTR	MGQPSDPMAVVDPQTR	K	V	518	533		0	0	0	5.44E+07	7.53E+07
XP_004738257.1	choline dehydrogenase, mitochondrial	RLTEDPDKR	RLTEDPDKR	R	V	58	66		1.74E+07	0	0	0	0
XP_004738257.1	choline dehydrogenase, mitochondrial	SANPQDHPVIQPNYLTTETDIHDFR	SANPQDHPVIQPNYLTTETDIHDFR	R	Q	439	463		1.19E+08	8.95E+07	1.00E+08	9.77E+07	0
XP_004738257.1	choline dehydrogenase, mitochondrial	SRPGVPHPDIQFHFLPSQVIDHGR	SRPGVPHPDIQFHFLPSQVIDHGR	R	V	389	412		4.60E+07	4.56E+07	2.62E+08	1.35E+08	2.53E+08
XP_004738257.1	choline dehydrogenase, mitochondrial	VLFEGTR	VLFEGTR	R	A	265	271		6.40E+07	8.50E+07	8.36E+07	0	0
XP_004738257.1	choline dehydrogenase, mitochondrial	VLGVQNLR	VLGVQNLR	R	V	534	541		1.42E+08	8.80E+07	9.33E+07	1.09E+08	1.06E+08
XP_004738257.1	choline dehydrogenase, mitochondrial	VLLLEAGPK	VLLLEAGPK	R	D	67	75		1.94E+08	1.73E+08	1.61E+08	2.19E+08	1.91E+08
XP_004738257.1	choline dehydrogenase, mitochondrial	VPTQQEAYQVHVGTMR	VPTQQEAYQVHVGTMR	R	G	413	428		7.10E+07	0	0	0	0
XP_004738257.1	choline dehydrogenase, mitochondrial	VVDASIMPSVVSGNLNAPTIMIAEK	VVDASIMPSVVSGNLNAPTIMIAEK	R	A	542	566		8.78E+07	0	0	0	0
XP_004738296.1	ADP-ribosylation factor 4	MLQEDELR	M[15.9949]LQEDELR	K	D	110	117	1M(15.9949)	2.09E+07	0	0	0	0	M:15.9949@M(1.000)LQEDELR;
XP_004738296.1	ADP-ribosylation factor 4	IQEGAEELQK	IQEGAEELQK	R	M	100	109		0	0	0	0	0
XP_004738296.1	ADP-ribosylation factor 4	MLQEDELR	MLQEDELR	K	D	110	117		0	0	0	0	0
XP_004738301.1	filamin-B isoform X1	AHIANPSGASTECFVTDNADGTYQVEYTPFEK	AHIANPSGASTEC[57.0215]FVTDNADGTYQVEYTPFEK	K	G	1268	1299	13C(57.0215)	0	0	0	0	0
XP_004738301.1	filamin-B isoform X1	YMIGVTYGGDDIPLSPYR	YM[15.9949]IGVTYGGDDIPLSPYR	R	I	1619	1636	2M(15.9949)	1.00E+08	0	0	0	0	M:15.9949@YM(1.000)IGVTYGGDDIPLSPYR;
XP_004738301.1	filamin-B isoform X1	AGLAPLEVR	AGLAPLEVR	K	V	1450	1458		2.07E+07	0	0	0	0
XP_004738301.1	filamin-B isoform X1	AWGPGLHSGIVGR	AWGPGLHSGIVGR	R	S	554	566		0	0	0	0	0
XP_004738301.1	filamin-B isoform X1	AYGPGLEGGLVGKPAEFTIDTK	AYGPGLEGGLVGKPAEFTIDTK	K	G	1045	1066		0	0	0	0	0
XP_004738301.1	filamin-B isoform X1	DAGEGLLAVQITDQEGKPK	DAGEGLLAVQITDQEGKPK	R	R	1577	1595		0	0	0	0	0
XP_004738301.1	filamin-B isoform X1	DLDIIDNYDYSHTVK	DLDIIDNYDYSHTVK	K	Y	895	909		1.21E+07	0	0	0	0
XP_004738301.1	filamin-B isoform X1	EVGEHLVSIK	EVGEHLVSIK	R	K	2001	2010		0	0	0	0	0
XP_004738301.1	filamin-B isoform X1	FADEHVPGSPFTVK	FADEHVPGSPFTVK	K	I	2106	2119		6.09E+07	0	0	1.43E+07	0
XP_004738301.1	filamin-B isoform X1	FNDEHIPESPYLVPVVAPSDDAR	FNDEHIPESPYLVPVVAPSDDAR	K	R	2297	2319		4.44E+07	0	0	0	0
XP_004738301.1	filamin-B isoform X1	FNGSHVVGSPFK	FNGSHVVGSPFK	K	V	2392	2403		0	0	0	0	0
XP_004738301.1	filamin-B isoform X1	FVPQEMGVHTVSVK	FVPQEMGVHTVSVK	R	Y	2188	2201		1.85E+07	0	0	0	0
XP_004738301.1	filamin-B isoform X1	GAGIGGLGITVEGPSESK	GAGIGGLGITVEGPSESK	R	I	1355	1372		2.47E+07	0	0	0	0
XP_004738301.1	filamin-B isoform X1	IFAQDGEGQPIDIQMK	IFAQDGEGQPIDIQMK	K	S	682	697		3.90E+07	0	0	0	0
XP_004738301.1	filamin-B isoform X1	IGNLQTDLSDGLR	IGNLQTDLSDGLR	R	L	37	49		1.16E+08	0	0	0	0
XP_004738301.1	filamin-B isoform X1	IPEIDSSDMSAHVTSPSGR	IPEIDSSDMSAHVTSPSGR	K	I	2152	2170		1.94E+07	0	0	0	0
XP_004738301.1	filamin-B isoform X1	LDVTILSPSR	LDVTILSPSR	K	K	977	986		2.85E+07	0	0	0	0
XP_004738301.1	filamin-B isoform X1	LGSAADFLLDISETDLSTLTASIK	LGSAADFLLDISETDLSTLTASIK	K	A	1951	1974		1.23E+07	0	0	5337736.5	0
XP_004738301.1	filamin-B isoform X1	LIALLEVLSQK	LIALLEVLSQK	R	R	50	60		2.07E+07	0	0	0	0
XP_004738301.1	filamin-B isoform X1	LIALLEVLSQKR	LIALLEVLSQKR	R	M	50	61		0	0	0	0	0
XP_004738301.1	filamin-B isoform X1	SPFEVNVDKAQGDASK	SPFEVNVDKAQGDASK	K	V	341	356		2.17E+07	0	0	0	0
XP_004738301.1	filamin-B isoform X1	SPFTVGVAAPLDLSK	SPFTVGVAAPLDLSK	K	I	932	946		3.64E+07	0	0	0	0
XP_004738301.1	filamin-B isoform X1	TFEMSEFIVDTR	TFEMSEFIVDTR	R	D	2048	2059		0	0	0	0	0
XP_004738301.1	filamin-B isoform X1	VLFASQEIPASPFR	VLFASQEIPASPFR	K	V	823	836		2.91E+07	0	0	0	0
XP_004738301.1	filamin-B isoform X1	VQAQGPGLK	VQAQGPGLK	R	E	1331	1339		0	0	0	0	0
XP_004738301.1	filamin-B isoform X1	VTVLFAGQHISK	VTVLFAGQHISK	K	S	329	340		5.90E+07	0	0	2.40E+07	0
XP_004738301.1	filamin-B isoform X1	YGGELVPHFPTR	YGGELVPHFPTR	K	V	1208	1219		5.67E+07	0	0	3.49E+07	0
XP_004738301.1	filamin-B isoform X1	YGGPNHIVGSPFK	YGGPNHIVGSPFK	K	A	2487	2499		0	0	0	0	0
XP_004738308.1	deoxyribonuclease gamma	ICPTLMER	IC[57.0215]PTLMER	R	L	67	74	2C(57.0215)	4.28E+07	8.69E+07	0	1.19E+08	3.30E+07
XP_004738308.1	deoxyribonuclease gamma	LCSFNVR	LC[57.0215]SFNVR	R	S	23	29	2C(57.0215)	0	2.13E+08	2.61E+08	1.45E+08	5.50E+07
XP_004738308.1	deoxyribonuclease gamma	ICPTLMER	IC[57.0215]PTLM[15.9949]ER	R	L	67	74	2C(57.0215), 6M(15.9949)	0	3.53E+07	0	0	0		M:15.9949@ICPTLM(1.000)ER;
XP_004738308.1	deoxyribonuclease gamma	GSTSCAYDR	GSTSC[57.0215]AYDR	K	I	227	235	5C(57.0215)	0	0	2.62E+07	1.39E+07	0
XP_004738308.1	deoxyribonuclease gamma	NAMDVIMK	NAMDVIM[15.9949]K	K	V	40	47	7M(15.9949)	0	2.40E+07	0	0	0		M:15.9949@NAM(0.054)DVIM(0.946)K;	M:15.9949@NAM(0.041)DVIM(0.959)K;
XP_004738308.1	deoxyribonuclease gamma	AYGLTEEEALEVSDHFPVEFK	AYGLTEEEALEVSDHFPVEFK	K	L	260	280		0	0	0	0	3.11E+08
XP_004738308.1	deoxyribonuclease gamma	DFVIVPLHTTPETSVK	DFVIVPLHTTPETSVK	K	E	148	163		0	0	0	3.88E+07	0
XP_004738308.1	deoxyribonuclease gamma	EIDELADVYWDVKR	EIDELADVYWDVKR	K	R	164	177		0	0	0	0	0
XP_004738308.1	deoxyribonuclease gamma	EPFVVWFQSPHTAVK	EPFVVWFQSPHTAVK	R	D	133	147		2.79E+07	6.20E+07	1.20E+08	6.37E+07	0
XP_004738308.1	deoxyribonuclease gamma	HIIYNYVISSR	HIIYNYVISSR	R	L	82	92		0	3.91E+07	8.46E+07	5.13E+07	0
XP_004738308.1	deoxyribonuclease gamma	NAMDVIMK	NAMDVIMK	K	V	40	47		3.23E+07	0	8.70E+07	7.99E+07	4.18E+07
XP_004738308.1	deoxyribonuclease gamma	NTYKEQYAFLYK	NTYKEQYAFLYK	R	E	96	107		0	0	6.69E+07	5.57E+07	0
XP_004738308.1	deoxyribonuclease gamma	NTYKEQYAFLYKEK	NTYKEQYAFLYKEK	R	L	96	109		0	2.99E+07	0	0	0
XP_004738308.1	deoxyribonuclease gamma	YLYHDYQAGDADVFSR	YLYHDYQAGDADVFSR	R	E	117	132		2.51E+07	7.32E+07	1.27E+08	6.76E+07	0
XP_004738324.1	pyruvate dehydrogenase E1 component subunit beta, mitochondrial	EGIECEVINMR	EGIEC[57.0215]EVINM[15.9949]R	K	T	259	269	10M(15.9949), 5C(57.0215)	1.42E+08	2.29E+08	0	0	8.77E+07	M:15.9949@EGIECEVINM(1.000)R;	M:15.9949@EGIECEVINM(1.000)R;	M:15.9949@EGIECEVINM(1.000)R;		M:15.9949@EGIECEVINM(1.000)R;
XP_004738324.1	pyruvate dehydrogenase E1 component subunit beta, mitochondrial	DNNPVVVLENELMYGVPFELPSEAQSK	DNNPVVVLENELM[15.9949]YGVPFELPSEAQSK	R	D	193	219	13M(15.9949)	6.92E+07	7.31E+07	4.47E+07	2.85E+07	4.18E+07	M:15.9949@DNNPVVVLENELM(1.000)YGVPFELPSEAQSK;	M:15.9949@DNNPVVVLENELM(1.000)YGVPFELPSEAQSK;	M:15.9949@DNNPVVVLENELM(1.000)YGVPFELPSEAQSK;	M:15.9949@DNNPVVVLENELM(1.000)YGVPFELPSEAQSK;	M:15.9949@DNNPVVVLENELM(1.000)YGVPFELPSEAQSK;
XP_004738324.1	pyruvate dehydrogenase E1 component subunit beta, mitochondrial	TIRPMDIETIEASVMK	TIRPMDIETIEASVM[15.9949]K	R	T	270	285	15M(15.9949)	1.01E+08	0	1.19E+08	8.06E+07	0	M:15.9949@TIRPM(0.047)DIETIEASVM(0.953)K;		M:15.9949@TIRPM(0.036)DIETIEASVM(0.964)K;	M:15.9949@TIRPM(0.055)DIETIEASVM(0.945)K;
XP_004738324.1	pyruvate dehydrogenase E1 component subunit beta, mitochondrial	TIRPMDIETIEASVMK	TIRPM[15.9949]DIETIEASVM[15.9949]K	R	T	270	285	15M(15.9949), 5M(15.9949)	1.23E+08	1.67E+08	5.77E+07	2.23E+07	0	M:15.9949@TIRPM(1.000)DIETIEASVM(1.000)K;	M:15.9949@TIRPM(1.000)DIETIEASVM(1.000)K;	M:15.9949@TIRPM(1.000)DIETIEASVM(1.000)K;	M:15.9949@TIRPM(1.000)DIETIEASVM(1.000)K;
XP_004738324.1	pyruvate dehydrogenase E1 component subunit beta, mitochondrial	GPNGASAGVAAQHSQCFAAWYGHCPGLK	GPNGASAGVAAQHSQC[57.0215]FAAWYGHC[57.0215]PGLK	R	V	146	173	16C(57.0215), 24C(57.0215)	0	0	0	0	0
XP_004738324.1	pyruvate dehydrogenase E1 component subunit beta, mitochondrial	QGTHITVVAHSRPVGHCLEAATVLSK	QGTHITVVAHSRPVGHC[57.0215]LEAATVLSK	R	E	233	258	17C(57.0215)	1.08E+08	1.70E+08	1.66E+08	1.25E+08	2.34E+08
XP_004738324.1	pyruvate dehydrogenase E1 component subunit beta, mitochondrial	SAIRDNNPVVVLENELMYGVPFELPSEAQSK	SAIRDNNPVVVLENELM[15.9949]YGVPFELPSEAQSK	K	D	189	219	17M(15.9949)	2.70E+07	0	0	0	0	M:15.9949@SAIRDNNPVVVLENELM(1.000)YGVPFELPSEAQSK;	M:15.9949@SAIRDNNPVVVLENELM(1.000)YGVPFELPSEAQSK;
XP_004738324.1	pyruvate dehydrogenase E1 component subunit beta, mitochondrial	TNHLVTVEGGWPQFGVGAEVCAR	TNHLVTVEGGWPQFGVGAEVC[57.0215]AR	K	I	286	308	21C(57.0215)	1.67E+08	0	0	1.22E+08	9.01E+07
XP_004738324.1	pyruvate dehydrogenase E1 component subunit beta, mitochondrial	IMEGPAFNFLDAPAVR	IM[15.9949]EGPAFNFLDAPAVR	R	V	309	324	2M(15.9949)	3.98E+08	4.55E+08	1.78E+08	1.47E+08	0	M:15.9949@IM(1.000)EGPAFNFLDAPAVR;	M:15.9949@IM(1.000)EGPAFNFLDAPAVR;	M:15.9949@IM(1.000)EGPAFNFLDAPAVR;	M:15.9949@IM(1.000)EGPAFNFLDAPAVR;	M:15.9949@IM(1.000)EGPAFNFLDAPAVR;
XP_004738324.1	pyruvate dehydrogenase E1 component subunit beta, mitochondrial	TYYMSGGLQPVPIVFR	TYYM[15.9949]SGGLQPVPIVFR	K	G	130	145	4M(15.9949)	1.76E+08	1.36E+08	9.00E+07	3.40E+07	0	M:15.9949@TYYM(1.000)SGGLQPVPIVFR;	M:15.9949@TYYM(1.000)SGGLQPVPIVFR;	M:15.9949@TYYM(1.000)SGGLQPVPIVFR;	M:15.9949@TYYM(1.000)SGGLQPVPIVFR;
XP_004738324.1	pyruvate dehydrogenase E1 component subunit beta, mitochondrial	EGIECEVINMR	EGIEC[57.0215]EVINMR	K	T	259	269	5C(57.0215)	4.90E+08	4.11E+08	4.75E+08	5.63E+08	6.45E+08
XP_004738324.1	pyruvate dehydrogenase E1 component subunit beta, mitochondrial	PVGHCLEAATVLSK	PVGHC[57.0215]LEAATVLSK	R	E	245	258	5C(57.0215)	0	0	1.25E+08	0	0
XP_004738324.1	pyruvate dehydrogenase E1 component subunit beta, mitochondrial	TIRPMDIETIEASVMK	TIRPM[15.9949]DIETIEASVMK	R	T	270	285	5M(15.9949)	3.41E+08	2.66E+08	1.90E+08	1.48E+08	1.01E+08	M:15.9949@TIRPM(0.967)DIETIEASVM(0.033)K;	M:15.9949@TIRPM(0.955)DIETIEASVM(0.045)K;	M:15.9949@TIRPM(0.963)DIETIEASVM(0.037)K;		M:15.9949@TIRPM(0.946)DIETIEASVM(0.054)K;
XP_004738324.1	pyruvate dehydrogenase E1 component subunit beta, mitochondrial	DAINQGMDEELER	DAINQGM[15.9949]DEELER	R	D	37	49	7M(15.9949)	6.60E+07	0	0	0	0	M:15.9949@DAINQGM(1.000)DEELER;
XP_004738324.1	pyruvate dehydrogenase E1 component subunit beta, mitochondrial	DAINQGMDEELERDEK	DAINQGM[15.9949]DEELERDEK	R	V	37	52	7M(15.9949)	6.93E+07	1.38E+08	9.44E+07	5.74E+07	0	M:15.9949@DAINQGM(1.000)DEELERDEK;	M:15.9949@DAINQGM(1.000)DEELERDEK;	M:15.9949@DAINQGM(1.000)DEELERDEK;	M:15.9949@DAINQGM(1.000)DEELERDEK;
XP_004738324.1	pyruvate dehydrogenase E1 component subunit beta, mitochondrial	VTGADVPMPYAK	VTGADVPM[15.9949]PYAK	R	I	325	336	8M(15.9949)	0	0	0	0	0	M:15.9949@VTGADVPM(1.000)PYAK;
XP_004738324.1	pyruvate dehydrogenase E1 component subunit beta, mitochondrial	DAINQGMDEELER	DAINQGMDEELER	R	D	37	49		2.05E+08	3.06E+07	0	0	0
XP_004738324.1	pyruvate dehydrogenase E1 component subunit beta, mitochondrial	DAINQGMDEELERDEK	DAINQGMDEELERDEK	R	V	37	52		2.72E+08	3.48E+08	3.91E+08	5.50E+08	5.80E+08
XP_004738324.1	pyruvate dehydrogenase E1 component subunit beta, mitochondrial	DFLIPIGK	DFLIPIGK	K	A	220	227		5.62E+08	4.95E+08	5.12E+08	4.66E+08	7.50E+08
XP_004738324.1	pyruvate dehydrogenase E1 component subunit beta, mitochondrial	DIIFAIK	DIIFAIK	K	K	348	354		2.60E+08	2.18E+08	2.10E+08	2.86E+08	2.92E+08
XP_004738324.1	pyruvate dehydrogenase E1 component subunit beta, mitochondrial	DIIFAIKK	DIIFAIKK	K	T	348	355		3.13E+08	2.43E+08	1.80E+08	2.55E+08	2.97E+08
XP_004738324.1	pyruvate dehydrogenase E1 component subunit beta, mitochondrial	DNNPVVVLENELMYGVPFELPSEAQSK	DNNPVVVLENELMYGVPFELPSEAQSK	R	D	193	219		0	9.47E+07	0	9.84E+07	1.56E+08
XP_004738324.1	pyruvate dehydrogenase E1 component subunit beta, mitochondrial	IIDTPISEMGFAGIAVGAAMAGLR	IIDTPISEMGFAGIAVGAAMAGLR	R	P	82	105		0	8788882	9476643	1.01E+07	0
XP_004738324.1	pyruvate dehydrogenase E1 component subunit beta, mitochondrial	ILEDNSIPQVK	ILEDNSIPQVK	K	D	337	347		8.80E+08	4.95E+08	5.09E+08	5.75E+08	5.16E+08
XP_004738324.1	pyruvate dehydrogenase E1 component subunit beta, mitochondrial	IMEGPAFNFLDAPAVR	IMEGPAFNFLDAPAVR	R	V	309	324		5.48E+08	2.39E+08	1.79E+08	4.36E+08	3.90E+08
XP_004738324.1	pyruvate dehydrogenase E1 component subunit beta, mitochondrial	QGTHITVVAHSR	QGTHITVVAHSR	R	P	233	244		0	0	0	0	0
XP_004738324.1	pyruvate dehydrogenase E1 component subunit beta, mitochondrial	SAIRDNNPVVVLENELMYGVPFELPSEAQSK	SAIRDNNPVVVLENELMYGVPFELPSEAQSK	K	D	189	219		7.33E+07	4.54E+07	4.29E+07	3.15E+07	4.78E+07
XP_004738324.1	pyruvate dehydrogenase E1 component subunit beta, mitochondrial	TIRPMDIETIEASVMK	TIRPMDIETIEASVMK	R	T	270	285		4.61E+08	3.17E+08	3.00E+08	7.80E+08	8.76E+08
XP_004738324.1	pyruvate dehydrogenase E1 component subunit beta, mitochondrial	TYYMSGGLQPVPIVFR	TYYMSGGLQPVPIVFR	K	G	130	145		2.90E+08	0	0	3.31E+07	1.37E+08
XP_004738324.1	pyruvate dehydrogenase E1 component subunit beta, mitochondrial	VFLLGEEVAQYDGAYK	VFLLGEEVAQYDGAYK	K	V	53	68		1.10E+08	1.00E+08	9.56E+07	1.08E+08	2.42E+09
XP_004738324.1	pyruvate dehydrogenase E1 component subunit beta, mitochondrial	VTGADVPMPYAK	VTGADVPMPYAK	R	I	325	336		2.59E+08	2.66E+08	4.12E+08	4.85E+08	4.16E+08
XP_004738324.1	pyruvate dehydrogenase E1 component subunit beta, mitochondrial	VVSPWNSEDAK	VVSPWNSEDAK	K	G	174	184		6.23E+08	5.80E+08	5.20E+08	5.88E+08	6.81E+08
XP_004738359.1	26S proteasome non-ATPase regulatory subunit 6	FLLSLPEHR	FLLSLPEHR	R	G	24	32		3.22E+07	5.21E+07	0	2.37E+07	0
XP_004738359.1	26S proteasome non-ATPase regulatory subunit 6	GDAAVRDELMAAVR	GDAAVRDELMAAVR	R	D	33	46		0	0	0	1.94E+07	0
XP_004738359.1	26S proteasome non-ATPase regulatory subunit 6	IGDKEGALTAFR	IGDKEGALTAFR	R	K	114	125		0	0	0	1.58E+07	0
XP_004738359.1	26S proteasome non-ATPase regulatory subunit 6	KGDLLLNR	KGDLLLNR	K	V	372	379		1.48E+07	0	0	1.63E+07	0
XP_004738432.1	heterogeneous nuclear ribonucleoproteins A2/B1 isoform X1	EESGKPGAHVTVK	EESGKPGAHVTVK	R	K	88	100		1.01E+07	0	0	0	0
XP_004738432.1	heterogeneous nuclear ribonucleoproteins A2/B1 isoform X1	KLFIGGLSFETTEESLR	KLFIGGLSFETTEESLR	R	N	10	26		3.61E+07	0	0	0	0
XP_004738432.1	heterogeneous nuclear ribonucleoproteins A2/B1 isoform X1	LFVGGIKEDTEEHHLR	LFVGGIKEDTEEHHLR	K	D	102	117		2.80E+07	0	0	0	0
XP_004738432.1	heterogeneous nuclear ribonucleoproteins A2/B1 isoform X1	NYYEQWGK	NYYEQWGK	R	L	27	34		0	0	0	0	0
XP_004738475.2	LOW QUALITY PROTEIN: ADP-ribosylation factor-like protein 8B	EKDNIDITLQWLIQHSK	EKDNIDITLQWLIQHSK	K	S	223	239		0	0	0	2.39E+07	0
XP_004738475.2	LOW QUALITY PROTEIN: ADP-ribosylation factor-like protein 8B	IWDIGGQPR	IWDIGGQPR	K	F	126	134		0	0	0	3.70E+07	0
XP_004738475.2	LOW QUALITY PROTEIN: ADP-ribosylation factor-like protein 8B	NELHNLLDKPQLQGIPVLVLGNKR	NELHNLLDKPQLQGIPVLVLGNKR	R	D	166	189		0	0	0	1.48E+07	0
XP_004738541.1	actin-related protein 2/3 complex subunit 4	ELLLQPVTISR	ELLLQPVTISR	K	N	45	55		4.85E+07	0	0	0	0
XP_004738541.1	actin-related protein 2/3 complex subunit 4	IVAEEFLK	IVAEEFLK	R	N	159	166		1.07E+08	5.64E+07	0	3.04E+07	0
XP_004738541.1	actin-related protein 2/3 complex subunit 4	VLIEGSINSVR	VLIEGSINSVR	K	V	61	71		4.13E+07	2.56E+07	0	0	0
XP_004738660.1	transmembrane protein 43 isoform X1	MTTNPQPGFLER	M[15.9949]TTNPQPGFLER	K	L	17	28	1M(15.9949)	1.32E+07	0	0	0	0	M:15.9949@M(1.000)TTNPQPGFLER;
XP_004738660.1	transmembrane protein 43 isoform X1	LEDPHVDIIR	LEDPHVDIIR	K	R	211	220		4.32E+07	2.69E+07	0	2.47E+07	0
XP_004738660.1	transmembrane protein 43 isoform X1	LVHIIGALR	LVHIIGALR	R	T	88	96		1.42E+07	0	0	0	0
XP_004738660.1	transmembrane protein 43 isoform X1	RGDYFYHSENPKYPEVGDLR	RGDYFYHSENPKYPEVGDLR	R	V	221	240		0	0	0	0	0
XP_004738660.1	transmembrane protein 43 isoform X1	VSFSYAGLSGDDPDLGPAHVVTVIAR	VSFSYAGLSGDDPDLGPAHVVTVIAR	R	Q	241	266		2.23E+08	0	0	0	0
XP_004738678.1	complex I assembly factor ACAD9, mitochondrial	LASGEHIAAFCLTEPSSGSDAASIK	LASGEHIAAFC[57.0215]LTEPSSGSDAASIK	R	S	169	193	11C(57.0215)	7.37E+07	0	0	5.49E+07	0
XP_004738678.1	complex I assembly factor ACAD9, mitochondrial	DFGGVTHGKPEDK	DFGGVTHGKPEDK	R	L	250	262		1.57E+07	0	0	0	0
XP_004738678.1	complex I assembly factor ACAD9, mitochondrial	EVFPFPEVSQDELNDINQFVGPVEK	EVFPFPEVSQDELNDINQFVGPVEK	K	F	52	76		3.63E+07	0	0	3.10E+07	0
XP_004738678.1	complex I assembly factor ACAD9, mitochondrial	FALMAQK	FALMAQK	K	A	346	352		2.52E+07	0	0	3.54E+07	0
XP_004738678.1	complex I assembly factor ACAD9, mitochondrial	FFTEEVDSQR	FFTEEVDSQR	K	I	77	86		8.74E+07	4.43E+07	3.37E+07	4.50E+07	3.98E+07
XP_004738678.1	complex I assembly factor ACAD9, mitochondrial	GNVTTVIETVGR	GNVTTVIETVGR	R	R	458	469		6.03E+07	5.92E+07	3.63E+07	4.86E+07	6.97E+07
XP_004738678.1	complex I assembly factor ACAD9, mitochondrial	ITAFIVER	ITAFIVER	K	D	242	249		2.37E+07	2.82E+07	0	0	2.49E+07
XP_004738678.1	complex I assembly factor ACAD9, mitochondrial	KVSQQVLEK	KVSQQVLEK	K	Q	600	608		0	0	0	0	0
XP_004738678.1	complex I assembly factor ACAD9, mitochondrial	MYIALTGLQHAGR	MYIALTGLQHAGR	R	I	434	446		0	5.23E+07	0	5.23E+07	0
XP_004738678.1	complex I assembly factor ACAD9, mitochondrial	SLGLFGMQVPEEYGGLGFSNTMYAR	SLGLFGMQVPEEYGGLGFSNTMYAR	K	L	103	127		0	0	0	0	0
XP_004738678.1	complex I assembly factor ACAD9, mitochondrial	TIVEEQMVLKR	TIVEEQMVLKR	K	V	522	532		0	0	0	0	2.59E+07
XP_004738678.1	complex I assembly factor ACAD9, mitochondrial	TVDLGLTGK	TVDLGLTGK	R	L	478	486		0	1.23E+08	1.26E+08	0	9.64E+07
XP_004738678.1	complex I assembly factor ACAD9, mitochondrial	TVETLLLR	TVETLLLR	R	F	511	518		0	0	0	0	0
XP_004738678.1	complex I assembly factor ACAD9, mitochondrial	VAMNILNSGR	VAMNILNSGR	K	F	295	304		0	0	0	0	0
XP_004738678.1	complex I assembly factor ACAD9, mitochondrial	VANILINLYGMTAVLSR	VANILINLYGMTAVLSR	R	A	533	549		0	0	0	0	0
XP_004738678.1	complex I assembly factor ACAD9, mitochondrial	VPVENVLGEVGGGFK	VPVENVLGEVGGGFK	R	V	280	294		1.00E+08	2.20E+07	0	4.07E+07	0
XP_004738686.1	ras-related protein Rab-7a	EAINVEQAFQTIAR	EAINVEQAFQTIAR	K	N	158	171		0	0	0	0	0
XP_004738686.1	ras-related protein Rab-7a	VIILGDSGVGK	VIILGDSGVGK	K	T	11	21		5.88E+07	3.75E+07	0	3.25E+07	0
XP_004738687.1	dolichyl-diphosphooligosaccharide--protein glycosyltransferase subunit 1	VACITEQVLTLVNKR	VAC[57.0215]ITEQVLTLVNKR	K	I	475	489	3C(57.0215)	0	0	0	1.63E+07	0
XP_004738687.1	dolichyl-diphosphooligosaccharide--protein glycosyltransferase subunit 1	AVSFLLALEPELEAR	AVSFLLALEPELEAR	R	L	66	80		2.78E+07	0	0	0	0
XP_004738687.1	dolichyl-diphosphooligosaccharide--protein glycosyltransferase subunit 1	DIPAYSQDAFK	DIPAYSQDAFK	R	V	205	215		0	0	0	0	0
XP_004738687.1	dolichyl-diphosphooligosaccharide--protein glycosyltransferase subunit 1	FPLFGGWK	FPLFGGWK	R	T	320	327		3.07E+07	0	0	0	0
XP_004738687.1	dolichyl-diphosphooligosaccharide--protein glycosyltransferase subunit 1	FVDHVFDEQVIDSLTVK	FVDHVFDEQVIDSLTVK	R	I	355	371		3.18E+07	0	0	0	0
XP_004738687.1	dolichyl-diphosphooligosaccharide--protein glycosyltransferase subunit 1	IDHILDAL	IDHILDAL	K	-	600	607		5.36E+07	0	0	0	0
XP_004738687.1	dolichyl-diphosphooligosaccharide--protein glycosyltransferase subunit 1	IILPEGAK	IILPEGAK	K	N	372	379		0	0	0	0	0
XP_004738687.1	dolichyl-diphosphooligosaccharide--protein glycosyltransferase subunit 1	LPVALDPGAK	LPVALDPGAK	K	V	117	126		3.27E+07	0	0	1.94E+07	0
XP_004738687.1	dolichyl-diphosphooligosaccharide--protein glycosyltransferase subunit 1	SEDLLDYGPFR	SEDLLDYGPFR	R	D	194	204		0	0	0	0	0
XP_004738687.1	dolichyl-diphosphooligosaccharide--protein glycosyltransferase subunit 1	VHYENNSPFLTITSMTR	VHYENNSPFLTITSMTR	K	V	216	232		0	0	0	0	0
XP_004738690.1	dnaJ homolog subfamily B member 8	AGGGASTHYSSPFDTGYTFR	AGGGASTHYSSPFDTGYTFR	R	N	75	94		1.95E+08	0	2.83E+07	0	0
XP_004738690.1	dnaJ homolog subfamily B member 8	ATFSSTSFGGSGAGSSGFK	ATFSSTSFGGSGAGSSGFK	R	S	165	183		0	2.84E+07	2.33E+07	1.61E+07	0
XP_004738690.1	dnaJ homolog subfamily B member 8	NPEDIFR	NPEDIFR	R	E	95	101		0	0	0	0	0
XP_004738690.1	dnaJ homolog subfamily B member 8	QVSEAYEVLSDSK	QVSEAYEVLSDSK	K	K	48	60		0	0	4.83E+07	0	0
XP_004738690.1	dnaJ homolog subfamily B member 8	VEVEEDGQLR	VEVEEDGQLR	R	S	210	219		0	0	3.26E+07	0	0
XP_004738760.1	MICOS complex subunit MIC25 isoform X2	RIEPVCSGLQAQILR	RIEPVC[57.0215]SGLQAQILR	R	C	197	211	6C(57.0215)	0	0	0	0	2.51E+07
XP_004738760.1	MICOS complex subunit MIC25 isoform X2	DHLQEVLLCSDLVK	DHLQEVLLC[57.0215]SDLVK	R	A	215	228	9C(57.0215)	0	0	0	0	0
XP_004738760.1	MICOS complex subunit MIC25 isoform X2	QSSGVEEDFLKR	QSSGVEEDFLKR	R	Y	83	94		0	0	0	0	0
XP_004738760.1	MICOS complex subunit MIC25 isoform X2	VQEELFQVVTR	VQEELFQVVTR	K	E	102	112		5.06E+07	0	0	3.44E+07	0
XP_004738776.1	60S ribosomal protein L10-like	VHIGQVIMSIR	VHIGQVIM[15.9949]SIR	R	T	129	139	8M(15.9949)	1.32E+07	0	0	0	0	M:15.9949@VHIGQVIM(1.000)SIR;
XP_004738803.1	L-2-hydroxyglutarate dehydrogenase, mitochondrial	EGYKPFDFSAR	EGYKPFDFSAR	R	D	336	346		6956285	0	0	0	0
XP_004738803.1	L-2-hydroxyglutarate dehydrogenase, mitochondrial	FPFLGVHFTPR	FPFLGVHFTPR	R	M	308	318		2.87E+07	3.11E+07	0	3.12E+07	3.86E+07
XP_004738803.1	L-2-hydroxyglutarate dehydrogenase, mitochondrial	GLQNGVQGLR	GLQNGVQGLR	R	L	156	165		0	0	0	0	0
XP_004738803.1	L-2-hydroxyglutarate dehydrogenase, mitochondrial	LIVAVEQEEIPR	LIVAVEQEEIPR	K	L	137	148		0	0	0	0	0
XP_004738803.1	L-2-hydroxyglutarate dehydrogenase, mitochondrial	LQALYER	LQALYER	R	G	149	155		0	0	0	2.13E+07	0
XP_004738850.1	26S proteasome regulatory subunit 10B isoform X1	ADHDFVVQEDFMK	ADHDFVVQEDFMK	R	A	371	383		0	5.62E+07	0	0	0
XP_004738850.1	26S proteasome regulatory subunit 10B isoform X1	HGEIDYEAIVK	HGEIDYEAIVK	K	L	337	347		0	1.78E+07	0	2.12E+07	0
XP_004738903.1	proteasome subunit alpha type-3	HVGMAVAGLLADAR	HVGM[15.9949]AVAGLLADAR	R	S	73	86	4M(15.9949)	0	0	0	0	0		M:15.9949@HVGM(1.000)AVAGLLADAR;		M:15.9949@HVGM(1.000)AVAGLLADAR;
XP_004738903.1	proteasome subunit alpha type-3	SSIGTGYDLSASTFSPDGR	n[42.0106]SSIGTGYDLSASTFSPDGR	M	V	2	20	N-term(42.0106)	0	0	0	0	0
XP_004738903.1	proteasome subunit alpha type-3	AVENSSTAIGIR	AVENSSTAIGIR	K	C	30	41		3.18E+07	2.54E+07	2.39E+07	3.31E+07	0
XP_004738903.1	proteasome subunit alpha type-3	HVGMAVAGLLADAR	HVGMAVAGLLADAR	R	S	73	86		0	3.11E+07	0	5.75E+07	3.14E+07
XP_004738903.1	proteasome subunit alpha type-3	SLADIAR	SLADIAR	R	E	87	93		0	0	0	0	2.42E+07
XP_004738903.1	proteasome subunit alpha type-3	SLADIAREEASNFR	SLADIAREEASNFR	R	S	87	100		0	3.79E+07	0	0	0
XP_004738903.1	proteasome subunit alpha type-3	SNFGYNIPLK	SNFGYNIPLK	R	H	101	110		0	0	0	3.93E+07	0
XP_004738903.1	proteasome subunit alpha type-3	VFQVEYAMK	VFQVEYAMK	R	A	21	29		0	3.17E+07	0	4.73E+07	3.84E+07
XP_004738933.1	protein phosphatase 1A isoform X1	ALGDFDYK	ALGDFDYK	R	C	269	276		0	1.17E+07	0	8488925	0
XP_004738933.1	protein phosphatase 1A isoform X1	TGFLEIDEHMR	TGFLEIDEHMR	R	V	176	186		0	0	0	2.01E+07	0
XP_004738971.3	C-1-tetrahydrofolate synthase, cytoplasmic	ITIGQAPTEK	ITIGQAPTEK	K	G	725	734		0	0	0	0	0
XP_004738971.3	C-1-tetrahydrofolate synthase, cytoplasmic	VLLSALER	VLLSALER	K	L	536	543		0	0	0	0	0
XP_004738984.1	heat shock-related 70 kDa protein 2	TFFPEEISSMVLTK	TFFPEEISSM[15.9949]VLTK	K	M	114	127	10M(15.9949)	0	0	0	0	0	M:15.9949@TFFPEEISSM(1.000)VLTK;	M:15.9949@TFFPEEISSM(1.000)VLTK;
XP_004738984.1	heat shock-related 70 kDa protein 2	MKEIAEAYLGGK	M[15.9949]KEIAEAYLGGK	K	V	128	139	1M(15.9949)	0	0	0	0	0		M:15.9949@M(1.000)KEIAEAYLGGK;
XP_004738984.1	heat shock-related 70 kDa protein 2	MVSHLAEEFKR	M[15.9949]VSHLAEEFKR	R	K	240	250	1M(15.9949)	3.48E+07	0	0	0	0	M:15.9949@M(1.000)VSHLAEEFKR;		M:15.9949@M(1.000)VSHLAEEFKR;		M:15.9949@M(1.000)VSHLAEEFKR;
XP_004738984.1	heat shock-related 70 kDa protein 2	VCNPIISK	VC[57.0215]NPIISK	R	L	605	612	2C(57.0215)	8.76E+07	0	1.96E+08	1.27E+08	1.18E+08
XP_004738984.1	heat shock-related 70 kDa protein 2	ARFEELNADLFR	ARFEELNADLFR	R	G	303	314		2.18E+08	2.13E+08	1.32E+08	2.56E+08	1.39E+08
XP_004738984.1	heat shock-related 70 kDa protein 2	DAGTITGLNVLR	DAGTITGLNVLR	K	I	161	172		3.02E+08	0	0	0	2.88E+08
XP_004738984.1	heat shock-related 70 kDa protein 2	DIGPNKR	DIGPNKR	K	A	255	261		0	5.24E+07	0	2.69E+07	0
XP_004738984.1	heat shock-related 70 kDa protein 2	EIAEAYLGGK	EIAEAYLGGK	K	V	130	139		0	0	0	0	0
XP_004738984.1	heat shock-related 70 kDa protein 2	FEELNADLFR	FEELNADLFR	R	G	305	314		2.46E+08	1.85E+08	8.34E+07	1.56E+08	1.58E+08
XP_004738984.1	heat shock-related 70 kDa protein 2	GQIQEIVLVGGSTR	GQIQEIVLVGGSTR	K	I	332	345		0	0	0	0	0
XP_004738984.1	heat shock-related 70 kDa protein 2	IINEPTAAAIAYGLDKK	IINEPTAAAIAYGLDKK	R	G	173	189		7.65E+08	5.47E+08	3.97E+08	5.09E+08	4.09E+08
XP_004738984.1	heat shock-related 70 kDa protein 2	KFEDATVQSDMK	KFEDATVQSDMK	R	H	78	89		3.04E+07	2.99E+07	0	6.03E+07	8.91E+07
XP_004738984.1	heat shock-related 70 kDa protein 2	LDKGQIQEIVLVGGSTR	LDKGQIQEIVLVGGSTR	K	I	329	345		1.03E+08	2.61E+08	2.07E+08	2.20E+08	1.85E+08
XP_004738984.1	heat shock-related 70 kDa protein 2	LLQDFFNGK	LLQDFFNGK	K	E	352	360		3.41E+07	0	0	0	0
XP_004738984.1	heat shock-related 70 kDa protein 2	LSKDDIDR	LSKDDIDR	R	M	513	520		3.54E+07	0	0	5.25E+07	7.59E+07
XP_004738984.1	heat shock-related 70 kDa protein 2	LYQGGPGGGGSGASGGPTIEEVD	LYQGGPGGGGSGASGGPTIEEVD	K	-	613	635		0	0	0	3.85E+07	0
XP_004738984.1	heat shock-related 70 kDa protein 2	MKEIAEAYLGGK	MKEIAEAYLGGK	K	V	128	139		0	1.01E+08	8.28E+07	1.47E+08	1.59E+08
XP_004738984.1	heat shock-related 70 kDa protein 2	MVQEAER	MVQEAER	R	Y	521	527		0	0	5.06E+07	2.81E+07	0
XP_004738984.1	heat shock-related 70 kDa protein 2	MVSHLAEEFK	MVSHLAEEFK	R	R	240	249		0	0	0	0	0
XP_004738984.1	heat shock-related 70 kDa protein 2	MVSHLAEEFKR	MVSHLAEEFKR	R	K	240	250		4.38E+07	1.18E+08	1.16E+08	1.00E+08	1.15E+08
XP_004738984.1	heat shock-related 70 kDa protein 2	NAVESYTYNIK	NAVESYTYNIK	K	Q	543	553		0	0	1.14E+08	0	0
XP_004738984.1	heat shock-related 70 kDa protein 2	NQVAMNPTNTIFDAK	NQVAMNPTNTIFDAK	K	R	58	72		6.48E+07	7.49E+07	0	1.09E+08	1.30E+08
XP_004738984.1	heat shock-related 70 kDa protein 2	NQVAMNPTNTIFDAKR	NQVAMNPTNTIFDAKR	K	L	58	73		0	0	0	0	0
XP_004738984.1	heat shock-related 70 kDa protein 2	STAGDTHLGGEDFDNR	STAGDTHLGGEDFDNR	K	M	224	239		2.11E+08	2.47E+08	1.75E+08	1.89E+08	1.62E+08
XP_004738984.1	heat shock-related 70 kDa protein 2	TFFPEEISSMVLTK	TFFPEEISSMVLTK	K	M	114	127		0	1.37E+08	0	1.21E+08	1.24E+08
XP_004738984.1	heat shock-related 70 kDa protein 2	VQSAVITVPAYFNDSQR	VQSAVITVPAYFNDSQR	K	Q	140	156		6.59E+07	6.42E+07	0	1.09E+08	1.74E+08
XP_004738984.1	heat shock-related 70 kDa protein 2	VQVEYKGEIK	VQVEYKGEIK	K	T	104	113		0	4.62E+07	0	0	5.46E+07
XP_004739025.1	protein FAM71D	FLPLQFVTLSVHDAENMR	FLPLQFVTLSVHDAENM[15.9949]R	R	L	121	138	17M(15.9949)	0	0	0	0	0	M:15.9949@FLPLQFVTLSVHDAENM(1.000)R;
XP_004739025.1	protein FAM71D	MGNTLKPGCLR	MGNTLKPGC[57.0215]LR	K	D	304	314	9C(57.0215)	1.48E+07	0	0	0	0
XP_004739025.1	protein FAM71D	DAISIPTSQDPR	DAISIPTSQDPR	R	N	16	27		0	3.08E+07	0	4.47E+07	0
XP_004739025.1	protein FAM71D	FLPLQFVTLSVHDAENMR	FLPLQFVTLSVHDAENMR	R	L	121	138		2.30E+07	0	0	0	0
XP_004739025.1	protein FAM71D	KTPNVMLLAHLTPEAQK	KTPNVMLLAHLTPEAQK	R	N	82	98		0	0	0	0	0
XP_004739025.1	protein FAM71D	NLALKAEESR	NLALKAEESR	K	S	375	384		0	7.93E+08	0	0	0
XP_004739025.1	protein FAM71D	SLFQSLLTSPSPQNLVLTR	SLFQSLLTSPSPQNLVLTR	K	F	102	120		2.89E+07	3.07E+07	3.14E+07	2.52E+07	0
XP_004739050.1	arginase-2, mitochondrial isoform X1	VMEQTFDLLIGKR	VM[15.9949]EQTFDLLIGKR	K	Q	230	242	2M(15.9949)	0	3.04E+07	0	0	0		M:15.9949@VM(1.000)EQTFDLLIGKR;	M:15.9949@VM(1.000)EQTFDLLIGKR;
XP_004739050.1	arginase-2, mitochondrial isoform X1	LSSLGCR	LSSLGC[57.0215]R	R	L	58	64	6C(57.0215)	0	0	0	0	0
XP_004739050.1	arginase-2, mitochondrial isoform X1	AVSSGYSCVTVGGDHSLAIGTISGHAR	AVSSGYSC[57.0215]VTVGGDHSLAIGTISGHAR	R	H	106	132	8C(57.0215)	3.30E+07	5.97E+07	6.28E+08	2.66E+08	0
XP_004739050.1	arginase-2, mitochondrial isoform X1	DDLYNNLIVNPR	DDLYNNLIVNPR	K	S	79	90		0	0	0	0	0
XP_004739050.1	arginase-2, mitochondrial isoform X1	DVDPPEHFILK	DVDPPEHFILK	R	N	200	210		0	0	0	6.75E+07	0
XP_004739050.1	arginase-2, mitochondrial isoform X1	EGGHIVYDQLPTPSSPDESER	EGGHIVYDQLPTPSSPDESER	R	E	328	348		5.21E+07	0	0	0	0
XP_004739050.1	arginase-2, mitochondrial isoform X1	EGGHIVYDQLPTPSSPDESEREER	EGGHIVYDQLPTPSSPDESEREER	R	V	328	351		1.09E+08	5.31E+07	1.13E+08	1.14E+08	2.45E+07
XP_004739050.1	arginase-2, mitochondrial isoform X1	EGMYITEEIHNTGLLSALDLVEVNPQLAASEEEAK	EGMYITEEIHNTGLLSALDLVEVNPQLAASEEEAK	R	A	275	309		0	0	0	0	0
XP_004739050.1	arginase-2, mitochondrial isoform X1	GVEYGPAAVR	GVEYGPAAVR	K	E	41	50		0	0	0	0	0
XP_004739050.1	arginase-2, mitochondrial isoform X1	KGVEYGPAAVR	KGVEYGPAAVR	R	E	40	50		0	1.34E+08	5.53E+07	0	1.39E+08
XP_004739050.1	arginase-2, mitochondrial isoform X1	LKDFGDLSFTPVPK	LKDFGDLSFTPVPK	R	D	65	78		2.02E+08	1.58E+08	1.22E+08	1.70E+08	1.60E+08
XP_004739050.1	arginase-2, mitochondrial isoform X1	SVGLANQELAEVVSR	SVGLANQELAEVVSR	R	A	91	105		2.14E+08	1.29E+08	9.36E+07	1.77E+08	1.48E+08
XP_004739050.1	arginase-2, mitochondrial isoform X1	VMEQTFDLLIGK	VMEQTFDLLIGK	K	R	230	241		0	0	0	0	0
XP_004739050.1	arginase-2, mitochondrial isoform X1	VMEQTFDLLIGKR	VMEQTFDLLIGKR	K	Q	230	242		9.60E+07	9.51E+07	4.56E+07	9.49E+07	1.52E+08
XP_004739051.1	retinol dehydrogenase 11 isoform X1	DFLAEEK	DFLAEEK	K	H	113	119		0	0	0	0	0
XP_004739051.1	retinol dehydrogenase 11 isoform X1	IVNVSSLAHHLGR	IVNVSSLAHHLGR	R	I	172	184		8.55E+07	9.63E+07	5.39E+07	7.34E+07	5.63E+07
XP_004739051.1	retinol dehydrogenase 11 isoform X1	LANILFTQELAR	LANILFTQELAR	K	R	207	218		4.74E+07	5.16E+07	0	4.93E+07	0
XP_004739051.1	retinol dehydrogenase 11 isoform X1	VAVVTGANTGIGK	VAVVTGANTGIGK	K	E	43	55		6.29E+07	5.65E+07	3.76E+07	4.13E+07	4.62E+07
XP_004739054.1	retinol dehydrogenase 12 isoform X1	SPWEGAQTSLHCALAEGLEPLSGK	SPWEGAQTSLHC[57.0215]ALAEGLEPLSGK	K	Y	257	280	12C(57.0215)	0	0	0	0	0
XP_004739054.1	retinol dehydrogenase 12 isoform X1	GLAYCHSK	GLAYC[57.0215]HSK	R	L	197	204	5C(57.0215)	0	0	0	0	0
XP_004739054.1	retinol dehydrogenase 12 isoform X1	LWNVSCELLGIQWE	LWNVSC[57.0215]ELLGIQWE	R	-	303	316	6C(57.0215)	0	0	0	0	0
XP_004739054.1	retinol dehydrogenase 12 isoform X1	AFAEGFLAEEK	AFAEGFLAEEK	R	Q	107	117		1.93E+08	0	0	0	0
XP_004739054.1	retinol dehydrogenase 12 isoform X1	DVLKGESAASEIR	DVLKGESAASEIR	R	A	72	84		3.81E+07	0	0	0	0
XP_004739054.1	retinol dehydrogenase 12 isoform X1	IHFHDLQSEK	IHFHDLQSEK	K	Y	183	192		8.46E+07	0	0	3.04E+07	0
XP_004739054.1	retinol dehydrogenase 12 isoform X1	KLDLSDTK	KLDLSDTK	R	S	96	103		7.54E+07	0	0	0	0
XP_004739054.1	retinol dehydrogenase 12 isoform X1	LANVLFTR	LANVLFTR	K	E	205	212		1.26E+08	0	0	4.29E+07	0
XP_004739054.1	retinol dehydrogenase 12 isoform X1	LFSPFIK	LFSPFIK	R	S	250	256		3.10E+07	0	0	0	0
XP_004739054.1	retinol dehydrogenase 12 isoform X1	LKESTPAR	LKESTPAR	R	V	162	169		1.74E+07	0	0	0	0
XP_004739054.1	retinol dehydrogenase 12 isoform X1	SNVQLPGK	SNVQLPGK	R	V	33	40		8.17E+07	6.58E+07	0	4.36E+07	0
XP_004739054.1	retinol dehydrogenase 12 isoform X1	VVNLSSVVHHAGK	VVNLSSVVHHAGK	R	I	170	182		1.29E+08	3.86E+07	0	4.98E+07	0
XP_004739054.1	retinol dehydrogenase 12 isoform X1	VVVITGANTGIGK	VVVITGANTGIGK	K	E	41	53		2.03E+08	3.02E+07	0	4.93E+07	0
XP_004739054.1	retinol dehydrogenase 12 isoform X1	VVVITGANTGIGKETAK	VVVITGANTGIGKETAK	K	E	41	57		4.22E+07	0	0	0	0
XP_004739087.1	synaptojanin-2-binding protein	IKENGAAALDGR	IKENGAAALDGR	R	L	47	58		0	0	0	0	0
XP_004739087.1	synaptojanin-2-binding protein	LQEGDKILSVNGQDLR	LQEGDKILSVNGQDLR	R	N	59	74		0	0	0	0	0
XP_004739087.1	synaptojanin-2-binding protein	NAGYAVSLR	NAGYAVSLR	R	V	87	95		3.09E+07	2.72E+07	2.85E+07	3.32E+07	4.30E+07
XP_004739087.1	synaptojanin-2-binding protein	NLLHQDAVDLFR	NLLHQDAVDLFR	R	N	75	86		6.52E+07	5.90E+07	0	6.38E+07	9.23E+07
XP_004739121.1	calmodulin-1	EAFRVFDKDGNGYISAAELR	EAFRVFDKDGNGY[79.9663]ISAAELR	R	H	88	107	13Y(79.9663)	0	0	0	0	0				STY:79.9663@EAFRVFDKDGNGY(0.943)IS(0.057)AAELR;
XP_004739121.1	calmodulin-1	SLGQNPTEAELQDMINEVDADGNGTIDFPEFLTMMAR	SLGQNPTEAELQDM[15.9949]INEVDADGNGTIDFPEFLTMMAR	R	K	39	75	14M(15.9949)	0	0	0	0	0				M:15.9949@SLGQNPTEAELQDM(0.918)INEVDADGNGTIDFPEFLTM(0.041)M(0.040)AR;
XP_004739121.1	calmodulin-1	SLGQNPTEAELQDMINEVDADGNGTIDFPEFLTMMAR	SLGQNPTEAELQDM[15.9949]INEVDADGNGTIDFPEFLTM[15.9949]MAR	R	K	39	75	14M(15.9949), 34M(15.9949)	0	0	0	0	0	M:15.9949@SLGQNPTEAELQDM(0.858)INEVDADGNGTIDFPEFLTM(0.857)M(0.285)AR;
XP_004739121.1	calmodulin-1	MKDTDSEEEIR	M[15.9949]KDTDSEEEIR	K	E	77	87	1M(15.9949)	1.58E+07	0	0	0	0	M:15.9949@M(1.000)KDTDSEEEIR;	M:15.9949@M(1.000)KDTDSEEEIR;	M:15.9949@M(1.000)KDTDSEEEIR;
XP_004739121.1	calmodulin-1	MKDTDSEEEIREAFR	M[15.9949]KDTDSEEEIREAFR	K	V	77	91	1M(15.9949)	0	0	0	1.49E+07	0				M:15.9949@M(1.000)KDTDSEEEIREAFR;
XP_004739121.1	calmodulin-1	KMKDTDSEEEIR	KM[15.9949]KDTDSEEEIR	R	E	76	87	2M(15.9949)	8.14E+07	0	0	0	0	M:15.9949@KM(1.000)KDTDSEEEIR;	M:15.9949@KM(1.000)KDTDSEEEIR;	M:15.9949@KM(1.000)KDTDSEEEIR;	M:15.9949@KM(1.000)KDTDSEEEIR;
XP_004739121.1	calmodulin-1	SLGQNPTEAELQDMINEVDADGNGTIDFPEFLTMMAR	SLGQNPTEAELQDMINEVDADGNGTIDFPEFLTM[15.9949]MAR	R	K	39	75	34M(15.9949)	0	0	0	0	0	M:15.9949@SLGQNPTEAELQDM(0.025)INEVDADGNGTIDFPEFLTM(0.949)M(0.026)AR;			M:15.9949@SLGQNPTEAELQDM(0.036)INEVDADGNGTIDFPEFLTM(0.899)M(0.065)AR;	M:15.9949@SLGQNPTEAELQDM(0.038)INEVDADGNGTIDFPEFLTM(0.865)M(0.097)AR;
XP_004739121.1	calmodulin-1	SLGQNPTEAELQDMINEVDADGNGTIDFPEFLTMMAR	SLGQNPTEAELQDMINEVDADGNGTIDFPEFLTMM[15.9949]AR	R	K	39	75	35M(15.9949)	0	0	0	0	0	M:15.9949@SLGQNPTEAELQDM(0.026)INEVDADGNGTIDFPEFLTM(0.029)M(0.945)AR;			M:15.9949@SLGQNPTEAELQDM(0.035)INEVDADGNGTIDFPEFLTM(0.066)M(0.899)AR;
XP_004739121.1	calmodulin-1	ELGTVMR	ELGTVM[15.9949]R	K	S	32	38	6M(15.9949)	6.61E+07	9.01E+07	1.02E+08	0	0	M:15.9949@ELGTVM(1.000)R;	M:15.9949@ELGTVM(1.000)R;	M:15.9949@ELGTVM(1.000)R;	M:15.9949@ELGTVM(1.000)R;
XP_004739121.1	calmodulin-1	ADQLTEEQIAEFK	n[42.0106]ADQLTEEQIAEFK	M	E	2	14	N-term(42.0106)	8.78E+08	0	0	8.21E+08	1.11E+09
XP_004739121.1	calmodulin-1	ADQLTEEQIAEFKEAFSLFDKDGDGTITTK	n[42.0106]ADQLTEEQIAEFKEAFSLFDKDGDGTITTK	M	E	2	31	N-term(42.0106)	9.01E+08	1.01E+08	2.74E+08	9.85E+08	7.49E+08
XP_004739121.1	calmodulin-1	DTDSEEEIR	DTDSEEEIR	K	E	79	87		9.48E+07	7.73E+07	0	6.74E+07	9.98E+07
XP_004739121.1	calmodulin-1	DTDSEEEIREAFR	DTDSEEEIREAFR	K	V	79	91		2.93E+07	2.50E+07	6.79E+07	1.66E+08	1.16E+08
XP_004739121.1	calmodulin-1	EADIDGDGQVNYEEFVQMMTAK	EADIDGDGQVNYEEFVQMMTAK	R	-	128	149		1.03E+08	3.91E+07	0	1.11E+08	0
XP_004739121.1	calmodulin-1	EAFRVFDKDGNGYISAAELR	EAFRVFDKDGNGYISAAELR	R	H	88	107		3.33E+07	0	0	0	0
XP_004739121.1	calmodulin-1	EAFSLFDKDGDGTITTK	EAFSLFDKDGDGTITTK	K	E	15	31		2.41E+09	1.37E+09	1.36E+09	2.65E+09	2.08E+09
XP_004739121.1	calmodulin-1	ELGTVMR	ELGTVMR	K	S	32	38		7.14E+08	2.45E+08	3.38E+08	9.79E+08	8.23E+08
XP_004739121.1	calmodulin-1	KMKDTDSEEEIR	KMKDTDSEEEIR	R	E	76	87		4.85E+07	0	0	8.38E+07	0
XP_004739121.1	calmodulin-1	MKDTDSEEEIR	MKDTDSEEEIR	K	E	77	87		8.40E+07	0	0	7.07E+07	0
XP_004739121.1	calmodulin-1	MKDTDSEEEIREAFR	MKDTDSEEEIREAFR	K	V	77	91		4.16E+07	0	0	4.04E+08	3.42E+08
XP_004739121.1	calmodulin-1	SLGQNPTEAELQDMINEVDADGNGTIDFPEFLTMMAR	SLGQNPTEAELQDMINEVDADGNGTIDFPEFLTMMAR	R	K	39	75		9.39E+07	0	0	1.53E+08	0
XP_004739121.1	calmodulin-1	VFDKDGNGYISAAELR	VFDKDGNGYISAAELR	R	H	92	107		3.55E+08	3.52E+07	2.70E+08	3.69E+08	4.69E+08
XP_004739122.1	26S proteasome regulatory subunit 4	LPLVTPHTQCR	LPLVTPHTQC[57.0215]R	K	L	49	59	10C(57.0215)	0	0	0	1.60E+07	0
XP_004739122.1	26S proteasome regulatory subunit 4	AVANQTSATFLR	AVANQTSATFLR	K	V	238	249		0	0	1.42E+07	2.72E+07	0
XP_004739122.1	26S proteasome regulatory subunit 4	GVILYGPPGTGK	GVILYGPPGTGK	K	T	221	232		0	0	2.60E+07	0	0
XP_004739122.1	26S proteasome regulatory subunit 4	VVGSELIQK	VVGSELIQK	R	Y	250	258		0	0	0	0	8.22E+07
XP_004739234.2	maleylacetoacetate isomerase isoform X1	TLLALEAFQVSHPCR	TLLALEAFQVSHPC[57.0215]R	K	Q	193	207	14C(57.0215)	0	0	0	1.49E+07	0
XP_004739262.1	ergosterol biosynthetic protein 28 homolog isoform X2	DHTFLYEK	DHTFLYEK	R	L	29	36		0	0	0	0	0
XP_004739262.1	ergosterol biosynthetic protein 28 homolog isoform X2	LYTGKPDLVNGLQAR	LYTGKPDLVNGLQAR	K	T	37	51		1.61E+07	0	0	0	0
XP_004739262.1	ergosterol biosynthetic protein 28 homolog isoform X2	YLEVEPVSR	YLEVEPVSR	R	Q	127	135		2.22E+08	0	0	8.65E+07	0
XP_004739292.1	transmembrane emp24 domain-containing protein 10	IPDQLVILDMK	IPDQLVILDMK	R	H	117	127		1.22E+08	0	0	6.42E+07	0
XP_004739292.1	transmembrane emp24 domain-containing protein 10	ITDSAGHILYSK	ITDSAGHILYSK	K	E	76	87		0	0	0	2.43E+07	0
XP_004739292.1	transmembrane emp24 domain-containing protein 10	LKPLEVELR	LKPLEVELR	K	R	144	152		1.45E+08	1.26E+07	0	6.74E+07	0
XP_004739314.1	dihydrolipoyllysine-residue succinyltransferase component of 2-oxoglutarate dehydrogenase complex, mitochondrial	LGFMSAFVK	LGFM[15.9949]SAFVK	K	A	280	288	4M(15.9949)	0	0	1.80E+07	0	0	M:15.9949@LGFM(1.000)SAFVK;	M:15.9949@LGFM(1.000)SAFVK;	M:15.9949@LGFM(1.000)SAFVK;
XP_004739314.1	dihydrolipoyllysine-residue succinyltransferase component of 2-oxoglutarate dehydrogenase complex, mitochondrial	NVESMNYADIER	NVESM[15.9949]NYADIER	R	T	336	347	5M(15.9949)	6.17E+07	1.63E+08	0	0	0	M:15.9949@NVESM(1.000)NYADIER;	M:15.9949@NVESM(1.000)NYADIER;	M:15.9949@NVESM(1.000)NYADIER;
XP_004739314.1	dihydrolipoyllysine-residue succinyltransferase component of 2-oxoglutarate dehydrogenase complex, mitochondrial	LKEAQNTCAMLTTFNEIDMSNIQEMR	LKEAQNTC[57.0215]AMLTTFNEIDMSNIQEMR	R	A	240	265	8C(57.0215)	0	0	0	0	0
XP_004739314.1	dihydrolipoyllysine-residue succinyltransferase component of 2-oxoglutarate dehydrogenase complex, mitochondrial	AAVEDPR	AAVEDPR	K	V	443	449		0	0	0	3.50E+07	0
XP_004739314.1	dihydrolipoyllysine-residue succinyltransferase component of 2-oxoglutarate dehydrogenase complex, mitochondrial	AKPAEAPAAAAPK	AKPAEAPAAAAPK	K	A	154	166		9.91E+07	7.57E+07	6.15E+07	2.74E+07	7.16E+07
XP_004739314.1	dihydrolipoyllysine-residue succinyltransferase component of 2-oxoglutarate dehydrogenase complex, mitochondrial	ASAFALQEQPVVNAVIDDTTK	ASAFALQEQPVVNAVIDDTTK	K	E	289	309		0	0	0	0	0
XP_004739314.1	dihydrolipoyllysine-residue succinyltransferase component of 2-oxoglutarate dehydrogenase complex, mitochondrial	DDVITVK	DDVITVK	K	T	69	75		0	6.26E+07	0	0	0
XP_004739314.1	dihydrolipoyllysine-residue succinyltransferase component of 2-oxoglutarate dehydrogenase complex, mitochondrial	EAVTFLR	EAVTFLR	R	K	433	439		1.34E+08	1.46E+08	1.85E+08	1.88E+08	9.84E+07
XP_004739314.1	dihydrolipoyllysine-residue succinyltransferase component of 2-oxoglutarate dehydrogenase complex, mitochondrial	GLVVPVIR	GLVVPVIR	R	N	328	335		2.61E+08	2.58E+08	2.03E+08	2.23E+08	1.77E+08
XP_004739314.1	dihydrolipoyllysine-residue succinyltransferase component of 2-oxoglutarate dehydrogenase complex, mitochondrial	LGFMSAFVK	LGFMSAFVK	K	A	280	288		0	0	1.11E+08	2.23E+08	1.74E+08
XP_004739314.1	dihydrolipoyllysine-residue succinyltransferase component of 2-oxoglutarate dehydrogenase complex, mitochondrial	NVESMNYADIER	NVESMNYADIER	R	T	336	347		0	0	0	1.93E+08	0
XP_004739314.1	dihydrolipoyllysine-residue succinyltransferase component of 2-oxoglutarate dehydrogenase complex, mitochondrial	TISELGEK	TISELGEK	R	A	348	355		7.04E+07	0	0	7.22E+07	0
XP_004739314.1	dihydrolipoyllysine-residue succinyltransferase component of 2-oxoglutarate dehydrogenase complex, mitochondrial	TPAFAESVTEGDVR	TPAFAESVTEGDVR	K	W	76	89		3.68E+08	2.47E+08	2.82E+08	7559451.5	2.06E+08
XP_004739314.1	dihydrolipoyllysine-residue succinyltransferase component of 2-oxoglutarate dehydrogenase complex, mitochondrial	TPAFAESVTEGDVRWEK	TPAFAESVTEGDVRWEK	K	A	76	92		0	0	0	0	0
XP_004739314.1	dihydrolipoyllysine-residue succinyltransferase component of 2-oxoglutarate dehydrogenase complex, mitochondrial	VEGGTPLFTLR	VEGGTPLFTLR	K	K	135	145		1.69E+09	0	0	0	0
XP_004739314.1	dihydrolipoyllysine-residue succinyltransferase component of 2-oxoglutarate dehydrogenase complex, mitochondrial	VEVRPMMYVALTYDHR	VEVRPMMYVALTYDHR	K	L	412	427		4.87E+07	3.00E+07	0	1.17E+08	7.55E+07
XP_004739327.1	iron-sulfur cluster assembly 2 homolog, mitochondrial isoform X1	VVVDSDSLAFVK	VVVDSDSLAFVK	R	G	107	118		0	0	0	0	0
XP_004739369.1	dynein axonemal light chain 1 isoform X2	MDASLSTLANCEK	MDASLSTLANC[57.0215]EK	K	L	40	52	11C(57.0215)	0	0	0	3.21E+07	0
XP_004739369.1	dynein axonemal light chain 1 isoform X2	DWAEFVK	DWAEFVK	K	L	129	135		0	0	0	1.28E+07	0
XP_004739369.1	dynein axonemal light chain 1 isoform X2	HSADGNWVEEATK	HSADGNWVEEATK	K	R	156	168		0	2.50E+07	1.97E+07	1.91E+07	2.43E+07
XP_004739369.1	dynein axonemal light chain 1 isoform X2	KLDGTPVIKEDEEEDN	KLDGTPVIKEDEEEDN	K	-	175	190		6.08E+07	0	0	5.29E+07	5.50E+07
XP_004739369.1	dynein axonemal light chain 1 isoform X2	LYAQIPPIEK	LYAQIPPIEK	K	M	30	39		0	5.91E+07	0	0	0
XP_004739392.1	NADH dehydrogenase [ubiquinone] 1 beta subcomplex subunit 1	MNIIQIVR	M[15.9949]NIIQIVR	R	D	173	180	1M(15.9949)	0	0	0	0	0	M:15.9949@M(1.000)NIIQIVR;
XP_004739392.1	NADH dehydrogenase [ubiquinone] 1 beta subcomplex subunit 1	ELRPNEEVTWK	ELRPNEEVTWK	R	-	219	229		1.06E+08	5.55E+07	0	1.19E+08	0
XP_004739392.1	NADH dehydrogenase [ubiquinone] 1 beta subcomplex subunit 1	NDETLTAFR	NDETLTAFR	R	N	202	210		2.41E+08	2.18E+08	2.41E+08	3.12E+08	2.06E+08
XP_004739406.1	ras-related protein Ral-A	ANVDKVFFDLMR	ANVDKVFFDLM[15.9949]R	R	E	162	173	11M(15.9949)	0	0	0	0	0	M:15.9949@ANVDKVFFDLM(1.000)R;
XP_004739406.1	ras-related protein Ral-A	VIMVGSGGVGK	VIM[15.9949]VGSGGVGK	K	S	17	27	3M(15.9949)	0	0	0	0	0		M:15.9949@VIM(1.000)VGSGGVGK;
XP_004739406.1	ras-related protein Ral-A	VFFDLMR	VFFDLM[15.9949]R	K	E	167	173	6M(15.9949)	2.48E+07	4.97E+07	2.91E+07	0	0	M:15.9949@VFFDLM(1.000)R;	M:15.9949@VFFDLM(1.000)R;	M:15.9949@VFFDLM(1.000)R;
XP_004739406.1	ras-related protein Ral-A	ADQWNVNYVETSAK	ADQWNVNYVETSAK	R	T	146	159		0	0	0	0	0
XP_004739406.1	ras-related protein Ral-A	ANVDKVFFDLMR	ANVDKVFFDLMR	R	E	162	173		1.92E+07	0	0	4.03E+07	5.85E+07
XP_004739406.1	ras-related protein Ral-A	VFFDLMR	VFFDLMR	K	E	167	173		1.61E+07	3.17E+07	0	2.84E+07	0
XP_004739406.1	ras-related protein Ral-A	VKEDENVPFLLVGNK	VKEDENVPFLLVGNK	R	S	114	128		3.14E+07	7.52E+07	0	7.29E+07	7.13E+07
XP_004739419.1	proteasome subunit alpha type-2	LVQIEYALAAVAGGAPSVGIK	LVQIEYALAAVAGGAPSVGIK	K	A	19	39		2.87E+07	0	0	2.66E+07	8.19E+07
XP_004739419.1	proteasome subunit alpha type-2	SILYDER	SILYDER	K	S	54	60		0	6.01E+07	7.44E+07	0	1.01E+08
XP_004739419.1	proteasome subunit alpha type-2	SVHKVEPITK	SVHKVEPITK	R	H	61	70		0	0	0	0	0
XP_004739419.1	proteasome subunit alpha type-2	YNEDLELEDAIHTAILTLK	YNEDLELEDAIHTAILTLK	R	E	178	196		2.10E+07	1.90E+07	0	0	0
XP_004739454.1	spermatogenesis-associated protein 48	AIPDISIR	AIPDISIR	R	A	175	182		0	0	0	0	0
XP_004739454.1	spermatogenesis-associated protein 48	SFSTPVKPITFVSPSSR	SFSTPVKPITFVSPSSR	R	S	304	320		0	0	0	2.28E+07	0
XP_004739457.1	zona pellucida-binding protein 1	GPKPCADHNCESSKR	GPKPC[57.0215]ADHNC[57.0215]ESSKR	K	L	244	258	10C(57.0215), 5C(57.0215)	1.00E+07	0	0	0	0
XP_004739457.1	zona pellucida-binding protein 1	AEPLPEIYYIEGTLQMVWINR	AEPLPEIYYIEGTLQM[15.9949]VWINR	R	C	281	301	16M(15.9949)	0	0	0	0	0	M:15.9949@AEPLPEIYYIEGTLQM(1.000)VWINR;	M:15.9949@AEPLPEIYYIEGTLQM(1.000)VWINR;
XP_004739457.1	zona pellucida-binding protein 1	RAEPLPEIYYIEGTLQMVWINR	RAEPLPEIYYIEGTLQM[15.9949]VWINR	R	C	280	301	17M(15.9949)	4.72E+07	0	0	4.44E+07	0	M:15.9949@RAEPLPEIYYIEGTLQM(1.000)VWINR;	M:15.9949@RAEPLPEIYYIEGTLQM(1.000)VWINR;
XP_004739457.1	zona pellucida-binding protein 1	CFPGYGMNTLK	C[57.0215]FPGYGMNTLK	R	H	302	312	1C(57.0215)	5.84E+07	0	0	1.07E+08	2.25E+08
XP_004739457.1	zona pellucida-binding protein 1	CFPGYGMNTLKHPK	C[57.0215]FPGYGMNTLKHPK	R	C	302	315	1C(57.0215)	1.43E+08	0	0	1.60E+08	2.34E+08
XP_004739457.1	zona pellucida-binding protein 1	CPECCVICSPGSYNPR	C[57.0215]PEC[57.0215]C[57.0215]VIC[57.0215]SPGSYNPR	K	D	316	331	1C(57.0215), 4C(57.0215), 5C(57.0215), 8C(57.0215)	1.14E+09	6.70E+08	7.31E+08	1.02E+09	9.84E+08
XP_004739457.1	zona pellucida-binding protein 1	CFPGYGMNTLK	C[57.0215]FPGYGM[15.9949]NTLK	R	H	302	312	1C(57.0215), 7M(15.9949)	0	0	1.65E+08	0	0	M:15.9949@CFPGYGM(1.000)NTLK;		M:15.9949@CFPGYGM(1.000)NTLK;
XP_004739457.1	zona pellucida-binding protein 1	CFPGYGMNTLKHPK	C[57.0215]FPGYGM[15.9949]NTLKHPK	R	C	302	315	1C(57.0215), 7M(15.9949)	0	8.78E+07	0	0	0		M:15.9949@CFPGYGM(1.000)NTLKHPK;
XP_004739457.1	zona pellucida-binding protein 1	NSEMIDPSFQWHGPR	NSEM[15.9949]IDPSFQWHGPR	R	G	93	107	4M(15.9949)	5.85E+08	1.42E+09	1.07E+09	3.08E+08	2.92E+08	M:15.9949@NSEM(1.000)IDPSFQWHGPR;	M:15.9949@NSEM(1.000)IDPSFQWHGPR;	M:15.9949@NSEM(1.000)IDPSFQWHGPR;	M:15.9949@NSEM(1.000)IDPSFQWHGPR;	M:15.9949@NSEM(1.000)IDPSFQWHGPR;
XP_004739457.1	zona pellucida-binding protein 1	SPHVLCVTPR	SPHVLC[57.0215]VTPR	K	L	81	90	6C(57.0215)	2.67E+09	6.31E+08	2.17E+09	2.21E+09	2.93E+09
XP_004739457.1	zona pellucida-binding protein 1	YHAAPCNSIYNISFEK	YHAAPC[57.0215]NSIYNISFEK	R	K	177	192	6C(57.0215)	7.99E+07	4.77E+08	6.55E+08	4.93E+08	8.45E+08
XP_004739457.1	zona pellucida-binding protein 1	YHAAPCNSIYNISFEKK	YHAAPC[57.0215]NSIYNISFEKK	R	L	177	193	6C(57.0215)	2.54E+08	4.96E+08	4.35E+08	5.69E+08	2.37E+08
XP_004739457.1	zona pellucida-binding protein 1	LRNSEMIDPSFQWHGPR	LRNSEM[15.9949]IDPSFQWHGPR	R	G	91	107	6M(15.9949)	0	0	0	0	0	M:15.9949@LRNSEM(1.000)IDPSFQWHGPR;		M:15.9949@LRNSEM(1.000)IDPSFQWHGPR;
XP_004739457.1	zona pellucida-binding protein 1	LVLDLSCEVSLLK	LVLDLSC[57.0215]EVSLLK	K	S	201	213	7C(57.0215)	3.58E+08	4.64E+08	5.46E+08	5.47E+08	1.09E+09
XP_004739457.1	zona pellucida-binding protein 1	AEPLPEIYYIEGTLQMVWINR	AEPLPEIYYIEGTLQMVWINR	R	C	281	301		0	0	0	0	3.24E+07
XP_004739457.1	zona pellucida-binding protein 1	EPHYYYQFTAR	EPHYYYQFTAR	R	Y	166	176		1.99E+08	0	3.89E+08	2.48E+08	4.63E+08
XP_004739457.1	zona pellucida-binding protein 1	FFNQQVEVLGR	FFNQQVEVLGR	R	R	269	279		4.91E+09	3.60E+09	2.93E+09	3.38E+09	0
XP_004739457.1	zona pellucida-binding protein 1	GFHLTQDAVK	GFHLTQDAVK	R	I	53	62		3.20E+09	2.38E+09	2.26E+09	2.04E+09	5.59E+08
XP_004739457.1	zona pellucida-binding protein 1	IVGSSNFPVK	IVGSSNFPVK	K	V	63	72		0	0	0	0	0
XP_004739457.1	zona pellucida-binding protein 1	KLLQILSK	KLLQILSK	K	L	193	200		2.57E+08	3.33E+08	3.59E+08	2.98E+08	3.02E+08
XP_004739457.1	zona pellucida-binding protein 1	LLQILSK	LLQILSK	K	L	194	200		9.08E+08	1.12E+09	0	9.79E+08	1.21E+09
XP_004739457.1	zona pellucida-binding protein 1	LRNSEMIDPSFQWHGPR	LRNSEMIDPSFQWHGPR	R	G	91	107		1.21E+08	0	2.98E+07	0	1.57E+08
XP_004739457.1	zona pellucida-binding protein 1	NSEMIDPSFQWHGPR	NSEMIDPSFQWHGPR	R	G	93	107		2.62E+09	1.41E+09	1.49E+09	2.58E+09	2.44E+09
XP_004739457.1	zona pellucida-binding protein 1	RAEPLPEIYYIEGTLQMVWINR	RAEPLPEIYYIEGTLQMVWINR	R	C	280	301		0	2.06E+07	2.37E+07	2.31E+07	8.05E+07
XP_004739457.1	zona pellucida-binding protein 1	VYVMLHQK	VYVMLHQK	K	S	73	80		5.53E+08	3.43E+08	0	5.93E+08	5.80E+08
XP_004739457.1	zona pellucida-binding protein 1	YVIYAYR	YVIYAYR	K	E	159	165		1.01E+08	1.22E+08	1.65E+08	0	2.42E+08
XP_004739457.1	zona pellucida-binding protein 1	YVIYAYREPHYYYQFTAR	YVIYAYREPHYYYQFTAR	K	Y	159	176		0	4.59E+07	0	0	2.09E+08
XP_004739465.2	uridine phosphorylase 1 isoform X1	FVCIGGSPTR	FVC[57.0215]IGGSPTR	K	M	55	64	3C(57.0215)	2.93E+07	0	0	0	0
XP_004739465.2	uridine phosphorylase 1 isoform X1	LDGALCSYTEQDK	LDGALC[57.0215]SYTEQDK	R	Q	220	232	6C(57.0215)	2.16E+08	0	0	0	0
XP_004739513.1	2-oxoglutarate dehydrogenase, mitochondrial isoform X3	QNGIVLLLPHGMEGMGPEHSSARPER	QNGIVLLLPHGMEGM[15.9949]GPEHSSARPER	R	F	772	797	15M(15.9949)	0	0	0	0	0	M:15.9949@QNGIVLLLPHGM(0.092)EGM(0.908)GPEHSSARPER;
XP_004739513.1	2-oxoglutarate dehydrogenase, mitochondrial isoform X3	VVNAPIFHVNSDDPEAVMYVCK	VVNAPIFHVNSDDPEAVM[15.9949]YVC[57.0215]K	R	V	467	488	18M(15.9949), 21C(57.0215)	0	0	0	0	0		M:15.9949@VVNAPIFHVNSDDPEAVM(1.000)YVCK;
XP_004739513.1	2-oxoglutarate dehydrogenase, mitochondrial isoform X3	VVNAPIFHVNSDDPEAVMYVCK	VVNAPIFHVNSDDPEAVMYVC[57.0215]K	R	V	467	488	21C(57.0215)	1.19E+08	0	0	1.05E+08	2.09E+08
XP_004739513.1	2-oxoglutarate dehydrogenase, mitochondrial isoform X3	NITLSLVANPSHLEAADPVVMGK	NITLSLVANPSHLEAADPVVM[15.9949]GK	R	T	365	387	21M(15.9949)	1.29E+08	5.97E+07	0	6.25E+07	0	M:15.9949@NITLSLVANPSHLEAADPVVM(1.000)GK;	M:15.9949@NITLSLVANPSHLEAADPVVM(1.000)GK;
XP_004739513.1	2-oxoglutarate dehydrogenase, mitochondrial isoform X3	ICEEAFAR	IC[57.0215]EEAFAR	R	S	565	572	2C(57.0215)	6.81E+07	8.85E+07	0	8.44E+07	5.85E+07
XP_004739513.1	2-oxoglutarate dehydrogenase, mitochondrial isoform X3	GMAEQVAITR	GM[15.9949]AEQVAITR	R	I	920	929	2M(15.9949)	4.34E+07	3.37E+07	3.59E+07	2.03E+07	0	M:15.9949@GM(1.000)AEQVAITR;	M:15.9949@GM(1.000)AEQVAITR;
XP_004739513.1	2-oxoglutarate dehydrogenase, mitochondrial isoform X3	SMTCPSTGLTEDILTHIGNVASSVPVENFTIHGGLSR	SM[15.9949]TC[57.0215]PSTGLTEDILTHIGNVASSVPVENFTIHGGLSR	R	I	601	637	2M(15.9949), 4C(57.0215)	0	0	0	0	0	M:15.9949@SM(1.000)TCPSTGLTEDILTHIGNVASSVPVENFTIHGGLSR;	M:15.9949@SM(1.000)TCPSTGLTEDILTHIGNVASSVPVENFTIHGGLSR;	M:15.9949@SM(1.000)TCPSTGLTEDILTHIGNVASSVPVENFTIHGGLSR;
XP_004739513.1	2-oxoglutarate dehydrogenase, mitochondrial isoform X3	LLFCTGK	LLFC[57.0215]TGK	R	V	901	907	4C(57.0215)	0	0	0	0	0
XP_004739513.1	2-oxoglutarate dehydrogenase, mitochondrial isoform X3	SMTCPSTGLTEDILTHIGNVASSVPVENFTIHGGLSR	SMTC[57.0215]PSTGLTEDILTHIGNVASSVPVENFTIHGGLSR	R	I	601	637	4C(57.0215)	0	0	0	4.74E+07	0
XP_004739513.1	2-oxoglutarate dehydrogenase, mitochondrial isoform X3	FGLEGCEVLIPALK	FGLEGC[57.0215]EVLIPALK	R	T	278	291	6C(57.0215)	1.15E+08	1.02E+08	0	6.77E+07	0
XP_004739513.1	2-oxoglutarate dehydrogenase, mitochondrial isoform X3	TSFDEMLSGTHFQR	TSFDEM[15.9949]LSGTHFQR	R	V	870	883	6M(15.9949)	6.22E+07	1.11E+08	7.33E+07	0	0	M:15.9949@TSFDEM(1.000)LSGTHFQR;	M:15.9949@TSFDEM(1.000)LSGTHFQR;	M:15.9949@TSFDEM(1.000)LSGTHFQR;	M:15.9949@TSFDEM(1.000)LSGTHFQR;	M:15.9949@TSFDEM(1.000)LSGTHFQR;
XP_004739513.1	2-oxoglutarate dehydrogenase, mitochondrial isoform X3	DVVVDLVCYR	DVVVDLVC[57.0215]YR	K	R	500	509	8C(57.0215)	0	0	0	0	7.69E+07
XP_004739513.1	2-oxoglutarate dehydrogenase, mitochondrial isoform X3	QKFETPGIMQFTNEEKR	QKFETPGIM[15.9949]QFTNEEKR	R	T	236	252	9M(15.9949)	2.97E+07	0	0	0	0	M:15.9949@QKFETPGIM(1.000)QFTNEEKR;		M:15.9949@QKFETPGIM(1.000)QFTNEEKR;
XP_004739513.1	2-oxoglutarate dehydrogenase, mitochondrial isoform X3	FEDFLQR	FEDFLQR	R	K	264	270		0	1.70E+08	1.11E+08	1.60E+08	0
XP_004739513.1	2-oxoglutarate dehydrogenase, mitochondrial isoform X3	FEDFLQRK	FEDFLQRK	R	W	264	271		1.95E+07	0	0	1.74E+07	0
XP_004739513.1	2-oxoglutarate dehydrogenase, mitochondrial isoform X3	GHHVAQLDPLGILDADLDSSVPADIISSTDK	GHHVAQLDPLGILDADLDSSVPADIISSTDK	R	L	141	171		4.90E+07	0	0	3.63E+07	0
XP_004739513.1	2-oxoglutarate dehydrogenase, mitochondrial isoform X3	GMAEQVAITR	GMAEQVAITR	R	I	920	929		1.56E+08	0	1.07E+08	1.76E+08	0
XP_004739513.1	2-oxoglutarate dehydrogenase, mitochondrial isoform X3	HHVLHDQNVDKK	HHVLHDQNVDKK	R	T	687	698		2.93E+07	0	0	2.12E+07	4.93E+07
XP_004739513.1	2-oxoglutarate dehydrogenase, mitochondrial isoform X3	HWLDSPWPGFFTLDGQPR	HWLDSPWPGFFTLDGQPR	K	S	583	600		0	0	4.48E+07	4.89E+07	0
XP_004739513.1	2-oxoglutarate dehydrogenase, mitochondrial isoform X3	IEQLSPFPFDLLLR	IEQLSPFPFDLLLR	R	E	930	943		1.64E+08	2.07E+08	1.44E+08	2.34E+08	1.68E+08
XP_004739513.1	2-oxoglutarate dehydrogenase, mitochondrial isoform X3	KPLIIFTPK	KPLIIFTPK	R	S	852	860		2.22E+08	2.32E+08	1.71E+08	2.05E+08	1.70E+08
XP_004739513.1	2-oxoglutarate dehydrogenase, mitochondrial isoform X3	KQKPVLQK	KQKPVLQK	R	Y	532	539		2.80E+07	0	0	2.13E+07	0
XP_004739513.1	2-oxoglutarate dehydrogenase, mitochondrial isoform X3	KTHLTELQR	KTHLTELQR	K	L	1000	1008		7.18E+07	0	0	0	0
XP_004739513.1	2-oxoglutarate dehydrogenase, mitochondrial isoform X3	LGFYGLDESDLDKVFHLPTTTFIGGQESALPLR	LGFYGLDESDLDKVFHLPTTTFIGGQESALPLR	K	E	172	204		0	0	0	0	0
XP_004739513.1	2-oxoglutarate dehydrogenase, mitochondrial isoform X3	LLDTAFDLDAFK	LLDTAFDLDAFK	R	N	1009	1020		0	9.60E+07	7.08E+07	1.42E+08	0
XP_004739513.1	2-oxoglutarate dehydrogenase, mitochondrial isoform X3	LLDTAFDLDAFKNFS	LLDTAFDLDAFKNFS	R	-	1009	1023		3.74E+07	0	0	0	0
XP_004739513.1	2-oxoglutarate dehydrogenase, mitochondrial isoform X3	LNVLANVIR	LNVLANVIR	R	K	315	323		1.73E+08	1.66E+08	1.40E+08	1.61E+08	1.74E+08
XP_004739513.1	2-oxoglutarate dehydrogenase, mitochondrial isoform X3	LNVLANVIRK	LNVLANVIRK	R	E	315	324		6.81E+07	4.95E+07	0	3.87E+07	5.31E+07
XP_004739513.1	2-oxoglutarate dehydrogenase, mitochondrial isoform X3	LSGQDVER	LSGQDVER	R	G	673	680		9.57E+07	0	0	5.41E+07	1.54E+08
XP_004739513.1	2-oxoglutarate dehydrogenase, mitochondrial isoform X3	LVEDHLAVQSLIR	LVEDHLAVQSLIR	K	A	123	135		1.20E+08	1.27E+08	0	1.03E+08	9.25E+07
XP_004739513.1	2-oxoglutarate dehydrogenase, mitochondrial isoform X3	NITLSLVANPSHLEAADPVVMGK	NITLSLVANPSHLEAADPVVMGK	R	T	365	387		1.18E+08	7.12E+07	0	1.12E+08	1.23E+08
XP_004739513.1	2-oxoglutarate dehydrogenase, mitochondrial isoform X3	NQGYYDYVKPR	NQGYYDYVKPR	K	L	962	972		0	0	0	4.94E+07	1.09E+08
XP_004739513.1	2-oxoglutarate dehydrogenase, mitochondrial isoform X3	NTNAGAPPGTAYQSPLPLSPGSLSAMAR	NTNAGAPPGTAYQSPLPLSPGSLSAMAR	R	V	82	109		1.01E+09	0	0	0	0
XP_004739513.1	2-oxoglutarate dehydrogenase, mitochondrial isoform X3	QILLPFR	QILLPFR	R	K	845	851		0	1.48E+08	1.31E+08	1.27E+08	1.50E+08
XP_004739513.1	2-oxoglutarate dehydrogenase, mitochondrial isoform X3	QKFETPGIMQFTNEEKR	QKFETPGIMQFTNEEKR	R	T	236	252		1.15E+08	0	2.03E+07	1.50E+08	1.56E+08
XP_004739513.1	2-oxoglutarate dehydrogenase, mitochondrial isoform X3	QNGIVLLLPHGMEGMGPEHSSARPER	QNGIVLLLPHGMEGMGPEHSSARPER	R	F	772	797		0	0	0	0	0
XP_004739513.1	2-oxoglutarate dehydrogenase, mitochondrial isoform X3	SKPVWYAGRDPAAAPATGNK	SKPVWYAGRDPAAAPATGNK	R	K	980	999		2.75E+07	0	0	2.52E+07	1.89E+07
XP_004739513.1	2-oxoglutarate dehydrogenase, mitochondrial isoform X3	SSENGVDYVIMGMPHR	SSENGVDYVIMGMPHR	K	G	297	312		0	0	0	0	0
XP_004739513.1	2-oxoglutarate dehydrogenase, mitochondrial isoform X3	SSPYPTDVAR	SSPYPTDVAR	R	V	457	466		0	0	9.00E+07	0	1.65E+08
XP_004739513.1	2-oxoglutarate dehydrogenase, mitochondrial isoform X3	STRFEDFLQR	STRFEDFLQR	R	K	261	270		5.01E+07	6.47E+07	0	3.96E+07	0
XP_004739513.1	2-oxoglutarate dehydrogenase, mitochondrial isoform X3	SWDIFFR	SWDIFFR	K	N	75	81		7.12E+07	0	0	7.12E+07	0
XP_004739513.1	2-oxoglutarate dehydrogenase, mitochondrial isoform X3	THLTELQR	THLTELQR	K	L	1001	1008		1.15E+08	0	0	0	0
XP_004739513.1	2-oxoglutarate dehydrogenase, mitochondrial isoform X3	TIIDKSSENGVDYVIMGMPHR	TIIDKSSENGVDYVIMGMPHR	K	G	292	312		0	0	0	0	0
XP_004739513.1	2-oxoglutarate dehydrogenase, mitochondrial isoform X3	TSFDEMLSGTHFQR	TSFDEMLSGTHFQR	R	V	870	883		2.16E+08	1.68E+08	1.51E+08	3.12E+08	1.98E+08
XP_004739513.1	2-oxoglutarate dehydrogenase, mitochondrial isoform X3	TVDWALAEYMAFGSLLK	TVDWALAEYMAFGSLLK	R	E	650	666		1.87E+07	1.63E+07	1.38E+07	2.26E+07	4.79E+07
XP_004739513.1	2-oxoglutarate dehydrogenase, mitochondrial isoform X3	VFHLPTTTFIGGQESALPLR	VFHLPTTTFIGGQESALPLR	K	E	185	204		0	0	0	0	0
XP_004739513.1	2-oxoglutarate dehydrogenase, mitochondrial isoform X3	VIPEDGLAAQNPENVK	VIPEDGLAAQNPENVK	R	R	884	899		6.93E+07	4.61E+07	3.50E+07	4.29E+07	3.04E+07
XP_004739513.1	2-oxoglutarate dehydrogenase, mitochondrial isoform X3	VIPEDGLAAQNPENVKR	VIPEDGLAAQNPENVKR	R	L	884	900		2.19E+08	1.82E+08	1.56E+08	1.95E+08	2.08E+08
XP_004739513.1	2-oxoglutarate dehydrogenase, mitochondrial isoform X3	VQPLVDAQPNVDK	VQPLVDAQPNVDK	R	L	110	122		3.97E+07	0	0	3.21E+07	0
XP_004739513.1	2-oxoglutarate dehydrogenase, mitochondrial isoform X3	VQPLVDAQPNVDKLVEDHLAVQSLIR	VQPLVDAQPNVDKLVEDHLAVQSLIR	R	A	110	135		2.91E+08	2.18E+08	1.56E+08	2.27E+08	2.89E+08
XP_004739513.1	2-oxoglutarate dehydrogenase, mitochondrial isoform X3	VYYDLTR	VYYDLTR	K	E	908	914		2.21E+08	0	1.38E+08	1.68E+08	1.53E+08
XP_004739513.1	2-oxoglutarate dehydrogenase, mitochondrial isoform X3	YAELLVSQGVVDQPEYEEEISKYDR	YAELLVSQGVVDQPEYEEEISKYDR	K	I	540	564		1.12E+08	0	0	0	1.14E+08
XP_004739513.1	2-oxoglutarate dehydrogenase, mitochondrial isoform X3	YHLGMYHR	YHLGMYHR	K	R	349	356		5.93E+07	0	4.35E+07	1.02E+08	1.06E+08
XP_004739536.1	phosphoglycerate mutase 2	HLEGMSDQAIMELNLPTGIPIVYELDQTLKPTKPMR	HLEGMSDQAIM[15.9949]ELNLPTGIPIVYELDQTLKPTKPMR	K	F	196	231	11M(15.9949)	0	0	0	0	0				M:15.9949@HLEGM(0.022)SDQAIM(0.878)ELNLPTGIPIVYELDQTLKPTKPM(0.100)R;
XP_004739536.1	phosphoglycerate mutase 2	YAGLKPGELPTCESLK	YAGLKPGELPTC[57.0215]ESLK	R	D	142	157	12C(57.0215)	0	0	0	2.75E+07	2.89E+07
XP_004739536.1	phosphoglycerate mutase 2	YAGLKPGELPTCESLKDTIAR	YAGLKPGELPTC[57.0215]ESLKDTIAR	R	A	142	162	12C(57.0215)	0	0	0	0	0
XP_004739536.1	phosphoglycerate mutase 2	TLWTILDGTDQMWLPVVR	TLWTILDGTDQM[15.9949]WLPVVR	R	T	66	83	12M(15.9949)	0	0	4.82E+07	0	0	M:15.9949@TLWTILDGTDQM(1.000)WLPVVR;	M:15.9949@TLWTILDGTDQM(1.000)WLPVVR;	M:15.9949@TLWTILDGTDQM(1.000)WLPVVR;		M:15.9949@TLWTILDGTDQM(1.000)WLPVVR;
XP_004739536.1	phosphoglycerate mutase 2	MEFDVCYTSVLKR	M[15.9949]EFDVC[57.0215]YTSVLKR	K	A	50	62	1M(15.9949), 6C(57.0215)	0	2.80E+07	0	0	0	M:15.9949@M(1.000)EFDVCYTSVLKR;	M:15.9949@M(1.000)EFDVCYTSVLKR;
XP_004739536.1	phosphoglycerate mutase 2	HLEGMSDQAIMELNLPTGIPIVYELDQTLKPTKPMR	HLEGMSDQAIMELNLPTGIPIVYELDQTLKPTKPM[15.9949]R	K	F	196	231	35M(15.9949)	0	0	0	1.78E+07	0				M:15.9949@HLEGM(0.023)SDQAIM(0.025)ELNLPTGIPIVYELDQTLKPTKPM(0.951)R;
XP_004739536.1	phosphoglycerate mutase 2	MEFDVCYTSVLKR	MEFDVC[57.0215]YTSVLKR	K	A	50	62	6C(57.0215)	2.82E+07	4.10E+07	0	7.74E+07	8.16E+07
XP_004739536.1	phosphoglycerate mutase 2	ALPFWNEEIAPQIK	ALPFWNEEIAPQIK	R	A	163	176		1.68E+08	2.09E+08	0	1.45E+08	2.16E+08
XP_004739536.1	phosphoglycerate mutase 2	FLGDEETVR	FLGDEETVR	R	K	232	240		0	0	0	0	0
XP_004739536.1	phosphoglycerate mutase 2	FLGDEETVRK	FLGDEETVRK	R	A	232	241		2.81E+07	4.10E+07	2.52E+07	4.59E+07	5.99E+07
XP_004739536.1	phosphoglycerate mutase 2	GAQAIKDAK	GAQAIKDAK	R	M	41	49		0	0	0	0	3.38E+07
XP_004739536.1	phosphoglycerate mutase 2	HGESTWNQENR	HGESTWNQENR	R	F	11	21		0	0	0	0	0
XP_004739536.1	phosphoglycerate mutase 2	HLEGMSDQAIMELNLPTGIPIVYELDQTLKPTKPMR	HLEGMSDQAIMELNLPTGIPIVYELDQTLKPTKPMR	K	F	196	231		0	0	0	5.21E+07	0
XP_004739536.1	phosphoglycerate mutase 2	HPYYNSISK	HPYYNSISK	K	E	130	138		0	0	0	0	0
XP_004739536.1	phosphoglycerate mutase 2	HYGGLTGLNK	HYGGLTGLNK	R	A	91	100		0	0	0	1.16E+08	5.73E+07
XP_004739536.1	phosphoglycerate mutase 2	HYGGLTGLNKAETAAK	HYGGLTGLNKAETAAK	R	H	91	106		0	0	0	0	0
XP_004739536.1	phosphoglycerate mutase 2	KAMEAVAAQGK	KAMEAVAAQGK	R	A	241	251		0	0	0	0	0
XP_004739536.1	phosphoglycerate mutase 2	RVLIAAHGNSLR	RVLIAAHGNSLR	K	G	180	191		2.16E+07	2.72E+07	0	0	3.88E+07
XP_004739536.1	phosphoglycerate mutase 2	TLWTILDGTDQMWLPVVR	TLWTILDGTDQMWLPVVR	R	T	66	83		0	3.19E+07	3.86E+07	7.78E+07	3.59E+07
XP_004739536.1	phosphoglycerate mutase 2	VLIAAHGNSLR	VLIAAHGNSLR	R	G	181	191		2.21E+08	6.58E+07	2.42E+08	2.65E+08	4.51E+08
XP_004739573.2	laminin subunit beta-4 isoform X1	GDVFSPPGMVHSR	GDVFSPPGMVHSR	R	C	282	294		0	0	0	0	1.62E+07
XP_004739573.2	laminin subunit beta-4 isoform X1	VLDPSFEIANPYSPYIQDLVTLTNLR	VLDPSFEIANPYSPYIQDLVTLTNLR	K	I	202	227		0	0	1.77E+07	0	0
XP_004739573.2	laminin subunit beta-4 isoform X1	YSDIEPSTGGEVVLK	YSDIEPSTGGEVVLK	K	V	187	201		0	0	0	0	0
XP_004739578.1	dihydrolipoyl dehydrogenase, mitochondrial	NETLGGTCLNVGCIPSK	NETLGGTC[57.0215]LNVGC[57.0215]IPSK	K	A	73	89	13C(57.0215), 8C(57.0215)	1.10E+08	3.08E+07	7.75E+07	0	7.77E+07
XP_004739578.1	dihydrolipoyl dehydrogenase, mitochondrial	TVCVEKNETLGGTCLNVGCIPSK	TVC[57.0215]VEKNETLGGTC[57.0215]LNVGC[57.0215]IPSK	K	A	67	89	14C(57.0215), 19C(57.0215), 3C(57.0215)	0	3.21E+07	7.66E+07	8.03E+07	1.95E+08
XP_004739578.1	dihydrolipoyl dehydrogenase, mitochondrial	IPNIYAIGDVVAGPMLAHK	IPNIYAIGDVVAGPM[15.9949]LAHK	K	A	347	365	15M(15.9949)	1.97E+08	2.26E+08	0	0	0	M:15.9949@IPNIYAIGDVVAGPM(1.000)LAHK;
XP_004739578.1	dihydrolipoyl dehydrogenase, mitochondrial	LGADVTAVEFLGHVGGVGIDMEISK	LGADVTAVEFLGHVGGVGIDM[15.9949]EISK	R	N	235	259	21M(15.9949)	0	0	0	0	0	M:15.9949@LGADVTAVEFLGHVGGVGIDM(1.000)EISK;
XP_004739578.1	dihydrolipoyl dehydrogenase, mitochondrial	VLGAHILGPGAGEMVNEAALALEYGASCEDIAR	VLGAHILGPGAGEMVNEAALALEYGASC[57.0215]EDIAR	R	V	450	482	28C(57.0215)	2.67E+08	0	5.51E+07	1.18E+08	9.89E+07
XP_004739578.1	dihydrolipoyl dehydrogenase, mitochondrial	VCHAHPTLSEAFR	VC[57.0215]HAHPTLSEAFR	R	E	483	495	2C(57.0215)	4.37E+08	0	1.07E+08	3.44E+08	3.31E+08
XP_004739578.1	dihydrolipoyl dehydrogenase, mitochondrial	TNADTDGMVK	TNADTDGM[15.9949]VK	K	I	431	440	8M(15.9949)	0	0	0	0	0		M:15.9949@TNADTDGM(1.000)VK;	M:15.9949@TNADTDGM(1.000)VK;
XP_004739578.1	dihydrolipoyl dehydrogenase, mitochondrial	AAQLGFK	AAQLGFK	K	T	60	66		1.75E+08	2.62E+08	2.08E+08	2.18E+08	2.13E+08
XP_004739578.1	dihydrolipoyl dehydrogenase, mitochondrial	ADGSTQVIDTK	ADGSTQVIDTK	K	N	167	177		0	0	0	1.75E+08	1.98E+08
XP_004739578.1	dihydrolipoyl dehydrogenase, mitochondrial	AKTNADTDGMVK	AKTNADTDGMVK	R	I	429	440		2.35E+07	0	0	0	0
XP_004739578.1	dihydrolipoyl dehydrogenase, mitochondrial	ALLNNSHYYHMAHGK	ALLNNSHYYHMAHGK	K	D	90	104		6.90E+07	0	0	7.04E+07	0
XP_004739578.1	dihydrolipoyl dehydrogenase, mitochondrial	ALLNNSHYYHMAHGKDFASR	ALLNNSHYYHMAHGKDFASR	K	G	90	109		1.12E+08	0	0	3.11E+07	0
XP_004739578.1	dihydrolipoyl dehydrogenase, mitochondrial	ALTGGIAHLFK	ALTGGIAHLFK	K	Q	133	143		8.52E+08	8.10E+08	6.18E+08	6.60E+08	6.80E+08
XP_004739578.1	dihydrolipoyl dehydrogenase, mitochondrial	EANLAASFGK	EANLAASFGK	R	P	496	505		0	0	0	0	0
XP_004739578.1	dihydrolipoyl dehydrogenase, mitochondrial	EANLAASFGKPINF	EANLAASFGKPINF	R	-	496	509		4.36E+08	2.90E+08	2.18E+08	4.57E+08	0
XP_004739578.1	dihydrolipoyl dehydrogenase, mitochondrial	FPFAANSR	FPFAANSR	K	A	421	428		0	1.09E+08	0	0	0
XP_004739578.1	dihydrolipoyl dehydrogenase, mitochondrial	GIEMSEVR	GIEMSEVR	R	L	110	117		4.11E+08	0	0	2.39E+08	5.79E+08
XP_004739578.1	dihydrolipoyl dehydrogenase, mitochondrial	GRIPVNTR	GRIPVNTR	R	F	335	342		1.81E+08	1.54E+08	1.07E+08	1.45E+08	2.04E+08
XP_004739578.1	dihydrolipoyl dehydrogenase, mitochondrial	IDVSIEGASGGK	IDVSIEGASGGK	K	A	289	300		1.49E+08	2.05E+08	1.93E+08	1.73E+08	9.40E+07
XP_004739578.1	dihydrolipoyl dehydrogenase, mitochondrial	IPNIYAIGDVVAGPMLAHK	IPNIYAIGDVVAGPMLAHK	K	A	347	365		0	0	0	4.04E+08	4.01E+08
XP_004739578.1	dihydrolipoyl dehydrogenase, mitochondrial	KSDGKIDVSIEGASGGK	KSDGKIDVSIEGASGGK	K	A	284	300		3.87E+07	0	0	0	5.91E+07
XP_004739578.1	dihydrolipoyl dehydrogenase, mitochondrial	NILIATGSEVTPFPGITIDEDTIVSSTGALSLK	NILIATGSEVTPFPGITIDEDTIVSSTGALSLK	K	K	178	210		0	0	0	0	0
XP_004739578.1	dihydrolipoyl dehydrogenase, mitochondrial	NQVTATKADGSTQVIDTK	NQVTATKADGSTQVIDTK	K	N	160	177		8682806	0	0	0	0
XP_004739578.1	dihydrolipoyl dehydrogenase, mitochondrial	RPFTQNLGLEELGIELDPR	RPFTQNLGLEELGIELDPR	R	G	316	334		6.01E+08	4.21E+08	3.61E+08	3.09E+08	5.37E+08
XP_004739578.1	dihydrolipoyl dehydrogenase, mitochondrial	SDGKIDVSIEGASGGK	SDGKIDVSIEGASGGK	K	A	285	300		0	5.48E+07	0	4.52E+07	0
XP_004739578.1	dihydrolipoyl dehydrogenase, mitochondrial	SEEQLKEEGIEYK	SEEQLKEEGIEYK	K	V	405	417		4.21E+08	4.19E+08	3.50E+08	3.70E+08	4.10E+08
XP_004739578.1	dihydrolipoyl dehydrogenase, mitochondrial	TNADTDGMVK	TNADTDGMVK	K	I	431	440		5.51E+07	3.29E+07	0	5.59E+07	5.94E+07
XP_004739578.1	dihydrolipoyl dehydrogenase, mitochondrial	VGKFPFAANSR	VGKFPFAANSR	K	A	418	428		3.47E+08	4.68E+07	2.15E+08	3.57E+08	0
XP_004739586.1	pendrin isoform X1	STVGFDAIR	STVGFDAIR	K	V	568	576		0	0	0	0	0
XP_004739621.1	EF-hand calcium-binding domain-containing protein 10	GTISFVQYR	GTISFVQYR	K	E	82	90		0	0	0	2.00E+07	0
XP_004739639.1	26S proteasome regulatory subunit 7	ALDEGDIALLK	ALDEGDIALLK	R	T	24	34		0	0	0	0	0
XP_004739639.1	26S proteasome regulatory subunit 7	EVVETPLLHPER	EVVETPLLHPER	R	F	189	200		0	2.71E+07	0	2.22E+07	0
XP_004739639.1	26S proteasome regulatory subunit 7	GVLLFGPPGTGK	GVLLFGPPGTGK	K	T	211	222		0	0	3.33E+07	3.55E+07	3.68E+07
XP_004739639.1	26S proteasome regulatory subunit 7	KIEFSLPDLEGR	KIEFSLPDLEGR	R	T	340	351		0	0	0	0	0
XP_004739639.1	26S proteasome regulatory subunit 7	PDYLGADQR	PDYLGADQR	M	K	2	10		0	0	0	0	0
XP_004739639.1	26S proteasome regulatory subunit 7	QVEDDIQQLLK	QVEDDIQQLLK	K	K	47	57		0	0	0	0	0
XP_004739639.1	26S proteasome regulatory subunit 7	TMLELINQLDGFDPR	TMLELINQLDGFDPR	R	G	298	312		0	0	0	1.77E+07	0
XP_004739639.1	26S proteasome regulatory subunit 7	VIGSELVQK	VIGSELVQK	R	Y	240	248		0	0	0	4.44E+07	0
XP_004739642.1	mitochondrial-processing peptidase subunit beta isoform X1	LCTSVTESEVAR	LC[57.0215]TSVTESEVAR	R	A	389	400	2C(57.0215)	0	0	0	1.91E+07	0
XP_004739642.1	mitochondrial-processing peptidase subunit beta isoform X1	AVEILADIIQNSTLGEAEIER	AVEILADIIQNSTLGEAEIER	R	E	154	174		0	0	0	2.98E+07	0
XP_004739642.1	mitochondrial-processing peptidase subunit beta isoform X1	DLVDYITTHYKGPR	DLVDYITTHYKGPR	K	I	226	239		3.88E+07	0	0	4.97E+07	0
XP_004739642.1	mitochondrial-processing peptidase subunit beta isoform X1	FHFGDSLSSHK	FHFGDSLSSHK	K	G	259	269		0	0	0	0	0
XP_004739642.1	mitochondrial-processing peptidase subunit beta isoform X1	IVLAAAGGVSHDELLELAK	IVLAAAGGVSHDELLELAK	R	F	240	258		0	0	0	0	4.52E+08
XP_004739642.1	mitochondrial-processing peptidase subunit beta isoform X1	LPEFNQIHR	LPEFNQIHR	R	N	475	483		4.95E+07	6.11E+07	3.68E+07	3.98E+07	4.98E+07
XP_004739642.1	mitochondrial-processing peptidase subunit beta isoform X1	RIPIPELEAR	RIPIPELEAR	R	I	433	442		3.64E+07	0	0	0	0
XP_004739642.1	mitochondrial-processing peptidase subunit beta isoform X1	SPALAAVGPIER	SPALAAVGPIER	K	L	463	474		3.49E+07	3.05E+07	0	3.18E+07	2.32E+07
XP_004739642.1	mitochondrial-processing peptidase subunit beta isoform X1	TILGPTENIK	TILGPTENIK	R	S	211	220		0	3.82E+07	0	4.32E+07	0
XP_004739667.1	guanine nucleotide-binding protein	LLLLGAGESGK	LLLLGAGESGK	K	S	36	46		9.94E+07	6.49E+07	6.02E+07	5.78E+07	0
XP_004739667.1	guanine nucleotide-binding protein	MFDVGGQR	MFDVGGQR	K	S	198	205		0	1.80E+07	0	0	0
XP_004739667.1	guanine nucleotide-binding protein	TTGIVETHFTFK	TTGIVETHFTFK	K	D	181	192		2.23E+07	3.06E+07	0	0	0
XP_004739814.1	mitochondrial uncoupling protein 4 isoform X1	FLLSGCAATVAELATFPLDLTK	FLLSGC[57.0215]AATVAELATFPLDLTK	K	T	23	44	6C(57.0215)	0	0	0	0	0
XP_004739814.1	mitochondrial uncoupling protein 4 isoform X1	LWQGVTPAIYR	LWQGVTPAIYR	K	H	87	97		0	0	0	2.57E+07	0
XP_004739814.1	mitochondrial uncoupling protein 4 isoform X1	SVIGGMMAGVVGQFLANPTDLVK	SVIGGMMAGVVGQFLANPTDLVK	K	V	130	152		0	0	0	1.44E+07	0
XP_004739814.1	mitochondrial uncoupling protein 4 isoform X1	TALGIVQEEGFLK	TALGIVQEEGFLK	R	L	74	86		5.36E+07	0	0	0	0
XP_004739851.1	heat shock protein HSP 90-beta	YHTSQSGDEMTSLSEYVSR	YHTSQSGDEM[15.9949]TSLSEYVSR	R	M	457	475	10M(15.9949)	0	1.74E+07	0	0	0		M:15.9949@YHTSQSGDEM(1.000)TSLSEYVSR;
XP_004739851.1	heat shock protein HSP 90-beta	TLTLVDTGIGMTK	TLTLVDTGIGM[15.9949]TK	R	A	83	95	11M(15.9949)	5.31E+07	4.73E+07	0	0	0	M:15.9949@TLTLVDTGIGM(1.000)TK;	M:15.9949@TLTLVDTGIGM(1.000)TK;
XP_004739851.1	heat shock protein HSP 90-beta	ADHGEPIGR	ADHGEPIGR	R	G	169	177		0	0	0	0	0
XP_004739851.1	heat shock protein HSP 90-beta	ALLFIPR	ALLFIPR	R	R	331	337		1.04E+08	3.84E+07	0	3.97E+07	0
XP_004739851.1	heat shock protein HSP 90-beta	ELISNASDALDK	ELISNASDALDK	R	I	42	53		0	0	0	0	0
XP_004739851.1	heat shock protein HSP 90-beta	ELISNASDALDKIR	ELISNASDALDKIR	R	Y	42	55		2.65E+08	1.25E+08	5.64E+07	1.17E+08	4.65E+07
XP_004739851.1	heat shock protein HSP 90-beta	EQVANSAFVER	EQVANSAFVER	K	V	492	502		6.54E+07	2.09E+07	0	0	0
XP_004739851.1	heat shock protein HSP 90-beta	FYEAFSK	FYEAFSK	K	N	429	435		1.33E+08	4.23E+07	0	0	0
XP_004739851.1	heat shock protein HSP 90-beta	HLEINPDHPIVETLR	HLEINPDHPIVETLR	K	Q	625	639		0	0	0	5.10E+07	0
XP_004739851.1	heat shock protein HSP 90-beta	IDIIPNPQER	IDIIPNPQER	K	T	73	82		1.63E+08	5.04E+07	0	0	0
XP_004739851.1	heat shock protein HSP 90-beta	KHLEINPDHPIVETLR	KHLEINPDHPIVETLR	K	Q	624	639		9.88E+07	0	0	0	0
XP_004739851.1	heat shock protein HSP 90-beta	LGIHEDSTNR	LGIHEDSTNR	K	R	439	448		4.56E+07	0	0	0	0
XP_004739851.1	heat shock protein HSP 90-beta	NPDDITQEEYGEFYK	NPDDITQEEYGEFYK	R	S	292	306		1.03E+08	2.47E+07	0	0	0
XP_004739851.1	heat shock protein HSP 90-beta	RAPFDLFENK	RAPFDLFENK	R	K	338	347		3.31E+07	0	0	0	0
XP_004739851.1	heat shock protein HSP 90-beta	RAPFDLFENKK	RAPFDLFENKK	R	K	338	348		4.32E+07	0	0	0	0
XP_004739851.1	heat shock protein HSP 90-beta	RLSELLR	RLSELLR	R	Y	450	456		4.12E+07	0	0	0	0
XP_004739851.1	heat shock protein HSP 90-beta	TLTLVDTGIGMTK	TLTLVDTGIGMTK	R	A	83	95		1.33E+08	1.27E+08	0	1.63E+08	1.80E+08
XP_004739851.1	heat shock protein HSP 90-beta	YHTSQSGDEMTSLSEYVSR	YHTSQSGDEMTSLSEYVSR	R	M	457	475		5.07E+07	0	0	3.04E+07	0
XP_004739872.1	radial spoke head protein 9 homolog isoform X3	ADLDPSLDFMDPLEHDIPK	ADLDPSLDFM[15.9949]DPLEHDIPK	K	G	205	223	10M(15.9949)	0	7.59E+07	0	0	0	M:15.9949@ADLDPSLDFM(1.000)DPLEHDIPK;	M:15.9949@ADLDPSLDFM(1.000)DPLEHDIPK;
XP_004739872.1	radial spoke head protein 9 homolog isoform X3	FMGDPSHEYEHTELQK	FM[15.9949]GDPSHEYEHTELQK	R	M	103	118	2M(15.9949)	0	3.17E+07	2.11E+07	0	0		M:15.9949@FM(1.000)GDPSHEYEHTELQK;
XP_004739872.1	radial spoke head protein 9 homolog isoform X3	MDAESLLLSLELASGSGQGLSPDRR	n[42.0106]MDAESLLLSLELASGSGQGLSPDRR	-	A	1	25	N-term(42.0106)	5.13E+07	3.74E+07	3.40E+07	5.56E+07	0
XP_004739872.1	radial spoke head protein 9 homolog isoform X3	ADLDPSLDFMDPLEHDIPK	ADLDPSLDFMDPLEHDIPK	K	G	205	223		0	0	0	6.15E+07	0
XP_004739872.1	radial spoke head protein 9 homolog isoform X3	ASLLTSLTLVK	ASLLTSLTLVK	R	R	26	36		4.15E+07	0	0	6.41E+07	0
XP_004739872.1	radial spoke head protein 9 homolog isoform X3	ASLLTSLTLVKR	ASLLTSLTLVKR	R	D	26	37		0	2.76E+07	0	0	0
XP_004739872.1	radial spoke head protein 9 homolog isoform X3	AVAVIPR	AVAVIPR	K	G	150	156		3.86E+07	7.41E+07	0	0	3.61E+07
XP_004739872.1	radial spoke head protein 9 homolog isoform X3	FMGDPSHEYEHTELQK	FMGDPSHEYEHTELQK	R	M	103	118		8.62E+07	5.40E+07	7.12E+07	1.19E+08	0
XP_004739872.1	radial spoke head protein 9 homolog isoform X3	GNALVVLR	GNALVVLR	R	S	233	240		3.67E+07	6.13E+07	6.79E+07	7.27E+07	2.36E+07
XP_004739872.1	radial spoke head protein 9 homolog isoform X3	GSWSIQMER	GSWSIQMER	K	G	224	232		0	4.93E+07	0	0	2.89E+07
XP_004739872.1	radial spoke head protein 9 homolog isoform X3	ILGLVADYYIAQGLSEDQLAPR	ILGLVADYYIAQGLSEDQLAPR	R	K	50	71		0	3.28E+07	0	2.97E+07	4.28E+07
XP_004739872.1	radial spoke head protein 9 homolog isoform X3	LSSYFHFKEPVELK	LSSYFHFKEPVELK	K	N	184	197		8.44E+07	7.01E+07	8.30E+07	8.42E+07	3.79E+07
XP_004739872.1	radial spoke head protein 9 homolog isoform X3	NIDLPFML	NIDLPFML	K	-	269	276		1.49E+07	1.84E+07	1.34E+07	1.57E+07	0
XP_004739872.1	radial spoke head protein 9 homolog isoform X3	NYGYIYVGTGEK	NYGYIYVGTGEK	K	N	257	268		2.70E+07	0	0	0	0
XP_004739872.1	radial spoke head protein 9 homolog isoform X3	SLLWPGLTFFHAPR	SLLWPGLTFFHAPR	R	T	241	254		1.20E+07	0	0	3.61E+07	0
XP_004739872.1	radial spoke head protein 9 homolog isoform X3	TFEGLSLSEAK	TFEGLSLSEAK	R	K	172	182		9.85E+07	1.05E+08	8.40E+07	9.25E+07	4.40E+07
XP_004739872.1	radial spoke head protein 9 homolog isoform X3	TFEGLSLSEAKK	TFEGLSLSEAKK	R	L	172	183		0	0	0	2.50E+07	0
XP_004739872.1	radial spoke head protein 9 homolog isoform X3	TKNYGYIYVGTGEK	TKNYGYIYVGTGEK	R	N	255	268		1.70E+07	0	0	1.48E+07	0
XP_004739872.1	radial spoke head protein 9 homolog isoform X3	TPFGPIHVNR	TPFGPIHVNR	K	T	162	171		1.91E+08	2.66E+08	2.24E+08	2.36E+08	1.25E+08
XP_004740049.1	lactoylglutathione lyase	GFGHIGIAVPDVHGACK	GFGHIGIAVPDVHGAC[57.0215]K	R	R	124	140	16C(57.0215)	3.01E+07	0	0	0	0
XP_004740049.1	lactoylglutathione lyase	IAWVFSR	IAWVFSR	K	K	89	95		3.14E+07	2.31E+07	0	2.58E+07	0
XP_004740049.1	lactoylglutathione lyase	SLDFYTR	SLDFYTR	K	I	45	51		1.59E+07	3.24E+07	0	1.07E+07	0
XP_004740088.1	mitochondrial carrier homolog 1 isoform X1	LMSNALSTVTR	LMSNALSTVTR	R	G	156	166		0	0	0	0	0
XP_004740262.1	arginase-1	ANEQLAGVVADVK	ANEQLAGVVADVK	K	K	76	88		0	0	0	0	0
XP_004740262.1	arginase-1	FVGVIGVPFSK	FVGVIGVPFSK	K	G	7	17		0	0	0	0	0
XP_004740262.1	arginase-1	GGVEEGPTALR	GGVEEGPTALR	R	K	22	32		0	0	0	0	0
XP_004740262.1	arginase-1	TSLVLGGDHSMAVGSISGHAR	TSLVLGGDHSMAVGSISGHAR	R	V	93	113		0	0	0	1.95E+07	0
XP_004740263.1	ectonucleotide pyrophosphatase/phosphodiesterase family member 3	LESSLCSCSDDCLQR	LESSLC[57.0215]SC[57.0215]SDDC[57.0215]LQR	R	K	111	125	12C(57.0215), 6C(57.0215), 8C(57.0215)	0	3.37E+07	6.27E+07	3.09E+07	2.93E+07
XP_004740263.1	ectonucleotide pyrophosphatase/phosphodiesterase family member 3	HRGDCCWDFEDTCVESTR	HRGDC[57.0215]C[57.0215]WDFEDTC[57.0215]VESTR	K	I	80	97	13C(57.0215), 5C(57.0215), 6C(57.0215)	0	0	0	1.57E+07	0
XP_004740263.1	ectonucleotide pyrophosphatase/phosphodiesterase family member 3	VPIPTHYFVVLTSCK	VPIPTHYFVVLTSC[57.0215]K	R	N	776	790	14C(57.0215)	0	0	0	0	0
XP_004740263.1	ectonucleotide pyrophosphatase/phosphodiesterase family member 3	CFDSSFR	C[57.0215]FDSSFR	K	G	61	67	1C(57.0215)	0	0	0	2.54E+07	4.69E+07
XP_004740263.1	ectonucleotide pyrophosphatase/phosphodiesterase family member 3	SMEAIFLAHGPSFK	SM[15.9949]EAIFLAHGPSFK	K	E	493	506	2M(15.9949)	0	1.82E+07	0	0	0		M:15.9949@SM(1.000)EAIFLAHGPSFK;
XP_004740263.1	ectonucleotide pyrophosphatase/phosphodiesterase family member 3	SVCQGETSWVK	SVC[57.0215]QGETSWVK	K	E	134	144	3C(57.0215)	0	6.01E+07	1.07E+08	4.95E+07	4.23E+07
XP_004740263.1	ectonucleotide pyrophosphatase/phosphodiesterase family member 3	AFGMLMEGLK	AFGMLMEGLK	K	Q	351	360		0	0	0	7.37E+07	6.61E+07
XP_004740263.1	ectonucleotide pyrophosphatase/phosphodiesterase family member 3	IDKVHLLVDR	IDKVHLLVDR	R	Q	458	467		9360920	0	8.44E+07	5.06E+07	5.86E+07
XP_004740263.1	ectonucleotide pyrophosphatase/phosphodiesterase family member 3	IIQALQLVDK	IIQALQLVDK	K	A	341	350		1.79E+07	1.06E+08	1.62E+08	9.16E+07	1.24E+08
XP_004740263.1	ectonucleotide pyrophosphatase/phosphodiesterase family member 3	INFYMYEGPAPR	INFYMYEGPAPR	R	I	396	407		0	0	0	0	0
XP_004740263.1	ectonucleotide pyrophosphatase/phosphodiesterase family member 3	LQPVSEILQLK	LQPVSEILQLK	K	T	857	867		2.72E+07	1.22E+08	1.63E+08	1.00E+08	1.56E+08
XP_004740263.1	ectonucleotide pyrophosphatase/phosphodiesterase family member 3	NIPHDFYSFNSEEIVR	NIPHDFYSFNSEEIVR	R	N	412	427		0	0	5.44E+07	4.17E+07	1.26E+08
XP_004740263.1	ectonucleotide pyrophosphatase/phosphodiesterase family member 3	NNPAWWQGQPIWLTAMYQGLK	NNPAWWQGQPIWLTAMYQGLK	K	A	248	268		0	0	0	0	0
XP_004740263.1	ectonucleotide pyrophosphatase/phosphodiesterase family member 3	SMEAIFLAHGPSFK	SMEAIFLAHGPSFK	K	E	493	506		0	7.55E+07	1.15E+08	7.30E+07	1.11E+08
XP_004740263.1	ectonucleotide pyrophosphatase/phosphodiesterase family member 3	TYLPTFETVI	TYLPTFETVI	K	-	868	877		0	0	0	2.63E+07	0
XP_004740263.1	ectonucleotide pyrophosphatase/phosphodiesterase family member 3	VRDVELLTGLDFYQEK	VRDVELLTGLDFYQEK	R	L	841	856		0	4.93E+07	7.05E+07	5.41E+07	5.47E+07
XP_004740267.1	syntaxin-7 isoform X2	EFGSLPTTPSEQR	EFGSLPTTPSEQR	K	Q	72	84		2.21E+07	0	2.40E+07	0	0
XP_004740267.1	syntaxin-7 isoform X2	SLNQLGTPQDSPELR	SLNQLGTPQDSPELR	R	Q	35	49		3.15E+07	0	1.81E+07	0	0
XP_004740281.1	40S ribosomal protein S12	AEEGIAAGGVMDVNTALQEVLK	n[42.0106]AEEGIAAGGVM[15.9949]DVNTALQEVLK	M	T	2	23	11M(15.9949), N-term(42.0106)	2.96E+07	0	0	0	0	M:15.9949@AEEGIAAGGVM(1.000)DVNTALQEVLK;
XP_004740281.1	40S ribosomal protein S12	LVEALCAEHQINLIK	LVEALC[57.0215]AEHQINLIK	K	V	64	78	6C(57.0215)	0	0	0	2.03E+07	0
XP_004740281.1	40S ribosomal protein S12	LGEWVGLCK	LGEWVGLC[57.0215]K	K	I	85	93	8C(57.0215)	0	0	0	0	0
XP_004740281.1	40S ribosomal protein S12	AEEGIAAGGVMDVNTALQEVLK	n[42.0106]AEEGIAAGGVMDVNTALQEVLK	M	T	2	23	N-term(42.0106)	1.02E+07	1.37E+07	0	1.34E+07	2.77E+07
XP_004740281.1	40S ribosomal protein S12	TALIHDGLAR	TALIHDGLAR	K	G	24	33		5.28E+07	2.42E+07	0	1.73E+07	0
XP_004740288.1	solute carrier family 2, facilitated glucose transporter member 12 isoform X2	GVSDTTEELTIIK	GVSDTTEELTIIK	R	S	246	258		0	0	0	0	7.54E+07
XP_004740288.1	solute carrier family 2, facilitated glucose transporter member 12 isoform X2	SPTVTGTWVSPTQQ	SPTVTGTWVSPTQQ	R	-	573	586		0	0	0	0	0
XP_004740288.1	solute carrier family 2, facilitated glucose transporter member 12 isoform X2	SSLKDEYQYR	SSLKDEYQYR	K	F	259	268		0	0	0	0	0
XP_004740418.1	UMP-CMP kinase	IVPVEITISLLKR	IVPVEITISLLKR	K	E	94	106		2.11E+07	0	0	0	0
XP_004740418.1	UMP-CMP kinase	KNPDSQYGELIEK	KNPDSQYGELIEK	R	Y	75	87		0	0	0	0	0
XP_004740418.1	UMP-CMP kinase	NQDNLQGWNK	NQDNLQGWNK	R	T	129	138		2.40E+07	0	0	0	0
XP_004740418.1	UMP-CMP kinase	SVDEVFDEVVK	SVDEVFDEVVK	K	I	212	222		1.04E+08	0	0	0	0
XP_004740418.1	UMP-CMP kinase	YGYTHLSAGELLR	YGYTHLSAGELLR	K	D	59	71		4.02E+07	2.32E+07	0	1.54E+07	0
XP_004740418.1	UMP-CMP kinase	YGYTHLSAGELLRDER	YGYTHLSAGELLRDER	K	K	59	74		2.09E+07	0	0	1.99E+07	0
XP_004740438.1	cytochrome P450 4B1 isoform X2	VVTALCLLR	VVTALC[57.0215]LLR	K	F	465	473	6C(57.0215)	0	0	0	0	0
XP_004740438.1	cytochrome P450 4B1 isoform X2	APDVYDFFLQWIGK	APDVYDFFLQWIGK	K	G	111	124		9477411	0	0	8566314	0
XP_004740438.1	cytochrome P450 4B1 isoform X2	DSLQWDDLGK	DSLQWDDLGK	R	M	353	362		2.36E+07	0	0	0	0
XP_004740438.1	cytochrome P450 4B1 isoform X2	FSPENVATR	FSPENVATR	R	H	430	438		0	3.18E+07	0	0	0
XP_004740438.1	cytochrome P450 4B1 isoform X2	GLLVLQGPK	GLLVLQGPK	K	W	125	133		0	0	0	2.68E+07	0
XP_004740438.1	cytochrome P450 4B1 isoform X2	MPQLILR	MPQLILR	K	S	487	493		4.00E+08	0	0	4.14E+08	0
XP_004740438.1	cytochrome P450 4B1 isoform X2	NSAVWPDPEVFDPLR	NSAVWPDPEVFDPLR	R	F	415	429		0	0	0	0	0
XP_004740438.1	cytochrome P450 4B1 isoform X2	QLSKPVNFVDGR	QLSKPVNFVDGR	R	S	386	397		5.26E+07	0	0	0	0
XP_004740439.1	EF-hand calcium-binding domain-containing protein 14 isoform X1	IESGELGLNK	IESGELGLNK	K	V	139	148		0	0	0	0	0
XP_004740439.1	EF-hand calcium-binding domain-containing protein 14 isoform X1	LNEELLSEQK	LNEELLSEQK	K	Q	125	134		0	0	4.42E+08	2.22E+08	0
XP_004740439.1	EF-hand calcium-binding domain-containing protein 14 isoform X1	QISLLTSAVNHLK	QISLLTSAVNHLK	K	A	159	171		4.10E+07	3.77E+07	0	3.10E+07	0
XP_004740439.1	EF-hand calcium-binding domain-containing protein 14 isoform X1	SSFQEIPK	SSFQEIPK	K	L	117	124		0	1.37E+07	0	0	0
XP_004740439.1	EF-hand calcium-binding domain-containing protein 14 isoform X1	SVATIGNTLNSVHLAVEAIQK	SVATIGNTLNSVHLAVEAIQK	K	T	193	213		0	0	0	0	0
XP_004740454.1	fatty-acid amide hydrolase 1	SVGMPVAVQCVALPWQEELCLR	SVGMPVAVQC[57.0215]VALPWQEELC[57.0215]LR	K	F	542	563	10C(57.0215), 20C(57.0215)	0	0	0	1.38E+07	0
XP_004740454.1	fatty-acid amide hydrolase 1	ALLCEDMFR	ALLC[57.0215]EDMFR	R	L	296	304	4C(57.0215)	9.94E+07	5.25E+07	4.48E+07	5.16E+07	0
XP_004740454.1	fatty-acid amide hydrolase 1	FPSSFCGICGLKPTANR	FPSSFC[57.0215]GIC[57.0215]GLKPTANR	R	I	244	260	6C(57.0215), 9C(57.0215)	5.49E+07	0	0	0	0
XP_004740454.1	fatty-acid amide hydrolase 1	ALDLDVLLTPMLGPALDLNAPGK	ALDLDVLLTPMLGPALDLNAPGK	R	A	464	486		2.83E+07	0	0	1.38E+07	0
XP_004740454.1	fatty-acid amide hydrolase 1	GLLYGVPVSLK	GLLYGVPVSLK	R	E	132	142		2.61E+07	0	0	0	0
XP_004740454.1	fatty-acid amide hydrolase 1	LHSGELSPEAALFTYVGK	LHSGELSPEAALFTYVGK	K	A	86	103		0	0	0	0	0
XP_004740454.1	fatty-acid amide hydrolase 1	LMTPEKQPS	LMTPEKQPS	R	-	571	579		3.47E+07	0	0	0	0
XP_004740454.1	fatty-acid amide hydrolase 1	LQNPDLDSEALLALPLNQLVQK	LQNPDLDSEALLALPLNQLVQK	R	L	64	85		4.54E+07	0	0	2.60E+07	0
XP_004740454.1	fatty-acid amide hydrolase 1	LWELQHEIEVFR	LWELQHEIEVFR	K	N	444	455		4.84E+07	0	0	2.84E+07	0
XP_004740454.1	fatty-acid amide hydrolase 1	NSVIAQWR	NSVIAQWR	R	A	456	463		0	0	0	0	0
XP_004740454.1	fatty-acid amide hydrolase 1	VGYYETDKYTMPTPAMK	VGYYETDKYTMPTPAMK	R	R	327	343		7.19E+07	0	0	4.25E+07	0
XP_004740462.1	cytochrome b-c1 complex subunit 6, mitochondrial isoform X1	EQCEQLEK	EQC[57.0215]EQLEK	R	C	35	42	3C(57.0215)	3.05E+07	0	0	4.09E+07	0
XP_004740462.1	cytochrome b-c1 complex subunit 6, mitochondrial isoform X1	LEMCDQR	LEMC[57.0215]DQR	R	V	50	56	4C(57.0215)	0	0	0	0	0
XP_004740462.1	cytochrome b-c1 complex subunit 6, mitochondrial isoform X1	ERLEMCDQR	ERLEMC[57.0215]DQR	R	V	48	56	6C(57.0215)	1.28E+07	0	0	4.54E+07	2.63E+07
XP_004740462.1	cytochrome b-c1 complex subunit 6, mitochondrial isoform X1	SQTEEDCTEELFDFLHAR	SQTEEDC[57.0215]TEELFDFLHAR	R	D	61	78	7C(57.0215)	1.87E+08	0	0	1.85E+08	1.05E+08
XP_004740539.1	40S ribosomal protein S8	NCIVLIDSTPYR	NC[57.0215]IVLIDSTPYR	K	Q	99	110	2C(57.0215)	0	0	0	0	0
XP_004740539.1	40S ribosomal protein S8	ELEFYLR	ELEFYLR	K	K	194	200		0	0	0	0	0
XP_004740539.1	40S ribosomal protein S8	ISSLLEEQFQQGK	ISSLLEEQFQQGK	K	L	158	170		2.49E+07	0	0	0	0
XP_004740539.1	40S ribosomal protein S8	LTPEEEEILNK	LTPEEEEILNK	K	K	129	139		4.89E+07	2.81E+07	0	2.22E+07	0
XP_004740668.1	L-amino-acid oxidase-like	ALQDAGHQVTILETSNR	ALQDAGHQVTILETSNR	K	I	70	86		0	0	0	4.94E+07	0
XP_004740668.1	L-amino-acid oxidase-like	SLLESLR	SLLESLR	K	S	235	241		0	2.39E+07	0	0	0
XP_004740739.1	transmembrane and coiled-coil domain-containing protein 2	DLEGMIISHKPATK	DLEGMIISHKPATK	K	R	143	156		0	0	0	2.65E+07	0
XP_004740745.1	adenylyl cyclase-associated protein 1 isoform X1	ADMQNLVER	n[42.0106]ADM[15.9949]QNLVER	M	L	2	10	3M(15.9949), N-term(42.0106)	0	0	0	0	0	M:15.9949@ADM(1.000)QNLVER;	M:15.9949@ADM(1.000)QNLVER;
XP_004740745.1	adenylyl cyclase-associated protein 1 isoform X1	NSLDCEIVSAK	NSLDC[57.0215]EIVSAK	K	S	423	433	5C(57.0215)	0	0	0	0	0
XP_004740745.1	adenylyl cyclase-associated protein 1 isoform X1	AGAAPYVQAFDSLLAGPVAEYLK	AGAAPYVQAFDSLLAGPVAEYLK	K	I	38	60		2.27E+07	1.42E+07	0	1.22E+07	0
XP_004740745.1	adenylyl cyclase-associated protein 1 isoform X1	KEPAVLELEGK	KEPAVLELEGK	K	K	317	327		0	0	0	0	0
XP_004740745.1	adenylyl cyclase-associated protein 1 isoform X1	KEPAVLELEGKK	KEPAVLELEGKK	K	W	317	328		2.65E+07	0	0	0	0
XP_004740745.1	adenylyl cyclase-associated protein 1 isoform X1	LSDLLAPISEQIQEVITFR	LSDLLAPISEQIQEVITFR	K	E	101	119		1.58E+07	1.13E+07	5834767	7931851.5	0
XP_004740745.1	adenylyl cyclase-associated protein 1 isoform X1	SALFAQINQGESITR	SALFAQINQGESITR	R	A	255	269		1.70E+07	0	0	0	0
XP_004740745.1	adenylyl cyclase-associated protein 1 isoform X1	VENQENIPNLVIEDTELK	VENQENIPNLVIEDTELK	R	Q	331	348		0	0	0	0	0
XP_004740782.2	NADH dehydrogenase [ubiquinone] iron-sulfur protein 5	CHAFEKEWIECAHGIGATR	C[57.0215]HAFEKEWIEC[57.0215]AHGIGATR	R	A	33	51	11C(57.0215), 1C(57.0215)	8212946.5	0	0	6.71E+07	0
XP_004740782.2	NADH dehydrogenase [ubiquinone] iron-sulfur protein 5	ECKIELDDFVECLLR	EC[57.0215]KIELDDFVEC[57.0215]LLR	K	Q	55	69	12C(57.0215), 2C(57.0215)	4.47E+07	4.00E+07	6.86E+07	7.12E+07	9.44E+07
XP_004740782.2	NADH dehydrogenase [ubiquinone] iron-sulfur protein 5	EWIECAHGIGATR	EWIEC[57.0215]AHGIGATR	K	A	39	51	5C(57.0215)	1.66E+08	7.14E+07	5.41E+07	5.26E+07	1.72E+08
XP_004740782.2	NADH dehydrogenase [ubiquinone] iron-sulfur protein 5	IELDDFVECLLR	IELDDFVEC[57.0215]LLR	K	Q	58	69	9C(57.0215)	5.60E+07	0	3.12E+07	0	0
XP_004740782.2	NADH dehydrogenase [ubiquinone] iron-sulfur protein 5	LGIDLDQWMTIQSAEQPHKIPAR	LGIDLDQWM[15.9949]TIQSAEQPHKIPAR	R	C	10	32	9M(15.9949)	1.26E+08	0	0	0	0	M:15.9949@LGIDLDQWM(1.000)TIQSAEQPHKIPAR;
XP_004740782.2	NADH dehydrogenase [ubiquinone] iron-sulfur protein 5	LGIDLDQWMTIQSAEQPHKIPAR	LGIDLDQWMTIQSAEQPHKIPAR	R	C	10	32		6.85E+07	0	0	9.99E+07	1.83E+08
XP_004740782.2	NADH dehydrogenase [ubiquinone] iron-sulfur protein 5	PFFDVQK	PFFDVQK	M	R	2	8		3.57E+07	0	5.79E+07	4.19E+07	4.84E+07
XP_004740782.2	NADH dehydrogenase [ubiquinone] iron-sulfur protein 5	PFFDVQKR	PFFDVQKR	M	L	2	9		0	0	0	0	0
XP_004740782.2	NADH dehydrogenase [ubiquinone] iron-sulfur protein 5	YTPPPHHLGKEDPRP	YTPPPHHLGKEDPRP	K	-	92	106		7.23E+07	0	0	2.26E+07	0
XP_004740787.1	C-Myc-binding protein	HHLGAATPENPEIELLR	HHLGAATPENPEIELLR	K	L	73	89		1.72E+08	5.49E+07	0	6.14E+07	0
XP_004740787.1	C-Myc-binding protein	LAQYEPPQEEK	LAQYEPPQEEK	K	R	113	123		3.94E+07	4.47E+07	0	0	3.46E+07
XP_004740787.1	C-Myc-binding protein	LELAEMK	LELAEMK	R	E	90	96		0	0	0	0	4.97E+07
XP_004740787.1	C-Myc-binding protein	VLVALYEEPEKPNSALDFLK	VLVALYEEPEKPNSALDFLK	K	H	53	72		1.44E+08	1.01E+08	0	1.16E+08	0
XP_004740848.1	trafficking protein particle complex subunit 3 isoform X1	FVQDTLKGDGVTEIR	FVQDTLKGDGVTEIR	K	M	150	164		4.50E+07	3.48E+07	2.83E+07	2.92E+07	1.96E+07
XP_004740848.1	trafficking protein particle complex subunit 3 isoform X1	LIEDFLAR	LIEDFLAR	R	S	55	62		5.53E+07	6.13E+07	3.69E+07	0	0
XP_004740848.1	trafficking protein particle complex subunit 3 isoform X1	MGYNIGVR	MGYNIGVR	K	L	47	54		0	0	0	0	0
XP_004740848.1	trafficking protein particle complex subunit 3 isoform X1	RIEDNLPAGEE	RIEDNLPAGEE	R	-	170	180		1.68E+07	3.18E+07	2.18E+07	2.17E+07	0
XP_004740851.1	tektin-2	NLPLDVAIECLTLR	NLPLDVAIEC[57.0215]LTLR	K	D	107	120	10C(57.0215)	1.03E+08	9.99E+07	9.77E+07	1.02E+08	0
XP_004740851.1	tektin-2	CLTDLDAEIDALTQMK	C[57.0215]LTDLDAEIDALTQMK	K	E	81	96	1C(57.0215)	0	0	0	0	0
XP_004740851.1	tektin-2	GCLSLNLK	GC[57.0215]LSLNLK	R	S	188	195	2C(57.0215)	0	5.87E+07	5.46E+07	4.65E+07	2.43E+07
XP_004740851.1	tektin-2	LCLLQEVR	LC[57.0215]LLQEVR	K	Q	162	169	2C(57.0215)	1.46E+08	2.44E+08	2.76E+08	1.92E+08	9.02E+07
XP_004740851.1	tektin-2	TCQLELV	TC[57.0215]QLELV	K	-	424	430	2C(57.0215)	0	0	0	4.00E+07	0
XP_004740851.1	tektin-2	LQADIDCK	LQADIDC[57.0215]K	R	T	373	380	7C(57.0215)	0	5.97E+07	0	7.06E+07	5.11E+07
XP_004740851.1	tektin-2	ATLSVKPSQR	n[42.0106]ATLSVKPSQR	M	F	2	11	N-term(42.0106)	1.33E+08	1.48E+08	1.45E+08	1.53E+08	7.45E+07
XP_004740851.1	tektin-2	DASHQIR	DASHQIR	R	Q	33	39		0	0	0	0	0
XP_004740851.1	tektin-2	DIDVVKDPVEEELHKEVEVIDATK	DIDVVKDPVEEELHKEVEVIDATK	R	K	125	148		6.82E+07	9.58E+07	8.54E+07	8.02E+07	0
XP_004740851.1	tektin-2	DQAQYGLTDEVHQLEATIAALK	DQAQYGLTDEVHQLEATIAALK	R	Q	332	353		7.30E+07	1.87E+08	1.09E+08	9.43E+07	5.66E+07
XP_004740851.1	tektin-2	EAMALTIAETNNELEAQR	EAMALTIAETNNELEAQR	R	V	241	258		2.84E+07	5.95E+07	5.46E+07	1.30E+08	6.92E+07
XP_004740851.1	tektin-2	ESAEQNLQAK	ESAEQNLQAK	K	N	97	106		0	0	0	0	0
XP_004740851.1	tektin-2	FRLPDWHTNSHLLSTNAER	FRLPDWHTNSHLLSTNAER	R	Q	12	30		1.20E+08	0	7.48E+07	1.53E+08	0
XP_004740851.1	tektin-2	FVPEVDTFTR	FVPEVDTFTR	K	T	404	413		0	2.39E+08	2.78E+08	2.45E+08	1.18E+08
XP_004740851.1	tektin-2	HLEEDLRR	HLEEDLRR	R	K	299	306		0	0	0	0	0
XP_004740851.1	tektin-2	KLTVPAEK	KLTVPAEK	R	F	396	403		0	5.81E+07	5.78E+07	5.65E+07	0
XP_004740851.1	tektin-2	LAQAQDALEALYK	LAQAQDALEALYK	K	H	356	368		1.99E+08	1.76E+08	1.73E+08	1.60E+08	8.35E+07
XP_004740851.1	tektin-2	LPDWHTNSHLLSTNAER	LPDWHTNSHLLSTNAER	R	Q	14	30		0	5.80E+07	5.99E+07	7.02E+07	0
XP_004740851.1	tektin-2	LTVPAEK	LTVPAEK	K	F	397	403		0	0	0	0	0
XP_004740851.1	tektin-2	METLDIDR	METLDIDR	K	G	180	187		1.01E+07	0	2.53E+07	2.44E+07	0
XP_004740851.1	tektin-2	NETNNQTIWDEHDNR	NETNNQTIWDEHDNR	R	T	47	61		5.34E+07	5.43E+07	4.72E+07	4.90E+07	3.47E+07
XP_004740851.1	tektin-2	NTLEEIAELQEDIR	NTLEEIAELQEDIR	K	H	285	298		0	0	0	4.65E+07	0
XP_004740851.1	tektin-2	SPNISLK	SPNISLK	K	V	196	202		0	1.37E+08	1.18E+08	1.03E+08	0
XP_004740851.1	tektin-2	SRAEAEMK	SRAEAEMK	K	G	227	234		0	0	0	1.35E+07	0
XP_004740851.1	tektin-2	TNSMLLDTK	TNSMLLDTK	K	C	381	389		3.63E+07	5.00E+07	6.71E+07	6.76E+07	2.00E+07
XP_004740851.1	tektin-2	VATEFAFR	VATEFAFR	R	K	259	266		1.47E+08	1.43E+08	0	1.52E+08	5.95E+07
XP_004740851.1	tektin-2	VNPTRVPDGSSTLQQWDDFSQFNK	VNPTRVPDGSSTLQQWDDFSQFNK	K	S	203	226		9.22E+07	1.41E+08	1.06E+08	1.06E+08	0
XP_004740851.1	tektin-2	WKEMLDK	WKEMLDK	R	C	74	80		2.66E+07	2.12E+07	2.31E+07	3.42E+07	0
XP_004740868.1	proteasome subunit beta type-2	NLADCLR	NLADC[57.0215]LR	R	S	87	93	5C(57.0215)	0	3.83E+07	3.55E+07	3.52E+07	0
XP_004740868.1	proteasome subunit beta type-2	FILNLPTFSVR	FILNLPTFSVR	R	I	171	181		2.23E+07	3.56E+07	2.45E+07	2.64E+07	0
XP_004740868.1	proteasome subunit beta type-2	IIDKNGIHDLDNISFPK	IIDKNGIHDLDNISFPK	R	Q	182	198		0	0	0	0	0
XP_004740868.1	proteasome subunit beta type-2	YYTPTISR	YYTPTISR	R	E	146	153		0	0	2.07E+07	0	0
XP_004740912.1	high mobility group protein B4	RPPSSFLLFCQDHFAR	RPPSSFLLFC[57.0215]QDHFAR	R	L	97	112	10C(57.0215)	0	1.84E+07	5.52E+07	2.55E+07	0
XP_004740912.1	high mobility group protein B4	AKYQEELEIYR	AKYQEELEIYR	R	K	153	163		0	0	0	0	0
XP_004740912.1	high mobility group protein B4	ENPSWSVVQVAR	ENPSWSVVQVAR	R	A	116	127		6.62E+07	7.15E+07	4.20E+07	7.12E+07	4.07E+07
XP_004740912.1	high mobility group protein B4	YQEELEIYR	YQEELEIYR	K	K	155	163		1.03E+07	0	0	1.46E+07	0
XP_004740912.1	high mobility group protein B4	YQEEMMNYVGK	YQEEMMNYVGK	R	K	73	83		0	0	0	1.56E+07	0
XP_004740934.1	adenylate kinase 2, mitochondrial isoform X1	LAENFCVCHLATGDMLR	LAENFC[57.0215]VC[57.0215]HLATGDMLR	K	A	37	53	6C(57.0215), 8C(57.0215)	0	0	0	0	0
XP_004740934.1	adenylate kinase 2, mitochondrial isoform X1	AVLLGPPGAGK	AVLLGPPGAGK	R	G	20	30		0	0	0	0	0
XP_004740934.1	adenylate kinase 2, mitochondrial isoform X1	LEAYHSQTIPLVEYYR	LEAYHSQTIPLVEYYR	R	K	189	204		0	0	0	0	0
XP_004741023.1	cartilage matrix protein	PGAQKVGIVFTDGR	PGAQKVGIVFTDGR	R	S	375	388		0	0	0	0	0
XP_004741023.1	cartilage matrix protein	VGIVFTDGR	VGIVFTDGR	K	S	380	388		0	0	1.69E+08	0	0
XP_004741089.1	ATPase inhibitor, mitochondrial	EAGGAFGK	EAGGAFGK	R	R	39	46		0	0	0	0	0
XP_004741089.1	ATPase inhibitor, mitochondrial	EQAEEERYFR	EQAEEERYFR	R	A	48	57		3.99E+07	0	0	5.01E+07	0
XP_004741089.1	ATPase inhibitor, mitochondrial	EQLAALKK	EQLAALKK	K	H	62	69		8.43E+07	6.50E+07	9.99E+07	8.29E+07	1.06E+08
XP_004741089.1	ATPase inhibitor, mitochondrial	HHEEEITHHLK	HHEEEITHHLK	K	E	70	80		3.19E+07	5.68E+07	1.70E+08	3.79E+07	2.83E+08
XP_004741089.1	ATPase inhibitor, mitochondrial	HHEEEITHHLKEIER	HHEEEITHHLKEIER	K	L	70	84		2.64E+08	3.58E+07	1.14E+08	1.91E+08	1.92E+08
XP_004741089.1	ATPase inhibitor, mitochondrial	HLKDDDD	HLKDDDD	K	-	98	104		0	6.68E+07	6.10E+07	0	0
XP_004741089.1	ATPase inhibitor, mitochondrial	IKHLKDDDD	IKHLKDDDD	K	-	96	104		8.75E+07	5.37E+07	6.62E+07	4.99E+07	1.27E+08
XP_004741089.1	ATPase inhibitor, mitochondrial	KHHEEEITHHLK	KHHEEEITHHLK	K	E	69	80		2.97E+07	8.72E+07	6.51E+07	3.66E+07	0
XP_004741089.1	ATPase inhibitor, mitochondrial	KHHEEEITHHLKEIER	KHHEEEITHHLKEIER	K	L	69	84		2.83E+07	0	0	0	4.25E+07
XP_004741089.1	ATPase inhibitor, mitochondrial	LQKEIER	LQKEIER	R	H	85	91		6.04E+07	0	0	5.59E+07	8.97E+07
XP_004741089.1	ATPase inhibitor, mitochondrial	PDSSAGSIR	PDSSAGSIR	R	E	30	38		0	0	0	0	0
XP_004741089.1	ATPase inhibitor, mitochondrial	TKEQLAALK	TKEQLAALK	R	K	60	68		1.72E+08	0	0	1.73E+08	0
XP_004741089.1	ATPase inhibitor, mitochondrial	TKEQLAALKK	TKEQLAALKK	R	H	60	69		3.17E+08	1.07E+08	3.50E+08	9.96E+07	5.63E+08
XP_004741102.1	syntaxin-12	DFNSIIQTCSGNIQR	DFNSIIQTC[57.0215]SGNIQR	R	I	21	35	9C(57.0215)	0	0	0	0	0
XP_004741102.1	syntaxin-12	LQENLQQLQHSTNQLAK	LQENLQQLQHSTNQLAK	K	E	59	75		1.80E+07	2.48E+07	2.51E+07	1.76E+07	0
XP_004741102.1	syntaxin-12	NLMSQLGTK	NLMSQLGTK	K	Q	45	53		2.22E+07	0	0	0	0
XP_004741147.1	14-3-3 protein sigma	SAVEKGEELSCEER	SAVEKGEELSC[57.0215]EER	K	N	28	41	11C(57.0215)	0	3.32E+07	1.47E+07	5.06E+07	0
XP_004741147.1	14-3-3 protein sigma	EMPPTNPIR	EM[15.9949]PPTNPIR	K	L	161	169	2M(15.9949)	0	6.74E+07	0	0	0	M:15.9949@EM(1.000)PPTNPIR;	M:15.9949@EM(1.000)PPTNPIR;
XP_004741147.1	14-3-3 protein sigma	GVCDTVLGLLDTHLIK	GVC[57.0215]DTVLGLLDTHLIK	R	E	94	109	3C(57.0215)	2.43E+08	1.64E+08	5.47E+07	1.06E+08	0
XP_004741147.1	14-3-3 protein sigma	GVCDTVLGLLDTHLIKEAGDAESR	GVC[57.0215]DTVLGLLDTHLIKEAGDAESR	R	V	94	117	3C(57.0215)	6.36E+07	0	0	0	0
XP_004741147.1	14-3-3 protein sigma	YEDMAAYMK	YEDM[15.9949]AAYMK	R	S	19	27	4M(15.9949)	1.82E+07	0	0	0	0	M:15.9949@YEDM(0.959)AAYM(0.041)K;
XP_004741147.1	14-3-3 protein sigma	TTFDEAMADLHTLSEDSYK	TTFDEAM[15.9949]ADLHTLSEDSYK	K	D	196	214	7M(15.9949)	0	0	0	0	0		M:15.9949@TTFDEAM(1.000)ADLHTLSEDSYK;
XP_004741147.1	14-3-3 protein sigma	DSTLIMQLLR	DSTLIMQLLR	K	D	215	224		1.18E+08	1.31E+08	7.27E+07	1.10E+08	7.61E+07
XP_004741147.1	14-3-3 protein sigma	EMPPTNPIR	EMPPTNPIR	K	L	161	169		0	0	0	0	0
XP_004741147.1	14-3-3 protein sigma	GNEEGSEEKGPEVR	GNEEGSEEKGPEVR	K	E	69	82		7.57E+07	2.26E+07	0	0	0
XP_004741147.1	14-3-3 protein sigma	LAEQAER	LAEQAER	K	Y	12	18		6.56E+07	0	6.44E+07	6.43E+07	0
XP_004741147.1	14-3-3 protein sigma	LAEQAERYEDMAAYMK	LAEQAERYEDMAAYMK	K	S	12	27		5.53E+07	0	0	4.26E+07	0
XP_004741147.1	14-3-3 protein sigma	NLLSVAYK	NLLSVAYK	R	N	42	49		7.13E+08	3.34E+08	1.87E+08	2.76E+08	1.82E+08
XP_004741147.1	14-3-3 protein sigma	NVVGGQR	NVVGGQR	K	A	50	56		0	0	0	0	0
XP_004741147.1	14-3-3 protein sigma	SAYQEAMDISK	SAYQEAMDISK	R	K	149	159		0	0	0	1.66E+07	0
XP_004741147.1	14-3-3 protein sigma	SAYQEAMDISKK	SAYQEAMDISKK	R	E	149	160		3.77E+08	2.14E+08	6.90E+07	1.98E+08	5.69E+07
XP_004741147.1	14-3-3 protein sigma	TTFDEAMADLHTLSEDSYK	TTFDEAMADLHTLSEDSYK	K	D	196	214		1.53E+08	6.19E+07	0	6.42E+07	0
XP_004741147.1	14-3-3 protein sigma	TTFDEAMADLHTLSEDSYKDSTLIMQLLR	TTFDEAMADLHTLSEDSYKDSTLIMQLLR	K	D	196	224		7777454	0	0	1.11E+07	0
XP_004741147.1	14-3-3 protein sigma	VLSSIEQKGNEEGSEEKGPEVR	VLSSIEQKGNEEGSEEKGPEVR	R	E	61	82		2.38E+07	0	0	0	0
XP_004741147.1	14-3-3 protein sigma	YEDMAAYMK	YEDMAAYMK	R	S	19	27		9.56E+07	2.97E+07	0	4.23E+07	0
XP_004741147.1	14-3-3 protein sigma	YLAEVATGDDK	YLAEVATGDDK	R	K	130	140		1.09E+08	0	0	0	0
XP_004741147.1	14-3-3 protein sigma	YLAEVATGDDKKR	YLAEVATGDDKKR	R	I	130	142		7.80E+07	3.89E+07	0	2.66E+07	0
XP_004741163.1	UBX domain-containing protein 11 isoform X6	TQQQQDLETTCLR	TQQQQDLETTC[57.0215]LR	R	L	137	149	11C(57.0215)	1.22E+07	0	2.88E+07	0	0
XP_004741163.1	UBX domain-containing protein 11 isoform X6	IAVPSCYGGIGAPVSR	IAVPSC[57.0215]YGGIGAPVSR	K	Q	50	65	6C(57.0215)	0	0	2.60E+07	0	0
XP_004741163.1	UBX domain-containing protein 11 isoform X6	AFLLMMRPEDTVGDVR	AFLLMMRPEDTVGDVR	K	T	435	450		3.95E+07	0	0	3.72E+07	0
XP_004741163.1	UBX domain-containing protein 11 isoform X6	FLGDYGLK	FLGDYGLK	R	W	160	167		6.53E+07	4.92E+07	5.83E+07	5.68E+07	0
XP_004741163.1	UBX domain-containing protein 11 isoform X6	LHVLEPIPLK	LHVLEPIPLK	R	L	241	250		3.33E+07	2.68E+07	4.17E+07	3.94E+07	4.57E+07
XP_004741163.1	UBX domain-containing protein 11 isoform X6	NQVYPENGLDPFPGEGR	NQVYPENGLDPFPGEGR	R	V	304	320		0	0	0	0	0
XP_004741163.1	UBX domain-containing protein 11 isoform X6	QGEVVDIR	QGEVVDIR	R	G	370	377		3.51E+07	0	0	0	0
XP_004741163.1	UBX domain-containing protein 11 isoform X6	SQTDELLSK	SQTDELLSK	R	N	92	100		0	0	0	0	0
XP_004741163.1	UBX domain-containing protein 11 isoform X6	WVGESADQEGSDNQADSEDGKR	WVGESADQEGSDNQADSEDGKR	K	D	168	189		0	0	0	0	0
XP_004741166.1	SH3 domain-binding glutamic acid-rich-like protein 3	ATPPQIVNGDQYCGDYELFVEAVEQNTLQEFLK	ATPPQIVNGDQYC[57.0215]GDYELFVEAVEQNTLQEFLK	K	L	59	91	13C(57.0215)	0	0	0	0	0
XP_004741166.1	SH3 domain-binding glutamic acid-rich-like protein 3	VYSTSVTGSR	VYSTSVTGSR	R	E	6	15		4.33E+07	0	0	7.04E+07	0
XP_004741183.1	platelet-activating factor acetylhydrolase 2, cytoplasmic	IITVLGSVHR	IITVLGSVHR	R	S	306	315		0	0	0	0	0
XP_004741206.1	chloride intracellular channel protein 4	TDVNKIEEFLEEVLCPPK	TDVNKIEEFLEEVLC[57.0215]PPK	K	Y	86	103	15C(57.0215)	2.20E+07	0	6.18E+07	3.17E+07	5.28E+07
XP_004741206.1	chloride intracellular channel protein 4	GMTGIWR	GMTGIWR	K	Y	213	219		0	0	0	0	0
XP_004741206.1	chloride intracellular channel protein 4	HPESNTAGMDIFAK	HPESNTAGMDIFAK	K	F	111	124		0	0	0	0	0
XP_004741245.1	tissue alpha-L-fucosidase	FKPESLPDHKWEMCTSIDK	FKPESLPDHKWEMC[57.0215]TSIDK	K	L	280	298	14C(57.0215)	1.19E+07	0	0	0	4.99E+07
XP_004741245.1	tissue alpha-L-fucosidase	TMPELYDLVNR	TM[15.9949]PELYDLVNR	K	Y	208	218	2M(15.9949)	1.36E+07	8.99E+07	0	0	0	M:15.9949@TM(1.000)PELYDLVNR;	M:15.9949@TM(1.000)PELYDLVNR;
XP_004741245.1	tissue alpha-L-fucosidase	WEMCTSIDK	WEMC[57.0215]TSIDK	K	L	290	298	4C(57.0215)	0	0	0	3.21E+07	0
XP_004741245.1	tissue alpha-L-fucosidase	DGLIVPIFQER	DGLIVPIFQER	K	L	341	351		9.51E+07	9.06E+07	1.03E+08	8.62E+07	0
XP_004741245.1	tissue alpha-L-fucosidase	DLVGELGK	DLVGELGK	R	A	160	167		8.42E+07	1.78E+08	1.73E+08	1.78E+08	1.20E+08
XP_004741245.1	tissue alpha-L-fucosidase	DVGPHRDLVGELGK	DVGPHRDLVGELGK	K	A	154	167		6.28E+07	1.46E+08	5.33E+07	6.27E+07	5.07E+07
XP_004741245.1	tissue alpha-L-fucosidase	FFHPEAWTDLFQASGAK	FFHPEAWTDLFQASGAK	R	Y	111	127		1.47E+08	3.20E+08	1.97E+08	3.22E+08	4.19E+08
XP_004741245.1	tissue alpha-L-fucosidase	FKPESLPDHK	FKPESLPDHK	K	W	280	289		2.65E+07	0	0	0	0
XP_004741245.1	tissue alpha-L-fucosidase	HHEGFTNWPSPVSWNWNSK	HHEGFTNWPSPVSWNWNSK	K	D	135	153		0	0	0	0	0
XP_004741245.1	tissue alpha-L-fucosidase	TMPELYDLVNR	TMPELYDLVNR	K	Y	208	218		9.76E+07	0	0	1.64E+08	0
XP_004741245.1	tissue alpha-L-fucosidase	YVVLTTK	YVVLTTK	K	H	128	134		7.87E+07	0	1.06E+08	1.07E+08	1.39E+08
XP_004741248.1	hydroxymethylglutaryl-CoA lyase, mitochondrial isoform X1	NTNCSIEESLQR	NTNC[57.0215]SIEESLQR	K	S	138	149	4C(57.0215)	0	0	0	1.62E+07	0
XP_004741248.1	hydroxymethylglutaryl-CoA lyase, mitochondrial isoform X1	WVPQMADNAEVLK	WVPQM[15.9949]ADNAEVLK	K	G	81	93	5M(15.9949)	0	2.18E+07	0	0	0		M:15.9949@WVPQM(1.000)ADNAEVLK;
XP_004741248.1	hydroxymethylglutaryl-CoA lyase, mitochondrial isoform X1	VAQATCKL	VAQATC[57.0215]KL	K	-	318	325	6C(57.0215)	0	0	0	0	0
XP_004741248.1	hydroxymethylglutaryl-CoA lyase, mitochondrial isoform X1	GFQAAIAAGAK	GFQAAIAAGAK	K	E	112	122		0	5.84E+07	4.72E+07	4.40E+07	6.24E+07
XP_004741248.1	hydroxymethylglutaryl-CoA lyase, mitochondrial isoform X1	LIDMLSEAGLPVIEATSFVSPK	LIDMLSEAGLPVIEATSFVSPK	K	W	59	80		2.66E+07	0	0	0	0
XP_004741248.1	hydroxymethylglutaryl-CoA lyase, mitochondrial isoform X1	WVPQMADNAEVLK	WVPQMADNAEVLK	K	G	81	93		4.38E+07	0	0	4.65E+07	6.30E+07
XP_004741257.2	acyl-protein thioesterase 2 isoform X2	FGALTAEK	FGALTAEK	R	L	183	190		0	0	0	0	0
XP_004741297.1	cell division control protein 42 homolog isoform X1	YVECSALTQK	YVEC[57.0215]SALTQK	K	G	154	163	4C(57.0215)	3.01E+07	0	0	3.01E+07	0
XP_004741297.1	cell division control protein 42 homolog isoform X1	WVPEITHHCPK	WVPEITHHC[57.0215]PK	K	T	97	107	9C(57.0215)	1.67E+07	0	0	4.08E+07	0
XP_004741297.1	cell division control protein 42 homolog isoform X1	NVFDEAILAALEPPEPK	NVFDEAILAALEPPEPK	K	K	167	183		6.86E+07	4.59E+07	2.59E+07	4.88E+07	0
XP_004741297.1	cell division control protein 42 homolog isoform X1	QKPITPETAEK	QKPITPETAEK	K	L	134	144		0	0	0	0	0
XP_004741297.1	cell division control protein 42 homolog isoform X1	TPFLLVGTQIDLRDDPSTIEK	TPFLLVGTQIDLRDDPSTIEK	K	L	108	128		0	0	0	0	0
XP_004741340.1	dolichyl-diphosphooligosaccharide--protein glycosyltransferase 48 kDa subunit	AFELTFK	AFELTFK	R	T	54	60		4.67E+07	0	0	1.09E+07	0
XP_004741340.1	dolichyl-diphosphooligosaccharide--protein glycosyltransferase 48 kDa subunit	APTIVGR	APTIVGR	K	S	166	172		0	0	0	0	0
XP_004741340.1	dolichyl-diphosphooligosaccharide--protein glycosyltransferase 48 kDa subunit	GVGMVADPDNPLVLDILTGSSTSYSFFPDKPITQYPHAVGK	GVGMVADPDNPLVLDILTGSSTSYSFFPDKPITQYPHAVGK	R	N	182	222		0	0	0	0	0
XP_004741340.1	dolichyl-diphosphooligosaccharide--protein glycosyltransferase 48 kDa subunit	NTLLIAGLQAR	NTLLIAGLQAR	K	N	223	233		3.41E+07	0	0	0	0
XP_004741340.1	dolichyl-diphosphooligosaccharide--protein glycosyltransferase 48 kDa subunit	SSLNPILFR	SSLNPILFR	R	G	173	181		6.35E+07	6.16E+07	0	5.15E+07	0
XP_004741340.1	dolichyl-diphosphooligosaccharide--protein glycosyltransferase 48 kDa subunit	TLVLLDNLNLR	TLVLLDNLNLR	R	E	30	40		4.33E+07	0	0	0	0
XP_004741340.1	dolichyl-diphosphooligosaccharide--protein glycosyltransferase 48 kDa subunit	WVFKEEGVLR	WVFKEEGVLR	R	V	281	290		5.48E+07	3.10E+07	0	3.19E+07	0
XP_004741372.1	MICOS complex subunit MIC10	CMADAVVK	C[57.0215]MADAVVK	R	I	13	20	1C(57.0215)	2.15E+07	0	0	4.71E+07	9.32E+07
XP_004741372.1	MICOS complex subunit MIC10	CMADAVVK	C[57.0215]M[15.9949]ADAVVK	R	I	13	20	1C(57.0215), 2M(15.9949)	0	0	0	0	0	M:15.9949@CM(1.000)ADAVVK;
XP_004741372.1	MICOS complex subunit MIC10	SDSELGR	n[42.0106]SDSELGR	M	K	2	8	N-term(42.0106)	0	0	0	0	7.38E+07
XP_004741374.1	F-actin-capping protein subunit beta isoform X2	YDPPLEDGAMPSAR	YDPPLEDGAM[15.9949]PSAR	K	L	108	121	10M(15.9949)	0	1.38E+07	0	0	0		M:15.9949@YDPPLEDGAM(1.000)PSAR;
XP_004741374.1	F-actin-capping protein subunit beta isoform X2	DKVVGKDYLLCDYNR	DKVVGKDYLLC[57.0215]DYNR	R	D	81	95	11C(57.0215)	1.24E+07	1.94E+07	0	2.49E+07	0
XP_004741374.1	F-actin-capping protein subunit beta isoform X2	QMEKDETVSDCSPHIANIGR	QMEKDETVSDC[57.0215]SPHIANIGR	R	L	225	244	11C(57.0215)	1.83E+08	9.51E+07	1.52E+08	3.40E+08	1.47E+08
XP_004741374.1	F-actin-capping protein subunit beta isoform X2	QMEKDETVSDCSPHIANIGR	QM[15.9949]EKDETVSDC[57.0215]SPHIANIGR	R	L	225	244	11C(57.0215), 2M(15.9949)	0	1.08E+08	8.20E+07	0	0	M:15.9949@QM(1.000)EKDETVSDCSPHIANIGR;	M:15.9949@QM(1.000)EKDETVSDCSPHIANIGR;	M:15.9949@QM(1.000)EKDETVSDCSPHIANIGR;
XP_004741374.1	F-actin-capping protein subunit beta isoform X2	NLSDLIDLVPSLCEDLLSSVDQPLK	NLSDLIDLVPSLC[57.0215]EDLLSSVDQPLK	K	I	53	77	13C(57.0215)	0	1.35E+08	1.03E+08	9.01E+07	0
XP_004741374.1	F-actin-capping protein subunit beta isoform X2	SPWSNKYDPPLEDGAMPSAR	SPWSNKYDPPLEDGAM[15.9949]PSAR	R	L	102	121	16M(15.9949)	7.61E+07	2.05E+08	1.57E+08	4.98E+07	0	M:15.9949@SPWSNKYDPPLEDGAM(1.000)PSAR;	M:15.9949@SPWSNKYDPPLEDGAM(1.000)PSAR;	M:15.9949@SPWSNKYDPPLEDGAM(1.000)PSAR;	M:15.9949@SPWSNKYDPPLEDGAM(1.000)PSAR;
XP_004741374.1	F-actin-capping protein subunit beta isoform X2	VGTADYGGTSDQSDQQLDCALDLMR	VGTADYGGTSDQSDQQLDC[57.0215]ALDLMR	R	R	19	43	19C(57.0215)	1.28E+08	0	0	0	0
XP_004741374.1	F-actin-capping protein subunit beta isoform X2	VGTADYGGTSDQSDQQLDCALDLMR	VGTADYGGTSDQSDQQLDC[57.0215]ALDLM[15.9949]R	R	R	19	43	19C(57.0215), 24M(15.9949)	0	7.50E+07	4.98E+07	0	0		M:15.9949@VGTADYGGTSDQSDQQLDCALDLM(1.000)R;	M:15.9949@VGTADYGGTSDQSDQQLDCALDLM(1.000)R;
XP_004741374.1	F-actin-capping protein subunit beta isoform X2	GCWDSIHVVEVQEK	GC[57.0215]WDSIHVVEVQEK	K	S	175	188	2C(57.0215)	7.64E+07	3.05E+08	2.93E+08	2.38E+08	9.35E+07
XP_004741374.1	F-actin-capping protein subunit beta isoform X2	IKGCWDSIHVVEVQEK	IKGC[57.0215]WDSIHVVEVQEK	K	S	173	188	4C(57.0215)	4.63E+07	3.30E+07	3.58E+07	3.11E+07	0
XP_004741374.1	F-actin-capping protein subunit beta isoform X2	DYLLCDYNR	DYLLC[57.0215]DYNR	K	D	87	95	5C(57.0215)	1.35E+08	1.57E+08	0	8.22E+07	6.56E+07
XP_004741374.1	F-actin-capping protein subunit beta isoform X2	DYLLCDYNRDGDSYR	DYLLC[57.0215]DYNRDGDSYR	K	S	87	101	5C(57.0215)	0	0	0	0	0
XP_004741374.1	F-actin-capping protein subunit beta isoform X2	LVEDMENK	LVEDM[15.9949]ENK	R	I	245	252	5M(15.9949)	0	6.35E+07	4.73E+07	0	0		M:15.9949@LVEDM(1.000)ENK;	M:15.9949@LVEDM(1.000)ENK;
XP_004741374.1	F-actin-capping protein subunit beta isoform X2	SGSGTMNLGGSLTR	SGSGTM[15.9949]NLGGSLTR	K	Q	211	224	6M(15.9949)	3.66E+07	1.18E+08	9.86E+07	2.66E+07	0	M:15.9949@SGSGTM(1.000)NLGGSLTR;	M:15.9949@SGSGTM(1.000)NLGGSLTR;	M:15.9949@SGSGTM(1.000)NLGGSLTR;	M:15.9949@SGSGTM(1.000)NLGGSLTR;
XP_004741374.1	F-actin-capping protein subunit beta isoform X2	VVGKDYLLCDYNR	VVGKDYLLC[57.0215]DYNR	K	D	83	95	9C(57.0215)	9992578	0	0	0	0
XP_004741374.1	F-actin-capping protein subunit beta isoform X2	KLEVEANNAFDQYR	KLEVEANNAFDQYR	R	D	124	137		1.64E+08	2.40E+08	3.09E+08	2.36E+08	1.15E+08
XP_004741374.1	F-actin-capping protein subunit beta isoform X2	LTSTVMLWLQTNK	LTSTVMLWLQTNK	K	S	198	210		0	0	0	0	0
XP_004741374.1	F-actin-capping protein subunit beta isoform X2	LVEDMENK	LVEDMENK	R	I	245	252		9.49E+07	8.45E+07	8.34E+07	1.05E+08	1.19E+08
XP_004741374.1	F-actin-capping protein subunit beta isoform X2	LVEDMENKIR	LVEDMENKIR	R	S	245	254		1.65E+07	0	0	2.22E+07	0
XP_004741374.1	F-actin-capping protein subunit beta isoform X2	NDLVEALK	NDLVEALK	K	R	289	296		0	5.03E+07	2.54E+07	0	0
XP_004741374.1	F-actin-capping protein subunit beta isoform X2	NDLVEALKR	NDLVEALKR	K	K	289	297		1.31E+08	1.54E+08	8.47E+07	9.25E+07	4.94E+07
XP_004741374.1	F-actin-capping protein subunit beta isoform X2	QEALKNDLVEALK	QEALKNDLVEALK	K	R	284	296		1.71E+07	1.84E+07	0	2.03E+07	0
XP_004741374.1	F-actin-capping protein subunit beta isoform X2	QEALKNDLVEALKR	QEALKNDLVEALKR	K	K	284	297		9.50E+07	5.60E+07	9.65E+07	1.05E+08	0
XP_004741374.1	F-actin-capping protein subunit beta isoform X2	RLPPQQIEK	RLPPQQIEK	R	N	44	52		1.29E+08	0	1.33E+08	1.56E+08	0
XP_004741374.1	F-actin-capping protein subunit beta isoform X2	SGSGTMNLGGSLTR	SGSGTMNLGGSLTR	K	Q	211	224		1.67E+08	1.47E+08	1.50E+08	3.51E+08	1.22E+08
XP_004741374.1	F-actin-capping protein subunit beta isoform X2	SKQEALKNDLVEALK	SKQEALKNDLVEALK	K	R	282	296		3.29E+07	3.88E+07	3.64E+07	5.04E+07	0
XP_004741374.1	F-actin-capping protein subunit beta isoform X2	SPWSNKYDPPLEDGAMPSAR	SPWSNKYDPPLEDGAMPSAR	R	L	102	121		4.84E+08	2.70E+08	2.44E+08	4.02E+08	2.07E+08
XP_004741374.1	F-actin-capping protein subunit beta isoform X2	STLNEIYFGK	STLNEIYFGK	R	T	255	264		4.76E+08	7.39E+08	5.41E+08	6.30E+08	3.68E+08
XP_004741374.1	F-actin-capping protein subunit beta isoform X2	SVQTFADK	SVQTFADK	R	S	274	281		1.12E+08	1.08E+08	9.84E+07	1.01E+08	0
XP_004741374.1	F-actin-capping protein subunit beta isoform X2	YDPPLEDGAMPSAR	YDPPLEDGAMPSAR	K	L	108	121		5.11E+07	5.36E+07	0	5.35E+07	0
XP_004741398.1	delta-1-pyrroline-5-carboxylate dehydrogenase, mitochondrial	GRTEAIPCVVGDEEVWTSDVR	GRTEAIPC[57.0215]VVGDEEVWTSDVR	K	Y	60	80	8C(57.0215)	0	0	0	0	0
XP_004741398.1	delta-1-pyrroline-5-carboxylate dehydrogenase, mitochondrial	AADMLSGPR	AADMLSGPR	K	R	132	140		0	0	0	2.25E+07	0
XP_004741398.1	delta-1-pyrroline-5-carboxylate dehydrogenase, mitochondrial	AIGAALAAR	AIGAALAAR	K	K	106	114		0	0	0	0	0
XP_004741398.1	delta-1-pyrroline-5-carboxylate dehydrogenase, mitochondrial	DKDVVQEATALLR	DKDVVQEATALLR	K	N	487	499		3.03E+07	3.04E+07	0	0	0
XP_004741398.1	delta-1-pyrroline-5-carboxylate dehydrogenase, mitochondrial	ETHEPLGDWR	ETHEPLGDWR	K	Y	550	559		1.94E+07	0	0	0	0
XP_004741398.1	delta-1-pyrroline-5-carboxylate dehydrogenase, mitochondrial	KEWDLKPVADR	KEWDLKPVADR	R	A	115	125		1.75E+07	0	0	0	0
XP_004741398.1	delta-1-pyrroline-5-carboxylate dehydrogenase, mitochondrial	LLEEHGR	LLEEHGR	R	I	369	375		0	0	0	0	0
XP_004741398.1	delta-1-pyrroline-5-carboxylate dehydrogenase, mitochondrial	SADVDSVVSGTLR	SADVDSVVSGTLR	R	S	327	339		5.10E+07	0	0	1.86E+07	0
XP_004741398.1	delta-1-pyrroline-5-carboxylate dehydrogenase, mitochondrial	SSPSLSILAGGK	SSPSLSILAGGK	R	C	410	421		0	0	0	0	0
XP_004741398.1	delta-1-pyrroline-5-carboxylate dehydrogenase, mitochondrial	STGSVVGQQPFGGAR	STGSVVGQQPFGGAR	K	A	511	525		0	0	0	0	0
XP_004741398.1	delta-1-pyrroline-5-carboxylate dehydrogenase, mitochondrial	VANEPVLAFTR	VANEPVLAFTR	K	G	33	43		0	0	0	0	0
XP_004741398.1	delta-1-pyrroline-5-carboxylate dehydrogenase, mitochondrial	VGDPAEDFGTFFSAVIDAK	VGDPAEDFGTFFSAVIDAK	K	S	378	396		1.38E+07	0	1.09E+07	1.20E+07	1.41E+07
XP_004741398.1	delta-1-pyrroline-5-carboxylate dehydrogenase, mitochondrial	WTSPQVIK	WTSPQVIK	R	E	542	549		0	0	0	0	0
XP_004741418.1	protein-arginine deiminase type-1 isoform X2	LIVCPQIENR	LIVC[57.0215]PQIENR	K	N	336	345	4C(57.0215)	0	4.13E+07	0	0	0
XP_004741418.1	protein-arginine deiminase type-1 isoform X2	LLLASPSACLR	LLLASPSAC[57.0215]LR	R	L	490	500	9C(57.0215)	1.28E+08	8.34E+07	0	5.84E+07	0
XP_004741418.1	protein-arginine deiminase type-1 isoform X2	GGHSLEHYK	GGHSLEHYK	R	Q	218	226		1.32E+07	0	0	0	0
XP_004741418.1	protein-arginine deiminase type-1 isoform X2	ILGPDFGYVTR	ILGPDFGYVTR	R	E	386	396		1.36E+08	0	0	0	0
XP_004741418.1	protein-arginine deiminase type-1 isoform X2	ILIGSSFPK	ILIGSSFPK	R	S	430	438		2.04E+08	0	0	0	0
XP_004741418.1	protein-arginine deiminase type-1 isoform X2	LSYEVER	LSYEVER	R	Q	234	240		0	0	0	0	0
XP_004741418.1	protein-arginine deiminase type-1 isoform X2	LVLNVPFSDSKR	LVLNVPFSDSKR	K	V	199	210		8.50E+07	2.59E+07	0	0	0
XP_004741418.1	protein-arginine deiminase type-1 isoform X2	SFPVVFDSPR	SFPVVFDSPR	K	N	365	374		0	0	0	0	0
XP_004741418.1	protein-arginine deiminase type-1 isoform X2	SINEMLADRR	SINEMLADRR	R	L	526	535		2.61E+07	0	0	0	0
XP_004741418.1	protein-arginine deiminase type-1 isoform X2	WIQDEMEFGYTEAPHK	WIQDEMEFGYTEAPHK	R	S	349	364		7.00E+07	0	0	2.39E+07	0
XP_004741420.1	succinate dehydrogenase [ubiquinone] iron-sulfur subunit, mitochondrial	WDPDKTGDKPHMQTYEIDLNK	WDPDKTGDKPHM[15.9949]QTYEIDLNK	R	C	47	67	12M(15.9949)	0	1.05E+08	8.57E+07	2.02E+07	0	M:15.9949@WDPDKTGDKPHM(1.000)QTYEIDLNK;	M:15.9949@WDPDKTGDKPHM(1.000)QTYEIDLNK;	M:15.9949@WDPDKTGDKPHM(1.000)QTYEIDLNK;	M:15.9949@WDPDKTGDKPHM(1.000)QTYEIDLNK;
XP_004741420.1	succinate dehydrogenase [ubiquinone] iron-sulfur subunit, mitochondrial	EGICGSCAMNINGGNTLACTR	EGIC[57.0215]GSC[57.0215]AMNINGGNTLAC[57.0215]TR	R	R	95	115	19C(57.0215), 4C(57.0215), 7C(57.0215)	0	0	0	0	0
XP_004741420.1	succinate dehydrogenase [ubiquinone] iron-sulfur subunit, mitochondrial	EGICGSCAMNINGGNTLACTR	EGIC[57.0215]GSC[57.0215]AM[15.9949]NINGGNTLAC[57.0215]TR	R	R	95	115	19C(57.0215), 4C(57.0215), 7C(57.0215), 9M(15.9949)	0	0	0	0	0	M:15.9949@EGICGSCAM(1.000)NINGGNTLACTR;	M:15.9949@EGICGSCAM(1.000)NINGGNTLACTR;	M:15.9949@EGICGSCAM(1.000)NINGGNTLACTR;
XP_004741420.1	succinate dehydrogenase [ubiquinone] iron-sulfur subunit, mitochondrial	CGPMVLDALIK	C[57.0215]GPMVLDALIK	K	I	68	78	1C(57.0215)	0	0	5.64E+07	9.40E+07	1.65E+08
XP_004741420.1	succinate dehydrogenase [ubiquinone] iron-sulfur subunit, mitochondrial	CHTIMNCTR	C[57.0215]HTIM[15.9949]NC[57.0215]TR	R	T	243	251	1C(57.0215), 5M(15.9949), 7C(57.0215)	0	0	0	0	0	M:15.9949@CHTIM(1.000)NCTR;
XP_004741420.1	succinate dehydrogenase [ubiquinone] iron-sulfur subunit, mitochondrial	IYPLPHMYVIK	IYPLPHM[15.9949]YVIK	K	D	127	137	7M(15.9949)	1.52E+08	0	8.40E+07	4.00E+07	0			M:15.9949@IYPLPHM(1.000)YVIK;	M:15.9949@IYPLPHM(1.000)YVIK;
XP_004741420.1	succinate dehydrogenase [ubiquinone] iron-sulfur subunit, mitochondrial	YLGPAVLMQAYR	YLGPAVLM[15.9949]QAYR	K	W	206	217	8M(15.9949)	3.55E+07	0	0	0	0	M:15.9949@YLGPAVLM(1.000)QAYR;	M:15.9949@YLGPAVLM(1.000)QAYR;
XP_004741420.1	succinate dehydrogenase [ubiquinone] iron-sulfur subunit, mitochondrial	DDFTEER	DDFTEER	R	L	224	230		3.31E+07	0	0	0	7.92E+07
XP_004741420.1	succinate dehydrogenase [ubiquinone] iron-sulfur subunit, mitochondrial	DLVPDLSNFYAQYK	DLVPDLSNFYAQYK	K	S	138	151		1.14E+08	9.87E+07	1.00E+08	1.07E+08	0
XP_004741420.1	succinate dehydrogenase [ubiquinone] iron-sulfur subunit, mitochondrial	IDTNLSK	IDTNLSK	R	V	117	123		0	3.08E+07	0	2.80E+07	0
XP_004741420.1	succinate dehydrogenase [ubiquinone] iron-sulfur subunit, mitochondrial	IKNEIDSTLTFR	IKNEIDSTLTFR	K	R	79	90		2.35E+08	2.74E+08	3.02E+08	2.71E+08	2.68E+08
XP_004741420.1	succinate dehydrogenase [ubiquinone] iron-sulfur subunit, mitochondrial	IKNEIDSTLTFRR	IKNEIDSTLTFRR	K	S	79	91		7.63E+07	3.18E+07	0	9.27E+07	0
XP_004741420.1	succinate dehydrogenase [ubiquinone] iron-sulfur subunit, mitochondrial	IYPLPHMYVIK	IYPLPHMYVIK	K	D	127	137		1.43E+08	1.25E+08	8.43E+07	2.27E+08	2.30E+08
XP_004741420.1	succinate dehydrogenase [ubiquinone] iron-sulfur subunit, mitochondrial	LQDPFSLYR	LQDPFSLYR	K	C	234	242		0	0	0	0	0
XP_004741420.1	succinate dehydrogenase [ubiquinone] iron-sulfur subunit, mitochondrial	QQYLQSIEDR	QQYLQSIEDR	K	E	168	177		0	0	6.62E+07	5.28E+07	4.79E+07
XP_004741420.1	succinate dehydrogenase [ubiquinone] iron-sulfur subunit, mitochondrial	QQYLQSIEDREK	QQYLQSIEDREK	K	L	168	179		0	0	0	0	0
XP_004741420.1	succinate dehydrogenase [ubiquinone] iron-sulfur subunit, mitochondrial	RIDTNLSK	RIDTNLSK	R	V	116	123		0	1.08E+08	9.59E+07	0	0
XP_004741420.1	succinate dehydrogenase [ubiquinone] iron-sulfur subunit, mitochondrial	SIEPYLK	SIEPYLK	K	K	152	158		2.52E+08	2.94E+08	1.71E+08	1.88E+08	2.02E+08
XP_004741420.1	succinate dehydrogenase [ubiquinone] iron-sulfur subunit, mitochondrial	VSKIYPLPHMYVIKDLVPDLSNFYAQYK	VSKIYPLPHMYVIKDLVPDLSNFYAQYK	K	S	124	151		0	0	0	0	0
XP_004741420.1	succinate dehydrogenase [ubiquinone] iron-sulfur subunit, mitochondrial	WDPDKTGDKPHMQTYEIDLNK	WDPDKTGDKPHMQTYEIDLNK	R	C	47	67		1.43E+08	1.06E+08	1.57E+08	2.54E+08	2.74E+08
XP_004741420.1	succinate dehydrogenase [ubiquinone] iron-sulfur subunit, mitochondrial	WMIDSRDDFTEER	WMIDSRDDFTEER	R	L	218	230		5.47E+07	2.30E+07	0	5.16E+07	1.01E+08
XP_004741420.1	succinate dehydrogenase [ubiquinone] iron-sulfur subunit, mitochondrial	YLGPAVLMQAYR	YLGPAVLMQAYR	K	W	206	217		2.31E+07	0	0	4.32E+07	0
XP_004741499.1	uncharacterized protein C1orf158 homolog	EYVPFPDHRPDQISR	EYVPFPDHRPDQISR	K	W	54	68		0	0	0	0	0
XP_004741499.1	uncharacterized protein C1orf158 homolog	VLTGNWVEER	VLTGNWVEER	R	R	27	36		2.11E+07	0	0	0	0
XP_004741499.1	uncharacterized protein C1orf158 homolog	WLAPQAAPR	WLAPQAAPR	R	E	151	159		1.17E+07	0	0	0	0
XP_004741576.1	6-phosphogluconate dehydrogenase, decarboxylating	VVGAHSLEEMVAK	VVGAHSLEEM[15.9949]VAK	K	L	52	64	10M(15.9949)	8.77E+07	0	0	0	0	M:15.9949@VVGAHSLEEM(1.000)VAK;
XP_004741576.1	6-phosphogluconate dehydrogenase, decarboxylating	YGPSLMPGGDKEAWPHIK	YGPSLM[15.9949]PGGDKEAWPHIK	R	T	137	154	6M(15.9949)	4.37E+07	0	0	0	0	M:15.9949@YGPSLM(1.000)PGGDKEAWPHIK;
XP_004741576.1	6-phosphogluconate dehydrogenase, decarboxylating	VGTGEPCCDWVGDEGAGHFVK	VGTGEPC[57.0215]C[57.0215]DWVGDEGAGHFVK	K	M	164	184	7C(57.0215), 8C(57.0215)	6.03E+07	4.57E+07	0	0	0
XP_004741576.1	6-phosphogluconate dehydrogenase, decarboxylating	AFLEDIR	AFLEDIR	K	K	318	324		0	3.04E+07	0	0	1.93E+07
XP_004741576.1	6-phosphogluconate dehydrogenase, decarboxylating	AGQAVDDFIDK	AGQAVDDFIDK	K	L	77	87		0	0	0	0	0
XP_004741576.1	6-phosphogluconate dehydrogenase, decarboxylating	DVLAMEHDEMAK	DVLAMEHDEMAK	K	V	207	218		2.85E+07	0	0	8896833	0
XP_004741576.1	6-phosphogluconate dehydrogenase, decarboxylating	HDMLPANLIQAQR	HDMLPANLIQAQR	R	D	435	447		0	0	0	6.66E+07	0
XP_004741576.1	6-phosphogluconate dehydrogenase, decarboxylating	LVPLLDTGDIIIDGGNSEYR	LVPLLDTGDIIIDGGNSEYR	K	D	88	107		0	0	0	0	0
XP_004741576.1	6-phosphogluconate dehydrogenase, decarboxylating	RVILLVK	RVILLVK	R	A	70	76		8.13E+07	0	3.16E+07	0	0
XP_004741576.1	6-phosphogluconate dehydrogenase, decarboxylating	TIFQGIAAK	TIFQGIAAK	K	V	155	163		1.04E+08	8.09E+07	3.39E+07	6.68E+07	3.42E+07
XP_004741576.1	6-phosphogluconate dehydrogenase, decarboxylating	TVSKVDDFLANEAK	TVSKVDDFLANEAK	R	G	35	48		3.99E+07	2.93E+07	0	1.89E+07	0
XP_004741576.1	6-phosphogluconate dehydrogenase, decarboxylating	VDDFLANEAK	VDDFLANEAK	K	G	39	48		0	0	0	0	0
XP_004741576.1	6-phosphogluconate dehydrogenase, decarboxylating	VVGAHSLEEMVAK	VVGAHSLEEMVAK	K	L	52	64		1.32E+08	6.20E+07	4.00E+07	8.62E+07	0
XP_004741576.1	6-phosphogluconate dehydrogenase, decarboxylating	WTAISALEYGVPVTLIGEAVFAR	WTAISALEYGVPVTLIGEAVFAR	K	C	266	288		2.73E+07	0	0	0	1.57E+07
XP_004741576.1	6-phosphogluconate dehydrogenase, decarboxylating	YGPSLMPGGDKEAWPHIK	YGPSLMPGGDKEAWPHIK	R	T	137	154		7.05E+07	0	0	0	0
XP_004741629.2	acid sphingomyelinase-like phosphodiesterase 3b	EGFNEEYLK	EGFNEEYLK	R	V	253	261		0	0	0	0	0
XP_004741643.2	aflatoxin B1 aldehyde reductase member 2 isoform X1	AWHLVAHECPNYFR	AWHLVAHEC[57.0215]PNYFR	R	-	361	374	9C(57.0215)	1.41E+07	0	0	4.16E+07	0
XP_004741643.2	aflatoxin B1 aldehyde reductase member 2 isoform X1	QVETELFPCLR	QVETELFPC[57.0215]LR	R	H	221	231	9C(57.0215)	0	0	0	0	0
XP_004741643.2	aflatoxin B1 aldehyde reductase member 2 isoform X1	AASGAPVRPATVLGTMEMGR	AASGAPVRPATVLGTMEMGR	R	R	45	64		0	0	0	2.03E+07	0
XP_004741643.2	aflatoxin B1 aldehyde reductase member 2 isoform X1	EHHFEAIALVEK	EHHFEAIALVEK	K	A	282	293		2.89E+07	0	2.47E+07	3.13E+07	2.67E+07
XP_004741643.2	aflatoxin B1 aldehyde reductase member 2 isoform X1	MDVPASAAAVR	MDVPASAAAVR	R	A	66	76		0	0	0	0	0
XP_004741643.2	aflatoxin B1 aldehyde reductase member 2 isoform X1	VDLFYLHAPDHDTPVEETLR	VDLFYLHAPDHDTPVEETLR	R	A	150	169		8.59E+07	0	0	0	0
XP_004741666.1	probable inactive serine protease 58 isoform X1	DDLMLIK	DDLMLIK	K	L	99	105		1.53E+08	2.40E+08	3.81E+08	1.91E+08	2.84E+08
XP_004741728.1	NADH dehydrogenase [ubiquinone] 1 beta subcomplex subunit 3	IEGTPLETVQER	IEGTPLETVQER	K	L	24	35		4.16E+08	2.32E+08	0	0	5.27E+08
XP_004741728.1	NADH dehydrogenase [ubiquinone] 1 beta subcomplex subunit 3	LELPDYR	LELPDYR	K	Q	14	20		1.06E+08	1.07E+08	8.14E+07	8.67E+07	0
XP_004741791.1	aldo-keto reductase family 1 member B1	AAIDLGYR	AAIDLGYR	K	H	46	53		0	0	0	0	0
XP_004741791.1	aldo-keto reductase family 1 member B1	EYFPLDGEGK	EYFPLDGEGK	K	V	133	142		0	0	0	0	0
XP_004741791.1	aldo-keto reductase family 1 member B1	REDLFIVSK	REDLFIVSK	K	L	82	90		0	0	0	0	1.36E+07
XP_004741793.2	leucine-rich repeat and guanylate kinase domain-containing protein isoform X2	IFDSTLPR	IFDSTLPR	R	L	406	413		2.46E+07	0	0	2.23E+07	0
XP_004741794.1	MICOS complex subunit MIC19 isoform X1	QNTQQTLSCSALADQYMR	QNTQQTLSC[57.0215]SALADQYMR	R	C	195	212	9C(57.0215)	0	0	0	0	0
XP_004741794.1	MICOS complex subunit MIC19 isoform X1	VTTEQYQK	VTTEQYQK	K	A	157	164		0	0	0	0	0
XP_004741817.1	serine-rich single-pass membrane protein 1	TNEWLTR	TNEWLTR	R	H	206	212		0	0	0	0	0
XP_004741866.2	coiled-coil domain-containing protein 136 isoform X5	EMGQLQMEQCELLEDQRR	EMGQLQMEQC[57.0215]ELLEDQRR	K	M	447	464	10C(57.0215)	0	0	0	0	0
XP_004741866.2	coiled-coil domain-containing protein 136 isoform X5	LQLQYQHITCEK	LQLQYQHITC[57.0215]EK	K	D	316	327	10C(57.0215)	1.93E+07	0	0	0	0
XP_004741866.2	coiled-coil domain-containing protein 136 isoform X5	LQLQYQHITCEKDK	LQLQYQHITC[57.0215]EKDK	K	L	316	329	10C(57.0215)	4.23E+07	0	6.58E+07	6.72E+07	0
XP_004741866.2	coiled-coil domain-containing protein 136 isoform X5	LQLQYQHITCEKDKLLEVQHQLCGDLR	LQLQYQHITC[57.0215]EKDKLLEVQHQLC[57.0215]GDLR	K	Y	316	342	10C(57.0215), 23C(57.0215)	0	0	0	0	0
XP_004741866.2	coiled-coil domain-containing protein 136 isoform X5	EMGQLQMEQCELLEDQRR	EM[15.9949]GQLQMEQC[57.0215]ELLEDQRR	K	M	447	464	10C(57.0215), 2M(15.9949)	0	0	0	0	0			M:15.9949@EM(0.964)GQLQM(0.036)EQCELLEDQRR;
XP_004741866.2	coiled-coil domain-containing protein 136 isoform X5	DKLLEVQHQLCGDLR	DKLLEVQHQLC[57.0215]GDLR	K	Y	328	342	11C(57.0215)	0	0	0	0	0
XP_004741866.2	coiled-coil domain-containing protein 136 isoform X5	FRDVLENPDDSKSPK	FRDVLENPDDS[79.9663]KSPK	R	S	545	559	11S(79.9663)	0	0	0	0	4.05E+07					STY:79.9663@FRDVLENPDDS(0.500)KS(0.500)PK;
XP_004741866.2	coiled-coil domain-containing protein 136 isoform X5	QQLLGAEEQMHDMQNK	QQLLGAEEQMHDM[15.9949]QNK	R	C	192	207	13M(15.9949)	0	0	0	0	0		M:15.9949@QQLLGAEEQM(0.071)HDM(0.929)QNK;	M:15.9949@QQLLGAEEQM(0.041)HDM(0.959)QNK;	M:15.9949@QQLLGAEEQM(0.055)HDM(0.945)QNK;
XP_004741866.2	coiled-coil domain-containing protein 136 isoform X5	FRDVLENPDDSKSPK	FRDVLENPDDSKS[79.9663]PK	R	S	545	559	13S(79.9663)	5.38E+07	4.98E+07	7.31E+07	3.69E+07	4.05E+07	STY:79.9663@FRDVLENPDDS(0.074)KS(0.926)PK;	STY:79.9663@FRDVLENPDDS(0.176)KS(0.824)PK;	STY:79.9663@FRDVLENPDDS(0.186)KS(0.814)PK;	STY:79.9663@FRDVLENPDDS(0.391)KS(0.609)PK;	STY:79.9663@FRDVLENPDDS(0.330)KS(0.670)PK;
XP_004741866.2	coiled-coil domain-containing protein 136 isoform X5	STGVESPSEKELLCR	STGVESPSEKELLC[57.0215]R	K	L	298	312	14C(57.0215)	0	0	2.82E+07	2.36E+07	0
XP_004741866.2	coiled-coil domain-containing protein 136 isoform X5	LLAVQEQLEGQLQCCQEELR	LLAVQEQLEGQLQC[57.0215]C[57.0215]QEELR	R	Q	856	875	14C(57.0215), 15C(57.0215)	6.07E+07	5.38E+07	6.06E+07	1.02E+08	3.08E+08
XP_004741866.2	coiled-coil domain-containing protein 136 isoform X5	STGVESPSEKELLCR	STGVES[79.9663]PSEKELLC[57.0215]R	K	L	298	312	14C(57.0215), 6S(79.9663)	0	0	0	0	0	STY:79.9663@S(0.021)T(0.021)GVES(0.945)PS(0.014)EKELLCR;
XP_004741866.2	coiled-coil domain-containing protein 136 isoform X5	CAQNEVLR	C[57.0215]AQNEVLR	K	F	238	245	1C(57.0215)	0	0	0	0	0
XP_004741866.2	coiled-coil domain-containing protein 136 isoform X5	CDALLSR	C[57.0215]DALLSR	K	L	427	433	1C(57.0215)	0	0	0	0	0
XP_004741866.2	coiled-coil domain-containing protein 136 isoform X5	MQEEQGQLQEELHR	M[15.9949]QEEQGQLQEELHR	R	L	465	478	1M(15.9949)	0	4.82E+07	6.70E+07	0	0		M:15.9949@M(1.000)QEEQGQLQEELHR;	M:15.9949@M(1.000)QEEQGQLQEELHR;
XP_004741866.2	coiled-coil domain-containing protein 136 isoform X5	MQNELDDMER	M[15.9949]QNELDDMER	R	I	68	77	1M(15.9949)	0	0	0	0	0			M:15.9949@M(0.966)QNELDDM(0.034)ER;
XP_004741866.2	coiled-coil domain-containing protein 136 isoform X5	QAAEDSATEHESDIASLQEDLCR	QAAEDSATEHESDIASLQEDLC[57.0215]R	R	M	45	67	22C(57.0215)	2.95E+07	0	3.49E+07	3.65E+07	0
XP_004741866.2	coiled-coil domain-containing protein 136 isoform X5	LCCELQELQHHR	LC[57.0215]C[57.0215]ELQELQHHR	K	R	211	222	2C(57.0215), 3C(57.0215)	0	1.73E+07	0	2.58E+07	0
XP_004741866.2	coiled-coil domain-containing protein 136 isoform X5	KLCCELQELQHHR	KLC[57.0215]C[57.0215]ELQELQHHR	K	R	210	222	3C(57.0215), 4C(57.0215)	3.73E+07	3.50E+07	0	5.19E+07	0
XP_004741866.2	coiled-coil domain-containing protein 136 isoform X5	LQDLCELQLLYQGMQEEQKK	LQDLC[57.0215]ELQLLYQGMQEEQKK	K	L	499	518	5C(57.0215)	0	0	0	0	0
XP_004741866.2	coiled-coil domain-containing protein 136 isoform X5	ELKEELAACEK	ELKEELAAC[57.0215]EK	K	E	775	785	9C(57.0215)	0	0	0	2.84E+07	0
XP_004741866.2	coiled-coil domain-containing protein 136 isoform X5	LLEVQHQLCGDLR	LLEVQHQLC[57.0215]GDLR	K	Y	330	342	9C(57.0215)	1.13E+07	9.34E+07	1.54E+08	9.84E+07	5.89E+07
XP_004741866.2	coiled-coil domain-containing protein 136 isoform X5	MEAITSELR	n[42.0106]MEAITSELR	-	S	1	9	N-term(42.0106)	5.13E+07	0	0	0	0
XP_004741866.2	coiled-coil domain-containing protein 136 isoform X5	EIEQELHLAQTEIR	EIEQELHLAQTEIR	K	N	28	41		0	0	6.96E+07	3.27E+07	0
XP_004741866.2	coiled-coil domain-containing protein 136 isoform X5	EKESELKEIEQELHLAQTEIR	EKESELKEIEQELHLAQTEIR	R	N	21	41		0	0	7.58E+07	0	0
XP_004741866.2	coiled-coil domain-containing protein 136 isoform X5	ELQLQYQESMDEQGR	ELQLQYQESMDEQGR	R	L	841	855		1.49E+08	8.41E+07	0	1.46E+08	7.71E+07
XP_004741866.2	coiled-coil domain-containing protein 136 isoform X5	EQSALHEELHFFK	EQSALHEELHFFK	K	T	529	541		0	0	1.97E+08	3.63E+07	0
XP_004741866.2	coiled-coil domain-containing protein 136 isoform X5	FLNEEYR	FLNEEYR	R	A	125	131		6.08E+07	1.08E+08	1.48E+08	9.78E+07	0
XP_004741866.2	coiled-coil domain-containing protein 136 isoform X5	FQTSHNATQNEELK	FQTSHNATQNEELK	R	T	246	259		0	0	1.17E+08	0	0
XP_004741866.2	coiled-coil domain-containing protein 136 isoform X5	FRDVLENPDDSK	FRDVLENPDDSK	R	S	545	556		0	3.31E+07	5.05E+07	1.90E+07	2.53E+07
XP_004741866.2	coiled-coil domain-containing protein 136 isoform X5	FRDVLENPDDSKSPK	FRDVLENPDDSKSPK	R	S	545	559		0	0	0	1.15E+07	0
XP_004741866.2	coiled-coil domain-containing protein 136 isoform X5	IRGEYEMEITSLR	IRGEYEMEITSLR	R	A	78	90		0	0	0	0	0
XP_004741866.2	coiled-coil domain-containing protein 136 isoform X5	LIIAQMQALQVLYEGTQAEQELLQQEQGR	LIIAQMQALQVLYEGTQAEQELLQQEQGR	K	L	570	598		2.97E+07	2.80E+07	3.82E+07	3.68E+07	3.24E+07
XP_004741866.2	coiled-coil domain-containing protein 136 isoform X5	LKDIVASFQESSEK	LKDIVASFQESSEK	R	N	351	364		0	1.47E+08	1.75E+08	1.62E+08	0
XP_004741866.2	coiled-coil domain-containing protein 136 isoform X5	LQGVQAMYQLSQEEHDRLQDR	LQGVQAMYQLSQEEHDRLQDR	K	M	745	765		2.68E+08	2.35E+08	3.85E+08	4.06E+08	1.77E+08
XP_004741866.2	coiled-coil domain-containing protein 136 isoform X5	LRELQLQYQESMDEQGR	LRELQLQYQESMDEQGR	K	L	839	855		0	0	0	3.05E+07	0
XP_004741866.2	coiled-coil domain-containing protein 136 isoform X5	LSFPLPK	LSFPLPK	R	A	479	485		0	2.05E+08	2.53E+08	2.71E+08	0
XP_004741866.2	coiled-coil domain-containing protein 136 isoform X5	LTELQEEYK	LTELQEEYK	R	A	434	442		0	1.07E+08	1.62E+08	1.32E+08	9.49E+07
XP_004741866.2	coiled-coil domain-containing protein 136 isoform X5	LVQNQESVLK	LVQNQESVLK	K	E	519	528		3.00E+07	2.75E+07	7.23E+07	3.73E+07	3.30E+07
XP_004741866.2	coiled-coil domain-containing protein 136 isoform X5	LYQTSKEELER	LYQTSKEELER	R	Q	378	388		9.21E+07	8.15E+07	1.18E+08	9.70E+07	0
XP_004741866.2	coiled-coil domain-containing protein 136 isoform X5	MQEEQGQLQEELHR	MQEEQGQLQEELHR	R	L	465	478		1.47E+08	1.08E+08	2.04E+08	1.99E+08	8.32E+07
XP_004741866.2	coiled-coil domain-containing protein 136 isoform X5	MQNELDDMER	MQNELDDMER	R	I	68	77		4.85E+07	2.76E+07	0	7.39E+07	0
XP_004741866.2	coiled-coil domain-containing protein 136 isoform X5	NAEMHAQLQEMK	NAEMHAQLQEMK	K	R	365	376		2.16E+07	0	2.31E+07	5.64E+07	2.85E+07
XP_004741866.2	coiled-coil domain-containing protein 136 isoform X5	QQLLGAEEQMHDMQNK	QQLLGAEEQMHDMQNK	R	C	192	207		4.55E+07	0	0	6.63E+07	4.24E+07
XP_004741866.2	coiled-coil domain-containing protein 136 isoform X5	RMQEEQGQLQEELHR	RMQEEQGQLQEELHR	R	L	464	478		1.66E+07	0	0	1.82E+07	0
XP_004741866.2	coiled-coil domain-containing protein 136 isoform X5	SLREEISLLER	SLREEISLLER	R	E	10	20		5.57E+07	9.57E+08	2.10E+09	1.64E+08	5.96E+07
XP_004741866.2	coiled-coil domain-containing protein 136 isoform X5	TTTPIPEDKGK	TTTPIPEDKGK	K	C	412	422		0	0	0	0	0
XP_004741866.2	coiled-coil domain-containing protein 136 isoform X5	VQLQLQSELR	VQLQLQSELR	K	Q	282	291		1.93E+08	1.83E+08	2.50E+08	1.72E+08	9.67E+07
XP_004741866.2	coiled-coil domain-containing protein 136 isoform X5	WLESHMLK	WLESHMLK	K	D	159	166		1.15E+07	0	3.77E+07	3.87E+07	0
XP_004741866.2	coiled-coil domain-containing protein 136 isoform X5	YDDSQDEQNELLK	YDDSQDEQNELLK	K	V	269	281		2.98E+07	0	0	4.20E+07	0
XP_004741866.2	coiled-coil domain-containing protein 136 isoform X5	YHEAEVQR	YHEAEVQR	R	L	343	350		4.41E+07	3.09E+07	4.28E+07	4.31E+07	0
XP_004741872.1	calumenin isoform X1	EQFVEFR	EQFVEFR	R	D	235	241		0	0	0	0	0
XP_004741879.1	protein FAM71F2	FVELQICDR	FVELQIC[57.0215]DR	K	L	119	127	7C(57.0215)	0	0	0	0	0
XP_004741894.1	staphylococcal nuclease domain-containing protein 1	VHVFYIDYGNR	VHVFYIDYGNR	K	E	758	768		0	0	0	0	0
XP_004741894.1	staphylococcal nuclease domain-containing protein 1	VLPAQATEYAFAFIQVPQDEDAR	VLPAQATEYAFAFIQVPQDEDAR	R	T	787	809		0	0	0	0	0
XP_004741894.1	staphylococcal nuclease domain-containing protein 1	YTIENPR	YTIENPR	K	H	178	184		0	0	0	0	0
XP_004741913.2	hyaluronidase PH-20	GMNGEIPQTGNMIK	GMNGEIPQTGNM[15.9949]IK	K	H	135	148	12M(15.9949)	3.74E+07	3.71E+07	9.98E+07	3.20E+07	0	M:15.9949@GM(0.036)NGEIPQTGNM(0.964)IK;	M:15.9949@GM(0.043)NGEIPQTGNM(0.957)IK;	M:15.9949@GM(0.046)NGEIPQTGNM(0.954)IK;	M:15.9949@GM(0.076)NGEIPQTGNM(0.924)IK;
XP_004741913.2	hyaluronidase PH-20	GMNGEIPQTGNMIK	GM[15.9949]NGEIPQTGNM[15.9949]IK	K	H	135	148	12M(15.9949), 2M(15.9949)	0	0	0	0	0	M:15.9949@GM(1.000)NGEIPQTGNM(1.000)IK;	M:15.9949@GM(1.000)NGEIPQTGNM(1.000)IK;
XP_004741913.2	hyaluronidase PH-20	MCSQALCQDQGVCVR	MC[57.0215]SQALC[57.0215]QDQGVC[57.0215]VR	K	K	401	415	13C(57.0215), 2C(57.0215), 7C(57.0215)	6.16E+07	1.52E+08	1.32E+08	1.41E+08	4.25E+07
XP_004741913.2	hyaluronidase PH-20	CFMETTLK	C[57.0215]FMETTLK	R	L	224	231	1C(57.0215)	2.29E+08	1.01E+08	0	1.69E+08	2.06E+08
XP_004741913.2	hyaluronidase PH-20	CFMETTLK	C[57.0215]FM[15.9949]ETTLK	R	L	224	231	1C(57.0215), 3M(15.9949)	0	2.78E+07	0	0	0		M:15.9949@CFM(1.000)ETTLK;
XP_004741913.2	hyaluronidase PH-20	VDMSEVHTIK	VDM[15.9949]SEVHTIK	R	V	473	482	3M(15.9949)	0	3.62E+07	0	0	0		M:15.9949@VDM(1.000)SEVHTIK;
XP_004741913.2	hyaluronidase PH-20	AKEDFESAGR	AKEDFESAGR	K	C	214	223		1.08E+08	0	0	3.65E+07	1.66E+08
XP_004741913.2	hyaluronidase PH-20	APPFIPNISFLWVWNIPSER	APPFIPNISFLWVWNIPSER	R	C	66	85		9984756	1.09E+07	1.11E+07	1.72E+07	0
XP_004741913.2	hyaluronidase PH-20	EDFESAGR	EDFESAGR	K	C	216	223		0	0	0	0	0
XP_004741913.2	hyaluronidase PH-20	ESTALFPSIYLSSK	ESTALFPSIYLSSK	K	F	280	293		0	0	0	8.84E+07	0
XP_004741913.2	hyaluronidase PH-20	GMNGEIPQTGNMIK	GMNGEIPQTGNMIK	K	H	135	148		0	0	0	2.23E+08	0
XP_004741913.2	hyaluronidase PH-20	HPLPVFVYTRPVFVDIDLK	HPLPVFVYTRPVFVDIDLK	K	Y	322	340		0	0	0	5.39E+07	0
XP_004741913.2	hyaluronidase PH-20	LGYYPYIDDK	LGYYPYIDDK	R	T	122	131		2.80E+08	2.06E+08	3.24E+08	1.96E+08	2.49E+08
XP_004741913.2	hyaluronidase PH-20	LGYYPYIDDKTGK	LGYYPYIDDKTGK	R	G	122	134		2.43E+08	1.62E+08	1.72E+08	2.01E+08	0
XP_004741913.2	hyaluronidase PH-20	LSVVHSVK	LSVVHSVK	R	H	314	321		4.28E+07	4.84E+07	0	0	6.68E+07
XP_004741913.2	hyaluronidase PH-20	VDMSEVHTIK	VDMSEVHTIK	R	V	473	482		2.75E+08	4.96E+07	2.47E+08	2.74E+08	3.34E+08
XP_004741933.1	NADH dehydrogenase [ubiquinone] 1 alpha subcomplex subunit 5	TTGLVGLAVCESPHER	TTGLVGLAVC[57.0215]ESPHER	K	L	8	23	10C(57.0215)	0	3.21E+07	0	9.97E+07	0
XP_004741933.1	NADH dehydrogenase [ubiquinone] 1 alpha subcomplex subunit 5	KTTGLVGLAVCESPHER	KTTGLVGLAVC[57.0215]ESPHER	K	L	7	23	11C(57.0215)	0	0	0	0	0
XP_004741933.1	NADH dehydrogenase [ubiquinone] 1 alpha subcomplex subunit 5	KLEDQLQCGQLEEVILQAENELSLAR	KLEDQLQC[57.0215]GQLEEVILQAENELSLAR	K	K	67	92	8C(57.0215)	0	0	0	6.35E+07	0
XP_004741933.1	NADH dehydrogenase [ubiquinone] 1 alpha subcomplex subunit 5	ILDVLEQIPK	ILDVLEQIPK	K	N	31	40		1.47E+08	6.55E+07	6.83E+07	1.68E+08	1.69E+08
XP_004741933.1	NADH dehydrogenase [ubiquinone] 1 alpha subcomplex subunit 5	KYTEQITNEK	KYTEQITNEK	R	L	46	55		0	0	0	0	0
XP_004742031.1	septin-7 isoform X1	ADTLTPEECQQFKK	ADTLTPEEC[57.0215]QQFKK	K	Q	196	209	9C(57.0215)	2.96E+07	3.32E+07	3.41E+07	1.88E+07	0
XP_004742031.1	septin-7 isoform X1	FEDYLNAESR	FEDYLNAESR	K	V	138	147		0	1.52E+07	0	1.04E+07	0
XP_004742031.1	septin-7 isoform X1	IYEFPETDDEEENKLVK	IYEFPETDDEEENKLVK	K	K	222	238		0	0	0	0	0
XP_004742031.1	septin-7 isoform X1	SPLAQMEEERR	SPLAQMEEERR	K	E	334	344		1.29E+07	0	0	0	0
XP_004742031.1	septin-7 isoform X1	VNIIPLIAK	VNIIPLIAK	K	A	187	195		4.91E+07	8.26E+07	3.54E+07	6.32E+07	0
XP_004742036.1	probable C-mannosyltransferase DPY19L2	YTDFDTLIYTCAPEFDFMER	YTDFDTLIYTC[57.0215]APEFDFMER	R	A	480	499	11C(57.0215)	5.89E+07	5.14E+07	8.15E+07	8.87E+07	7.64E+07
XP_004742036.1	probable C-mannosyltransferase DPY19L2	YTDFDTLIYTCAPEFDFMER	YTDFDTLIYTC[57.0215]APEFDFM[15.9949]ER	R	A	480	499	11C(57.0215), 18M(15.9949)	0	0	0	0	0		M:15.9949@YTDFDTLIYTCAPEFDFM(1.000)ER;
XP_004742036.1	probable C-mannosyltransferase DPY19L2	YNTRPDAVFAGAMPTMASVK	YNTRPDAVFAGAM[15.9949]PTMASVK	K	L	642	661	13M(15.9949)	0	6.34E+07	4.39E+07	0	0		M:15.9949@YNTRPDAVFAGAM(0.954)PTM(0.046)ASVK;	M:15.9949@YNTRPDAVFAGAM(0.964)PTM(0.036)ASVK;
XP_004742036.1	probable C-mannosyltransferase DPY19L2	YNTRPDAVFAGAMPTMASVK	YNTRPDAVFAGAM[15.9949]PTM[15.9949]ASVK	K	L	642	661	13M(15.9949), 16M(15.9949)	8965443	1.25E+08	9.73E+07	0	0	M:15.9949@YNTRPDAVFAGAM(1.000)PTM(1.000)ASVK;	M:15.9949@YNTRPDAVFAGAM(1.000)PTM(1.000)ASVK;	M:15.9949@YNTRPDAVFAGAM(1.000)PTM(1.000)ASVK;
XP_004742036.1	probable C-mannosyltransferase DPY19L2	DGRPYFTTVFQNSMYR	DGRPYFTTVFQNSM[15.9949]YR	K	V	751	766	14M(15.9949)	3.24E+07	3.17E+07	0	0	0	M:15.9949@DGRPYFTTVFQNSM(1.000)YR;	M:15.9949@DGRPYFTTVFQNSM(1.000)YR;
XP_004742036.1	probable C-mannosyltransferase DPY19L2	YNTRPDAVFAGAMPTMASVK	YNTRPDAVFAGAMPTM[15.9949]ASVK	K	L	642	661	16M(15.9949)	5.01E+07	1.03E+08	1.38E+08	0	0	M:15.9949@YNTRPDAVFAGAM(0.164)PTM(0.836)ASVK;	M:15.9949@YNTRPDAVFAGAM(0.050)PTM(0.950)ASVK;	M:15.9949@YNTRPDAVFAGAM(0.034)PTM(0.966)ASVK;	M:15.9949@YNTRPDAVFAGAM(0.142)PTM(0.858)ASVK;
XP_004742036.1	probable C-mannosyltransferase DPY19L2	TKPGCSMLEIWDVEDPSNTANPPLCSVLLK	TKPGC[57.0215]SMLEIWDVEDPSNTANPPLC[57.0215]SVLLK	R	D	721	750	25C(57.0215), 5C(57.0215)	0	0	0	0	0
XP_004742036.1	probable C-mannosyltransferase DPY19L2	VMWTPPLR	VM[15.9949]WTPPLR	R	E	304	311	2M(15.9949)	0	5.25E+07	7.94E+07	0	0		M:15.9949@VM(1.000)WTPPLR;	M:15.9949@VM(1.000)WTPPLR;
XP_004742036.1	probable C-mannosyltransferase DPY19L2	EMTFRTEMGLYYSYFK	EM[15.9949]TFRTEM[15.9949]GLYYSYFK	R	T	156	171	2M(15.9949), 8M(15.9949)	0	0	0	0	0				M:15.9949@EM(1.000)TFRTEM(1.000)GLYYSYFK;
XP_004742036.1	probable C-mannosyltransferase DPY19L2	TEMGLYYSYFK	TEM[15.9949]GLYYSYFK	R	T	161	171	3M(15.9949)	0	0	3.48E+07	0	0			M:15.9949@TEM(1.000)GLYYSYFK;
XP_004742036.1	probable C-mannosyltransferase DPY19L2	FQFLNCLLEQLR	FQFLNC[57.0215]LLEQLR	R	D	95	106	6C(57.0215)	0	0	0	0	0
XP_004742036.1	probable C-mannosyltransferase DPY19L2	DGRPYFTTVFQNSMYR	DGRPYFTTVFQNSMYR	K	V	751	766		1.20E+08	0	0	1.20E+08	1.79E+08
XP_004742036.1	probable C-mannosyltransferase DPY19L2	DKVQQLR	DKVQQLR	R	R	107	113		0	3.52E+07	5.45E+07	0	3.82E+07
XP_004742036.1	probable C-mannosyltransferase DPY19L2	ILGVSDHIR	ILGVSDHIR	K	L	460	468		3.46E+07	3.73E+07	7.57E+07	4.76E+07	0
XP_004742036.1	probable C-mannosyltransferase DPY19L2	LSDLIAAR	LSDLIAAR	R	I	469	476		3.68E+08	5.65E+08	6.88E+08	3.83E+08	2.46E+08
XP_004742036.1	probable C-mannosyltransferase DPY19L2	LSTLHPIVNHPHYEDADLR	LSTLHPIVNHPHYEDADLR	K	A	662	680		5.48E+08	9.73E+08	1.57E+09	9.58E+08	4.23E+08
XP_004742036.1	probable C-mannosyltransferase DPY19L2	LTEYPLVINTVK	LTEYPLVINTVK	R	R	191	202		8.14E+07	9.29E+07	1.26E+08	8.90E+07	5.52E+07
XP_004742036.1	probable C-mannosyltransferase DPY19L2	LTEYPLVINTVKR	LTEYPLVINTVKR	R	F	191	203		8.44E+07	3.69E+07	1.18E+08	6.26E+07	0
XP_004742036.1	probable C-mannosyltransferase DPY19L2	TEMGLYYSYFK	TEMGLYYSYFK	R	T	161	171		0	0	0	0	0
XP_004742036.1	probable C-mannosyltransferase DPY19L2	VMWTPPLR	VMWTPPLR	R	E	304	311		9.13E+07	9.99E+07	1.81E+08	1.35E+08	9.75E+07
XP_004742036.1	probable C-mannosyltransferase DPY19L2	YNTRPDAVFAGAMPTMASVK	YNTRPDAVFAGAMPTMASVK	K	L	642	661		1.60E+08	1.47E+08	2.60E+08	4.18E+08	1.81E+08
XP_004742112.1	malate dehydrogenase, cytoplasmic	VIVVGNPANTNCLTAAK	VIVVGNPANTNC[57.0215]LTAAK	K	S	126	142	12C(57.0215)	3.74E+07	0	0	1.89E+07	0
XP_004742112.1	malate dehydrogenase, cytoplasmic	ENFSCLTR	ENFSC[57.0215]LTR	K	L	150	157	5C(57.0215)	0	3.02E+07	0	0	0
XP_004742112.1	malate dehydrogenase, cytoplasmic	DVIATDKEDVAFK	DVIATDKEDVAFK	K	D	67	79		0	0	0	0	0
XP_004742112.1	malate dehydrogenase, cytoplasmic	EVGVYDALKDDSWLK	EVGVYDALKDDSWLK	K	G	206	220		8.06E+07	4.52E+07	3.06E+07	4.19E+07	0
XP_004742112.1	malate dehydrogenase, cytoplasmic	GEFITTVQQR	GEFITTVQQR	K	G	221	230		5.76E+07	6.72E+07	7.35E+07	7.08E+07	0
XP_004742112.1	malate dehydrogenase, cytoplasmic	IVEGLTINDFSR	IVEGLTINDFSR	K	E	299	310		7.19E+07	0	0	4.52E+07	0
XP_004742112.1	malate dehydrogenase, cytoplasmic	LGVTSDDVK	LGVTSDDVK	K	N	171	179		0	0	0	0	0
XP_004742112.1	malate dehydrogenase, cytoplasmic	NVIIWGNHSSTQYPDVSHAK	NVIIWGNHSSTQYPDVSHAK	K	V	180	199		5.56E+07	6.73E+07	0	6.83E+07	1.92E+07
XP_004742113.1	UTP--glucose-1-phosphate uridylyltransferase isoform X1	LNGGLGTSMGCK	LNGGLGTSMGC[57.0215]K	K	G	113	124	11C(57.0215)	0	0	0	0	0
XP_004742113.1	UTP--glucose-1-phosphate uridylyltransferase isoform X1	EFPTVPLVK	EFPTVPLVK	R	L	423	431		4.91E+07	6.95E+07	4.46E+07	6.20E+07	0
XP_004742113.1	UTP--glucose-1-phosphate uridylyltransferase isoform X1	ESLLPVAK	ESLLPVAK	K	D	199	206		0	0	0	0	0
XP_004742113.1	UTP--glucose-1-phosphate uridylyltransferase isoform X1	GLPDNISSVLNK	GLPDNISSVLNK	R	L	96	107		4.98E+07	0	4.74E+07	8.52E+07	4.73E+07
XP_004742113.1	UTP--glucose-1-phosphate uridylyltransferase isoform X1	INKESLLPVAK	INKESLLPVAK	R	D	196	206		0	2.67E+07	0	2.18E+07	0
XP_004742113.1	UTP--glucose-1-phosphate uridylyltransferase isoform X1	IQRPPEDSIQPYEK	IQRPPEDSIQPYEK	K	I	78	91		3.95E+07	2.73E+07	5.96E+07	4.96E+07	5.55E+07
XP_004742113.1	UTP--glucose-1-phosphate uridylyltransferase isoform X1	LVEIAQVPK	LVEIAQVPK	R	A	304	312		3.97E+07	5.87E+07	7.78E+07	5.57E+07	7.77E+07
XP_004742113.1	UTP--glucose-1-phosphate uridylyltransferase isoform X1	NENTFLDLTVQQIEHLNK	NENTFLDLTVQQIEHLNK	R	T	134	151		0	3.98E+07	0	0	0
XP_004742113.1	UTP--glucose-1-phosphate uridylyltransferase isoform X1	SFENSLGINVPR	SFENSLGINVPR	K	S	378	389		0	6.47E+07	0	8.44E+07	0
XP_004742113.1	UTP--glucose-1-phosphate uridylyltransferase isoform X1	TLDGGLNVIQLETAVGAAIK	TLDGGLNVIQLETAVGAAIK	K	S	358	377		0	1.71E+07	0	0	0
XP_004742133.1	ras-related protein Rab-1A	EFADSLGIPFLETSAK	EFADSLGIPFLETSAK	K	N	141	156		9.31E+07	4.60E+07	0	4.61E+07	0
XP_004742133.1	ras-related protein Rab-1A	KVVDYTTAK	KVVDYTTAK	K	E	132	140		0	0	0	0	0
XP_004742133.1	ras-related protein Rab-1A	LLLIGDSGVGK	LLLIGDSGVGK	K	S	14	24		1.98E+08	1.23E+08	1.18E+08	1.11E+08	0
XP_004742133.1	ras-related protein Rab-1A	MGPGATAGGAEK	MGPGATAGGAEK	R	S	176	187		0	0	0	0	0
XP_004742133.1	ras-related protein Rab-1A	VVDYTTAKEFADSLGIPFLETSAK	VVDYTTAKEFADSLGIPFLETSAK	K	N	133	156		0	0	0	0	0
XP_004742135.1	actin-related protein 2	ILLTEPPMNPTK	ILLTEPPM[15.9949]NPTK	K	N	107	118	8M(15.9949)	2.35E+07	0	0	0	0	M:15.9949@ILLTEPPM(1.000)NPTK;
XP_004742135.1	actin-related protein 2	GYAFNHSADFETVR	GYAFNHSADFETVR	R	M	201	214		9422117	0	0	0	0
XP_004742135.1	actin-related protein 2	HLWDYTFGPEK	HLWDYTFGPEK	K	L	87	97		0	0	0	0	0
XP_004742167.1	glutamine--fructose-6-phosphate aminotransferase [isomerizing] 1 isoform X2	CQNALQQVVAR	C[57.0215]QNALQQVVAR	K	Q	631	641	1C(57.0215)	0	0	0	0	0
XP_004742167.1	glutamine--fructose-6-phosphate aminotransferase [isomerizing] 1 isoform X2	ETDCGVHINAGPEIGVASTK	ETDC[57.0215]GVHINAGPEIGVASTK	R	A	486	505	4C(57.0215)	1.82E+07	0	0	0	0
XP_004742167.1	glutamine--fructose-6-phosphate aminotransferase [isomerizing] 1 isoform X2	EILETLIK	EILETLIK	R	G	47	54		3.32E+07	0	0	0	0
XP_004742167.1	glutamine--fructose-6-phosphate aminotransferase [isomerizing] 1 isoform X2	GSPLLIGVR	GSPLLIGVR	R	S	233	241		0	0	0	0	0
XP_004742167.1	glutamine--fructose-6-phosphate aminotransferase [isomerizing] 1 isoform X2	GYDVDFPR	GYDVDFPR	R	N	694	701		0	0	0	0	0
XP_004742167.1	glutamine--fructose-6-phosphate aminotransferase [isomerizing] 1 isoform X2	VIQQLEGAFALVFK	VIQQLEGAFALVFK	R	S	206	219		0	0	0	0	0
XP_004742171.1	NFU1 iron-sulfur cluster scaffold homolog, mitochondrial isoform X2	IRPTVQEDGGDVIYK	IRPTVQEDGGDVIYK	R	G	180	194		1.42E+07	0	0	0	0
XP_004742171.1	NFU1 iron-sulfur cluster scaffold homolog, mitochondrial isoform X2	TMDFPTPAAAFR	TMDFPTPAAAFR	R	S	84	95		0	0	0	0	0
XP_004742188.1	poly(rC)-binding protein 1	AITIAGVPQSVTECVK	AITIAGVPQSVTEC[57.0215]VK	R	Q	145	160	14C(57.0215)	0	0	0	0	0
XP_004742188.1	poly(rC)-binding protein 1	INISEGNCPER	INISEGNC[57.0215]PER	R	I	47	57	8C(57.0215)	2.10E+07	0	0	0	0
XP_004742188.1	poly(rC)-binding protein 1	EVGSIIGK	EVGSIIGK	K	K	24	31		2.50E+07	0	0	0	0
XP_004742188.1	poly(rC)-binding protein 1	IITLTGPTNAIFK	IITLTGPTNAIFK	R	A	58	70		6.71E+07	0	0	2.39E+07	0
XP_004742198.1	prenylcysteine oxidase 1	GQEYEAGGSVIHPLNLHMK	GQEYEAGGSVIHPLNLHMK	R	R	82	100		0	0	0	0	0
XP_004742198.1	prenylcysteine oxidase 1	TLLETLQK	TLLETLQK	R	A	198	205		2.79E+07	0	0	0	0
XP_004742201.1	protein FAM136A	VQEAVDSMVK	VQEAVDSMVK	R	S	9	18		0	0	0	1.71E+07	0
XP_004742257.1	T-complex protein 1 subunit eta isoform X1	INALTAASEAACLIVSVDETIK	INALTAASEAAC[57.0215]LIVSVDETIK	R	N	500	521	12C(57.0215)	0	1.09E+07	1.18E+07	8626205	0
XP_004742257.1	T-complex protein 1 subunit eta isoform X1	INALTAASEAACLIVSVDETIKNPR	INALTAASEAAC[57.0215]LIVSVDETIKNPR	R	S	500	524	12C(57.0215)	0	6.79E+07	1.30E+08	8.61E+07	5.81E+07
XP_004742257.1	T-complex protein 1 subunit eta isoform X1	EGTDSSQGIPQLVSNISACQVIAEAVR	EGTDSSQGIPQLVSNISAC[57.0215]QVIAEAVR	K	T	11	37	19C(57.0215)	0	0	0	0	0
XP_004742257.1	T-complex protein 1 subunit eta isoform X1	CAMTALSSK	C[57.0215]AMTALSSK	K	L	158	166	1C(57.0215)	0	0	0	0	2.54E+07
XP_004742257.1	T-complex protein 1 subunit eta isoform X1	CQVFEETQIGGER	C[57.0215]QVFEETQIGGER	R	Y	345	357	1C(57.0215)	2.41E+07	3.10E+07	7.50E+07	4.34E+07	3.73E+07
XP_004742257.1	T-complex protein 1 subunit eta isoform X1	TCTIILR	TC[57.0215]TIILR	K	G	369	375	2C(57.0215)	0	0	0	7.55E+07	0
XP_004742257.1	T-complex protein 1 subunit eta isoform X1	QLCDNAGFDATNILNK	QLC[57.0215]DNAGFDATNILNK	R	L	448	463	3C(57.0215)	0	3.16E+07	3.94E+07	0	4.27E+07
XP_004742257.1	T-complex protein 1 subunit eta isoform X1	YNFFTGCPK	YNFFTGC[57.0215]PK	R	A	358	366	7C(57.0215)	2.65E+07	6.65E+07	7.50E+07	6.90E+07	4.48E+07
XP_004742257.1	T-complex protein 1 subunit eta isoform X1	GGAEQFMEETER	GGAEQFM[15.9949]EETER	R	S	376	387	7M(15.9949)	1.56E+07	0	0	0	0	M:15.9949@GGAEQFM(1.000)EETER;	M:15.9949@GGAEQFM(1.000)EETER;
XP_004742257.1	T-complex protein 1 subunit eta isoform X1	MVVDAVMMLDDLLQLK	MVVDAVM[15.9949]MLDDLLQLK	K	M	178	193	7M(15.9949)	0	0	0	0	0		M:15.9949@M(0.075)VVDAVM(0.465)M(0.459)LDDLLQLK;
XP_004742257.1	T-complex protein 1 subunit eta isoform X1	SLHDAIMIVR	SLHDAIM[15.9949]IVR	R	R	388	397	7M(15.9949)	3.24E+07	4.38E+07	0	1.60E+07	0	M:15.9949@SLHDAIM(1.000)IVR;	M:15.9949@SLHDAIM(1.000)IVR;	M:15.9949@SLHDAIM(1.000)IVR;	M:15.9949@SLHDAIM(1.000)IVR;	M:15.9949@SLHDAIM(1.000)IVR;
XP_004742257.1	T-complex protein 1 subunit eta isoform X1	TFSYAGFEMQPK	TFSYAGFEM[15.9949]QPK	K	K	219	230	9M(15.9949)	0	1.15E+07	0	0	0		M:15.9949@TFSYAGFEM(1.000)QPK;	M:15.9949@TFSYAGFEM(1.000)QPK;
XP_004742257.1	T-complex protein 1 subunit eta isoform X1	MMPTPVILLK	n[42.0106]MMPTPVILLK	-	E	1	10	N-term(42.0106)	2.05E+07	3.07E+07	3.88E+07	4.87E+07	7.15E+07
XP_004742257.1	T-complex protein 1 subunit eta isoform X1	AEKDNAEIR	AEKDNAEIR	K	V	248	256		0	0	0	0	0
XP_004742257.1	T-complex protein 1 subunit eta isoform X1	AIKNDSVVAGGGAIEMELSK	AIKNDSVVAGGGAIEMELSK	R	Y	399	418		0	0	0	0	3.08E+07
XP_004742257.1	T-complex protein 1 subunit eta isoform X1	ALEIIPR	ALEIIPR	K	Q	441	447		9.43E+07	1.04E+08	1.86E+08	8.52E+07	1.15E+08
XP_004742257.1	T-complex protein 1 subunit eta isoform X1	ATISNDGATILK	ATISNDGATILK	K	L	56	67		3.95E+07	0	0	0	0
XP_004742257.1	T-complex protein 1 subunit eta isoform X1	GGAEQFMEETER	GGAEQFMEETER	R	S	376	387		4.34E+07	5.06E+07	6.93E+07	7.64E+07	8.36E+07
XP_004742257.1	T-complex protein 1 subunit eta isoform X1	GMDKLIVDGR	GMDKLIVDGR	R	G	44	53		0	0	0	1.15E+07	0
XP_004742257.1	T-complex protein 1 subunit eta isoform X1	IKEIAVTVK	IKEIAVTVK	K	K	136	144		0	2.57E+07	2.80E+07	2.47E+07	0
XP_004742257.1	T-complex protein 1 subunit eta isoform X1	KVQGGALEESQLVAGVAFKK	KVQGGALEESQLVAGVAFKK	K	T	199	218		0	0	0	0	0
XP_004742257.1	T-complex protein 1 subunit eta isoform X1	LLDVVHPAAK	LLDVVHPAAK	K	T	68	77		1.28E+08	1.74E+08	4.74E+08	2.15E+08	3.12E+08
XP_004742257.1	T-complex protein 1 subunit eta isoform X1	MVVDAVMMLDDLLQLK	MVVDAVMMLDDLLQLK	K	M	178	193		0	0	1.22E+07	7362701.5	2.19E+07
XP_004742257.1	T-complex protein 1 subunit eta isoform X1	QQLLIGAYAK	QQLLIGAYAK	K	A	431	440		4.31E+07	6.54E+07	1.18E+08	5.92E+07	7.49E+07
XP_004742257.1	T-complex protein 1 subunit eta isoform X1	QVKPYVEEGLHPQIIIR	QVKPYVEEGLHPQIIIR	K	A	107	123		1.34E+08	1.75E+08	3.77E+08	2.33E+08	2.79E+08
XP_004742257.1	T-complex protein 1 subunit eta isoform X1	SLHDAIMIVR	SLHDAIMIVR	R	R	388	397		5.34E+07	1.11E+08	1.58E+08	9.16E+07	1.45E+08
XP_004742257.1	T-complex protein 1 subunit eta isoform X1	SQDAEVGDGTTSVTLLAAEFLK	SQDAEVGDGTTSVTLLAAEFLK	K	Q	85	106		3.50E+07	6.27E+07	7.79E+07	5.43E+07	9.28E+07
XP_004742257.1	T-complex protein 1 subunit eta isoform X1	TFSYAGFEMQPK	TFSYAGFEMQPK	K	K	219	230		0	0	0	5.19E+07	0
XP_004742257.1	T-complex protein 1 subunit eta isoform X1	VHTVEDYQAIVDAEWNILYDKLER	VHTVEDYQAIVDAEWNILYDKLER	R	I	257	280		0	0	5.26E+07	3.78E+07	0
XP_004742271.1	deoxyguanosine kinase, mitochondrial isoform X1	AVQVFER	AVQVFER	K	S	150	156		0	0	0	0	0
XP_004742271.1	deoxyguanosine kinase, mitochondrial isoform X1	GVELAYLEQLHGQHEAWLVHK	GVELAYLEQLHGQHEAWLVHK	K	T	256	276		0	0	0	0	0
XP_004742271.1	deoxyguanosine kinase, mitochondrial isoform X1	RLSIEGNIAVGK	RLSIEGNIAVGK	R	S	54	65		0	0	0	1.16E+07	0
XP_004742271.1	deoxyguanosine kinase, mitochondrial isoform X1	TYPEWHIAPEPVATWQSVQAAGTR	TYPEWHIAPEPVATWQSVQAAGTR	K	K	75	98		0	0	0	0	0
XP_004742286.1	dynactin subunit 1 isoform X9	AEITDAEGLGLK	AEITDAEGLGLK	R	L	799	810		0	2.71E+07	0	0	0
XP_004742331.1	hexokinase-2 isoform X1	QRFEKMISGMYLGEIVR	QRFEKMISGM[15.9949]YLGEIVR	R	N	739	755	10M(15.9949)	0	0	0	0	0					M:15.9949@QRFEKM(0.073)ISGM(0.927)YLGEIVR;
XP_004742331.1	hexokinase-2 isoform X1	NVELVEGEEGR	NVELVEGEEGR	R	M	692	702		0	0	0	0	0
XP_004742358.1	succinate--CoA ligase [ADP/GDP-forming] subunit alpha, mitochondrial	LIGPNCPGIINPGECK	LIGPNC[57.0215]PGIINPGEC[57.0215]K	R	I	167	182	15C(57.0215), 6C(57.0215)	1.98E+08	2.17E+08	1.97E+08	2.43E+08	1.68E+08
XP_004742358.1	succinate--CoA ligase [ADP/GDP-forming] subunit alpha, mitochondrial	MGHAGAIIAGGK	M[15.9949]GHAGAIIAGGK	R	G	297	308	1M(15.9949)	3.39E+07	0	0	0	0	M:15.9949@M(1.000)GHAGAIIAGGK;			M:15.9949@M(1.000)GHAGAIIAGGK;
XP_004742358.1	succinate--CoA ligase [ADP/GDP-forming] subunit alpha, mitochondrial	TGATASVIYVPPPFAAAAISEAVEAEVPLVVCITEGIPQQDMVR	TGATASVIYVPPPFAAAAISEAVEAEVPLVVC[57.0215]ITEGIPQQDMVR	K	V	111	154	32C(57.0215)	0	0	0	0	0
XP_004742358.1	succinate--CoA ligase [ADP/GDP-forming] subunit alpha, mitochondrial	TGATASVIYVPPPFAAAAISEAVEAEVPLVVCITEGIPQQDMVR	TGATASVIYVPPPFAAAAISEAVEAEVPLVVC[57.0215]ITEGIPQQDM[15.9949]VR	K	V	111	154	32C(57.0215), 42M(15.9949)	0	0	0	0	0	M:15.9949@TGATASVIYVPPPFAAAAISEAVEAEVPLVVCITEGIPQQDM(1.000)VR;	M:15.9949@TGATASVIYVPPPFAAAAISEAVEAEVPLVVCITEGIPQQDM(1.000)VR;
XP_004742358.1	succinate--CoA ligase [ADP/GDP-forming] subunit alpha, mitochondrial	EKTGATASVIYVPPPFAAAAISEAVEAEVPLVVCITEGIPQQDMVR	EKTGATASVIYVPPPFAAAAISEAVEAEVPLVVC[57.0215]ITEGIPQQDMVR	K	V	109	154	34C(57.0215)	0	0	0	0	0
XP_004742358.1	succinate--CoA ligase [ADP/GDP-forming] subunit alpha, mitochondrial	VICQGFTGK	VIC[57.0215]QGFTGK	K	Q	58	66	3C(57.0215)	9.64E+07	1.85E+08	2.02E+08	1.09E+08	0
XP_004742358.1	succinate--CoA ligase [ADP/GDP-forming] subunit alpha, mitochondrial	IGIMPGHIHK	IGIM[15.9949]PGHIHK	K	K	183	192	4M(15.9949)	0	0	0	0	0		M:15.9949@IGIM(1.000)PGHIHK;
XP_004742358.1	succinate--CoA ligase [ADP/GDP-forming] subunit alpha, mitochondrial	AKPVVSFIAGLTAPPGR	AKPVVSFIAGLTAPPGR	K	R	279	295		2.82E+08	2.01E+08	1.62E+08	2.41E+08	3.60E+08
XP_004742358.1	succinate--CoA ligase [ADP/GDP-forming] subunit alpha, mitochondrial	AKPVVSFIAGLTAPPGRR	AKPVVSFIAGLTAPPGRR	K	M	279	296		1.94E+08	2.67E+08	4.68E+07	1.96E+08	1.67E+08
XP_004742358.1	succinate--CoA ligase [ADP/GDP-forming] subunit alpha, mitochondrial	GGQTHLGLPVFNTVK	GGQTHLGLPVFNTVK	K	E	91	105		7.57E+07	1.88E+07	3.93E+08	5.34E+07	0
XP_004742358.1	succinate--CoA ligase [ADP/GDP-forming] subunit alpha, mitochondrial	HLYIDKNTK	HLYIDKNTK	K	V	49	57		0	0	0	0	0
XP_004742358.1	succinate--CoA ligase [ADP/GDP-forming] subunit alpha, mitochondrial	IGIMPGHIHK	IGIMPGHIHK	K	K	183	192		2.12E+07	0	0	5.06E+07	7.21E+07
XP_004742358.1	succinate--CoA ligase [ADP/GDP-forming] subunit alpha, mitochondrial	ISALQSAGVVVSMSPAQLGTTIYKEFEK	ISALQSAGVVVSMSPAQLGTTIYKEFEK	K	R	315	342		0	0	0	0	0
XP_004742358.1	succinate--CoA ligase [ADP/GDP-forming] subunit alpha, mitochondrial	MGHAGAIIAGGK	MGHAGAIIAGGK	R	G	297	308		3.42E+07	0	1.96E+07	7.38E+07	0
XP_004742358.1	succinate--CoA ligase [ADP/GDP-forming] subunit alpha, mitochondrial	QGTFHSQQALDYGTQLVGGTTPGK	QGTFHSQQALDYGTQLVGGTTPGK	K	G	67	90		0	0	0	0	3.17E+08
XP_004742359.1	dynein axonemal heavy chain 6 isoform X1	VVIFVDDLNMPR	VVIFVDDLNM[15.9949]PR	R	L	2155	2166	10M(15.9949)	3.44E+07	0	0	0	0	M:15.9949@VVIFVDDLNM(1.000)PR;
XP_004742359.1	dynein axonemal heavy chain 6 isoform X1	ALDSLDKADISEIR	ALDSLDKADISEIR	R	V	2782	2795		1.88E+07	0	0	2.41E+07	0
XP_004742359.1	dynein axonemal heavy chain 6 isoform X1	EEIQIFR	EEIQIFR	R	L	2313	2319		0	0	0	0	0
XP_004742359.1	dynein axonemal heavy chain 6 isoform X1	GLYGTSSSAYPK	GLYGTSSSAYPK	R	Y	158	169		0	0	0	0	0
XP_004742359.1	dynein axonemal heavy chain 6 isoform X1	ILAETLGNLR	ILAETLGNLR	K	K	1761	1770		0	0	0	0	0
XP_004742359.1	dynein axonemal heavy chain 6 isoform X1	KLGIDNPFYQPVK	KLGIDNPFYQPVK	R	T	1771	1783		0	0	0	0	0
XP_004742359.1	dynein axonemal heavy chain 6 isoform X1	KYNLPIDELSFK	KYNLPIDELSFK	R	Y	4004	4015		0	0	0	0	0
XP_004742359.1	dynein axonemal heavy chain 6 isoform X1	LKEAESTEMMINVAR	LKEAESTEMMINVAR	R	E	3270	3284		0	0	0	0	0
XP_004742359.1	dynein axonemal heavy chain 6 isoform X1	LMLNELQVVLDDLQKR	LMLNELQVVLDDLQKR	K	A	839	854		0	0	0	0	0
XP_004742359.1	dynein axonemal heavy chain 6 isoform X1	LTDSNFLR	LTDSNFLR	K	T	3099	3106		0	0	0	0	0
XP_004742359.1	dynein axonemal heavy chain 6 isoform X1	LVFFQDAIEHVSR	LVFFQDAIEHVSR	K	I	2415	2427		0	3.11E+07	0	0	0
XP_004742359.1	dynein axonemal heavy chain 6 isoform X1	NPQAVQPHLR	NPQAVQPHLR	R	K	1205	1214		0	0	0	0	0
XP_004742359.1	dynein axonemal heavy chain 6 isoform X1	QLLGDSNFLR	QLLGDSNFLR	K	R	2826	2835		0	0	0	0	0
XP_004742359.1	dynein axonemal heavy chain 6 isoform X1	TELPDNLK	TELPDNLK	R	A	1578	1585		0	0	0	0	0
XP_004742359.1	dynein axonemal heavy chain 6 isoform X1	TTEFVILPHR	TTEFVILPHR	K	D	1030	1039		0	0	0	0	0
XP_004742359.1	dynein axonemal heavy chain 6 isoform X1	YGSQPPIELLR	YGSQPPIELLR	R	Q	2170	2180		0	0	0	0	0
XP_004742359.1	dynein axonemal heavy chain 6 isoform X1	YINNPDFVPEKVEK	YINNPDFVPEKVEK	K	V	2856	2869		0	1.81E+07	0	1.54E+07	0
XP_004742369.1	macrophage-capping protein	QAALQVAEDFISR	QAALQVAEDFISR	R	M	308	320		0	0	0	0	0
XP_004742403.1	MICOS complex subunit MIC60 isoform X1	GMSISDLADKLTTEDLNSLIAHAHR	GM[15.9949]SISDLADKLTTEDLNSLIAHAHR	K	R	375	399	2M(15.9949)	0	0	0	0	0				M:15.9949@GM(1.000)SISDLADKLTTEDLNSLIAHAHR;
XP_004742403.1	MICOS complex subunit MIC60 isoform X1	AAMDNSEIAGEKK	AAM[15.9949]DNSEIAGEKK	K	S	247	259	3M(15.9949)	0	0	0	0	0	M:15.9949@AAM(1.000)DNSEIAGEKK;
XP_004742403.1	MICOS complex subunit MIC60 isoform X1	LHNMIVDLDNVVQK	LHNM[15.9949]IVDLDNVVQK	K	V	320	333	4M(15.9949)	6.01E+07	9.06E+07	4.54E+07	2.20E+07	0	M:15.9949@LHNM(1.000)IVDLDNVVQK;	M:15.9949@LHNM(1.000)IVDLDNVVQK;	M:15.9949@LHNM(1.000)IVDLDNVVQK;	M:15.9949@LHNM(1.000)IVDLDNVVQK;
XP_004742403.1	MICOS complex subunit MIC60 isoform X1	LLSYASYCIEHGDLELAAK	LLSYASYC[57.0215]IEHGDLELAAK	K	F	679	697	8C(57.0215)	0	0	0	0	0
XP_004742403.1	MICOS complex subunit MIC60 isoform X1	AVDEAADALLK	AVDEAADALLK	K	A	276	286		6.52E+07	8.47E+07	1.09E+08	6.07E+07	0
XP_004742403.1	MICOS complex subunit MIC60 isoform X1	DAMENEMR	DAMENEMR	R	T	462	469		0	0	0	0	0
XP_004742403.1	MICOS complex subunit MIC60 isoform X1	ELDSITPEVLPGWK	ELDSITPEVLPGWK	R	G	361	374		0	7.21E+07	0	7.30E+07	0
XP_004742403.1	MICOS complex subunit MIC60 isoform X1	GIEQAVQSHAVAEEEAR	GIEQAVQSHAVAEEEAR	R	K	537	553		1.44E+08	3.39E+08	3.95E+08	1.50E+08	8.64E+07
XP_004742403.1	MICOS complex subunit MIC60 isoform X1	GMSISDLADKLTTEDLNSLIAHAHR	GMSISDLADKLTTEDLNSLIAHAHR	K	R	375	399		3.49E+07	0	0	8.14E+07	0
XP_004742403.1	MICOS complex subunit MIC60 isoform X1	GMSISDLADKLTTEDLNSLIAHAHRR	GMSISDLADKLTTEDLNSLIAHAHRR	K	I	375	400		0	0	0	0	0
XP_004742403.1	MICOS complex subunit MIC60 isoform X1	GVYSEETLR	GVYSEETLR	R	A	613	621		7.26E+07	9.04E+07	0	5.67E+07	4.94E+07
XP_004742403.1	MICOS complex subunit MIC60 isoform X1	ISSVSEVMK	ISSVSEVMK	K	E	111	119		0	1.06E+08	0	1.04E+08	3.38E+07
XP_004742403.1	MICOS complex subunit MIC60 isoform X1	KAHQLWLSVEALK	KAHQLWLSVEALK	R	Y	554	566		6.02E+07	8.10E+07	0	9.63E+07	0
XP_004742403.1	MICOS complex subunit MIC60 isoform X1	KAVDEAADALLK	KAVDEAADALLK	R	A	275	286		0	0	0	1.71E+07	0
XP_004742403.1	MICOS complex subunit MIC60 isoform X1	KEEVPGAK	KEEVPGAK	K	S	303	310		0	6.00E+07	0	0	0
XP_004742403.1	MICOS complex subunit MIC60 isoform X1	LAEQELQFR	LAEQELQFR	K	R	506	514		8.58E+07	8.80E+07	7.98E+07	9.62E+07	5.68E+07
XP_004742403.1	MICOS complex subunit MIC60 isoform X1	LFEMVLGSPPYPVPLPK	LFEMVLGSPPYPVPLPK	K	K	85	101		0	0	0	0	0
XP_004742403.1	MICOS complex subunit MIC60 isoform X1	LHNMIVDLDNVVQK	LHNMIVDLDNVVQK	K	V	320	333		1.01E+08	4.38E+07	1.11E+08	1.33E+08	1.45E+08
XP_004742403.1	MICOS complex subunit MIC60 isoform X1	LRGIEQAVQSHAVAEEEAR	LRGIEQAVQSHAVAEEEAR	R	K	535	553		0	0	0	0	0
XP_004742403.1	MICOS complex subunit MIC60 isoform X1	LTTEDLNSLIAHAHR	LTTEDLNSLIAHAHR	K	R	385	399		2.27E+07	3.41E+07	3.18E+07	2.57E+07	0
XP_004742403.1	MICOS complex subunit MIC60 isoform X1	QHIALALEK	QHIALALEK	K	Q	417	425		4.76E+07	3.29E+07	0	3.16E+07	0
XP_004742403.1	MICOS complex subunit MIC60 isoform X1	QIVDILTAYASAVGIGTTQVQQE	QIVDILTAYASAVGIGTTQVQQE	K	-	725	747		0	0	0	0	0
XP_004742403.1	MICOS complex subunit MIC60 isoform X1	RAFDSAVAK	RAFDSAVAK	K	A	432	440		0	0	0	0	0
XP_004742403.1	MICOS complex subunit MIC60 isoform X1	RLSQEQVDNFTLDINTAYAR	RLSQEQVDNFTLDINTAYAR	R	L	515	534		0	0	0	0	0
XP_004742403.1	MICOS complex subunit MIC60 isoform X1	RVAQDWLK	RVAQDWLK	R	E	708	715		4.12E+07	6.46E+07	0	0	0
XP_004742403.1	MICOS complex subunit MIC60 isoform X1	SEIQAEQDR	SEIQAEQDR	R	K	447	455		2.25E+07	0	0	2.08E+07	0
XP_004742403.1	MICOS complex subunit MIC60 isoform X1	SHITAAEGK	SHITAAEGK	K	L	311	319		5.70E+07	0	0	0	0
XP_004742403.1	MICOS complex subunit MIC60 isoform X1	SLEDALSQTAHITQQAIIAQNAAVQAVNAHSNVLK	SLEDALSQTAHITQQAIIAQNAAVQAVNAHSNVLK	R	A	212	246		8.66E+07	0	0	0	0
XP_004742403.1	MICOS complex subunit MIC60 isoform X1	TIPYSDKLFEMVLGSPPYPVPLPK	TIPYSDKLFEMVLGSPPYPVPLPK	K	K	78	101		0	0	0	0	0
XP_004742403.1	MICOS complex subunit MIC60 isoform X1	VQEQELKYEFEQDLSEK	VQEQELKYEFEQDLSEK	R	L	489	505		0	0	0	0	0
XP_004742403.1	MICOS complex subunit MIC60 isoform X1	VVSQYHELVVQAR	VVSQYHELVVQAR	K	E	343	355		5.35E+07	5.87E+07	5.42E+07	6.60E+07	0
XP_004742403.1	MICOS complex subunit MIC60 isoform X1	YEFEQDLSEK	YEFEQDLSEK	K	L	496	505		8.68E+07	5.99E+07	6.48E+07	0	0
XP_004742438.1	testis-expressed sequence 37 protein	GYFLLPGCLCPYHHK	GYFLLPGC[57.0215]LC[57.0215]PYHHK	K	V	151	165	10C(57.0215), 8C(57.0215)	2.81E+07	2.20E+07	0	6.31E+07	0
XP_004742438.1	testis-expressed sequence 37 protein	SSYMVDYQPYGK	SSYM[15.9949]VDYQPYGK	K	H	19	30	4M(15.9949)	0	0	0	0	0	M:15.9949@SSYM(1.000)VDYQPYGK;
XP_004742438.1	testis-expressed sequence 37 protein	FTSICHSVYPVSHALYLAR	FTSIC[57.0215]HSVYPVSHALYLAR	R	G	104	122	5C(57.0215)	0	0	0	2.87E+07	0
XP_004742438.1	testis-expressed sequence 37 protein	AGVVYPR	n[42.0106]AGVVYPR	M	Q	2	8	N-term(42.0106)	1.96E+07	0	1.75E+07	2.64E+07	0
XP_004742438.1	testis-expressed sequence 37 protein	DLGQPGFFPLQDQDR	DLGQPGFFPLQDQDR	K	V	80	94		1.32E+08	0	0	0	0
XP_004742438.1	testis-expressed sequence 37 protein	LEDGYPAFR	LEDGYPAFR	K	R	64	72		8.18E+07	7.60E+07	6.94E+07	0	5.51E+07
XP_004742438.1	testis-expressed sequence 37 protein	SSYMVDYQPYGK	SSYMVDYQPYGK	K	H	19	30		0	0	2.43E+07	4.67E+07	0
XP_004742438.1	testis-expressed sequence 37 protein	VKFPILNR	VKFPILNR	K	W	166	173		0	0	0	2.13E+07	0
XP_004742440.1	ribose-5-phosphate isomerase	FGGVIELR	FGGVIELR	K	M	233	240		0	0	0	0	0
XP_004742440.1	ribose-5-phosphate isomerase	VYFGMQDGSVNMR	VYFGMQDGSVNMR	R	E	294	306		0	0	0	0	5.97E+07
XP_004742458.1	interleukin-1 receptor antagonist protein isoform X3	AAEIACHPSGK	n[42.0106]AAEIAC[57.0215]HPSGK	M	R	2	12	6C(57.0215), N-term(42.0106)	0	0	0	0	0
XP_004742458.1	interleukin-1 receptor antagonist protein isoform X3	LDVVPIEPHTVFLGIHGGK	LDVVPIEPHTVFLGIHGGK	K	L	53	71		1.37E+07	0	0	0	0
XP_004742506.1	radial spoke head 14 homolog	ALTMLAEAPEGR	ALTM[15.9949]LAEAPEGR	K	K	293	304	4M(15.9949)	0	2.59E+07	0	0	0		M:15.9949@ALTM(1.000)LAEAPEGR;
XP_004742506.1	radial spoke head 14 homolog	ALTMLAEAPEGR	ALTMLAEAPEGR	K	K	293	304		1.88E+07	0	0	3.39E+07	0
XP_004742506.1	radial spoke head 14 homolog	ENLHLALK	ENLHLALK	R	H	126	133		0	2.05E+07	0	2.12E+07	0
XP_004742506.1	radial spoke head 14 homolog	LNEELQSDDLLTR	LNEELQSDDLLTR	K	Q	31	43		0	0	0	0	0
XP_004742506.1	radial spoke head 14 homolog	TLEEDPSEAVRR	TLEEDPSEAVRR	R	A	316	327		0	0	0	1.20E+07	0
XP_004742506.1	radial spoke head 14 homolog	YAALDTEAIHPLLNLLSSPLSK	YAALDTEAIHPLLNLLSSPLSK	K	A	264	285		2.35E+07	3.10E+07	0	2.16E+07	0
XP_004742531.1	D-dopachrome decarboxylase	FFEFLTK	FFEFLTK	R	E	81	87		0	0	0	0	0
XP_004742534.1	glutathione S-transferase theta-3 isoform X1	MMFPVFLGEQVPPETLASTLAELDR	M[15.9949]MFPVFLGEQVPPETLASTLAELDR	K	C	118	142	1M(15.9949)	0	2.02E+07	0	0	0	M:15.9949@M(0.500)M(0.500)FPVFLGEQVPPETLASTLAELDR;	M:15.9949@M(0.500)M(0.500)FPVFLGEQVPPETLASTLAELDR;
XP_004742534.1	glutathione S-transferase theta-3 isoform X1	MMFPVFLGEQVPPETLASTLAELDR	MM[15.9949]FPVFLGEQVPPETLASTLAELDR	K	C	118	142	2M(15.9949)	0	0	0	0	0			M:15.9949@M(0.159)M(0.841)FPVFLGEQVPPETLASTLAELDR;
XP_004742534.1	glutathione S-transferase theta-3 isoform X1	AVYIFAK	AVYIFAK	R	K	16	22		0	0	5.77E+07	5.92E+07	0
XP_004742534.1	glutathione S-transferase theta-3 isoform X1	DLFQEAHATVMK	DLFQEAHATVMK	K	V	205	216		0	0	0	0	0
XP_004742534.1	glutathione S-transferase theta-3 isoform X1	GQHHSDAFAQVNPLR	GQHHSDAFAQVNPLR	K	K	38	52		7.12E+07	1.26E+08	1.38E+08	9.21E+07	0
XP_004742534.1	glutathione S-transferase theta-3 isoform X1	KNGIPFELR	KNGIPFELR	K	Q	23	31		0	0	0	0	0
XP_004742534.1	glutathione S-transferase theta-3 isoform X1	KYEVPDHWYPQDLQAR	KYEVPDHWYPQDLQAR	R	A	77	92		7.11E+07	1.20E+08	6.15E+07	8.89E+07	0
XP_004742534.1	glutathione S-transferase theta-3 isoform X1	LKPSVQVLLQ	LKPSVQVLLQ	K	-	231	240		0	1.05E+08	0	0	0
XP_004742534.1	glutathione S-transferase theta-3 isoform X1	MMFPVFLGEQVPPETLASTLAELDR	MMFPVFLGEQVPPETLASTLAELDR	K	C	118	142		0	0	5.72E+07	0	0
XP_004742534.1	glutathione S-transferase theta-3 isoform X1	QRVEVEVGKDLFQEAHATVMK	QRVEVEVGKDLFQEAHATVMK	R	V	196	216		0	0	0	5.46E+07	0
XP_004742534.1	glutathione S-transferase theta-3 isoform X1	VDEYLAWQHTALR	VDEYLAWQHTALR	R	S	95	107		0	1.07E+08	0	1.03E+08	6.50E+07
XP_004742590.2	coiled-coil domain-containing protein 116 isoform X1	IDWSCLQR	IDWSC[57.0215]LQR	K	R	619	626	5C(57.0215)	0	0	0	0	0
XP_004742590.2	coiled-coil domain-containing protein 116 isoform X1	KPLFPGMGQAAK	KPLFPGMGQAAK	K	L	48	59		0	0	5.27E+07	4.92E+07	0
XP_004742590.2	coiled-coil domain-containing protein 116 isoform X1	TEAGVPLVEVQDPIEVPR	TEAGVPLVEVQDPIEVPR	K	G	123	140		2.34E+07	0	0	0	0
XP_004742590.2	coiled-coil domain-containing protein 116 isoform X1	YTPTDSLGLR	YTPTDSLGLR	R	G	70	79		1.19E+07	0	6.76E+07	0	3.35E+07
XP_004742646.1	testis-specific serine/threonine-protein kinase 1	RLHIDEILSHCWVQPK	RLHIDEILSHC[57.0215]WVQPK	R	V	260	275	11C(57.0215)	0	0	3.49E+07	0	0
XP_004742646.1	testis-specific serine/threonine-protein kinase 1	MDDAAVLKR	n[42.0106]MDDAAVLKR	-	R	1	9	N-term(42.0106)	5.15E+07	0	0	0	4.89E+07
XP_004742646.1	testis-specific serine/threonine-protein kinase 1	FHQLSSAIK	FHQLSSAIK	K	Y	117	125		1.24E+07	0	0	2.14E+07	0
XP_004742646.1	testis-specific serine/threonine-protein kinase 1	TYEIFETSDGK	TYEIFETSDGK	K	V	75	85		0	0	0	0	0
XP_004742652.1	tricarboxylate transport protein, mitochondrial	FGMFEFLSNHMR	FGMFEFLSNHM[15.9949]R	R	D	99	110	11M(15.9949)	0	0	0	0	0		M:15.9949@FGM(0.104)FEFLSNHM(0.896)R;	M:15.9949@FGM(0.047)FEFLSNHM(0.953)R;
XP_004742652.1	tricarboxylate transport protein, mitochondrial	FGMFEFLSNHMRDPQGR	FGMFEFLSNHM[15.9949]RDPQGR	R	L	99	115	11M(15.9949)	5.46E+07	0	0	0	0	M:15.9949@FGM(0.035)FEFLSNHM(0.965)RDPQGR;
XP_004742652.1	tricarboxylate transport protein, mitochondrial	FGMFEFLSNHMRDPQGR	FGM[15.9949]FEFLSNHM[15.9949]RDPQGR	R	L	99	115	11M(15.9949), 3M(15.9949)	0	0	0	0	0	M:15.9949@FGM(1.000)FEFLSNHM(1.000)RDPQGR;
XP_004742652.1	tricarboxylate transport protein, mitochondrial	GLLCGLGAGVAEAVVVVCPMETIK	GLLC[57.0215]GLGAGVAEAVVVVC[57.0215]PM[15.9949]ETIK	R	V	121	144	18C(57.0215), 20M(15.9949), 4C(57.0215)	0	0	0	0	0	M:15.9949@GLLCGLGAGVAEAVVVVCPM(1.000)ETIK;	M:15.9949@GLLCGLGAGVAEAVVVVCPM(1.000)ETIK;
XP_004742652.1	tricarboxylate transport protein, mitochondrial	GLLCGLGAGVAEAVVVVCPMETIK	GLLC[57.0215]GLGAGVAEAVVVVC[57.0215]PMETIK	R	V	121	144	18C(57.0215), 4C(57.0215)	2.94E+07	3.22E+07	3.24E+07	4.19E+07	9.14E+07
XP_004742652.1	tricarboxylate transport protein, mitochondrial	FGMFEFLSNHMR	FGM[15.9949]FEFLSNHMR	R	D	99	110	3M(15.9949)	0	2.69E+07	0	0	0		M:15.9949@FGM(0.930)FEFLSNHM(0.070)R;
XP_004742652.1	tricarboxylate transport protein, mitochondrial	FFVMTSLR	FFVM[15.9949]TSLR	R	N	196	203	4M(15.9949)	0	4.56E+07	0	0	0		M:15.9949@FFVM(1.000)TSLR;
XP_004742652.1	tricarboxylate transport protein, mitochondrial	GIGDCVR	GIGDC[57.0215]VR	R	Q	63	69	5C(57.0215)	5.10E+07	7.01E+07	4.20E+07	5.05E+07	9.15E+07
XP_004742652.1	tricarboxylate transport protein, mitochondrial	GDNPNKPMNPLITGVFGAVAGAASVFGNTPLDVIK	GDNPNKPM[15.9949]NPLITGVFGAVAGAASVFGNTPLDVIK	R	T	208	242	8M(15.9949)	1.49E+07	0	0	0	0	M:15.9949@GDNPNKPM(1.000)NPLITGVFGAVAGAASVFGNTPLDVIK;	M:15.9949@GDNPNKPM(1.000)NPLITGVFGAVAGAASVFGNTPLDVIK;	M:15.9949@GDNPNKPM(1.000)NPLITGVFGAVAGAASVFGNTPLDVIK;	M:15.9949@GDNPNKPM(1.000)NPLITGVFGAVAGAASVFGNTPLDVIK;
XP_004742652.1	tricarboxylate transport protein, mitochondrial	FFVMTSLR	FFVMTSLR	R	N	196	203		5.05E+07	6.34E+07	7.08E+07	8.85E+07	1.63E+08
XP_004742652.1	tricarboxylate transport protein, mitochondrial	FGMFEFLSNHMR	FGMFEFLSNHMR	R	D	99	110		0	0	4.87E+07	6.67E+07	7.84E+07
XP_004742652.1	tricarboxylate transport protein, mitochondrial	FGMFEFLSNHMRDPQGR	FGMFEFLSNHMRDPQGR	R	L	99	115		3.58E+07	3.77E+07	3.41E+07	1.28E+08	1.29E+08
XP_004742652.1	tricarboxylate transport protein, mitochondrial	FIHDQTSPNPK	FIHDQTSPNPK	K	Y	147	157		1.12E+08	3.61E+07	0	4.29E+07	7.57E+07
XP_004742652.1	tricarboxylate transport protein, mitochondrial	GDNPNKPMNPLITGVFGAVAGAASVFGNTPLDVIK	GDNPNKPMNPLITGVFGAVAGAASVFGNTPLDVIK	R	T	208	242		0	0	0	0	0
XP_004742652.1	tricarboxylate transport protein, mitochondrial	GFFHGVR	GFFHGVR	R	E	160	166		0	0	0	0	2.37E+08
XP_004742652.1	tricarboxylate transport protein, mitochondrial	GLSSLLYGSIPK	GLSSLLYGSIPK	R	A	83	94		2.67E+08	1.98E+08	2.34E+08	2.03E+08	3.36E+08
XP_004742652.1	tricarboxylate transport protein, mitochondrial	GTYQGLTATVLK	GTYQGLTATVLK	K	Q	176	187		1.27E+08	1.29E+08	1.54E+08	1.59E+08	1.85E+08
XP_004742652.1	tricarboxylate transport protein, mitochondrial	SHGVLGLYR	SHGVLGLYR	R	G	74	82		1.11E+08	9.33E+07	8.73E+07	9.72E+07	9.14E+07
XP_004742652.1	tricarboxylate transport protein, mitochondrial	TQLQLDER	TQLQLDER	K	S	48	55		0	0	0	0	0
XP_004742660.1	septin-5 isoform X1	VNIVPLIAK	VNIVPLIAK	K	A	191	199		9.31E+07	9.14E+07	9.41E+07	7.37E+07	5.62E+07
XP_004742732.1	proteasome assembly chaperone 2 isoform X2	LVALQLR	LVALQLR	K	S	85	91		0	0	0	0	0
XP_004742741.1	AFG3-like protein 2 isoform X1	MCMTLGGR	MC[57.0215]MTLGGR	R	V	626	633	2C(57.0215)	0	0	0	1.75E+07	0
XP_004742741.1	AFG3-like protein 2 isoform X1	GMGGLFSVGETTAK	GM[15.9949]GGLFSVGETTAK	R	V	285	298	2M(15.9949)	0	0	0	0	0	M:15.9949@GM(1.000)GGLFSVGETTAK;
XP_004742741.1	AFG3-like protein 2 isoform X1	QGDMVLEKPYSEATAR	QGDM[15.9949]VLEKPYSEATAR	R	L	681	696	4M(15.9949)	0	0	0	0	0	M:15.9949@QGDM(1.000)VLEKPYSEATAR;	M:15.9949@QGDM(1.000)VLEKPYSEATAR;
XP_004742741.1	AFG3-like protein 2 isoform X1	EVLDKNDMVELLGPRPFAEK	EVLDKNDMVELLGPRPFAEK	K	S	735	754		0	0	0	2.71E+07	0
XP_004742741.1	AFG3-like protein 2 isoform X1	GAILTGPPGTGK	GAILTGPPGTGK	K	T	344	355		0	5.86E+07	0	0	0
XP_004742741.1	AFG3-like protein 2 isoform X1	GLGYAQYLPK	GLGYAQYLPK	K	E	603	612		0	0	6.57E+07	3.40E+07	5.77E+07
XP_004742741.1	AFG3-like protein 2 isoform X1	GMGGLFSVGETTAK	GMGGLFSVGETTAK	R	V	285	298		0	0	0	1.85E+07	0
XP_004742741.1	AFG3-like protein 2 isoform X1	GVVDRLEVVNKR	GVVDRLEVVNKR	K	F	184	195		2.60E+07	3.05E+07	2.66E+07	2.45E+07	2.90E+07
XP_004742741.1	AFG3-like protein 2 isoform X1	HFEQAIER	HFEQAIER	K	V	545	552		0	2.69E+07	0	3.14E+07	0
XP_004742741.1	AFG3-like protein 2 isoform X1	ILINDAYK	ILINDAYK	R	R	704	711		0	0	0	0	0
XP_004742741.1	AFG3-like protein 2 isoform X1	ILINDAYKR	ILINDAYKR	R	T	704	712		0	4.85E+07	0	0	0
XP_004742741.1	AFG3-like protein 2 isoform X1	ITTGAQDDLR	ITTGAQDDLR	R	K	643	652		0	6.76E+07	0	7.09E+07	0
XP_004742741.1	AFG3-like protein 2 isoform X1	KVTQSAYAQIVQFGMNEK	KVTQSAYAQIVQFGMNEK	R	V	653	670		0	0	0	2.41E+07	0
XP_004742741.1	AFG3-like protein 2 isoform X1	QGDMVLEKPYSEATAR	QGDMVLEKPYSEATAR	R	L	681	696		2.05E+07	0	0	0	0
XP_004742741.1	AFG3-like protein 2 isoform X1	QIFIGPPDIK	QIFIGPPDIK	R	G	473	482		9.61E+07	0	0	1.15E+08	1.85E+07
XP_004742741.1	AFG3-like protein 2 isoform X1	TVALLTEK	TVALLTEK	R	K	713	720		5.89E+07	3.38E+07	3.49E+07	3.89E+07	0
XP_004742741.1	AFG3-like protein 2 isoform X1	VAEEIFFGR	VAEEIFFGR	R	I	634	642		0	0	0	0	0
XP_004742741.1	AFG3-like protein 2 isoform X1	VGQISFDLPR	VGQISFDLPR	K	Q	671	680		7.42E+07	0	0	7.69E+07	0
XP_004742741.1	AFG3-like protein 2 isoform X1	VLKDEIDVK	VLKDEIDVK	K	F	299	307		4.15E+07	3.85E+07	0	3.76E+07	4.93E+07
XP_004742741.1	AFG3-like protein 2 isoform X1	VRDLFALAR	VRDLFALAR	R	K	390	398		5.92E+07	0	0	0	0
XP_004742758.1	vesicle-associated membrane protein-associated protein A isoform X1	QDGPMPKPHSVSLNDTETR	QDGPM[15.9949]PKPHSVSLNDTETR	K	K	200	218	5M(15.9949)	0	0	0	0	0		M:15.9949@QDGPM(1.000)PKPHSVSLNDTETR;
XP_004742758.1	vesicle-associated membrane protein-associated protein A isoform X1	KLMEECKR	KLMEEC[57.0215]KR	R	L	219	226	6C(57.0215)	4.79E+07	0	0	5.71E+07	0
XP_004742758.1	vesicle-associated membrane protein-associated protein A isoform X1	LQGEMMK	LQGEMM[15.9949]K	R	L	227	233	6M(15.9949)	2.03E+07	0	0	0	0	M:15.9949@LQGEM(0.101)M(0.899)K;			M:15.9949@LQGEM(0.102)M(0.898)K;
XP_004742758.1	vesicle-associated membrane protein-associated protein A isoform X1	EAKPDELMDSK	EAKPDELM[15.9949]DSK	K	L	115	125	8M(15.9949)	0	2.77E+07	0	0	0	M:15.9949@EAKPDELM(1.000)DSK;	M:15.9949@EAKPDELM(1.000)DSK;
XP_004742758.1	vesicle-associated membrane protein-associated protein A isoform X1	EAKPDELMDSK	EAKPDELMDSK	K	L	115	125		1.78E+08	7.68E+07	8.37E+07	1.45E+08	5.47E+07
XP_004742758.1	vesicle-associated membrane protein-associated protein A isoform X1	FKGPFTDVVTTNLK	FKGPFTDVVTTNLK	K	L	25	38		6.07E+08	0	0	3.70E+08	3.35E+08
XP_004742758.1	vesicle-associated membrane protein-associated protein A isoform X1	FMVQTIFAPPNTSDMEAVWK	FMVQTIFAPPNTSDMEAVWK	K	E	95	114		1.01E+08	4.68E+07	0	5.12E+07	0
XP_004742758.1	vesicle-associated membrane protein-associated protein A isoform X1	GLSVFKQEK	GLSVFKQEK	R	Q	174	182		5.08E+07	0	0	0	0
XP_004742758.1	vesicle-associated membrane protein-associated protein A isoform X1	GPFTDVVTTNLK	GPFTDVVTTNLK	K	L	27	38		5.35E+07	0	0	2.11E+07	0
XP_004742758.1	vesicle-associated membrane protein-associated protein A isoform X1	HEQILVLDPPTDLK	HEQILVLDPPTDLK	K	F	11	24		1.17E+08	2.98E+08	4.07E+07	3.44E+08	1.87E+08
XP_004742758.1	vesicle-associated membrane protein-associated protein A isoform X1	HLRDEGLR	HLRDEGLR	R	L	240	247		0	0	0	4.95E+07	0
XP_004742758.1	vesicle-associated membrane protein-associated protein A isoform X1	KVAHSDKPGSTSAASFR	KVAHSDKPGSTSAASFR	R	D	250	266		0	0	0	0	0
XP_004742758.1	vesicle-associated membrane protein-associated protein A isoform X1	LQGEMMK	LQGEMMK	R	L	227	233		0	0	0	5.86E+07	0
XP_004742758.1	vesicle-associated membrane protein-associated protein A isoform X1	QDGPMPKPHSVSLNDTETR	QDGPMPKPHSVSLNDTETR	K	K	200	218		2.25E+07	0	0	2.52E+07	0
XP_004742758.1	vesicle-associated membrane protein-associated protein A isoform X1	TVPLNASK	TVPLNASK	K	Q	192	199		3.45E+07	0	3.90E+07	3.90E+07	0
XP_004742771.1	NADH dehydrogenase [ubiquinone] flavoprotein 2, mitochondrial isoform X1	VAEVLQVPPMR	VAEVLQVPPM[15.9949]R	K	V	101	111	10M(15.9949)	0	0	0	0	0	M:15.9949@VAEVLQVPPM(1.000)R;
XP_004742771.1	NADH dehydrogenase [ubiquinone] flavoprotein 2, mitochondrial isoform X1	YHIQVCTTTPCMLR	YHIQVC[57.0215]TTTPC[57.0215]M[15.9949]LR	K	N	130	143	11C(57.0215), 12M(15.9949), 6C(57.0215)	3.73E+07	2.25E+07	0	1.85E+07	0	M:15.9949@YHIQVCTTTPCM(1.000)LR;	M:15.9949@YHIQVCTTTPCM(1.000)LR;		M:15.9949@YHIQVCTTTPCM(1.000)LR;
XP_004742771.1	NADH dehydrogenase [ubiquinone] flavoprotein 2, mitochondrial isoform X1	YHIQVCTTTPCMLR	YHIQVC[57.0215]TTTPC[57.0215]MLR	K	N	130	143	11C(57.0215), 6C(57.0215)	6.31E+07	0	0	8.26E+07	0
XP_004742771.1	NADH dehydrogenase [ubiquinone] flavoprotein 2, mitochondrial isoform X1	AGKVPKPGPR	AGKVPKPGPR	K	S	210	219		1.46E+07	0	0	1.73E+07	0
XP_004742771.1	NADH dehydrogenase [ubiquinone] flavoprotein 2, mitochondrial isoform X1	DIEEIIDELK	DIEEIIDELK	K	A	200	209		1.16E+08	1.09E+08	6.23E+07	9.05E+07	2.79E+08
XP_004742771.1	NADH dehydrogenase [ubiquinone] flavoprotein 2, mitochondrial isoform X1	DTPENNPDTPFDFTPENYKR	DTPENNPDTPFDFTPENYKR	R	I	43	62		1.07E+08	0	5.38E+07	0	6.97E+07
XP_004742771.1	NADH dehydrogenase [ubiquinone] flavoprotein 2, mitochondrial isoform X1	NSDSILEAIQK	NSDSILEAIQK	R	K	144	154		0	0	0	0	0
XP_004742771.1	NADH dehydrogenase [ubiquinone] flavoprotein 2, mitochondrial isoform X1	NSDSILEAIQKK	NSDSILEAIQKK	R	L	144	155		1.41E+08	6.93E+07	8.25E+07	1.10E+08	1.11E+08
XP_004742771.1	NADH dehydrogenase [ubiquinone] flavoprotein 2, mitochondrial isoform X1	QNGWLPISAMNK	QNGWLPISAMNK	R	V	89	100		0	0	0	0	0
XP_004742771.1	NADH dehydrogenase [ubiquinone] flavoprotein 2, mitochondrial isoform X1	RIEAIVK	RIEAIVK	K	N	62	68		5.07E+07	0	0	0	0
XP_004742771.1	NADH dehydrogenase [ubiquinone] flavoprotein 2, mitochondrial isoform X1	VAEVLQVPPMR	VAEVLQVPPMR	K	V	101	111		0	0	0	1.24E+08	0
XP_004742771.1	NADH dehydrogenase [ubiquinone] flavoprotein 2, mitochondrial isoform X1	VYEVATFYTMYNR	VYEVATFYTMYNR	R	K	112	124		0	0	0	0	0
XP_004742836.2	myosin regulatory light chain 12B	ELLTTMGDRFTDEEVDELYR	ELLTTM[15.9949]GDRFTDEEVDELYR	R	E	125	144	6M(15.9949)	0	0	0	0	0	M:15.9949@ELLTTM(1.000)GDRFTDEEVDELYR;
XP_004742836.2	myosin regulatory light chain 12B	GNFNYIEFTR	GNFNYIEFTR	K	I	152	161		0	1.83E+07	0	0	0
XP_004742836.2	myosin regulatory light chain 12B	LNGTDPEDVIR	LNGTDPEDVIR	K	N	94	104		0	0	0	0	0
XP_004742839.2	ubiquitin-conjugating enzyme E2 N-like	LLAEPVPGIK	LLAEPVPGIK	R	A	15	24		0	0	0	1.34E+07	0
XP_004742863.1	centrin-1	ALGFEPR	ALGFEPR	R	K	59	65		0	0	0	0	0
XP_004742863.1	centrin-1	LFDDDETGKISFK	LFDDDETGKISFK	R	N	112	124		2.26E+07	0	0	0	0
XP_004742880.1	small nuclear ribonucleoprotein Sm D1	YFILPDSLPLDTLLVDVEPK	YFILPDSLPLDTLLVDVEPK	R	V	67	86		5819554	0	0	0	0
XP_004742881.1	phospholipase ABHD3	GVAGENLLTPR	GVAGENLLTPR	R	T	178	188		1.53E+07	0	0	0	0
XP_004742919.3	proteasome subunit alpha-type 8	NIELAVIR	NIELAVIR	K	R	207	214		0	2.27E+07	0	0	0
XP_004742931.1	desmocollin-1	IDVEILR	IDVEILR	R	M	368	374		0	0	0	0	2.67E+07
XP_004742931.1	desmocollin-1	ILQQIPDHPK	ILQQIPDHPK	K	H	283	292		0	0	0	0	0
XP_004742933.1	desmoglein-1	IIRQEPSDSPMFIINR	IIRQEPSDSPM[15.9949]FIINR	K	N	197	212	11M(15.9949)	0	0	4.69E+07	0	0		M:15.9949@IIRQEPSDSPM(1.000)FIINR;	M:15.9949@IIRQEPSDSPM(1.000)FIINR;		M:15.9949@IIRQEPSDSPM(1.000)FIINR;
XP_004742933.1	desmoglein-1	QEPSDSPMFIINR	QEPSDSPM[15.9949]FIINR	R	N	200	212	8M(15.9949)	0	0	0	0	0			M:15.9949@QEPSDSPM(1.000)FIINR;
XP_004742933.1	desmoglein-1	ALNSLGQDLERPLELR	ALNSLGQDLERPLELR	R	V	128	143		0	0	0	2.38E+07	0
XP_004742933.1	desmoglein-1	FKKLADISLGK	FKKLADISLGK	K	E	783	793		0	0	0	0	0
XP_004742933.1	desmoglein-1	IIRQEPSDSPMFIINR	IIRQEPSDSPMFIINR	K	N	197	212		1.25E+07	0	0	0	0
XP_004742933.1	desmoglein-1	LADISLGK	LADISLGK	K	E	786	793		2.02E+07	4.75E+07	2.66E+07	0	3.12E+07
XP_004742933.1	desmoglein-1	TGIIILR	TGIIILR	K	N	438	444		0	0	0	1.82E+07	0
XP_004742933.1	desmoglein-1	TYVVTSNMGQNYK	TYVVTSNMGQNYK	K	V	390	402		0	0	0	0	0
XP_004742933.1	desmoglein-1	VIAPSSSLPTSLTMPDPR	VIAPSSSLPTSLTMPDPR	R	E	928	945		0	0	0	0	0
XP_004742936.1	transthyretin	ELGELHGLTTAEK	ELGELHGLTTAEK	K	F	71	83		0	2.47E+07	0	0	0
XP_004742936.1	transthyretin	FVEGVYKVELDTK	FVEGVYKVELDTK	K	S	84	96		0	0	2.62E+07	0	0
XP_004742936.1	transthyretin	GSPAVNVDVK	GSPAVNVDVK	R	V	42	51		0	3.09E+07	2.62E+07	0	0
XP_004742936.1	transthyretin	HYTIAALLSPYSYSTTALVSNPEE	HYTIAALLSPYSYSTTALVSNPEE	R	-	124	147		0	0	0	0	0
XP_004742945.1	E3 ubiquitin-protein ligase RNF138 isoform X1	CFLTAMR	C[57.0215]FLTAMR	K	E	42	48	1C(57.0215)	0	0	0	0	0
XP_004742945.1	E3 ubiquitin-protein ligase RNF138 isoform X1	ALDLENIMR	ALDLENIM[15.9949]R	R	K	72	80	8M(15.9949)	0	0	0	0	0		M:15.9949@ALDLENIM(1.000)R;
XP_004742945.1	E3 ubiquitin-protein ligase RNF138 isoform X1	ALDLENIMR	ALDLENIMR	R	K	72	80		0	0	0	0	0
XP_004743146.1	metalloproteinase inhibitor 3	WDQLTLSQR	WDQLTLSQR	R	K	124	132		0	0	0	0	0
XP_004743159.1	target of Myb protein 1 isoform X1	MDFLLGNPFSSPVGQR	n[42.0106]MDFLLGNPFSSPVGQR	-	I	1	16	N-term(42.0106)	0	0	0	0	0
XP_004743159.1	target of Myb protein 1 isoform X1	SSPDLTGVVAVYEDLRR	SSPDLTGVVAVYEDLRR	R	K	130	146		0	0	0	0	0
XP_004743159.1	target of Myb protein 1 isoform X1	VLELIPR	VLELIPR	R	I	268	274		2.59E+07	0	0	1.40E+07	0
XP_004743195.1	thioredoxin, mitochondrial	VVNSETPVVVDFHAQWCGPCK	VVNSETPVVVDFHAQWC[57.0215]GPC[57.0215]K	R	I	71	91	17C(57.0215), 20C(57.0215)	0	0	0	0	0
XP_004743215.2	testis-expressed protein 33 isoform X1	ASYTPEVIEK	ASYTPEVIEK	K	S	209	218		0	0	0	0	0
XP_004743217.3	thiosulfate sulfurtransferase	EGLPVTSEPSRPEPAVFK	EGLPVTSEPSRPEPAVFK	K	A	176	193		0	0	0	0	0
XP_004743217.3	thiosulfate sulfurtransferase	YLGTEPEPDAVGLDPGHIR	YLGTEPEPDAVGLDPGHIR	R	G	227	245		0	0	0	0	0
XP_004743254.1	histone H1.0	LVTTGVLK	LVTTGVLK	R	Q	75	82		3.93E+07	0	0	2.29E+07	0
XP_004743317.1	dynein axonemal light chain 4	LQTFPLVR	LQTFPLVR	R	H	16	23		1.19E+08	0	0	1.09E+08	0
XP_004743379.1	protein FAM221A isoform X2	LVGPETLCFCTHR	LVGPETLC[57.0215]FC[57.0215]THR	K	Y	62	74	10C(57.0215), 8C(57.0215)	0	0	0	0	0
XP_004743379.1	protein FAM221A isoform X2	TDFETIPQQRPISLPCR	TDFETIPQQRPISLPC[57.0215]R	K	V	80	96	16C(57.0215)	0	0	0	0	0
XP_004743500.2	cytoskeleton-associated protein 4	AAPLPQDFLDR	AAPLPQDFLDR	R	L	510	520		2.57E+07	0	0	0	0
XP_004743500.2	cytoskeleton-associated protein 4	HLETEALRPEEDGVYK	HLETEALRPEEDGVYK	R	H	368	383		0	0	0	0	0
XP_004743500.2	cytoskeleton-associated protein 4	LLQSEEVTSR	LLQSEEVTSR	K	L	345	354		1.44E+07	0	0	0	0
XP_004743500.2	cytoskeleton-associated protein 4	SINDNIAIFTEVQKR	SINDNIAIFTEVQKR	K	S	236	250		4.17E+07	0	0	0	0
XP_004743500.2	cytoskeleton-associated protein 4	VAGLGPSEADAGGLASTVR	VAGLGPSEADAGGLASTVR	R	S	444	462		0	0	0	0	0
XP_004743500.2	cytoskeleton-associated protein 4	VASLEDLEGYKQDLK	VASLEDLEGYKQDLK	K	A	262	276		3.16E+07	0	0	0	0
XP_004743500.2	cytoskeleton-associated protein 4	VQEQVHTLLGQDPAR	VQEQVHTLLGQDPAR	K	A	495	509		1.47E+07	0	0	0	0
XP_004743557.1	derlin-1	NFLSTPQFLYR	NFLSTPQFLYR	R	W	198	208		0	0	0	0	0
XP_004743580.2	transmembrane protein 65	KEPIEALNTAQGAR	KEPIEALNTAQGAR	K	D	57	70		0	0	0	0	0
XP_004743580.2	transmembrane protein 65	QVDMWQTR	QVDMWQTR	K	V	192	199		0	0	0	0	0
XP_004743585.1	NADH dehydrogenase [ubiquinone] 1 beta subcomplex subunit 9 isoform X1	YECYKVPEWCLDDWHPSEK	YEC[57.0215]YKVPEWC[57.0215]LDDWHPSEK	R	A	94	112	10C(57.0215), 3C(57.0215)	4.63E+07	0	5.52E+07	4.38E+07	7.59E+07
XP_004743585.1	NADH dehydrogenase [ubiquinone] 1 beta subcomplex subunit 9 isoform X1	AMYPDYFAK	AM[15.9949]YPDYFAK	K	R	113	121	2M(15.9949)	5.91E+07	5.62E+07	3.91E+07	1.85E+07	0	M:15.9949@AM(1.000)YPDYFAK;	M:15.9949@AM(1.000)YPDYFAK;	M:15.9949@AM(1.000)YPDYFAK;	M:15.9949@AM(1.000)YPDYFAK;
XP_004743585.1	NADH dehydrogenase [ubiquinone] 1 beta subcomplex subunit 9 isoform X1	AFCAPGAYLTHQQK	n[42.0106]AFC[57.0215]APGAYLTHQQK	M	V	2	15	3C(57.0215), N-term(42.0106)	8.40E+07	7.65E+07	6.24E+07	6.99E+07	5.70E+07
XP_004743585.1	NADH dehydrogenase [ubiquinone] 1 beta subcomplex subunit 9 isoform X1	YFACLMR	YFAC[57.0215]LMR	R	A	39	45	4C(57.0215)	0	7.41E+07	6.84E+07	1.21E+08	1.52E+08
XP_004743585.1	NADH dehydrogenase [ubiquinone] 1 beta subcomplex subunit 9 isoform X1	YFACLMR	YFAC[57.0215]LM[15.9949]R	R	A	39	45	4C(57.0215), 6M(15.9949)	0	3.69E+07	3.56E+07	0	0		M:15.9949@YFACLM(1.000)R;	M:15.9949@YFACLM(1.000)R;
XP_004743585.1	NADH dehydrogenase [ubiquinone] 1 beta subcomplex subunit 9 isoform X1	VPEWCLDDWHPSEK	VPEWC[57.0215]LDDWHPSEK	K	A	99	112	5C(57.0215)	3.60E+07	3.37E+07	0	3.44E+07	0
XP_004743585.1	NADH dehydrogenase [ubiquinone] 1 beta subcomplex subunit 9 isoform X1	AAEEEFWNNQHPQPYIFPDSPGGTSYER	AAEEEFWNNQHPQPYIFPDSPGGTSYER	R	Y	66	93		0	0	0	0	0
XP_004743585.1	NADH dehydrogenase [ubiquinone] 1 beta subcomplex subunit 9 isoform X1	AMYPDYFAK	AMYPDYFAK	K	R	113	121		8.41E+07	0	0	9.05E+07	1.07E+08
XP_004743585.1	NADH dehydrogenase [ubiquinone] 1 beta subcomplex subunit 9 isoform X1	AMYPDYFAKR	AMYPDYFAKR	K	E	113	122		0	0	0	0	0
XP_004743585.1	NADH dehydrogenase [ubiquinone] 1 beta subcomplex subunit 9 isoform X1	EGDLPPLWWHIVTRPR	EGDLPPLWWHIVTRPR	K	E	160	175		1.15E+08	7.74E+07	0	8.79E+07	0
XP_004743585.1	NADH dehydrogenase [ubiquinone] 1 beta subcomplex subunit 9 isoform X1	QLQEETPAGGPSTEALPPAR	QLQEETPAGGPSTEALPPAR	K	K	139	158		0	0	0	0	9853410
XP_004743585.1	NADH dehydrogenase [ubiquinone] 1 beta subcomplex subunit 9 isoform X1	QLQEETPAGGPSTEALPPARK	QLQEETPAGGPSTEALPPARK	K	E	139	159		0	0	0	0	0
XP_004743626.1	protein EFR3 homolog A isoform X1	IGSYLAER	IGSYLAER	R	L	54	61		2.53E+07	2.35E+07	0	0	0
XP_004743626.1	protein EFR3 homolog A isoform X1	TIVTALPGSFLDPLLSPSLMEDYELR	TIVTALPGSFLDPLLSPSLMEDYELR	K	Q	451	476		0	0	0	6620515	0
XP_004743626.1	protein EFR3 homolog A isoform X1	TMEAPYFLPEHIFR	TMEAPYFLPEHIFR	R	D	629	642		0	0	0	0	0
XP_004743708.2	protein MAL2	ITLPAGPDILR	ITLPAGPDILR	R	T	23	33		6.39E+07	0	0	0	0
XP_004743728.1	COP9 signalosome complex subunit 8 isoform X1	KPVAGALDASFNR	KPVAGALDASFNR	K	F	166	178		0	0	0	0	0
XP_004743799.1	NADH dehydrogenase [ubiquinone] 1 alpha subcomplex subunit 10, mitochondrial	ALDIELSGSCSIEK	ALDIELSGSC[57.0215]SIEK	R	F	103	116	10C(57.0215)	0	2.10E+07	0	0	4.53E+07
XP_004743799.1	NADH dehydrogenase [ubiquinone] 1 alpha subcomplex subunit 10, mitochondrial	CEVLQYSAR	C[57.0215]EVLQYSAR	K	E	253	261	1C(57.0215)	0	0	0	0	0
XP_004743799.1	NADH dehydrogenase [ubiquinone] 1 alpha subcomplex subunit 10, mitochondrial	YCPGYNADVGDK	YC[57.0215]PGYNADVGDK	R	W	339	350	2C(57.0215)	0	0	0	0	0
XP_004743799.1	NADH dehydrogenase [ubiquinone] 1 alpha subcomplex subunit 10, mitochondrial	VITVDGNICSGK	VITVDGNIC[57.0215]SGK	K	G	59	70	9C(57.0215)	1.02E+08	7.57E+07	0	6.30E+07	8.79E+07
XP_004743799.1	NADH dehydrogenase [ubiquinone] 1 alpha subcomplex subunit 10, mitochondrial	EAQDAEKVVEDIEYLK	EAQDAEKVVEDIEYLK	R	Y	262	277		1.94E+08	1.50E+08	1.12E+08	1.45E+08	1.75E+08
XP_004743799.1	NADH dehydrogenase [ubiquinone] 1 alpha subcomplex subunit 10, mitochondrial	FTKLPGR	FTKLPGR	K	R	331	337		2.13E+07	2.45E+07	0	3.58E+07	0
XP_004743799.1	NADH dehydrogenase [ubiquinone] 1 alpha subcomplex subunit 10, mitochondrial	HFPEAGVHYADSTTGDGR	HFPEAGVHYADSTTGDGR	K	A	85	102		0	1.02E+08	7.18E+07	1.23E+08	0
XP_004743799.1	NADH dehydrogenase [ubiquinone] 1 alpha subcomplex subunit 10, mitochondrial	ITSAYLQDIENSYKK	ITSAYLQDIENSYKK	K	T	229	243		1.96E+08	1.99E+08	9.83E+07	1.98E+08	1.41E+08
XP_004743799.1	NADH dehydrogenase [ubiquinone] 1 alpha subcomplex subunit 10, mitochondrial	LEVLNYTTIPIYLPEVTIGAHQSDR	LEVLNYTTIPIYLPEVTIGAHQSDR	K	L	302	326		6.61E+07	4.51E+07	0	4.20E+07	1.92E+08
XP_004743799.1	NADH dehydrogenase [ubiquinone] 1 alpha subcomplex subunit 10, mitochondrial	LLQYADALEHLLSTGQGVVLER	LLQYADALEHLLSTGQGVVLER	R	S	140	161		2.04E+08	1.91E+08	1.04E+08	1.79E+08	1.24E+08
XP_004743799.1	NADH dehydrogenase [ubiquinone] 1 alpha subcomplex subunit 10, mitochondrial	LQSWLYASR	LQSWLYASR	R	L	131	139		7.43E+07	5.66E+07	4.15E+07	5.49E+07	0
XP_004743799.1	NADH dehydrogenase [ubiquinone] 1 alpha subcomplex subunit 10, mitochondrial	TFLPEMSEK	TFLPEMSEK	K	C	244	252		9.84E+07	0	0	6.90E+07	0
XP_004743799.1	NADH dehydrogenase [ubiquinone] 1 alpha subcomplex subunit 10, mitochondrial	VVEDIEYLK	VVEDIEYLK	K	Y	269	277		0	0	0	0	0
XP_004743799.1	NADH dehydrogenase [ubiquinone] 1 alpha subcomplex subunit 10, mitochondrial	YDKGPWLEQDDR	YDKGPWLEQDDR	K	T	278	289		2.07E+08	1.52E+08	1.43E+08	1.64E+08	1.71E+08
XP_004743828.1	protein phosphatase 1 regulatory subunit 7 isoform X1	AIENIDTLTSLESLFLGK	AIENIDTLTSLESLFLGK	R	N	204	221		0	0	0	0	0
XP_004743828.1	protein phosphatase 1 regulatory subunit 7 isoform X1	IGKIEGFDVLK	IGKIEGFDVLK	R	K	92	102		5836437	0	0	0	0
XP_004743828.1	protein phosphatase 1 regulatory subunit 7 isoform X1	NLETVYLER	NLETVYLER	R	N	326	334		0	0	0	0	0
XP_004743839.2	septin-2	STLINSLFLTDLYPER	STLINSLFLTDLYPER	K	I	51	66		0	0	0	0	0
XP_004743865.1	D-2-hydroxyglutarate dehydrogenase, mitochondrial isoform X1	VISFNSVSGTLVCQAGCVLEELSR	VISFNSVSGTLVC[57.0215]QAGC[57.0215]VLEELSR	R	Y	213	236	13C(57.0215), 17C(57.0215)	0	0	0	0	0
XP_004743865.1	D-2-hydroxyglutarate dehydrogenase, mitochondrial isoform X1	LYDLVSDLR	LYDLVSDLR	R	A	468	476		0	0	0	0	0
XP_004743943.1	glycerol-3-phosphate dehydrogenase, mitochondrial isoform X1	LYDLVAGSNCLK	LYDLVAGSNC[57.0215]LK	K	S	179	190	10C(57.0215)	0	0	0	0	0
XP_004743943.1	glycerol-3-phosphate dehydrogenase, mitochondrial isoform X1	ANLLEIAPHLSAPLPIMLPIYK	ANLLEIAPHLSAPLPIM[15.9949]LPIYK	R	W	145	166	17M(15.9949)	0	0	0	0	0		M:15.9949@ANLLEIAPHLSAPLPIM(1.000)LPIYK;
XP_004743943.1	glycerol-3-phosphate dehydrogenase, mitochondrial isoform X1	CVINATGPFTDTVR	C[57.0215]VINATGPFTDTVR	K	K	285	298	1C(57.0215)	5.92E+07	0	5.76E+07	4.38E+07	0
XP_004743943.1	glycerol-3-phosphate dehydrogenase, mitochondrial isoform X1	SMAEDTINAAIK	SM[15.9949]AEDTINAAIK	R	A	442	453	2M(15.9949)	0	0	0	0	0		M:15.9949@SM(1.000)AEDTINAAIK;	M:15.9949@SM(1.000)AEDTINAAIK;
XP_004743943.1	glycerol-3-phosphate dehydrogenase, mitochondrial isoform X1	AIMKLDIEQYR	AIM[15.9949]KLDIEQYR	K	M	125	135	3M(15.9949)	5.48E+07	0	0	0	0	M:15.9949@AIM(1.000)KLDIEQYR;
XP_004743943.1	glycerol-3-phosphate dehydrogenase, mitochondrial isoform X1	EYACTAVDMISR	EYAC[57.0215]TAVDMISR	K	R	543	554	4C(57.0215)	0	0	6.03E+07	0	0
XP_004743943.1	glycerol-3-phosphate dehydrogenase, mitochondrial isoform X1	NYLSCDVEVR	NYLSC[57.0215]DVEVR	R	R	381	390	5C(57.0215)	1.61E+08	1.55E+08	1.03E+08	1.38E+08	8.11E+07
XP_004743943.1	glycerol-3-phosphate dehydrogenase, mitochondrial isoform X1	ALEHFPMLQK	ALEHFPM[15.9949]LQK	R	D	200	209	7M(15.9949)	0	0	0	0	0		M:15.9949@ALEHFPM(1.000)LQK;	M:15.9949@ALEHFPM(1.000)LQK;
XP_004743943.1	glycerol-3-phosphate dehydrogenase, mitochondrial isoform X1	KFLYYEMGYK	KFLYYEM[15.9949]GYK	R	S	597	606	7M(15.9949)	0	2.00E+07	0	0	0		M:15.9949@KFLYYEM(1.000)GYK;
XP_004743943.1	glycerol-3-phosphate dehydrogenase, mitochondrial isoform X1	ALEHFPMLQK	ALEHFPMLQK	R	D	200	209		2.02E+08	9.43E+07	9.13E+07	1.76E+08	0
XP_004743943.1	glycerol-3-phosphate dehydrogenase, mitochondrial isoform X1	ANLLEIAPHLSAPLPIMLPIYK	ANLLEIAPHLSAPLPIMLPIYK	R	W	145	166		0	2.05E+07	0	0	0
XP_004743943.1	glycerol-3-phosphate dehydrogenase, mitochondrial isoform X1	DKLVGAIVYYDGQHNDAR	DKLVGAIVYYDGQHNDAR	K	M	210	227		8.80E+07	9.04E+07	2.53E+07	9.49E+07	0
XP_004743943.1	glycerol-3-phosphate dehydrogenase, mitochondrial isoform X1	DWSPTLYIR	DWSPTLYIR	K	L	474	482		3.24E+07	0	0	0	0
XP_004743943.1	glycerol-3-phosphate dehydrogenase, mitochondrial isoform X1	ELNWDDFKKEEELETAR	ELNWDDFKKEEELETAR	R	K	580	596		2.57E+08	2.54E+08	2.13E+08	2.23E+08	6.19E+07
XP_004743943.1	glycerol-3-phosphate dehydrogenase, mitochondrial isoform X1	FLYYEMGYK	FLYYEMGYK	K	S	598	606		0	3.77E+07	0	4.60E+07	0
XP_004743943.1	glycerol-3-phosphate dehydrogenase, mitochondrial isoform X1	GFITIVDVQR	GFITIVDVQR	K	V	641	650		2.93E+08	2.95E+08	1.37E+08	1.71E+08	1.29E+08
XP_004743943.1	glycerol-3-phosphate dehydrogenase, mitochondrial isoform X1	IVELMGR	IVELMGR	R	E	573	579		1.72E+08	1.13E+08	1.02E+08	1.58E+08	8.66E+07
XP_004743943.1	glycerol-3-phosphate dehydrogenase, mitochondrial isoform X1	KFLYYEMGYK	KFLYYEMGYK	R	S	597	606		0	3.14E+07	3.67E+07	6.37E+07	3.76E+07
XP_004743943.1	glycerol-3-phosphate dehydrogenase, mitochondrial isoform X1	LAFLNVQAAEEALPR	LAFLNVQAAEEALPR	R	I	558	572		1.72E+08	7.41E+07	0	0	0
XP_004743943.1	glycerol-3-phosphate dehydrogenase, mitochondrial isoform X1	LDIEQYR	LDIEQYR	K	M	129	135		1.57E+08	1.84E+08	0	1.12E+08	0
XP_004743943.1	glycerol-3-phosphate dehydrogenase, mitochondrial isoform X1	LIHGGVR	LIHGGVR	K	Y	114	120		4.78E+07	0	0	0	0
XP_004743943.1	glycerol-3-phosphate dehydrogenase, mitochondrial isoform X1	LVGAIVYYDGQHNDAR	LVGAIVYYDGQHNDAR	K	M	212	227		0	0	7.53E+07	0	0
XP_004743943.1	glycerol-3-phosphate dehydrogenase, mitochondrial isoform X1	LVQDYGLESEVAQHLAATYGDK	LVQDYGLESEVAQHLAATYGDK	R	A	483	504		2.11E+08	2.38E+08	0	2.09E+08	2.14E+08
XP_004743943.1	glycerol-3-phosphate dehydrogenase, mitochondrial isoform X1	LVQDYGLESEVAQHLAATYGDKAFEVAK	LVQDYGLESEVAQHLAATYGDKAFEVAK	R	M	483	510		0	0	0	0	0
XP_004743943.1	glycerol-3-phosphate dehydrogenase, mitochondrial isoform X1	LVSEFPYIEAEVK	LVSEFPYIEAEVK	R	Y	526	538		1.96E+08	1.63E+08	0	1.70E+08	0
XP_004743943.1	glycerol-3-phosphate dehydrogenase, mitochondrial isoform X1	MNLAIALTAAR	MNLAIALTAAR	R	Y	228	238		9.55E+07	8.69E+07	7.82E+07	0	4.75E+07
XP_004743943.1	glycerol-3-phosphate dehydrogenase, mitochondrial isoform X1	MTIAGTTDTPTDVTHHPIPSEEDINFILNEVR	MTIAGTTDTPTDVTHHPIPSEEDINFILNEVR	K	N	349	380		1.44E+08	0	0	0	0
XP_004743943.1	glycerol-3-phosphate dehydrogenase, mitochondrial isoform X1	NGQVELNEFLQLMSAIQK	NGQVELNEFLQLMSAIQK	K	G	676	693		0	0	0	0	0
XP_004743943.1	glycerol-3-phosphate dehydrogenase, mitochondrial isoform X1	NHVVDISESGLITIAGGK	NHVVDISESGLITIAGGK	R	W	419	436		8.37E+07	0	0	1.02E+08	2.34E+08
XP_004743943.1	glycerol-3-phosphate dehydrogenase, mitochondrial isoform X1	RGDVLAAWSGIR	RGDVLAAWSGIR	R	P	391	402		0	0	0	0	0
XP_004743943.1	glycerol-3-phosphate dehydrogenase, mitochondrial isoform X1	RGDVLAAWSGIRPLVTDPK	RGDVLAAWSGIRPLVTDPK	R	S	391	409		3.11E+08	2.28E+08	7.75E+07	2.59E+08	0
XP_004743943.1	glycerol-3-phosphate dehydrogenase, mitochondrial isoform X1	RVPIPVDR	RVPIPVDR	R	S	715	722		1.33E+08	1.32E+08	1.27E+08	1.15E+08	7.22E+07
XP_004743943.1	glycerol-3-phosphate dehydrogenase, mitochondrial isoform X1	RWPIVGVR	RWPIVGVR	K	L	518	525		0	0	0	0	0
XP_004743943.1	glycerol-3-phosphate dehydrogenase, mitochondrial isoform X1	SEISLLPSDIDRYK	SEISLLPSDIDRYK	R	K	616	629		9.99E+07	0	8.52E+07	6.83E+07	1.55E+07
XP_004743943.1	glycerol-3-phosphate dehydrogenase, mitochondrial isoform X1	SEQLTDRSEISLLPSDIDR	SEQLTDRSEISLLPSDIDR	R	Y	609	627		0	0	0	4.98E+07	0
XP_004743943.1	glycerol-3-phosphate dehydrogenase, mitochondrial isoform X1	SMAEDTINAAIK	SMAEDTINAAIK	R	A	442	453		0	0	0	5.90E+07	0
XP_004743943.1	glycerol-3-phosphate dehydrogenase, mitochondrial isoform X1	SSYVLSK	SSYVLSK	K	S	191	197		3.20E+07	0	5.80E+07	5.88E+07	2.33E+07
XP_004743943.1	glycerol-3-phosphate dehydrogenase, mitochondrial isoform X1	TAEENLDR	TAEENLDR	K	R	707	714		3.63E+07	0	0	0	0
XP_004743943.1	glycerol-3-phosphate dehydrogenase, mitochondrial isoform X1	TALVERDDFSSGTSSR	TALVERDDFSSGTSSR	K	S	95	110		3.63E+07	1.95E+07	0	6.13E+08	1.52E+09
XP_004743943.1	glycerol-3-phosphate dehydrogenase, mitochondrial isoform X1	TVGLFLQGGKDWSPTLYIR	TVGLFLQGGKDWSPTLYIR	R	L	464	482		0	0	0	0	0
XP_004743943.1	glycerol-3-phosphate dehydrogenase, mitochondrial isoform X1	VIFFLPWQK	VIFFLPWQK	R	M	340	348		1.66E+08	1.78E+08	1.65E+08	1.68E+08	1.07E+08
XP_004743943.1	glycerol-3-phosphate dehydrogenase, mitochondrial isoform X1	VLESINVQMDENTLHEILNEVDLNK	VLESINVQMDENTLHEILNEVDLNK	R	N	651	675		0	0	0	0	0
XP_004743943.1	glycerol-3-phosphate dehydrogenase, mitochondrial isoform X1	VPIPVDR	VPIPVDR	R	S	716	722		0	0	0	0	0
XP_004743943.1	glycerol-3-phosphate dehydrogenase, mitochondrial isoform X1	WPIVGVR	WPIVGVR	R	L	519	525		8.33E+07	1.21E+08	0	9.34E+07	0
XP_004743943.1	glycerol-3-phosphate dehydrogenase, mitochondrial isoform X1	YGAATANYMEVVSLLK	YGAATANYMEVVSLLK	R	K	239	254		8.63E+07	0	0	0	0
XP_004743943.1	glycerol-3-phosphate dehydrogenase, mitochondrial isoform X1	YGAATANYMEVVSLLKK	YGAATANYMEVVSLLKK	R	T	239	255		0	0	0	0	0
XP_004743998.1	26S proteasome non-ATPase regulatory subunit 14	AGVPMEVMGLMLGEFVDDYTVR	AGVPMEVMGLMLGEFVDDYTVR	R	V	47	68		0	0	0	3653727	0
XP_004743998.1	26S proteasome non-ATPase regulatory subunit 14	AVAVVVDPIQSVK	AVAVVVDPIQSVK	R	G	140	152		0	0	0	0	0
XP_004743998.1	26S proteasome non-ATPase regulatory subunit 14	VVIDAFR	VVIDAFR	K	L	155	161		2.32E+07	1.03E+08	1.20E+08	8.77E+07	1.01E+08
XP_004744128.2	calcium-binding mitochondrial carrier protein Aralar1 isoform X2	IAPLAEGALPYNLAELQR	IAPLAEGALPYNLAELQR	R	Q	201	218		0	0	0	0	0
XP_004744128.2	calcium-binding mitochondrial carrier protein Aralar1 isoform X2	LTVNDFVR	LTVNDFVR	K	D	316	323		0	0	0	0	0
XP_004744152.2	coiled-coil domain-containing protein 173	ADQIFQEHEKEK	ADQIFQEHEKEK	K	K	403	414		0	0	0	0	0
XP_004744152.2	coiled-coil domain-containing protein 173	EVIELESESTNK	EVIELESESTNK	R	Y	471	482		3.67E+07	2.88E+07	0	2.93E+07	0
XP_004744152.2	coiled-coil domain-containing protein 173	HWTNTYAGMK	HWTNTYAGMK	K	E	86	95		0	0	0	0	0
XP_004744152.2	coiled-coil domain-containing protein 173	QAELEYYR	QAELEYYR	K	L	445	452		0	0	0	0	0
XP_004744152.2	coiled-coil domain-containing protein 173	YIYPLVK	YIYPLVK	K	A	483	489		1.59E+07	0	0	0	0
XP_004744160.1	vacuolar protein sorting-associated protein 35	ILVGTNLVR	ILVGTNLVR	R	L	218	226		0	0	0	0	0
XP_004744160.1	vacuolar protein sorting-associated protein 35	IREDLPNLESSEETEQINK	IREDLPNLESSEETEQINK	K	H	750	768		0	0	0	0	0
XP_004744172.1	dnaJ homolog subfamily A member 2	GEGMPQYR	GEGM[15.9949]PQYR	R	N	314	321	4M(15.9949)	0	0	0	0	0		M:15.9949@GEGM(1.000)PQYR;
XP_004744172.1	dnaJ homolog subfamily A member 2	VIEPGCVR	VIEPGC[57.0215]VR	K	V	303	310	6C(57.0215)	0	0	0	0	0
XP_004744172.1	dnaJ homolog subfamily A member 2	DGNDLHMTYK	DGNDLHMTYK	R	I	263	272		0	0	0	0	0
XP_004744257.1	calpain small subunit 2	TDGFSLDTCR	TDGFSLDTC[57.0215]R	K	S	144	153	9C(57.0215)	0	0	0	0	0
XP_004744260.1	liver carboxylesterase 1	ATTSAVLVHCLR	ATTSAVLVHC[57.0215]LR	K	Q	276	287	10C(57.0215)	3.40E+07	8.13E+07	4.20E+07	0	0
XP_004744260.1	liver carboxylesterase 1	ETAQQIAVFAGCK	ETAQQIAVFAGC[57.0215]K	K	A	263	275	12C(57.0215)	0	0	0	0	0
XP_004744260.1	liver carboxylesterase 1	FFALDMFGDPR	FFALDM[15.9949]FGDPR	K	E	303	313	6M(15.9949)	8.28E+07	1.22E+08	0	0	0	M:15.9949@FFALDM(1.000)FGDPR;	M:15.9949@FFALDM(1.000)FGDPR;		M:15.9949@FFALDM(1.000)FGDPR;
XP_004744260.1	liver carboxylesterase 1	YHPSFSSDMKPK	YHPSFSSDM[15.9949]KPK	R	T	450	461	9M(15.9949)	2.01E+07	3.16E+07	0	0	0		M:15.9949@YHPSFSSDM(1.000)KPK;
XP_004744260.1	liver carboxylesterase 1	AISESGVALTAALVR	AISESGVALTAALVR	R	K	244	258		5.96E+07	1.31E+08	0	9.07E+07	0
XP_004744260.1	liver carboxylesterase 1	DLFLDMIADLVFGVPSVTVAR	DLFLDMIADLVFGVPSVTVAR	K	H	414	434		0	0	0	0	0
XP_004744260.1	liver carboxylesterase 1	EGYLQIGATTQPAEK	EGYLQIGATTQPAEK	K	L	523	537		6.33E+07	9.66E+07	4.39E+07	7.97E+07	3.45E+07
XP_004744260.1	liver carboxylesterase 1	ESHPFLPTVVDGVLLPK	ESHPFLPTVVDGVLLPK	R	M	314	330		1.08E+08	1.61E+08	0	0	0
XP_004744260.1	liver carboxylesterase 1	FAPPQPAEPWNYVK	FAPPQPAEPWNYVK	R	N	66	79		1.26E+08	0	0	1.57E+08	0
XP_004744260.1	liver carboxylesterase 1	FFALDMFGDPR	FFALDMFGDPR	K	E	303	313		3.63E+07	5.44E+07	0	6.53E+07	0
XP_004744260.1	liver carboxylesterase 1	GGASEEEIGLSK	GGASEEEIGLSK	K	M	482	493		5.53E+07	9.62E+07	0	7.13E+07	3.21E+07
XP_004744260.1	liver carboxylesterase 1	GLPSWPAYDQK	GLPSWPAYDQK	K	E	512	522		1.27E+08	1.24E+08	0	0	0
XP_004744260.1	liver carboxylesterase 1	GNWGHLDQLAALR	GNWGHLDQLAALR	R	W	188	200		6.35E+07	2.50E+08	8.02E+07	2.36E+08	0
XP_004744260.1	liver carboxylesterase 1	HEFGWLLPMMMGYPLSEGK	HEFGWLLPMMMGYPLSEGK	K	L	353	371		0	0	0	0	0
XP_004744260.1	liver carboxylesterase 1	LKDEEVDFWTELLAK	LKDEEVDFWTELLAK	K	G	538	552		6.14E+07	5.92E+07	0	5.30E+07	7.69E+07
XP_004744260.1	liver carboxylesterase 1	MPEEILAEK	MPEEILAEK	K	K	331	339		5.64E+07	0	0	6.39E+07	0
XP_004744260.1	liver carboxylesterase 1	MPEEILAEKK	MPEEILAEKK	K	F	331	340		6.21E+07	1.06E+08	4.28E+07	8.10E+07	0
XP_004744260.1	liver carboxylesterase 1	QKTEDELLETSLK	QKTEDELLETSLK	R	L	288	300		3.77E+07	6.84E+07	1.89E+07	6.85E+07	0
XP_004744260.1	liver carboxylesterase 1	TAASLLWR	TAASLLWR	K	S	376	383		8.76E+07	0	0	9.41E+07	0
XP_004744260.1	liver carboxylesterase 1	TVEGDHGDELFSVFGAPFLK	TVEGDHGDELFSVFGAPFLK	K	G	462	481		9.81E+07	1.39E+08	5.70E+07	1.29E+08	0
XP_004744260.1	liver carboxylesterase 1	YHPSFSSDMKPK	YHPSFSSDMKPK	R	T	450	461		0	0	0	4.49E+07	0
XP_004744260.1	liver carboxylesterase 1	YLGGTDDPAQKK	YLGGTDDPAQKK	K	D	402	413		1.83E+07	0	0	0	0
XP_004744260.1	liver carboxylesterase 1	YVSLEGFAQPVAVFLGVPFARPPLGSLR	YVSLEGFAQPVAVFLGVPFARPPLGSLR	K	F	38	65		0	0	0	0	0
XP_004744261.1	carboxylesterase 5A isoform X1	VHYPKLEVSEDCLYLNIYAPAHANK	VHYPKLEVSEDC[57.0215]LYLNIYAPAHANK	K	G	110	134	12C(57.0215)	0	2.36E+08	1.47E+08	1.59E+08	2.13E+08
XP_004744261.1	carboxylesterase 5A isoform X1	ICGSNAMDSEALLQCLR	IC[57.0215]GSNAMDSEALLQC[57.0215]LR	R	A	277	293	15C(57.0215), 2C(57.0215)	0	4.22E+08	6.76E+08	5.28E+08	5.28E+08
XP_004744261.1	carboxylesterase 5A isoform X1	ICGSNAMDSEALLQCLR	IC[57.0215]GSNAM[15.9949]DSEALLQC[57.0215]LR	R	A	277	293	15C(57.0215), 2C(57.0215), 7M(15.9949)	1.01E+08	4.92E+08	4.40E+08	1.13E+08	4.27E+07	M:15.9949@ICGSNAM(1.000)DSEALLQCLR;	M:15.9949@ICGSNAM(1.000)DSEALLQCLR;	M:15.9949@ICGSNAM(1.000)DSEALLQCLR;	M:15.9949@ICGSNAM(1.000)DSEALLQCLR;	M:15.9949@ICGSNAM(1.000)DSEALLQCLR;
XP_004744261.1	carboxylesterase 5A isoform X1	DAGAPVYFYEFQHGPQCLK	DAGAPVYFYEFQHGPQC[57.0215]LK	R	D	425	443	17C(57.0215)	2.46E+08	1.09E+09	1.29E+09	8.02E+08	1.06E+09
XP_004744261.1	carboxylesterase 5A isoform X1	DAGAPVYFYEFQHGPQCLKDR	DAGAPVYFYEFQHGPQC[57.0215]LKDR	R	R	425	445	17C(57.0215)	0	0	8.50E+07	0	0
XP_004744261.1	carboxylesterase 5A isoform X1	LCLQNSEWLLSDQHFLK	LC[57.0215]LQNSEWLLSDQHFLK	K	V	93	109	2C(57.0215)	1.84E+08	9.37E+08	1.35E+09	7.91E+08	9.02E+08
XP_004744261.1	carboxylesterase 5A isoform X1	AIMESGVAIIPFLR	AIM[15.9949]ESGVAIIPFLR	R	A	248	261	3M(15.9949)	0	8.49E+07	8.53E+07	0	0	M:15.9949@AIM(1.000)ESGVAIIPFLR;	M:15.9949@AIM(1.000)ESGVAIIPFLR;	M:15.9949@AIM(1.000)ESGVAIIPFLR;
XP_004744261.1	carboxylesterase 5A isoform X1	GDVVMFEGATEK	GDVVM[15.9949]FEGATEK	K	E	469	480	5M(15.9949)	0	5.98E+07	0	0	0		M:15.9949@GDVVM(1.000)FEGATEK;
XP_004744261.1	carboxylesterase 5A isoform X1	GDVVMFEGATEKEK	GDVVM[15.9949]FEGATEKEK	K	L	469	482	5M(15.9949)	1.87E+07	1.19E+08	5.66E+07	2.64E+07	4.18E+07	M:15.9949@GDVVM(1.000)FEGATEKEK;	M:15.9949@GDVVM(1.000)FEGATEKEK;	M:15.9949@GDVVM(1.000)FEGATEKEK;	M:15.9949@GDVVM(1.000)FEGATEKEK;	M:15.9949@GDVVM(1.000)FEGATEKEK;
XP_004744261.1	carboxylesterase 5A isoform X1	LEVSEDCLYLNIYAPAHANK	LEVSEDC[57.0215]LYLNIYAPAHANK	K	G	115	134	7C(57.0215)	0	0	0	0	5.36E+08
XP_004744261.1	carboxylesterase 5A isoform X1	ADHSDEIR	ADHSDEIR	K	F	452	459		3.94E+07	0	1.66E+08	6.34E+07	0
XP_004744261.1	carboxylesterase 5A isoform X1	AIMESGVAIIPFLR	AIMESGVAIIPFLR	R	A	248	261		0	3.72E+08	3.53E+08	2.66E+08	3.83E+08
XP_004744261.1	carboxylesterase 5A isoform X1	AIMESGVAIIPFLRAPDDERNEDLQVVAR	AIMESGVAIIPFLRAPDDERNEDLQVVAR	R	I	248	276		0	0	0	0	0
XP_004744261.1	carboxylesterase 5A isoform X1	AKSPTELLDINK	AKSPTELLDINK	R	K	294	305		0	0	1.46E+07	0	0
XP_004744261.1	carboxylesterase 5A isoform X1	AKSPTELLDINKK	AKSPTELLDINKK	R	T	294	306		4.50E+08	1.39E+09	1.72E+09	9.63E+08	1.41E+09
XP_004744261.1	carboxylesterase 5A isoform X1	APDDERNEDLQVVAR	APDDERNEDLQVVAR	R	I	262	276		2.42E+08	9.69E+08	1.17E+09	7.33E+08	9.09E+08
XP_004744261.1	carboxylesterase 5A isoform X1	DATSYPK	DATSYPK	R	L	86	92		3.66E+07	0	1.41E+08	0	2.33E+08
XP_004744261.1	carboxylesterase 5A isoform X1	DSFLDLLGDVFFVVPGLVTAR	DSFLDLLGDVFFVVPGLVTAR	R	Y	401	421		0	0	0	0	0
XP_004744261.1	carboxylesterase 5A isoform X1	FVFGGAFLK	FVFGGAFLK	R	G	460	468		2.18E+08	1.20E+09	9.65E+08	5.83E+08	8.23E+08
XP_004744261.1	carboxylesterase 5A isoform X1	FVFGGAFLKGDVVMFEGATEKEK	FVFGGAFLKGDVVMFEGATEKEK	R	L	460	482		0	0	0	1.14E+08	0
XP_004744261.1	carboxylesterase 5A isoform X1	GDVVMFEGATEKEK	GDVVMFEGATEKEK	K	L	469	482		1.20E+08	5.96E+08	8.08E+08	4.87E+08	6.12E+08
XP_004744261.1	carboxylesterase 5A isoform X1	HSPAEIR	HSPAEIR	K	D	394	400		0	1.30E+08	2.34E+08	0	0
XP_004744261.1	carboxylesterase 5A isoform X1	IPNQYLYLVADQYFSNK	IPNQYLYLVADQYFSNK	R	H	377	393		0	1.27E+08	0	9.98E+07	3.18E+08
XP_004744261.1	carboxylesterase 5A isoform X1	KPKPALPWNDFR	KPKPALPWNDFR	K	D	74	85		0	3.15E+08	2.87E+08	1.76E+08	0
XP_004744261.1	carboxylesterase 5A isoform X1	NEDLQVVAR	NEDLQVVAR	R	I	268	276		4.36E+07	0	0	3.16E+07	3.01E+07
XP_004744261.1	carboxylesterase 5A isoform X1	PALPWNDFR	PALPWNDFR	K	D	77	85		1.46E+08	5.41E+08	8.13E+08	3.95E+08	5.21E+08
XP_004744261.1	carboxylesterase 5A isoform X1	SLALHLLHTVLR	SLALHLLHTVLR	K	I	365	376		6.84E+07	5.49E+08	1.32E+09	4.18E+08	5.70E+08
XP_004744261.1	carboxylesterase 5A isoform X1	SPTELLDINK	SPTELLDINK	K	K	296	305		0	0	0	0	0
XP_004744261.1	carboxylesterase 5A isoform X1	SPTELLDINKK	SPTELLDINKK	K	T	296	306		1.19E+08	2.60E+08	1.65E+09	9.57E+08	1.44E+09
XP_004744261.1	carboxylesterase 5A isoform X1	SVTLFGESAGAISVSSLILSPMANGLFHR	SVTLFGESAGAISVSSLILSPMANGLFHR	R	A	219	247		0	0	0	0	0
XP_004744261.1	carboxylesterase 5A isoform X1	TGDPNGEGLPLWPAYSQSEQYLK	TGDPNGEGLPLWPAYSQSEQYLK	R	L	498	520		0	0	0	0	0
XP_004744261.1	carboxylesterase 5A isoform X1	VVDGFFFPDEPLDLLTEK	VVDGFFFPDEPLDLLTEK	R	T	313	330		4.93E+08	1.55E+09	1.45E+09	2.22E+08	1.19E+09
XP_004744261.1	carboxylesterase 5A isoform X1	YWANFAR	YWANFAR	R	T	491	497		2.76E+08	3.17E+08	3.51E+08	2.49E+08	5.97E+08
XP_004744274.1	nuclear pore complex protein Nup93 isoform X1	CVSELVIESR	C[57.0215]VSELVIESR	R	E	569	578	1C(57.0215)	0	0	0	4.57E+07	0
XP_004744274.1	nuclear pore complex protein Nup93 isoform X1	GLDISHISQR	GLDISHISQR	R	L	68	77		0	0	0	1.12E+07	0
XP_004744274.1	nuclear pore complex protein Nup93 isoform X1	LVPLNQESVEER	LVPLNQESVEER	K	V	719	730		4.10E+07	0	0	0	0
XP_004744317.1	dynein regulatory complex subunit 7 isoform X1	DTIDISKLPLSYR	DTIDISKLPLSYR	K	S	68	80		0	0	0	0	0
XP_004744317.1	dynein regulatory complex subunit 7 isoform X1	VFLIPEER	VFLIPEER	R	I	603	610		0	0	0	0	0
XP_004744325.1	testis, prostate and placenta-expressed protein	YCLNQNPSLDR	YC[57.0215]LNQNPSLDR	R	Y	175	185	2C(57.0215)	0	7.48E+07	0	0	0
XP_004744325.1	testis, prostate and placenta-expressed protein	ACLSDEHCR	AC[57.0215]LSDEHC[57.0215]R	K	C	59	67	2C(57.0215), 8C(57.0215)	0	0	0	0	0
XP_004744325.1	testis, prostate and placenta-expressed protein	VDWPCFTHAIEDWSR	VDWPC[57.0215]FTHAIEDWSR	R	F	123	137	5C(57.0215)	0	0	0	0	0
XP_004744325.1	testis, prostate and placenta-expressed protein	FGSIYSR	FGSIYSR	R	V	202	208		0	0	0	0	0
XP_004744325.1	testis, prostate and placenta-expressed protein	IIDLVPWDDGSTHVYASPAILLPVER	IIDLVPWDDGSTHVYASPAILLPVER	R	Q	4	29		5.41E+07	4.11E+07	0	5.83E+07	0
XP_004744325.1	testis, prostate and placenta-expressed protein	LVPIVPGIER	LVPIVPGIER	K	V	113	122		1.14E+08	2.07E+08	1.14E+08	1.27E+08	7.37E+07
XP_004744325.1	testis, prostate and placenta-expressed protein	QQLYHPALPSLR	QQLYHPALPSLR	K	R	39	50		8.84E+07	6.45E+07	9.02E+07	1.19E+08	0
XP_004744325.1	testis, prostate and placenta-expressed protein	VESFSGYAVR	VESFSGYAVR	R	Y	154	163		0	0	0	0	0
XP_004744325.1	testis, prostate and placenta-expressed protein	VNYLTPWH	VNYLTPWH	R	-	209	216		5.12E+07	1.04E+08	6.98E+07	8.56E+07	0
XP_004744325.1	testis, prostate and placenta-expressed protein	YGQKPLPFDSLNAFR	YGQKPLPFDSLNAFR	R	R	186	200		0	2.52E+08	0	0	0
XP_004744325.1	testis, prostate and placenta-expressed protein	YLKPEVTQNWR	YLKPEVTQNWR	R	Y	164	174		7.77E+07	1.11E+08	1.01E+08	1.16E+08	0
XP_004744333.1	cilia- and flagella-associated protein 20 isoform X1	ITDNDIQSLVLEIEGTNVSTTYITCPADPK	ITDNDIQSLVLEIEGTNVSTTYITC[57.0215]PADPK	R	K	37	66	25C(57.0215)	0	0	0	0	0
XP_004744333.1	cilia- and flagella-associated protein 20 isoform X1	VKPFICTMPMR	VKPFIC[57.0215]TMPMR	R	L	114	124	6C(57.0215)	0	1.98E+07	5.17E+07	1.15E+08	0
XP_004744333.1	cilia- and flagella-associated protein 20 isoform X1	VQIHANCR	VQIHANC[57.0215]R	R	I	154	161	7C(57.0215)	0	0	0	1.81E+07	0
XP_004744333.1	cilia- and flagella-associated protein 20 isoform X1	ASNYQSTTR	ASNYQSTTR	R	V	105	113		0	0	0	0	0
XP_004744333.1	cilia- and flagella-associated protein 20 isoform X1	AYGTNYIETLR	AYGTNYIETLR	R	V	143	153		0	0	0	0	0
XP_004744333.1	cilia- and flagella-associated protein 20 isoform X1	LDDGWNQIQFNLSDFTR	LDDGWNQIQFNLSDFTR	R	R	125	141		1.53E+07	1.81E+07	0	2.13E+07	0
XP_004744333.1	cilia- and flagella-associated protein 20 isoform X1	LYLPVQNK	LYLPVQNK	K	A	183	190		0	1.61E+08	1.56E+08	1.23E+08	7.49E+07
XP_004744333.1	cilia- and flagella-associated protein 20 isoform X1	LYSEDELPAEFK	LYSEDELPAEFK	R	L	171	182		2.64E+08	5.04E+08	0	2.69E+08	2.10E+08
XP_004744333.1	cilia- and flagella-associated protein 20 isoform X1	NTFQSGFLSILYSIGSKPLQIWDKK	NTFQSGFLSILYSIGSKPLQIWDKK	K	V	4	28		0	0	1.17E+07	9604720	0
XP_004744333.1	cilia- and flagella-associated protein 20 isoform X1	RAYGTNYIETLR	RAYGTNYIETLR	R	V	142	153		0	0	2.49E+07	4.38E+07	0
XP_004744333.1	cilia- and flagella-associated protein 20 isoform X1	RVYFSDR	RVYFSDR	R	L	164	170		0	0	2.81E+07	0	0
XP_004744365.1	CKLF-like MARVEL transmembrane domain-containing protein 2	AGEKPPEK	AGEKPPEK	K	A	216	223		0	0	0	0	0
XP_004744365.1	CKLF-like MARVEL transmembrane domain-containing protein 2	AGEKPPEKAPEK	AGEKPPEKAPEK	K	A	224	235		4.37E+07	3.61E+07	7.54E+07	5.02E+07	9.73E+07
XP_004744365.1	CKLF-like MARVEL transmembrane domain-containing protein 2	NVLIPPPPR	NVLIPPPPR	R	E	195	203		3.41E+08	0	3.95E+08	2.72E+08	3.83E+08
XP_004744365.1	CKLF-like MARVEL transmembrane domain-containing protein 2	SVQPQDEVGTR	SVQPQDEVGTR	K	K	39	49		8.62E+07	0	1.11E+08	8.21E+07	1.82E+08
XP_004744366.1	chemokine-like factor isoform X3	MMPTLKPK	n[42.0106]MMPTLKPK	-	H	1	8	N-term(42.0106)	0	0	6.68E+07	7.90E+07	9.79E+07
XP_004744366.1	chemokine-like factor isoform X3	KLLFNPSGPYQK	KLLFNPSGPYQK	R	K	130	141		0	4.45E+07	4.45E+07	2.28E+07	5.36E+07
XP_004744366.1	chemokine-like factor isoform X3	LLFNPSGPYQK	LLFNPSGPYQK	K	K	131	141		3.92E+07	0	0	4.16E+07	7.77E+07
XP_004744528.3	dipeptidase 3	GLEDVSTYPVLIEELLIR	GLEDVSTYPVLIEELLIR	R	G	371	388		0	0	1.46E+07	0	0
XP_004744544.1	dipeptidase 2 isoform X1	LTLEQIDLIHR	LTLEQIDLIHR	R	M	141	151		1.60E+07	5.67E+07	0	2.50E+07	0
XP_004744586.1	cadherin-1	VSFEGCTGRPGTAYNADDTR	VSFEGC[57.0215]TGRPGTAYNADDTR	R	F	55	74	6C(57.0215)	0	5.15E+07	1.32E+08	3.69E+07	4.48E+07
XP_004744586.1	cadherin-1	FKVNADGVVTVK	FKVNADGVVTVK	R	R	75	86		0	1.79E+07	4.69E+07	0	0
XP_004744586.1	cadherin-1	VNADGVVTVK	VNADGVVTVK	K	R	77	86		0	0	9.11E+07	2.42E+07	2.39E+07
XP_004744600.1	cytochrome b5 type B isoform X1	ATVEASDSDGKR	n[42.0106]ATVEASDSDGKR	M	Q	2	13	N-term(42.0106)	0	0	0	2.57E+07	0
XP_004744600.1	cytochrome b5 type B isoform X1	EIWLVIHGR	EIWLVIHGR	K	V	36	44		2.31E+07	3.00E+07	3.72E+07	3.31E+07	0
XP_004744600.1	cytochrome b5 type B isoform X1	QGVENSVTYYR	QGVENSVTYYR	R	L	14	24		2.00E+07	0	0	0	1.21E+07
XP_004744617.1	26S proteasome non-ATPase regulatory subunit 7	IVGWYHTGPK	IVGWYHTGPK	R	L	91	100		2.35E+07	0	0	2.91E+07	0
XP_004744617.1	26S proteasome non-ATPase regulatory subunit 7	NDIAINELMK	NDIAINELMK	K	R	104	113		0	0	0	0	0
XP_004744617.1	26S proteasome non-ATPase regulatory subunit 7	PELAVQK	PELAVQK	M	V	2	8		0	0	0	0	0
XP_004744628.1	haptoglobin	VMPICLPSKDYAQVGR	VMPIC[57.0215]LPSKDYAQVGR	R	V	203	218	5C(57.0215)	1.62E+07	0	0	0	0
XP_004744628.1	haptoglobin	VDIGLIK	VDIGLIK	K	L	186	192		2.58E+07	0	0	0	0
XP_004744628.1	haptoglobin	VVLHPDYSK	VVLHPDYSK	K	V	177	185		0	0	0	0	0
XP_004744680.1	beta-actin-like protein 2 isoform X1	KDLYANIVLSGGSTMYPGIADR	KDLYANIVLSGGSTMYPGIADR	R	M	292	313		0	0	0	0	0
XP_004744680.1	beta-actin-like protein 2 isoform X1	VAPDEHPILLTEAPLNPK	VAPDEHPILLTEAPLNPK	R	I	97	114		6.00E+09	0	0	3.12E+09	2.84E+09
XP_004744710.1	phospholipid phosphatase 1 isoform X1	AIGTFLFGAAASQSLTDIAK	AIGTFLFGAAASQSLTDIAK	K	Y	102	121		4.12E+07	3.66E+07	6.24E+07	4.32E+07	1.25E+08
XP_004744710.1	phospholipid phosphatase 1 isoform X1	KEEDSHTTLHETPTTGNHFR	KEEDSHTTLHETPTTGNHFR	R	N	261	280		0	0	0	0	0
XP_004744710.1	phospholipid phosphatase 1 isoform X1	NNYIATIYK	NNYIATIYK	R	A	93	101		0	0	0	5.72E+07	0
XP_004744716.3	double-headed protease inhibitor, submandibular gland	YNSKGSAFACPR	YNSKGSAFAC[57.0215]PR	K	H	58	69	10C(57.0215)	3.40E+07	3.73E+07	9.45E+07	8.08E+07	7.96E+07
XP_004744716.3	double-headed protease inhibitor, submandibular gland	TYSNECMLCMLTQNK	TYSNEC[57.0215]M[15.9949]LC[57.0215]M[15.9949]LTQNK	R	G	81	95	10M(15.9949), 6C(57.0215), 7M(15.9949), 9C(57.0215)	3.52E+09	1.08E+10	1.01E+10	1.68E+09	1.66E+09	M:15.9949@TYSNECM(1.000)LCM(1.000)LTQNK;	M:15.9949@TYSNECM(1.000)LCM(1.000)LTQNK;	M:15.9949@TYSNECM(1.000)LCM(1.000)LTQNK;	M:15.9949@TYSNECM(1.000)LCM(1.000)LTQNK;	M:15.9949@TYSNECM(1.000)LCM(1.000)LTQNK;
XP_004744716.3	double-headed protease inhibitor, submandibular gland	TYSNECMLCMLTQNKGFPVR	TYSNEC[57.0215]M[15.9949]LC[57.0215]M[15.9949]LTQNKGFPVR	R	I	81	100	10M(15.9949), 6C(57.0215), 7M(15.9949), 9C(57.0215)	2.95E+08	3.63E+08	3.76E+08	4.93E+07	0	M:15.9949@TYSNECM(1.000)LCM(1.000)LTQNKGFPVR;	M:15.9949@TYSNECM(1.000)LCM(1.000)LTQNKGFPVR;	M:15.9949@TYSNECM(1.000)LCM(1.000)LTQNKGFPVR;	M:15.9949@TYSNECM(1.000)LCM(1.000)LTQNKGFPVR;
XP_004744716.3	double-headed protease inhibitor, submandibular gland	TYSNECMLCMLTQNK	TYSNEC[57.0215]MLC[57.0215]M[15.9949]LTQNK	R	G	81	95	10M(15.9949), 6C(57.0215), 9C(57.0215)	6.92E+09	1.55E+10	1.90E+10	5.54E+09	9.77E+09	M:15.9949@TYSNECM(0.033)LCM(0.967)LTQNK;	M:15.9949@TYSNECM(0.043)LCM(0.957)LTQNK;	M:15.9949@TYSNECM(0.033)LCM(0.967)LTQNK;	M:15.9949@TYSNECM(0.042)LCM(0.958)LTQNK;	M:15.9949@TYSNECM(0.055)LCM(0.945)LTQNK;
XP_004744716.3	double-headed protease inhibitor, submandibular gland	TYSNECMLCMLTQNKGFPVR	TYSNEC[57.0215]MLC[57.0215]M[15.9949]LTQNKGFPVR	R	I	81	100	10M(15.9949), 6C(57.0215), 9C(57.0215)	0	4.77E+08	0	0	0	M:15.9949@TYSNECM(0.034)LCM(0.966)LTQNKGFPVR;	M:15.9949@TYSNECM(0.045)LCM(0.955)LTQNKGFPVR;	M:15.9949@TYSNECM(0.072)LCM(0.928)LTQNKGFPVR;	M:15.9949@TYSNECM(0.128)LCM(0.872)LTQNKGFPVR;	M:15.9949@TYSNECM(0.081)LCM(0.919)LTQNKGFPVR;
XP_004744716.3	double-headed protease inhibitor, submandibular gland	GALFLAKHGECQSP	GALFLAKHGEC[57.0215]QSP	R	-	148	161	11C(57.0215)	8.24E+07	5.96E+08	2.01E+08	1.78E+08	8.65E+07
XP_004744716.3	double-headed protease inhibitor, submandibular gland	ILQDNECDIECLQYSEMCTMEYIPLCGSDGK	ILQDNEC[57.0215]DIEC[57.0215]LQYSEM[15.9949]C[57.0215]TM[15.9949]EYIPLC[57.0215]GSDGK	R	N	101	131	11C(57.0215), 17M(15.9949), 18C(57.0215), 20M(15.9949), 26C(57.0215), 7C(57.0215)	8.70E+08	1.67E+09	6.99E+08	3.42E+08	1.01E+09	M:15.9949@ILQDNECDIECLQYSEM(1.000)CTM(1.000)EYIPLCGSDGK;	M:15.9949@ILQDNECDIECLQYSEM(1.000)CTM(1.000)EYIPLCGSDGK;	M:15.9949@ILQDNECDIECLQYSEM(1.000)CTM(1.000)EYIPLCGSDGK;	M:15.9949@ILQDNECDIECLQYSEM(1.000)CTM(1.000)EYIPLCGSDGK;	M:15.9949@ILQDNECDIECLQYSEM(1.000)CTM(1.000)EYIPLCGSDGK;
XP_004744716.3	double-headed protease inhibitor, submandibular gland	ILQDNECDIECLQYSEMCTMEYIPLCGSDGKNYSNK	ILQDNEC[57.0215]DIEC[57.0215]LQYSEM[15.9949]C[57.0215]TM[15.9949]EYIPLC[57.0215]GSDGKNYSNK	R	C	101	136	11C(57.0215), 17M(15.9949), 18C(57.0215), 20M(15.9949), 26C(57.0215), 7C(57.0215)	3.46E+08	1.41E+08	0	7.50E+07	0	M:15.9949@ILQDNECDIECLQYSEM(1.000)CTM(1.000)EYIPLCGSDGKNYSNK;	M:15.9949@ILQDNECDIECLQYSEM(1.000)CTM(1.000)EYIPLCGSDGKNYSNK;		M:15.9949@ILQDNECDIECLQYSEM(1.000)CTM(1.000)EYIPLCGSDGKNYSNK;
XP_004744716.3	double-headed protease inhibitor, submandibular gland	ILQDNECDIECLQYSEMCTMEYIPLCGSDGK	ILQDNEC[57.0215]DIEC[57.0215]LQYSEM[15.9949]C[57.0215]TMEYIPLC[57.0215]GSDGK	R	N	101	131	11C(57.0215), 17M(15.9949), 18C(57.0215), 26C(57.0215), 7C(57.0215)	9.09E+07	7.81E+08	5.03E+08	3.83E+08	2.56E+09	M:15.9949@ILQDNECDIECLQYSEM(0.931)CTM(0.069)EYIPLCGSDGK;	M:15.9949@ILQDNECDIECLQYSEM(0.924)CTM(0.076)EYIPLCGSDGK;	M:15.9949@ILQDNECDIECLQYSEM(0.958)CTM(0.042)EYIPLCGSDGK;	M:15.9949@ILQDNECDIECLQYSEM(0.917)CTM(0.083)EYIPLCGSDGK;	M:15.9949@ILQDNECDIECLQYSEM(0.928)CTM(0.072)EYIPLCGSDGK;
XP_004744716.3	double-headed protease inhibitor, submandibular gland	ILQDNECDIECLQYSEMCTMEYIPLCGSDGKNYSNK	ILQDNEC[57.0215]DIEC[57.0215]LQYSEM[15.9949]C[57.0215]TMEYIPLC[57.0215]GSDGKNYSNK	R	C	101	136	11C(57.0215), 17M(15.9949), 18C(57.0215), 26C(57.0215), 7C(57.0215)	9.51E+07	0	0	1.22E+08	7.41E+08	M:15.9949@ILQDNECDIECLQYSEM(0.955)CTM(0.045)EYIPLCGSDGKNYSNK;	M:15.9949@ILQDNECDIECLQYSEM(0.606)CTM(0.394)EYIPLCGSDGKNYSNK;	M:15.9949@ILQDNECDIECLQYSEM(0.869)CTM(0.131)EYIPLCGSDGKNYSNK;	M:15.9949@ILQDNECDIECLQYSEM(0.894)CTM(0.106)EYIPLCGSDGKNYSNK;	M:15.9949@ILQDNECDIECLQYSEM(0.933)CTM(0.067)EYIPLCGSDGKNYSNK;
XP_004744716.3	double-headed protease inhibitor, submandibular gland	ILQDNECDIECLQYSEMCTMEYIPLCGSDGK	ILQDNEC[57.0215]DIEC[57.0215]LQYSEMC[57.0215]TM[15.9949]EYIPLC[57.0215]GSDGK	R	N	101	131	11C(57.0215), 18C(57.0215), 20M(15.9949), 26C(57.0215), 7C(57.0215)	5.14E+08	8.15E+08	4.67E+08	4.96E+08	4.40E+09	M:15.9949@ILQDNECDIECLQYSEM(0.054)CTM(0.946)EYIPLCGSDGK;	M:15.9949@ILQDNECDIECLQYSEM(0.076)CTM(0.924)EYIPLCGSDGK;	M:15.9949@ILQDNECDIECLQYSEM(0.041)CTM(0.959)EYIPLCGSDGK;	M:15.9949@ILQDNECDIECLQYSEM(0.076)CTM(0.924)EYIPLCGSDGK;	M:15.9949@ILQDNECDIECLQYSEM(0.062)CTM(0.938)EYIPLCGSDGK;
XP_004744716.3	double-headed protease inhibitor, submandibular gland	ILQDNECDIECLQYSEMCTMEYIPLCGSDGKNYSNK	ILQDNEC[57.0215]DIEC[57.0215]LQYSEMC[57.0215]TM[15.9949]EYIPLC[57.0215]GSDGKNYSNK	R	C	101	136	11C(57.0215), 18C(57.0215), 20M(15.9949), 26C(57.0215), 7C(57.0215)	1.22E+08	9.81E+07	1.22E+08	1.62E+08	2.31E+08	M:15.9949@ILQDNECDIECLQYSEM(0.063)CTM(0.937)EYIPLCGSDGKNYSNK;	M:15.9949@ILQDNECDIECLQYSEM(0.049)CTM(0.951)EYIPLCGSDGKNYSNK;	M:15.9949@ILQDNECDIECLQYSEM(0.049)CTM(0.951)EYIPLCGSDGKNYSNK;	M:15.9949@ILQDNECDIECLQYSEM(0.057)CTM(0.943)EYIPLCGSDGKNYSNK;	M:15.9949@ILQDNECDIECLQYSEM(0.066)CTM(0.934)EYIPLCGSDGKNYSNK;
XP_004744716.3	double-headed protease inhibitor, submandibular gland	ILQDNECDIECLQYSEMCTMEYIPLCGSDGK	ILQDNEC[57.0215]DIEC[57.0215]LQYSEMC[57.0215]TMEYIPLC[57.0215]GSDGK	R	N	101	131	11C(57.0215), 18C(57.0215), 26C(57.0215), 7C(57.0215)	3.36E+08	2.74E+09	3.83E+09	3.14E+09	1.74E+10
XP_004744716.3	double-headed protease inhibitor, submandibular gland	ILQDNECDIECLQYSEMCTMEYIPLCGSDGKNYSNK	ILQDNEC[57.0215]DIEC[57.0215]LQYSEMC[57.0215]TMEYIPLC[57.0215]GSDGKNYSNK	R	C	101	136	11C(57.0215), 18C(57.0215), 26C(57.0215), 7C(57.0215)	0	0	0	4.58E+08	2.93E+09
XP_004744716.3	double-headed protease inhibitor, submandibular gland	SRGALFLAKHGECQSP	SRGALFLAKHGEC[57.0215]QSP	R	-	146	161	13C(57.0215)	2.34E+08	1.06E+09	3.49E+08	4.57E+08	2.49E+08
XP_004744716.3	double-headed protease inhibitor, submandibular gland	NYSNKCLFCNAVMR	NYSNKC[57.0215]LFC[57.0215]NAVM[15.9949]R	K	S	132	145	13M(15.9949), 6C(57.0215), 9C(57.0215)	0	1.26E+08	6.31E+07	0	0		M:15.9949@NYSNKCLFCNAVM(1.000)R;	M:15.9949@NYSNKCLFCNAVM(1.000)R;
XP_004744716.3	double-headed protease inhibitor, submandibular gland	GSAFACPRHLNPVCGTDHR	GSAFAC[57.0215]PRHLNPVC[57.0215]GTDHR	K	T	62	80	14C(57.0215), 6C(57.0215)	0	2.45E+07	0	0	0
XP_004744716.3	double-headed protease inhibitor, submandibular gland	HLNPVCGTDHRTYSNECMLCMLTQNKGFPVR	HLNPVC[57.0215]GTDHRTYSNEC[57.0215]M[15.9949]LC[57.0215]M[15.9949]LTQNKGFPVR	R	I	70	100	17C(57.0215), 18M(15.9949), 20C(57.0215), 21M(15.9949), 6C(57.0215)	0	7.55E+07	0	0	0		M:15.9949@HLNPVCGTDHRTYSNECM(1.000)LCM(1.000)LTQNKGFPVR;
XP_004744716.3	double-headed protease inhibitor, submandibular gland	HLNPVCGTDHRTYSNECMLCMLTQNKGFPVR	HLNPVC[57.0215]GTDHRTYSNEC[57.0215]M[15.9949]LC[57.0215]MLTQNKGFPVR	R	I	70	100	17C(57.0215), 18M(15.9949), 20C(57.0215), 6C(57.0215)	0	0	0	0	0		M:15.9949@HLNPVCGTDHRTYSNECM(0.949)LCM(0.051)LTQNKGFPVR;
XP_004744716.3	double-headed protease inhibitor, submandibular gland	HLNPVCGTDHRTYSNECMLCMLTQNKGFPVR	HLNPVC[57.0215]GTDHRTYSNEC[57.0215]MLC[57.0215]MLTQNKGFPVR	R	I	70	100	17C(57.0215), 20C(57.0215), 6C(57.0215)	0	2.15E+08	1.89E+08	2.47E+08	4.08E+08
XP_004744716.3	double-headed protease inhibitor, submandibular gland	CLFCNAVMR	C[57.0215]LFC[57.0215]NAVMR	K	S	137	145	1C(57.0215), 4C(57.0215)	8.56E+09	1.51E+10	2.42E+10	2.49E+10	3.48E+10
XP_004744716.3	double-headed protease inhibitor, submandibular gland	CLFCNAVMR	C[57.0215]LFC[57.0215]NAVM[15.9949]R	K	S	137	145	1C(57.0215), 4C(57.0215), 8M(15.9949)	3.81E+09	9.55E+09	0	4.14E+09	5.53E+09	M:15.9949@CLFCNAVM(1.000)R;	M:15.9949@CLFCNAVM(1.000)R;	M:15.9949@CLFCNAVM(1.000)R;	M:15.9949@CLFCNAVM(1.000)R;	M:15.9949@CLFCNAVM(1.000)R;
XP_004744716.3	double-headed protease inhibitor, submandibular gland	VDCFKYNSK	VDC[57.0215]FKYNSK	K	G	53	61	3C(57.0215)	0	0	0	2.63E+07	0
XP_004744716.3	double-headed protease inhibitor, submandibular gland	HGECQSP	HGEC[57.0215]QSP	K	-	155	161	4C(57.0215)	0	8.86E+08	4.57E+08	0	0
XP_004744716.3	double-headed protease inhibitor, submandibular gland	KVDCFKYNSK	KVDC[57.0215]FKYNSK	R	G	52	61	4C(57.0215)	1.55E+08	1.54E+08	2.00E+08	1.52E+08	2.23E+08
XP_004744716.3	double-headed protease inhibitor, submandibular gland	GSAFACPR	GSAFAC[57.0215]PR	K	H	62	69	6C(57.0215)	4.26E+09	1.47E+08	1.61E+10	9.47E+07	1.86E+10
XP_004744716.3	double-headed protease inhibitor, submandibular gland	HLNPVCGTDHR	HLNPVC[57.0215]GTDHR	R	T	70	80	6C(57.0215)	2.36E+09	3.97E+10	5.08E+10	1.81E+10	4.79E+10
XP_004744716.3	double-headed protease inhibitor, submandibular gland	TYSNECMLCMLTQNK	TYSNEC[57.0215]M[15.9949]LC[57.0215]MLTQNK	R	G	81	95	6C(57.0215), 7M(15.9949), 9C(57.0215)	4.31E+09	9.47E+09	1.27E+10	5.75E+09	6.60E+09	M:15.9949@TYSNECM(0.967)LCM(0.033)LTQNK;	M:15.9949@TYSNECM(0.957)LCM(0.043)LTQNK;	M:15.9949@TYSNECM(0.968)LCM(0.032)LTQNK;	M:15.9949@TYSNECM(0.958)LCM(0.042)LTQNK;	M:15.9949@TYSNECM(0.945)LCM(0.055)LTQNK;
XP_004744716.3	double-headed protease inhibitor, submandibular gland	TYSNECMLCMLTQNKGFPVR	TYSNEC[57.0215]M[15.9949]LC[57.0215]MLTQNKGFPVR	R	I	81	100	6C(57.0215), 7M(15.9949), 9C(57.0215)	1.32E+08	1.89E+08	9.07E+07	1.03E+08	4.25E+07	M:15.9949@TYSNECM(0.966)LCM(0.034)LTQNKGFPVR;	M:15.9949@TYSNECM(0.955)LCM(0.045)LTQNKGFPVR;	M:15.9949@TYSNECM(0.965)LCM(0.035)LTQNKGFPVR;	M:15.9949@TYSNECM(0.957)LCM(0.043)LTQNKGFPVR;	M:15.9949@TYSNECM(0.929)LCM(0.071)LTQNKGFPVR;
XP_004744716.3	double-headed protease inhibitor, submandibular gland	NYSNKCLFCNAVMR	NYSNKC[57.0215]LFC[57.0215]NAVMR	K	S	132	145	6C(57.0215), 9C(57.0215)	7.54E+07	2.51E+08	1.53E+08	1.81E+08	9.84E+07
XP_004744716.3	double-headed protease inhibitor, submandibular gland	TYSNECMLCMLTQNK	TYSNEC[57.0215]MLC[57.0215]MLTQNK	R	G	81	95	6C(57.0215), 9C(57.0215)	6.92E+09	1.84E+10	2.84E+10	3.25E+10	5.08E+10
XP_004744716.3	double-headed protease inhibitor, submandibular gland	TYSNECMLCMLTQNKGFPVR	TYSNEC[57.0215]MLC[57.0215]MLTQNKGFPVR	R	I	81	100	6C(57.0215), 9C(57.0215)	1.87E+08	3.69E+08	0	8.17E+08	6.71E+08
XP_004744716.3	double-headed protease inhibitor, submandibular gland	GALFLAK	GALFLAK	R	H	148	154		1.70E+10	4.23E+10	5.61E+10	3.70E+10	4.95E+10
XP_004744716.3	double-headed protease inhibitor, submandibular gland	SRGALFLAK	SRGALFLAK	R	H	146	154		2.71E+08	5.88E+08	0	4.50E+08	0
XP_004744725.1	serine protease inhibitor Kazal-type 1	IYDPVCGTDGETYSNECVLCVQNK	IYDPVC[57.0215]GTDGETYSNEC[57.0215]VLC[57.0215]VQNK	K	K	42	65	17C(57.0215), 20C(57.0215), 6C(57.0215)	8.73E+07	1.51E+08	4.80E+08	5.15E+08	7.49E+08
XP_004744725.1	serine protease inhibitor Kazal-type 1	IYDPVCGTDGETYSNECVLCVQNKK	IYDPVC[57.0215]GTDGETYSNEC[57.0215]VLC[57.0215]VQNKK	K	R	42	66	17C(57.0215), 20C(57.0215), 6C(57.0215)	0	0	0	4.45E+07	0
XP_004744725.1	serine protease inhibitor Kazal-type 1	QTPVFIKK	QTPVFIKK	R	S	68	75		0	0	1.15E+08	9.89E+07	1.13E+08
XP_004744828.1	mitochondrial ornithine transporter 2	SSPAIQAAIDLTAGAVGGTACVLTGQPFDTVK	SSPAIQAAIDLTAGAVGGTAC[57.0215]VLTGQPFDTVK	K	V	3	34	21C(57.0215)	0	0	0	0	0
XP_004744842.1	NADH dehydrogenase [ubiquinone] 1 alpha subcomplex subunit 2 isoform X2	ANPALPILIR	ANPALPILIR	K	E	47	56		6.50E+07	0	0	3.40E+07	6.47E+07
XP_004744842.1	NADH dehydrogenase [ubiquinone] 1 alpha subcomplex subunit 2 isoform X2	AVENVLSGKA	AVENVLSGKA	R	-	90	99		1.83E+08	7.60E+07	1.05E+08	9.40E+07	0
XP_004744842.1	NADH dehydrogenase [ubiquinone] 1 alpha subcomplex subunit 2 isoform X2	KANPALPILIR	KANPALPILIR	K	E	46	56		9.89E+07	8.36E+07	7.01E+07	8.27E+07	7.97E+07
XP_004744842.1	NADH dehydrogenase [ubiquinone] 1 alpha subcomplex subunit 2 isoform X2	NVSLNNFSADQVTR	NVSLNNFSADQVTR	K	A	76	89		0	5.04E+07	0	9.48E+07	7.94E+07
XP_004744842.1	NADH dehydrogenase [ubiquinone] 1 alpha subcomplex subunit 2 isoform X2	YAFGQEK	YAFGQEK	R	N	69	75		6.38E+07	0	9.62E+07	7.36E+07	1.23E+08
XP_004744848.1	monocyte differentiation antigen CD14	NAGIQTPNGVCLAMVR	NAGIQTPNGVC[57.0215]LAMVR	R	A	229	244	11C(57.0215)	0	0	0	0	0
XP_004744848.1	monocyte differentiation antigen CD14	ATAPGAPVCVWPR	ATAPGAPVC[57.0215]VWPR	R	T	261	273	9C(57.0215)	0	0	0	0	0
XP_004744848.1	monocyte differentiation antigen CD14	LTVASAQVPAVLVAAFLR	LTVASAQVPAVLVAAFLR	R	A	92	109		0	2.26E+07	1.36E+07	7023596	0
XP_004744881.1	ubiquitin-conjugating enzyme E2 D2	VLLSICSLLCDPNPDDPLVPEIAR	VLLSIC[57.0215]SLLC[57.0215]DPNPDDPLVPEIAR	K	I	102	125	10C(57.0215), 6C(57.0215)	0	0	0	0	0
XP_004744881.1	ubiquitin-conjugating enzyme E2 D2	IYHPNINSNGSICLDILR	IYHPNINSNGSIC[57.0215]LDILR	R	S	73	90	13C(57.0215)	0	0	0	0	0
XP_004744881.1	ubiquitin-conjugating enzyme E2 D2	SQWSPALTISK	SQWSPALTISK	R	V	91	101		4.91E+07	0	0	4.94E+07	0
XP_004744883.2	stimulator of interferon genes protein isoform X1	FLYELPK	FLYELPK	R	Q	256	262		0	0	0	0	0
XP_004744883.2	stimulator of interferon genes protein isoform X1	LILPGLPAR	LILPGLPAR	R	I	205	213		0	0	0	0	0
XP_004744917.1	stress-70 protein, mitochondrial	ETGVDLTKDNMALQR	ETGVDLTKDNM[15.9949]ALQR	R	V	293	307	11M(15.9949)	1.45E+08	1.33E+08	0	0	5.36E+07	M:15.9949@ETGVDLTKDNM(1.000)ALQR;	M:15.9949@ETGVDLTKDNM(1.000)ALQR;	M:15.9949@ETGVDLTKDNM(1.000)ALQR;		M:15.9949@ETGVDLTKDNM(1.000)ALQR;
XP_004744917.1	stress-70 protein, mitochondrial	SDIGEVILVGGMTR	SDIGEVILVGGM[15.9949]TR	K	M	378	391	12M(15.9949)	9.90E+07	3.92E+07	0	0	0	M:15.9949@SDIGEVILVGGM(1.000)TR;	M:15.9949@SDIGEVILVGGM(1.000)TR;	M:15.9949@SDIGEVILVGGM(1.000)TR;	M:15.9949@SDIGEVILVGGM(1.000)TR;
XP_004744917.1	stress-70 protein, mitochondrial	MEEFKDQLPADECNK	MEEFKDQLPADEC[57.0215]NK	K	L	596	610	13C(57.0215)	5.72E+07	3.22E+07	5.02E+07	4.87E+07	0
XP_004744917.1	stress-70 protein, mitochondrial	LYSPSQIGAFVLMK	LYSPSQIGAFVLM[15.9949]K	K	M	160	173	13M(15.9949)	1.47E+08	0	0	0	0	M:15.9949@LYSPSQIGAFVLM(1.000)K;	M:15.9949@LYSPSQIGAFVLM(1.000)K;		M:15.9949@LYSPSQIGAFVLM(1.000)K;
XP_004744917.1	stress-70 protein, mitochondrial	MKETAENYLGHTAK	M[15.9949]KETAENYLGHTAK	K	N	174	187	1M(15.9949)	0	3.35E+07	0	0	0		M:15.9949@M(1.000)KETAENYLGHTAK;
XP_004744917.1	stress-70 protein, mitochondrial	EQQIVIQSSGGLSKDDIENMVK	EQQIVIQSSGGLSKDDIENM[15.9949]VK	R	N	542	563	20M(15.9949)	3.01E+07	3.55E+07	6.97E+07	0	0	M:15.9949@EQQIVIQSSGGLSKDDIENM(1.000)VK;	M:15.9949@EQQIVIQSSGGLSKDDIENM(1.000)VK;	M:15.9949@EQQIVIQSSGGLSKDDIENM(1.000)VK;
XP_004744917.1	stress-70 protein, mitochondrial	AMQDAEVSKSDIGEVILVGGMTR	AMQDAEVSKSDIGEVILVGGM[15.9949]TR	K	M	369	391	21M(15.9949)	4.36E+07	0	0	0	0	M:15.9949@AM(0.047)QDAEVSKSDIGEVILVGGM(0.953)TR;			M:15.9949@AM(0.056)QDAEVSKSDIGEVILVGGM(0.944)TR;
XP_004744917.1	stress-70 protein, mitochondrial	AMQDAEVSKSDIGEVILVGGMTR	AM[15.9949]QDAEVSKSDIGEVILVGGM[15.9949]TR	K	M	369	391	21M(15.9949), 2M(15.9949)	2.72E+07	0	0	0	0	M:15.9949@AM(1.000)QDAEVSKSDIGEVILVGGM(1.000)TR;	M:15.9949@AM(1.000)QDAEVSKSDIGEVILVGGM(1.000)TR;
XP_004744917.1	stress-70 protein, mitochondrial	AKCELSSSVQTDINLPYLTMDASGPK	AKC[57.0215]ELSSSVQTDINLPYLTMDASGPK	K	H	315	340	3C(57.0215)	0	0	0	0	0
XP_004744917.1	stress-70 protein, mitochondrial	LVGMPAKR	LVGM[15.9949]PAKR	R	Q	100	107	4M(15.9949)	4.01E+07	0	0	1.82E+07	0	M:15.9949@LVGM(1.000)PAKR;			M:15.9949@LVGM(1.000)PAKR;
XP_004744917.1	stress-70 protein, mitochondrial	TIAPCQKAMQDAEVSKSDIGEVILVGGMTR	TIAPC[57.0215]QKAMQDAEVSKSDIGEVILVGGMTR	R	M	362	391	5C(57.0215)	0	0	0	0	0
XP_004744917.1	stress-70 protein, mitochondrial	RTIAPCQK	RTIAPC[57.0215]QK	R	A	361	368	6C(57.0215)	1.75E+07	0	0	0	0
XP_004744917.1	stress-70 protein, mitochondrial	VEAVNMAEGIIHDTETK	VEAVNM[15.9949]AEGIIHDTETK	R	M	579	595	6M(15.9949)	1.68E+07	0	0	0	0	M:15.9949@VEAVNM(1.000)AEGIIHDTETK;	M:15.9949@VEAVNM(1.000)AEGIIHDTETK;		M:15.9949@VEAVNM(1.000)AEGIIHDTETK;
XP_004744917.1	stress-70 protein, mitochondrial	AMQDAEVSK	AMQDAEVSK	K	S	369	377		0	0	0	0	0
XP_004744917.1	stress-70 protein, mitochondrial	AMQDAEVSKSDIGEVILVGGMTR	AMQDAEVSKSDIGEVILVGGMTR	K	M	369	391		0	0	0	0	7.98E+07
XP_004744917.1	stress-70 protein, mitochondrial	AQFEGIVTDLIR	AQFEGIVTDLIR	R	R	349	360		3.10E+08	2.72E+08	1.82E+08	2.82E+08	2.86E+08
XP_004744917.1	stress-70 protein, mitochondrial	AQFEGIVTDLIRR	AQFEGIVTDLIRR	R	T	349	361		0	0	0	0	0
XP_004744917.1	stress-70 protein, mitochondrial	ASNGDAWVEAHGK	ASNGDAWVEAHGK	R	L	147	159		0	0	0	0	0
XP_004744917.1	stress-70 protein, mitochondrial	DAGQISGLNVLR	DAGQISGLNVLR	K	V	207	218		4.22E+08	3.53E+08	3.13E+08	4.49E+08	4.03E+08
XP_004744917.1	stress-70 protein, mitochondrial	DDIENMVK	DDIENMVK	K	N	556	563		4.58E+07	0	0	0	0
XP_004744917.1	stress-70 protein, mitochondrial	DSETGENIR	DSETGENIR	K	Q	626	634		0	0	0	0	0
XP_004744917.1	stress-70 protein, mitochondrial	EQQIVIQSSGGLSK	EQQIVIQSSGGLSK	R	D	542	555		0	1.54E+07	0	1.26E+07	0
XP_004744917.1	stress-70 protein, mitochondrial	EQQIVIQSSGGLSKDDIENMVK	EQQIVIQSSGGLSKDDIENMVK	R	N	542	563		1.83E+08	9.05E+07	1.41E+08	2.21E+08	1.95E+08
XP_004744917.1	stress-70 protein, mitochondrial	ERVEAVNMAEGIIHDTETK	ERVEAVNMAEGIIHDTETK	K	M	577	595		1.47E+08	5.86E+07	9.44E+07	1.43E+08	1.25E+08
XP_004744917.1	stress-70 protein, mitochondrial	ETAENYLGHTAK	ETAENYLGHTAK	K	N	176	187		0	3.29E+07	0	0	0
XP_004744917.1	stress-70 protein, mitochondrial	ETGVDLTKDNMALQR	ETGVDLTKDNMALQR	R	V	293	307		1.46E+08	9.29E+07	1.02E+08	1.95E+08	1.70E+08
XP_004744917.1	stress-70 protein, mitochondrial	KDSETGENIR	KDSETGENIR	R	Q	625	634		9.33E+07	0	0	8.33E+07	0
XP_004744917.1	stress-70 protein, mitochondrial	KSQVFSTAADGQTQVEIK	KSQVFSTAADGQTQVEIK	K	V	468	485		0	0	0	2.02E+07	3.27E+07
XP_004744917.1	stress-70 protein, mitochondrial	LFEMAYK	LFEMAYK	K	K	647	653		1.22E+08	9.51E+07	2.09E+08	1.79E+08	0
XP_004744917.1	stress-70 protein, mitochondrial	LKEEISK	LKEEISK	K	M	611	617		0	0	0	0	0
XP_004744917.1	stress-70 protein, mitochondrial	LLGQFTLIGIPPAPR	LLGQFTLIGIPPAPR	K	G	499	513		4.51E+08	0	0	0	0
XP_004744917.1	stress-70 protein, mitochondrial	LVGMPAK	LVGMPAK	R	R	100	106		0	0	0	0	1.16E+08
XP_004744917.1	stress-70 protein, mitochondrial	LVGMPAKR	LVGMPAKR	R	Q	100	107		0	0	0	5.76E+07	0
XP_004744917.1	stress-70 protein, mitochondrial	LYSPSQIGAFVLMK	LYSPSQIGAFVLMK	K	M	160	173		1.15E+08	5.62E+07	0	7.94E+07	0
XP_004744917.1	stress-70 protein, mitochondrial	MKETAENYLGHTAK	MKETAENYLGHTAK	K	N	174	187		8.75E+07	0	0	7.39E+07	1.15E+08
XP_004744917.1	stress-70 protein, mitochondrial	NAVITVPAYFNDSQR	NAVITVPAYFNDSQR	K	Q	188	202		1.99E+08	0	0	1.28E+08	1.10E+08
XP_004744917.1	stress-70 protein, mitochondrial	NTTIPTK	NTTIPTK	R	K	461	467		5.13E+07	0	0	0	8.54E+07
XP_004744917.1	stress-70 protein, mitochondrial	NTTIPTKK	NTTIPTKK	R	S	461	468		4.72E+07	0	0	4.46E+07	7.53E+07
XP_004744917.1	stress-70 protein, mitochondrial	QAASSLQQASLK	QAASSLQQASLK	R	L	635	646		1.28E+08	1.01E+08	1.19E+08	1.42E+08	1.20E+08
XP_004744917.1	stress-70 protein, mitochondrial	QAVTNPNNTFYATK	QAVTNPNNTFYATK	R	R	108	121		7.44E+07	4.13E+07	6.15E+07	6.95E+07	6.03E+07
XP_004744917.1	stress-70 protein, mitochondrial	QAVTNPNNTFYATKR	QAVTNPNNTFYATKR	R	L	108	122		0	0	0	0	0
XP_004744917.1	stress-70 protein, mitochondrial	RYDDPEVQK	RYDDPEVQK	R	D	127	135		0	0	3.41E+07	4.86E+07	0
XP_004744917.1	stress-70 protein, mitochondrial	RYDDPEVQKDIK	RYDDPEVQKDIK	R	N	127	138		2.58E+07	0	0	1.28E+07	4.04E+07
XP_004744917.1	stress-70 protein, mitochondrial	SDIGEVILVGGMTR	SDIGEVILVGGMTR	K	M	378	391		6.31E+07	7.43E+07	0	1.01E+08	0
XP_004744917.1	stress-70 protein, mitochondrial	SQVFSTAADGQTQVEIK	SQVFSTAADGQTQVEIK	K	V	469	485		5.28E+07	3.00E+07	2.01E+07	7.02E+07	1.42E+08
XP_004744917.1	stress-70 protein, mitochondrial	STNGDTFLGGEDFDQALLR	STNGDTFLGGEDFDQALLR	K	H	266	284		0	0	0	0	0
XP_004744917.1	stress-70 protein, mitochondrial	TTPSVVAFTADGER	TTPSVVAFTADGER	R	L	86	99		3.48E+07	1.95E+07	3.60E+07	0	0
XP_004744917.1	stress-70 protein, mitochondrial	VEAVNMAEGIIHDTETK	VEAVNMAEGIIHDTETK	R	M	579	595		1.86E+08	1.66E+08	1.44E+08	1.72E+08	2.15E+08
XP_004744917.1	stress-70 protein, mitochondrial	VINEPTAAALAYGLDKSEDK	VINEPTAAALAYGLDKSEDK	R	I	219	238		1.57E+08	1.10E+08	0	2.01E+08	1.55E+08
XP_004744917.1	stress-70 protein, mitochondrial	VLENAEGAR	VLENAEGAR	K	T	77	85		0	5.78E+07	0	0	0
XP_004744917.1	stress-70 protein, mitochondrial	VQQTVQDLFGR	VQQTVQDLFGR	K	A	395	405		0	3.84E+08	3.47E+08	4.56E+08	3.30E+08
XP_004744917.1	stress-70 protein, mitochondrial	VQQTVQDLFGRAPSK	VQQTVQDLFGRAPSK	K	A	395	409		5.16E+07	0	0	0	0
XP_004744934.1	nucleoside diphosphate kinase homolog 5	DYLNLYVTPTLLEGLTALCK	DYLNLYVTPTLLEGLTALC[57.0215]K	K	E	159	178	19C(57.0215)	0	0	0	0	0
XP_004744934.1	nucleoside diphosphate kinase homolog 5	EKPADPFNWLADWLLK	EKPADPFNWLADWLLK	K	N	179	194		1.19E+07	1.45E+07	2.33E+07	1.54E+07	0
XP_004744934.1	nucleoside diphosphate kinase homolog 5	ELLGPSNTLVAK	ELLGPSNTLVAK	K	E	95	106		0	2.87E+07	0	0	0
XP_004744934.1	nucleoside diphosphate kinase homolog 5	FMFPEVIIEPIPVGQAAK	FMFPEVIIEPIPVGQAAK	R	D	141	158		0	0	0	0	0
XP_004744934.1	nucleoside diphosphate kinase homolog 5	SGFTIVQR	SGFTIVQR	R	R	37	44		3.31E+07	5.38E+07	7.01E+07	3.42E+07	0
XP_004744946.1	polycystic kidney disease 2-like 2 protein isoform X1	VYSSLQSLMDECYDR	VYSSLQSLMDEC[57.0215]YDR	K	Y	143	157	12C(57.0215)	0	0	0	0	0
XP_004744946.1	polycystic kidney disease 2-like 2 protein isoform X1	VMSSLFLDTSAPGDER	VM[15.9949]SSLFLDTSAPGDER	K	T	60	75	2M(15.9949)	0	0	0	0	0			M:15.9949@VM(1.000)SSLFLDTSAPGDER;
XP_004744946.1	polycystic kidney disease 2-like 2 protein isoform X1	ADYSIGR	ADYSIGR	K	R	499	505		4.87E+07	0	8.41E+07	1.03E+08	1.03E+08
XP_004744946.1	polycystic kidney disease 2-like 2 protein isoform X1	EGFDENEIESAK	EGFDENEIESAK	R	Q	552	563		4.96E+07	0	7.41E+07	7.88E+07	7.59E+07
XP_004744946.1	polycystic kidney disease 2-like 2 protein isoform X1	ELFLYAVELEKELHYVSLK	ELFLYAVELEKELHYVSLK	R	L	595	613		0	0	0	0	4.68E+07
XP_004744946.1	polycystic kidney disease 2-like 2 protein isoform X1	IYYENILLGVPR	IYYENILLGVPR	R	V	119	130		1.05E+08	9.66E+07	9.56E+07	9.85E+07	0
XP_004744946.1	polycystic kidney disease 2-like 2 protein isoform X1	KISTLPA	KISTLPA	R	-	620	626		0	0	1.97E+07	0	0
XP_004744946.1	polycystic kidney disease 2-like 2 protein isoform X1	KYYSAEIQDDYQPVTQQEFR	KYYSAEIQDDYQPVTQQEFR	K	E	575	594		0	0	0	0	0
XP_004744946.1	polycystic kidney disease 2-like 2 protein isoform X1	RPDFELGK	RPDFELGK	R	M	506	513		0	0	0	1.11E+08	0
XP_004744946.1	polycystic kidney disease 2-like 2 protein isoform X1	SITDFWK	SITDFWK	R	F	83	89		9.93E+07	1.14E+08	1.32E+08	9.31E+07	1.26E+08
XP_004744946.1	polycystic kidney disease 2-like 2 protein isoform X1	SYNNALEK	SYNNALEK	K	L	518	525		1.26E+07	0	0	0	4.13E+07
XP_004744946.1	polycystic kidney disease 2-like 2 protein isoform X1	YYSAEIQDDYQPVTQQEFR	YYSAEIQDDYQPVTQQEFR	K	E	576	594		0	0	0	1.61E+07	0
XP_004745005.1	GTP-binding protein SAR1b	NYLPAINGIVFLVDCADHER	NYLPAINGIVFLVDC[57.0215]ADHER	K	L	88	107	15C(57.0215)	0	0	0	0	0
XP_004745005.1	GTP-binding protein SAR1b	TTLLHMLKDDR	TTLLHMLKDDR	K	L	39	49		0	0	0	2.07E+07	0
XP_004745034.1	voltage-dependent anion-selective channel protein 1	YQIDPDACFSAK	YQIDPDAC[57.0215]FSAK	K	V	225	236	8C(57.0215)	4.21E+07	3.20E+07	0	0	0
XP_004745034.1	voltage-dependent anion-selective channel protein 1	AVPPTYADLGK	n[42.0106]AVPPTYADLGK	M	S	2	12	N-term(42.0106)	0	0	0	0	0
XP_004745034.1	voltage-dependent anion-selective channel protein 1	GYGFGLIK	GYGFGLIK	K	L	21	28		7.83E+07	3.08E+07	0	4.13E+07	0
XP_004745034.1	voltage-dependent anion-selective channel protein 1	LTFDSSFSPNTGK	LTFDSSFSPNTGK	K	K	97	109		0	0	0	0	0
XP_004745034.1	voltage-dependent anion-selective channel protein 1	LTFDSSFSPNTGKK	LTFDSSFSPNTGKK	K	N	97	110		6.27E+07	0	1.50E+07	3.45E+07	0
XP_004745034.1	voltage-dependent anion-selective channel protein 1	LTLSALLDGK	LTLSALLDGK	K	N	257	266		1.49E+09	1.63E+09	1.55E+09	1.57E+09	0
XP_004745050.1	cytochrome b-c1 complex subunit 8	MRHVITYSLSPFEQR	M[15.9949]RHVITYSLSPFEQR	R	A	11	25	1M(15.9949)	6.48E+07	0	0	0	0	M:15.9949@M(1.000)RHVITYSLSPFEQR;
XP_004745050.1	cytochrome b-c1 complex subunit 8	AFPHYFSK	AFPHYFSK	R	G	26	33		0	5.89E+07	0	7.62E+07	0
XP_004745050.1	cytochrome b-c1 complex subunit 8	GIPNVLR	GIPNVLR	K	R	34	40		9.35E+07	1.14E+08	9.04E+07	9.45E+07	0
XP_004745050.1	cytochrome b-c1 complex subunit 8	GIPNVLRR	GIPNVLRR	K	T	34	41		0	2.53E+07	0	0	0
XP_004745050.1	cytochrome b-c1 complex subunit 8	HVITYSLSPFEQR	HVITYSLSPFEQR	R	A	13	25		1.77E+07	1.06E+08	7.43E+07	1.55E+08	4.92E+07
XP_004745128.1	coiled-coil domain-containing protein 39	ALKQDLMIEDNLLK	ALKQDLMIEDNLLK	R	L	552	565		0	0	0	0	0
XP_004745128.1	coiled-coil domain-containing protein 39	AVVSEIEGTR	AVVSEIEGTR	K	S	418	427		0	0	0	0	0
XP_004745128.1	coiled-coil domain-containing protein 39	ELQEDIQSMENTLEVIEHLTNSVK	ELQEDIQSMENTLEVIEHLTNSVK	R	E	749	772		0	0	0	0	0
XP_004745201.2	26S proteasome non-ATPase regulatory subunit 2	AELATEEFLPVTPILEGFVILR	AELATEEFLPVTPILEGFVILR	R	K	880	901		7154557.5	0	0	5981847	0
XP_004745201.2	26S proteasome non-ATPase regulatory subunit 2	FGGSGSQVDSAR	FGGSGSQVDSAR	R	M	358	369		0	0	0	0	0
XP_004745201.2	26S proteasome non-ATPase regulatory subunit 2	LNILDTLSK	LNILDTLSK	R	F	704	712		0	0	0	0	0
XP_004745201.2	26S proteasome non-ATPase regulatory subunit 2	LVGSQEELASWGHEYVR	LVGSQEELASWGHEYVR	R	H	144	160		0	2.22E+07	0	2.31E+07	0
XP_004745201.2	26S proteasome non-ATPase regulatory subunit 2	MLVTFDEELRPLPVSVR	MLVTFDEELRPLPVSVR	R	V	829	845		4.42E+07	0	0	0	0
XP_004745201.2	26S proteasome non-ATPase regulatory subunit 2	TITGFQTHTTPVLLAHGER	TITGFQTHTTPVLLAHGER	K	A	861	879		1.87E+07	2.34E+07	1.83E+07	0	0
XP_004745201.2	26S proteasome non-ATPase regulatory subunit 2	TQREPLLTLVK	TQREPLLTLVK	K	E	179	189		2.49E+07	0	0	0	0
XP_004745201.2	26S proteasome non-ATPase regulatory subunit 2	VGQAVDVVGQAGKPK	VGQAVDVVGQAGKPK	R	T	846	860		2.37E+07	2.99E+07	3.15E+07	2.60E+07	2.72E+07
XP_004745228.1	peroxisomal bifunctional enzyme isoform X1	AKIPVIAVELDKK	AKIPVIAVELDKK	K	Q	319	331		2.03E+07	0	0	0	0
XP_004745228.1	peroxisomal bifunctional enzyme isoform X1	GIVTALAK	GIVTALAK	R	A	311	318		0	0	0	0	0
XP_004745228.1	peroxisomal bifunctional enzyme isoform X1	GWYLYDKPLGR	GWYLYDKPLGR	K	I	578	588		9.13E+07	0	0	0	0
XP_004745262.1	alpha-2-HS-glycoprotein isoform X1	QLTEHAVEGDCDLR	QLTEHAVEGDC[57.0215]DLR	R	V	104	117	11C(57.0215)	0	5.72E+07	1.79E+07	5.36E+07	0
XP_004745262.1	alpha-2-HS-glycoprotein isoform X1	VVQPNVAVAAGPLVHPCPGR	VVQPNVAVAAGPLVHPC[57.0215]PGR	K	I	332	351	17C(57.0215)	0	9.99E+07	3.59E+07	0	0
XP_004745262.1	alpha-2-HS-glycoprotein isoform X1	CNLLAEK	C[57.0215]NLLAEK	K	Q	219	225	1C(57.0215)	0	0	0	0	0
XP_004745262.1	alpha-2-HS-glycoprotein isoform X1	AQFVPLPQSTYVEFAVAATDCAAK	AQFVPLPQSTYVEFAVAATDC[57.0215]AAK	R	D	188	211	21C(57.0215)	0	0	0	0	5.95E+07
XP_004745262.1	alpha-2-HS-glycoprotein isoform X1	HAFAGVASVESASGEAFHVGK	HAFAGVASVESASGEAFHVGK	R	A	308	328		0	0	0	0	0
XP_004745262.1	alpha-2-HS-glycoprotein isoform X1	HAFAGVASVESASGEAFHVGKAPK	HAFAGVASVESASGEAFHVGKAPK	R	V	308	331		0	0	0	1.49E+07	0
XP_004745262.1	alpha-2-HS-glycoprotein isoform X1	VLKQDGQFSVLFAK	VLKQDGQFSVLFAK	R	C	118	131		0	0	0	0	0
XP_004745273.1	eukaryotic initiation factor 4A-II isoform X1	KGVAINFVTEEDKR	KGVAINFVTEEDKR	R	I	371	384		0	0	0	0	0
XP_004745273.1	eukaryotic initiation factor 4A-II isoform X1	LQAEAPHIVVGTPGR	LQAEAPHIVVGTPGR	K	V	149	163		3.98E+07	0	0	2.52E+07	0
XP_004745330.1	fibroblast growth factor 12 isoform X2	ILELSLK	ILELSLK	K	K	3	9		4.83E+07	0	0	0	0
XP_004745359.1	apolipoprotein D	CPTPPVQENFDVNK	C[57.0215]PTPPVQENFDVNK	K	Y	28	41	1C(57.0215)	0	9.03E+07	6.91E+07	9.33E+07	3.52E+07
XP_004745359.1	apolipoprotein D	CPTPPVQENFDVNKYLGR	C[57.0215]PTPPVQENFDVNKYLGR	K	W	28	45	1C(57.0215)	0	0	0	5.32E+07	0
XP_004745359.1	apolipoprotein D	MTITDQVNCPESL	M[15.9949]TITDQVNC[57.0215]PESL	K	-	177	189	1M(15.9949), 9C(57.0215)	0	0	0	0	0		M:15.9949@M(1.000)TITDQVNCPESL;
XP_004745359.1	apolipoprotein D	MTITDQVNCPESL	MTITDQVNC[57.0215]PESL	K	-	177	189	9C(57.0215)	0	0	0	1.44E+08	0
XP_004745359.1	apolipoprotein D	DILTSNDIDIEK	DILTSNDIDIEK	K	M	165	176		0	2.18E+08	7.99E+07	8.13E+07	1.04E+08
XP_004745359.1	apolipoprotein D	IPVSFEK	IPVSFEK	K	G	52	58		1.28E+07	0	9.40E+07	6.53E+07	5.71E+07
XP_004745359.1	apolipoprotein D	VVNQELR	VVNQELR	K	S	76	82		0	9.72E+07	6.30E+07	6.77E+07	8.88E+07
XP_004745359.1	apolipoprotein D	WYEIEKIPVSFEK	WYEIEKIPVSFEK	R	G	46	58		3.27E+07	2.75E+08	1.72E+08	2.26E+08	2.55E+08
XP_004745360.1	D-beta-hydroxybutyrate dehydrogenase, mitochondrial isoform X1	TVQLNVCKNEEVEK	TVQLNVC[57.0215]KNEEVEK	R	V	133	146	7C(57.0215)	0	0	0	1.90E+07	0
XP_004745360.1	D-beta-hydroxybutyrate dehydrogenase, mitochondrial isoform X1	FGVEAFSDCLR	FGVEAFSDC[57.0215]LR	K	Y	237	247	9C(57.0215)	7.98E+07	0	0	0	0
XP_004745360.1	D-beta-hydroxybutyrate dehydrogenase, mitochondrial isoform X1	DKGDDGVKELDSLK	DKGDDGVKELDSLK	K	S	114	127		2.42E+07	0	0	2.19E+07	0
XP_004745360.1	D-beta-hydroxybutyrate dehydrogenase, mitochondrial isoform X1	MWDELPEVVR	MWDELPEVVR	K	Q	284	293		5.70E+07	0	0	6.53E+07	0
XP_004745360.1	D-beta-hydroxybutyrate dehydrogenase, mitochondrial isoform X1	SFLPLIR	SFLPLIR	K	R	202	208		7.14E+07	3.65E+07	0	4.17E+07	2.78E+07
XP_004745449.1	dynein regulatory complex protein 9 isoform X1	ASDLAHLQELAR	ASDLAHLQELAR	K	T	345	356		0	0	2.12E+07	1.88E+07	0
XP_004745480.1	ropporin-1A isoform X1	LIIHADELAQMWK	LIIHADELAQM[15.9949]WK	R	V	83	95	11M(15.9949)	3.70E+08	5.94E+08	8.17E+07	2.57E+07	0		M:15.9949@LIIHADELAQM(1.000)WK;	M:15.9949@LIIHADELAQM(1.000)WK;	M:15.9949@LIIHADELAQM(1.000)WK;
XP_004745480.1	ropporin-1A isoform X1	VLSLPTDLFNSVMNVGR	VLSLPTDLFNSVM[15.9949]NVGR	K	F	96	112	13M(15.9949)	6.17E+07	0	7.21E+07	7.48E+07	0	M:15.9949@VLSLPTDLFNSVM(1.000)NVGR;		M:15.9949@VLSLPTDLFNSVM(1.000)NVGR;	M:15.9949@VLSLPTDLFNSVM(1.000)NVGR;
XP_004745480.1	ropporin-1A isoform X1	TQPQDLIQWAADYFGAMSR	TQPQDLIQWAADYFGAM[15.9949]SR	R	G	28	46	17M(15.9949)	2.46E+08	3.46E+08	2.57E+08	9.99E+07	1.04E+08	M:15.9949@TQPQDLIQWAADYFGAM(1.000)SR;	M:15.9949@TQPQDLIQWAADYFGAM(1.000)SR;	M:15.9949@TQPQDLIQWAADYFGAM(1.000)SR;	M:15.9949@TQPQDLIQWAADYFGAM(1.000)SR;	M:15.9949@TQPQDLIQWAADYFGAM(1.000)SR;
XP_004745480.1	ropporin-1A isoform X1	MLNYIEQEIIGPDGLIK	M[15.9949]LNYIEQEIIGPDGLIK	R	V	183	199	1M(15.9949)	2.15E+08	2.95E+08	1.90E+08	3.78E+07	5.75E+07	M:15.9949@M(1.000)LNYIEQEIIGPDGLIK;	M:15.9949@M(1.000)LNYIEQEIIGPDGLIK;	M:15.9949@M(1.000)LNYIEQEIIGPDGLIK;	M:15.9949@M(1.000)LNYIEQEIIGPDGLIK;	M:15.9949@M(1.000)LNYIEQEIIGPDGLIK;
XP_004745480.1	ropporin-1A isoform X1	IVCEVLSSDHDSGPPR	IVC[57.0215]EVLSSDHDSGPPR	K	I	140	155	3C(57.0215)	2.39E+08	4.60E+08	5.64E+08	3.96E+08	2.43E+08
XP_004745480.1	ropporin-1A isoform X1	QICIPPELPELLK	QIC[57.0215]IPPELPELLK	K	Q	7	19	3C(57.0215)	6.09E+08	6.22E+08	4.89E+08	7.09E+08	1.95E+08
XP_004745480.1	ropporin-1A isoform X1	FLALACSSLGVTIAK	FLALAC[57.0215]SSLGVTIAK	K	T	122	136	6C(57.0215)	0	0	0	0	0
XP_004745480.1	ropporin-1A isoform X1	PQTDKQICIPPELPELLK	PQTDKQIC[57.0215]IPPELPELLK	M	Q	2	19	8C(57.0215)	4.46E+07	0	0	2.84E+07	0
XP_004745480.1	ropporin-1A isoform X1	FTEEIEWLK	FTEEIEWLK	R	F	113	121		1.29E+08	1.39E+08	0	0	1.88E+08
XP_004745480.1	ropporin-1A isoform X1	GEIPPVR	GEIPPVR	R	E	47	53		3.62E+08	6.57E+08	0	2.42E+08	3.38E+08
XP_004745480.1	ropporin-1A isoform X1	IPFSTFQFLYTYIAEVDGEISASHVSR	IPFSTFQFLYTYIAEVDGEISASHVSR	R	M	156	182		0	0	0	1.00E+07	5.12E+07
XP_004745480.1	ropporin-1A isoform X1	LIIHADELAQMWK	LIIHADELAQMWK	R	V	83	95		8.01E+08	6.51E+08	1.06E+09	1.06E+09	1.14E+09
XP_004745480.1	ropporin-1A isoform X1	MLNYIEQEIIGPDGLIK	MLNYIEQEIIGPDGLIK	R	V	183	199		6.81E+08	6.34E+08	5.82E+08	6.57E+08	5.02E+08
XP_004745480.1	ropporin-1A isoform X1	MLNYIEQEIIGPDGLIKVNDFTQNPR	MLNYIEQEIIGPDGLIKVNDFTQNPR	R	V	183	208		0	0	0	0	0
XP_004745480.1	ropporin-1A isoform X1	TQPQDLIQWAADYFGAMSR	TQPQDLIQWAADYFGAMSR	R	G	28	46		3.77E+08	3.67E+08	3.84E+08	4.49E+08	2.30E+08
XP_004745480.1	ropporin-1A isoform X1	TQPQDLIQWAADYFGAMSRGEIPPVR	TQPQDLIQWAADYFGAMSRGEIPPVR	R	E	28	53		0	0	0	0	0
XP_004745480.1	ropporin-1A isoform X1	VALSNWAELTPELLK	VALSNWAELTPELLK	R	I	59	73		1.00E+09	1.02E+09	1.01E+09	9.84E+08	7.32E+08
XP_004745480.1	ropporin-1A isoform X1	VLSLPTDLFNSVMNVGR	VLSLPTDLFNSVMNVGR	K	F	96	112		2.69E+08	3.80E+08	5.12E+08	4.41E+08	1.12E+08
XP_004745480.1	ropporin-1A isoform X1	VNDFTQNPR	VNDFTQNPR	K	V	200	208		6.33E+08	5.28E+08	6.19E+08	5.57E+08	5.03E+08
XP_004745524.1	protein MIX23 isoform X1	IVHELNTTVPTASFAGK	IVHELNTTVPTASFAGK	R	I	30	46		0	0	0	0	0
XP_004745554.1	tripartite motif-containing protein 42	ILVDQIEDGIQSTYRPDPQLR	ILVDQIEDGIQSTYRPDPQLR	K	L	448	468		0	0	0	0	0
XP_004745554.1	tripartite motif-containing protein 42	MQLPENYLR	MQLPENYLR	K	G	203	211		0	0	0	0	0
XP_004745554.1	tripartite motif-containing protein 42	YVYVTTMK	YVYVTTMK	K	V	412	419		0	0	0	0	0
XP_004745654.2	serpin B5	ASLENLGLK	ASLENLGLK	K	N	286	294		3.64E+07	0	0	7.23E+07	0
XP_004745654.2	serpin B5	GVALSNVIHR	GVALSNVIHR	K	V	312	321		1.54E+07	3.55E+07	0	2.18E+07	0
XP_004745654.2	serpin B5	LANSAFAVDLFK	LANSAFAVDLFK	R	Q	6	17		3.50E+07	6.44E+07	0	3.92E+07	0
XP_004745654.2	serpin B5	NIIFFGK	NIIFFGK	R	F	365	371		1.71E+07	3.65E+07	0	1.40E+07	0
XP_004745654.2	serpin B5	SLNPSTEFISSTK	SLNPSTEFISSTK	K	R	97	109		0	5.40E+07	0	0	0
XP_004745654.2	serpin B5	VIELPFQNK	VIELPFQNK	K	H	216	224		0	1.24E+08	0	4.07E+07	0
XP_004745662.2	serpin B3	FTSLEDIK	FTSLEDIK	K	A	222	229		0	8.30E+07	0	0	0
XP_004745677.1	protein disulfide-isomerase TMX3	TKDDIIEFAHR	TKDDIIEFAHR	R	V	118	128		1.98E+07	0	0	0	0
XP_004745705.1	cytosolic non-specific dipeptidase isoform X1	DVGTETLLHSCK	DVGTETLLHSC[57.0215]K	R	K	290	301	11C(57.0215)	0	0	3.62E+07	1.29E+07	0
XP_004745705.1	cytosolic non-specific dipeptidase isoform X1	NVMLLPVGSADDGAHSQNEK	NVM[15.9949]LLPVGSADDGAHSQNEK	K	L	431	450	3M(15.9949)	0	0	0	0	0	M:15.9949@NVM(1.000)LLPVGSADDGAHSQNEK;		M:15.9949@NVM(1.000)LLPVGSADDGAHSQNEK;
XP_004745705.1	cytosolic non-specific dipeptidase isoform X1	SALTTLFK	n[42.0106]SALTTLFK	M	Y	2	9	N-term(42.0106)	3.34E+07	4.63E+07	3.71E+07	4.59E+07	0
XP_004745705.1	cytosolic non-specific dipeptidase isoform X1	GATDDKGPVAGWLNALEAFQK	GATDDKGPVAGWLNALEAFQK	R	T	129	149		4.51E+07	3.91E+07	6.92E+07	4.97E+07	0
XP_004745705.1	cytosolic non-specific dipeptidase isoform X1	LAEWVAIQSVSAWPEKR	LAEWVAIQSVSAWPEKR	K	G	22	38		0	0	0	2.85E+07	5.84E+07
XP_004745705.1	cytosolic non-specific dipeptidase isoform X1	LNYIEGTK	LNYIEGTK	R	M	454	461		0	0	5.39E+07	0	0
XP_004745705.1	cytosolic non-specific dipeptidase isoform X1	LPDGSEIPLPPILLGK	LPDGSEIPLPPILLGK	K	L	69	84		0	0	0	0	0
XP_004745705.1	cytosolic non-specific dipeptidase isoform X1	LVPNMTPEVVSEQVTSYLTK	LVPNMTPEVVSEQVTSYLTK	R	K	344	363		0	0	0	0	0
XP_004745705.1	cytosolic non-specific dipeptidase isoform X1	MLEVAAAEIK	MLEVAAAEIK	K	Q	44	53		6.81E+07	6.78E+07	4.37E+07	7.70E+07	0
XP_004745705.1	cytosolic non-specific dipeptidase isoform X1	QKLPDGSEIPLPPILLGK	QKLPDGSEIPLPPILLGK	K	L	67	84		0	0	0	5.97E+07	0
XP_004745705.1	cytosolic non-specific dipeptidase isoform X1	QLGGSVELVDIGK	QLGGSVELVDIGK	K	Q	54	66		1.64E+08	1.36E+08	0	0	1.12E+08
XP_004745705.1	cytosolic non-specific dipeptidase isoform X1	TNQEIPVNVR	TNQEIPVNVR	K	F	150	159		0	6.03E+07	1.01E+08	6.12E+07	4.07E+07
XP_004745705.1	cytosolic non-specific dipeptidase isoform X1	TVFGVEPDLTR	TVFGVEPDLTR	K	E	403	413		9.90E+07	1.39E+08	1.49E+08	8.40E+07	0
XP_004745705.1	cytosolic non-specific dipeptidase isoform X1	VYMGHGGKPWVSDFNHPHYMAGR	VYMGHGGKPWVSDFNHPHYMAGR	K	R	376	398		0	0	0	3.55E+07	0
XP_004745705.1	cytosolic non-specific dipeptidase isoform X1	WRYPSLSLHGIEGAFSGSGAK	WRYPSLSLHGIEGAFSGSGAK	R	T	309	329		1.36E+07	0	0	0	0
XP_004745705.1	cytosolic non-specific dipeptidase isoform X1	YPSLSLHGIEGAFSGSGAK	YPSLSLHGIEGAFSGSGAK	R	T	311	329		0	0	0	0	0
XP_004745793.3	doublecortin domain-containing protein 2C isoform X2	KLDYIHIEPR	KLDYIHIEPR	K	K	94	103		2.52E+07	0	0	2.95E+07	2.68E+07
XP_004745793.3	doublecortin domain-containing protein 2C isoform X2	LDYIHIEPR	LDYIHIEPR	K	K	95	103		0	0	0	1.14E+07	0
XP_004745832.1	14-3-3 protein theta	TAFDEAIAELDTLNEDSYKDSTLIMQLLR	TAFDEAIAELDTLNEDSYKDSTLIM[15.9949]QLLR	K	D	194	222	25M(15.9949)	5447664.5	0	0	0	0	M:15.9949@TAFDEAIAELDTLNEDSYKDSTLIM(1.000)QLLR;
XP_004745832.1	14-3-3 protein theta	YLAEVACGDDR	YLAEVAC[57.0215]GDDR	R	K	128	138	7C(57.0215)	3.12E+07	0	0	0	0
XP_004745832.1	14-3-3 protein theta	AVTEQGAELSNEER	AVTEQGAELSNEER	K	N	28	41		3.41E+07	0	0	0	0
XP_004745832.1	14-3-3 protein theta	QTIDNSQGAYQEAFDISKK	QTIDNSQGAYQEAFDISKK	K	E	140	158		0	0	0	0	0
XP_004745832.1	14-3-3 protein theta	TAFDEAIAELDTLNEDSYK	TAFDEAIAELDTLNEDSYK	K	D	194	212		0	0	0	0	0
XP_004745850.1	hippocalcin-like protein 1	LRPEVLQDLR	LRPEVLQDLR	K	E	8	17		1.89E+07	0	0	0	0
XP_004745901.1	cytosolic 5'-nucleotidase 1B isoform X1	STYSSQLDQDCLSELPR	STYSSQLDQDC[57.0215]LSELPR	R	Q	254	270	11C(57.0215)	6.70E+08	8.76E+08	8.93E+08	9.10E+08	2.68E+08
XP_004745901.1	cytosolic 5'-nucleotidase 1B isoform X1	IRPHIFFDDHMFHIEGAQK	IRPHIFFDDHM[15.9949]FHIEGAQK	K	F	580	598	11M(15.9949)	8.88E+08	2.31E+09	1.73E+09	4.76E+08	1.92E+08	M:15.9949@IRPHIFFDDHM(1.000)FHIEGAQK;	M:15.9949@IRPHIFFDDHM(1.000)FHIEGAQK;	M:15.9949@IRPHIFFDDHM(1.000)FHIEGAQK;	M:15.9949@IRPHIFFDDHM(1.000)FHIEGAQK;	M:15.9949@IRPHIFFDDHM(1.000)FHIEGAQK;
XP_004745901.1	cytosolic 5'-nucleotidase 1B isoform X1	IYEEEGLEKYMEYQLNNENVILTPGPAFR	IY[79.9663]EEEGLEKYM[15.9949]EYQLNNENVILTPGPAFR	K	F	329	357	11M(15.9949), 2Y(79.9663)	0	0	0	0	0	STY:79.9663@IY(0.598)EEEGLEKY(0.261)MEY(0.115)QLNNENVILT(0.026)PGPAFR;M:15.9949@IYEEEGLEKYM(1.000)EYQLNNENVILTPGPAFR;
XP_004745901.1	cytosolic 5'-nucleotidase 1B isoform X1	RSTYSSQLDQDCLSELPR	RSTYSSQLDQDC[57.0215]LSELPR	R	Q	253	270	12C(57.0215)	2.43E+08	1.92E+08	2.39E+08	2.48E+08	7.27E+07
XP_004745901.1	cytosolic 5'-nucleotidase 1B isoform X1	RSTYSSQLDQDCLSELPR	RS[79.9663]TYSSQLDQDC[57.0215]LSELPR	R	Q	253	270	12C(57.0215), 2S(79.9663)	0	0	0	0	3.50E+07					STY:79.9663@RS(0.199)T(0.199)Y(0.199)S(0.199)S(0.199)QLDQDCLS(0.007)ELPR;
XP_004745901.1	cytosolic 5'-nucleotidase 1B isoform X1	RSTYSSQLDQDCLSELPR	RST[79.9663]YSSQLDQDC[57.0215]LSELPR	R	Q	253	270	12C(57.0215), 3T(79.9663)	0	6.56E+07	9.46E+07	0	0		STY:79.9663@RS(0.019)T(0.913)Y(0.028)S(0.016)S(0.014)QLDQDCLS(0.009)ELPR;	STY:79.9663@RS(0.017)T(0.929)Y(0.021)S(0.015)S(0.009)QLDQDCLS(0.009)ELPR;
XP_004745901.1	cytosolic 5'-nucleotidase 1B isoform X1	CLCAAEGTVPLGPCR	C[57.0215]LC[57.0215]AAEGTVPLGPC[57.0215]R	R	T	66	80	14C(57.0215), 1C(57.0215), 3C(57.0215)	0	0	0	0	0
XP_004745901.1	cytosolic 5'-nucleotidase 1B isoform X1	VQEAIQEGIASATMFDGAK	VQEAIQEGIASATM[15.9949]FDGAK	K	D	438	456	14M(15.9949)	4.38E+07	2.86E+08	1.85E+08	0	0	M:15.9949@VQEAIQEGIASATM(1.000)FDGAK;	M:15.9949@VQEAIQEGIASATM(1.000)FDGAK;	M:15.9949@VQEAIQEGIASATM(1.000)FDGAK;	M:15.9949@VQEAIQEGIASATM(1.000)FDGAK;
XP_004745901.1	cytosolic 5'-nucleotidase 1B isoform X1	ELYPSEQDLFDIVLMTNNHAQVGVR	ELYPSEQDLFDIVLM[15.9949]TNNHAQVGVR	R	L	371	395	15M(15.9949)	0	0	0	4.27E+07	1.21E+08	M:15.9949@ELYPSEQDLFDIVLM(1.000)TNNHAQVGVR;			M:15.9949@ELYPSEQDLFDIVLM(1.000)TNNHAQVGVR;	M:15.9949@ELYPSEQDLFDIVLM(1.000)TNNHAQVGVR;
XP_004745901.1	cytosolic 5'-nucleotidase 1B isoform X1	LINSVNHYGLLIDRFCLTGGK	LINSVNHYGLLIDRFC[57.0215]LTGGK	R	S	396	416	16C(57.0215)	1.72E+08	2.10E+08	0	2.30E+08	1.70E+08
XP_004745901.1	cytosolic 5'-nucleotidase 1B isoform X1	MHENPEAWAHGIVR	M[15.9949]HENPEAWAHGIVR	K	E	211	224	1M(15.9949)	4.99E+08	4.19E+08	1.14E+09	2.68E+08	1.53E+08	M:15.9949@M(1.000)HENPEAWAHGIVR;	M:15.9949@M(1.000)HENPEAWAHGIVR;	M:15.9949@M(1.000)HENPEAWAHGIVR;	M:15.9949@M(1.000)HENPEAWAHGIVR;	M:15.9949@M(1.000)HENPEAWAHGIVR;
XP_004745901.1	cytosolic 5'-nucleotidase 1B isoform X1	AYLTNLYLSADSEKVQEAIQEGIASATMFDGAK	AYLTNLYLSADSEKVQEAIQEGIASATM[15.9949]FDGAK	K	D	424	456	28M(15.9949)	0	1.14E+08	0	0	0	M:15.9949@AYLTNLYLSADSEKVQEAIQEGIASATM(1.000)FDGAK;	M:15.9949@AYLTNLYLSADSEKVQEAIQEGIASATM(1.000)FDGAK;		M:15.9949@AYLTNLYLSADSEKVQEAIQEGIASATM(1.000)FDGAK;
XP_004745901.1	cytosolic 5'-nucleotidase 1B isoform X1	FCLTGGK	FC[57.0215]LTGGK	R	S	410	416	2C(57.0215)	3.23E+08	7.31E+08	7.23E+08	6.27E+08	3.26E+08
XP_004745901.1	cytosolic 5'-nucleotidase 1B isoform X1	FCLTGGKSPIGYLK	FC[57.0215]LTGGKSPIGYLK	R	A	410	423	2C(57.0215)	3.44E+07	4.20E+07	0	3.69E+07	0
XP_004745901.1	cytosolic 5'-nucleotidase 1B isoform X1	YMEYQLNNENVILTPGPAFR	YM[15.9949]EYQLNNENVILTPGPAFR	K	F	338	357	2M(15.9949)	6.66E+07	3.33E+08	1.29E+08	0	0	M:15.9949@YM(1.000)EYQLNNENVILTPGPAFR;	M:15.9949@YM(1.000)EYQLNNENVILTPGPAFR;	M:15.9949@YM(1.000)EYQLNNENVILTPGPAFR;
XP_004745901.1	cytosolic 5'-nucleotidase 1B isoform X1	ALFNMVDGR	ALFNM[15.9949]VDGR	R	K	319	327	5M(15.9949)	1.33E+08	3.24E+08	2.99E+08	8.12E+07	5.11E+07	M:15.9949@ALFNM(1.000)VDGR;	M:15.9949@ALFNM(1.000)VDGR;	M:15.9949@ALFNM(1.000)VDGR;	M:15.9949@ALFNM(1.000)VDGR;	M:15.9949@ALFNM(1.000)VDGR;
XP_004745901.1	cytosolic 5'-nucleotidase 1B isoform X1	DYPRTPPTEWK	DYPRT[79.9663]PPTEWK	R	A	237	247	5T(79.9663)	0	2.07E+07	4.58E+07	0	0		STY:79.9663@DY(0.050)PRT(0.923)PPT(0.028)EWK;	STY:79.9663@DY(0.074)PRT(0.893)PPT(0.034)EWK;
XP_004745901.1	cytosolic 5'-nucleotidase 1B isoform X1	NAITIAVSSR	NAITIAVS[79.9663]SR	K	A	309	318	8S(79.9663)	1.23E+08	1.81E+08	0	2.58E+08	0	STY:79.9663@NAIT(0.022)IAVS(0.958)S(0.020)R;	STY:79.9663@NAIT(0.033)IAVS(0.941)S(0.027)R;	STY:79.9663@NAIT(0.032)IAVS(0.932)S(0.037)R;	STY:79.9663@NAIT(0.032)IAVS(0.932)S(0.035)R;
XP_004745901.1	cytosolic 5'-nucleotidase 1B isoform X1	ALFNMVDGR	ALFNMVDGR	R	K	319	327		1.87E+09	1.17E+09	1.13E+09	1.81E+09	1.42E+09
XP_004745901.1	cytosolic 5'-nucleotidase 1B isoform X1	ALFNMVDGRK	ALFNMVDGRK	R	I	319	328		1.26E+08	1.81E+08	4.74E+07	2.47E+08	7.55E+07
XP_004745901.1	cytosolic 5'-nucleotidase 1B isoform X1	ALQHVNAR	ALQHVNAR	K	L	361	368		1.97E+08	0	2.52E+08	2.66E+08	0
XP_004745901.1	cytosolic 5'-nucleotidase 1B isoform X1	APSVEEPR	APSVEEPR	R	S	134	141		4.42E+07	0	2.37E+08	0	9.55E+07
XP_004745901.1	cytosolic 5'-nucleotidase 1B isoform X1	AVNPNHLLR	AVNPNHLLR	R	C	45	53		3.09E+07	3.26E+07	0	3.05E+07	0
XP_004745901.1	cytosolic 5'-nucleotidase 1B isoform X1	AYLTNLYLSADSEK	AYLTNLYLSADSEK	K	V	424	437		4.30E+08	7.21E+08	7.06E+08	5.71E+08	3.87E+08
XP_004745901.1	cytosolic 5'-nucleotidase 1B isoform X1	AYLTNLYLSADSEKVQEAIQEGIASATMFDGAK	AYLTNLYLSADSEKVQEAIQEGIASATMFDGAK	K	D	424	456		1.50E+08	2.75E+08	1.37E+08	1.04E+08	8.38E+07
XP_004745901.1	cytosolic 5'-nucleotidase 1B isoform X1	EEEEDEDEAYWASVK	EEEEDEDEAYWASVK	R	T	276	290		5.18E+07	0	0	0	0
XP_004745901.1	cytosolic 5'-nucleotidase 1B isoform X1	EHGLDKFFQHETLFENKPLAQGPLK	EHGLDKFFQHETLFENKPLAQGPLK	K	G	486	510		2.29E+08	4.88E+08	3.40E+08	3.64E+08	1.69E+08
XP_004745901.1	cytosolic 5'-nucleotidase 1B isoform X1	ELYPSEQDLFDIVLMTNNHAQVGVR	ELYPSEQDLFDIVLMTNNHAQVGVR	R	L	371	395		1.69E+08	2.92E+08	3.55E+08	3.53E+08	5.27E+08
XP_004745901.1	cytosolic 5'-nucleotidase 1B isoform X1	FFQHETLFENKPLAQGPLK	FFQHETLFENKPLAQGPLK	K	G	492	510		2.05E+09	3.09E+09	3.16E+09	2.61E+09	1.55E+09
XP_004745901.1	cytosolic 5'-nucleotidase 1B isoform X1	FGTITAHVPYGINQK	FGTITAHVPYGINQK	K	M	599	613		1.56E+09	1.65E+09	1.69E+09	1.77E+09	1.21E+09
XP_004745901.1	cytosolic 5'-nucleotidase 1B isoform X1	FYAKDER	FYAKDER	K	L	523	529		1.25E+08	0	1.43E+08	1.45E+08	1.03E+08
XP_004745901.1	cytosolic 5'-nucleotidase 1B isoform X1	GFLEDLGR	GFLEDLGR	K	L	511	518		2.34E+09	2.84E+09	2.40E+09	2.39E+09	1.11E+09
XP_004745901.1	cytosolic 5'-nucleotidase 1B isoform X1	IRPHIFFDDHMFHIEGAQK	IRPHIFFDDHMFHIEGAQK	K	F	580	598		1.91E+09	2.36E+09	2.88E+09	4.02E+09	2.41E+09
XP_004745901.1	cytosolic 5'-nucleotidase 1B isoform X1	IYEEEGLEK	IYEEEGLEK	K	Y	329	337		0	3.59E+08	2.60E+08	2.80E+08	0
XP_004745901.1	cytosolic 5'-nucleotidase 1B isoform X1	KFYAKDER	KFYAKDER	K	L	522	529		1.46E+08	8.34E+07	1.88E+08	1.57E+08	5.99E+07
XP_004745901.1	cytosolic 5'-nucleotidase 1B isoform X1	KIYEEEGLEK	KIYEEEGLEK	R	Y	328	337		4.04E+08	1.32E+08	4.89E+08	4.57E+08	2.76E+08
XP_004745901.1	cytosolic 5'-nucleotidase 1B isoform X1	LINSVNHYGLLIDR	LINSVNHYGLLIDR	R	F	396	409		9.00E+08	1.52E+09	1.48E+09	1.45E+09	7.87E+08
XP_004745901.1	cytosolic 5'-nucleotidase 1B isoform X1	LRELYPSEQDLFDIVLMTNNHAQVGVR	LRELYPSEQDLFDIVLMTNNHAQVGVR	R	L	369	395		1.42E+08	0	1.45E+08	3.35E+08	4.13E+08
XP_004745901.1	cytosolic 5'-nucleotidase 1B isoform X1	MHENPEAWAHGIVR	MHENPEAWAHGIVR	K	E	211	224		5.52E+08	4.23E+08	9.33E+08	7.03E+08	9.44E+08
XP_004745901.1	cytosolic 5'-nucleotidase 1B isoform X1	NAITIAVSSR	NAITIAVSSR	K	A	309	318		1.22E+09	1.42E+09	1.30E+09	1.47E+09	8.07E+08
XP_004745901.1	cytosolic 5'-nucleotidase 1B isoform X1	PRPPKPK	PRPPKPK	R	N	302	308		5.64E+07	1.33E+08	1.14E+08	7.91E+07	5.79E+07
XP_004745901.1	cytosolic 5'-nucleotidase 1B isoform X1	QHHQREEEEDEDEAYWASVK	QHHQREEEEDEDEAYWASVK	R	T	271	290		4.74E+08	1.38E+09	1.46E+09	1.19E+09	2.23E+08
XP_004745901.1	cytosolic 5'-nucleotidase 1B isoform X1	RAVNPNHLLR	RAVNPNHLLR	R	C	44	53		1.52E+07	0	0	0	0
XP_004745901.1	cytosolic 5'-nucleotidase 1B isoform X1	RWGLEIDEALFLAGAPK	RWGLEIDEALFLAGAPK	R	G	557	573		0	0	0	3.99E+07	1.66E+08
XP_004745901.1	cytosolic 5'-nucleotidase 1B isoform X1	SPIGYLK	SPIGYLK	K	A	417	423		8.47E+08	1.34E+09	1.21E+09	1.07E+09	7.28E+08
XP_004745901.1	cytosolic 5'-nucleotidase 1B isoform X1	TPPTEWK	TPPTEWK	R	A	241	247		3.06E+08	4.91E+08	8.12E+08	5.32E+08	6.08E+08
XP_004745901.1	cytosolic 5'-nucleotidase 1B isoform X1	TYLVTAR	TYLVTAR	R	S	536	542		0	0	0	0	1.38E+09
XP_004745901.1	cytosolic 5'-nucleotidase 1B isoform X1	VAFDGDAVLFSDESEHIAK	VAFDGDAVLFSDESEHIAK	R	E	467	485		9.13E+08	1.49E+09	1.20E+09	1.59E+09	1.46E+09
XP_004745901.1	cytosolic 5'-nucleotidase 1B isoform X1	VAFDGDAVLFSDESEHIAKEHGLDK	VAFDGDAVLFSDESEHIAKEHGLDK	R	F	467	491		8.08E+08	1.38E+09	1.28E+09	1.49E+09	7.06E+08
XP_004745901.1	cytosolic 5'-nucleotidase 1B isoform X1	VQEAIQEGIASATMFDGAK	VQEAIQEGIASATMFDGAK	K	D	438	456		5.99E+08	6.37E+08	4.91E+08	6.46E+08	4.76E+08
XP_004745901.1	cytosolic 5'-nucleotidase 1B isoform X1	WGLEIDEALFLAGAPK	WGLEIDEALFLAGAPK	R	G	558	573		6.63E+07	1.68E+08	2.14E+08	1.75E+08	4.91E+08
XP_004745901.1	cytosolic 5'-nucleotidase 1B isoform X1	YMEYQLNNENVILTPGPAFR	YMEYQLNNENVILTPGPAFR	K	F	338	357		5.56E+08	5.35E+08	2.73E+08	7.05E+08	4.97E+08
XP_004745904.1	cytosolic 5'-nucleotidase 1B isoform X3	LSTQGSQELSLPK	LSTQGS[79.9663]QELSLPK	R	T	38	50	6S(79.9663)	0	0	2.05E+08	0	0			STY:79.9663@LS(0.013)T(0.015)QGS(0.960)QELS(0.012)LPK;		STY:79.9663@LS(0.041)T(0.070)QGS(0.857)QELS(0.032)LPK;
XP_004745905.1	retinol dehydrogenase 14	ELDLASLR	ELDLASLR	K	S	113	120		0	0	0	0	0
XP_004745940.1	apolipoprotein B-100	SLWDLLK	SLWDLLK	K	L	3549	3555		2.66E+08	0	0	0	0
XP_004746015.2	UMP-CMP kinase 2, mitochondrial isoform X2	DGAGWEQVGPR	DGAGWEQVGPR	R	Q	178	188		0	0	0	0	0
XP_004746023.1	10 kDa heat shock protein, mitochondrial-like	PQGKAWYMTIVAVGSGSK	PQGKAWY[79.9663]M[15.9949]TIVAVGSGSK	K	G	110	127	7Y(79.9663), 8M(15.9949)	0	0	0	0	0		STY:79.9663@PQGKAWY(0.488)MT(0.488)IVAVGS(0.012)GS(0.012)K;M:15.9949@PQGKAWYM(1.000)TIVAVGSGSK;	STY:79.9663@PQGKAWY(0.490)MT(0.490)IVAVGS(0.010)GS(0.009)K;M:15.9949@PQGKAWYM(1.000)TIVAVGSGSK;	STY:79.9663@PQGKAWY(0.489)MT(0.489)IVAVGS(0.011)GS(0.011)K;M:15.9949@PQGKAWYM(1.000)TIVAVGSGSK;
XP_004746095.3	ATP-dependent (S)-NAD(P)H-hydrate dehydratase isoform X3	VGADLSHVFCTR	VGADLSHVFC[57.0215]TR	K	E	52	63	10C(57.0215)	0	0	0	0	0
XP_004746095.3	ATP-dependent (S)-NAD(P)H-hydrate dehydratase isoform X3	AVLTPNHVEFGR	AVLTPNHVEFGR	K	L	154	165		0	6.96E+07	0	3.05E+07	0
XP_004746095.3	ATP-dependent (S)-NAD(P)H-hydrate dehydratase isoform X3	DVEEWLPR	DVEEWLPR	R	L	90	97		0	0	0	0	0
XP_004746095.3	ATP-dependent (S)-NAD(P)H-hydrate dehydratase isoform X3	LHALVVGPGLGR	LHALVVGPGLGR	R	D	98	109		1.75E+07	0	0	0	0
XP_004746095.3	ATP-dependent (S)-NAD(P)H-hydrate dehydratase isoform X3	LHALVVGPGLGRDDTLLENVK	LHALVVGPGLGRDDTLLENVK	R	G	98	118		0	0	0	0	0
XP_004746095.3	ATP-dependent (S)-NAD(P)H-hydrate dehydratase isoform X3	LSEAVLR	LSEAVLR	R	D	166	172		0	0	0	0	0
XP_004746095.3	ATP-dependent (S)-NAD(P)H-hydrate dehydratase isoform X3	NIIPPLTSQK	NIIPPLTSQK	R	H	12	21		3.50E+07	2.27E+07	0	1.96E+07	0
XP_004746095.3	ATP-dependent (S)-NAD(P)H-hydrate dehydratase isoform X3	SYSPELIVHPVLDSPSAVR	SYSPELIVHPVLDSPSAVR	K	D	71	89		2.36E+07	0	0	0	0
XP_004746142.1	citramalyl-CoA lyase, mitochondrial isoform X2	KIPSLNVDCAVLDCEDGVAMNKK	KIPSLNVDC[57.0215]AVLDC[57.0215]EDGVAMNKK	K	N	61	83	14C(57.0215), 9C(57.0215)	0	0	0	0	0
XP_004746142.1	citramalyl-CoA lyase, mitochondrial isoform X2	DTQDILYAR	DTQDILYAR	K	Q	218	226		0	0	2.12E+07	0	0
XP_004746142.1	citramalyl-CoA lyase, mitochondrial isoform X2	GAFTFQGSMIDMPLLK	GAFTFQGSMIDMPLLK	K	Q	310	325		0	0	0	2.34E+07	0
XP_004746142.1	citramalyl-CoA lyase, mitochondrial isoform X2	KLEQPMNLIPFVETAMGLLNFK	KLEQPMNLIPFVETAMGLLNFK	R	A	159	180		0	0	0	8519107	0
XP_004746142.1	citramalyl-CoA lyase, mitochondrial isoform X2	QVIHPNQIAVVQEQFSPSPEK	QVIHPNQIAVVQEQFSPSPEK	K	M	270	290		0	0	0	0	0
XP_004746142.1	citramalyl-CoA lyase, mitochondrial isoform X2	TLEDFDLGPTEK	TLEDFDLGPTEK	K	C	93	104		6.89E+07	5.32E+07	0	2.99E+07	5.23E+07
XP_004746144.1	transmembrane 9 superfamily member 2	IYYHVVETGSMGAR	IYYHVVETGSMGAR	K	L	216	229		0	0	0	0	0
[truncated: 13,906 more rows]
