# Supplementary material for: Semen proteome and transcriptome of the endangered black-footed ferret (Mustela nigripes) show association with the environment and fertility outcome
Source: Sci Rep. 2024 Mar 25;14:7063. doi: 10.1038/s41598-024-57096-w (PMC10963785; doi:10.1038/s41598-024-57096-w)
Supplement: Supplementary file 4 — Supplementary Information 4. [file 41598_2024_57096_MOESM4_ESM.xlsx]

## Sheet: Table S3.1
Supplementary Table S3.1 Information on the samples used for the transcriptome analyses and the associated sequence data statistics
Study_ID	Sample#_RNA-Seq	Diet	Sperm cells per uL	Motility, %	Motility status 0-5	Normal sperm, %	Abnormal acrosome, %	Total read bases	Total reads	GC (% R1/R2)	Q20 (% R1/R2)	Q30 (% R1/R2)	Processed reads, #	Uniquely mapped reads, #	Uniquely mapped reads, %	Unmapped reads, #	Average MAPQ	Genes with TPM > 0
Car1	BFF_NA-001_S15_Car1	Carcass	166300	65	3	60	24	5750170298	38080598	46/47	99.9/99.9	96.8/97.4	38023669	27003045	71.0164	9914157	230.181	9806
Car2	BFF_NA-027_S41_Car2	Carcass	407800	50	3	56	17	6257373711	41439561	47/47	99.9/99.9	94.9/96	41359323	26530748	64.147	13932669	235.003	7235
C01	BFF_NA-002_S16_C01	Control	151800	70	3	61	6	6081403747	40274197	47/47	99.9/99.9	95.5/95.8	40210056	27003045	67.155	12130995	229.719	9669
C02	BFF_NA-003_S17_C02	Control	236000	60	3	37	19	6615477006	43811106	43/43	100/99.9	97.6/95.9	43726727	26952060	61.6375	6599451	236.114	6650
C03	BFF_NA-007_S21_C03	Control	225300	65	3	46	25	6208572927	41116377	42/42	100/99.9	98.4/98.4	41044833	34754716	84.675	5557251	242.293	7781
C04	BFF_NA-009_S23_C04	Control	472200	50	3	54	17	7472643606	49487706	41/41	100/99.9	98.3/98.3	49401452	42803697	86.6446	5345726	237.141	6969
C05*	BFF_NA-014_S28_C05	Control	32800	0	2	3	39	7327077341	48523691	46/47	99.7/98.6	88.1/85.4	48297011	28482675	58.974	18722512	233.109	3137
C06	BFF_NA-016_S30_C06	Control	239300	60	3	20	23	6545457098	43347398	46/46	99.9/99.9	94.8/95.1	43251717	32500724	75.1432	9985903	241.457	3240
C07	BFF_NA-022_S36_C07	Control	240100	60		14	60	5806397111	38452961	46/46	99.9/99.9	97.1/96.9	38384666	31894488	83.0917	5745836	241.142	8254
C08	BFF_NA-023_S37_C08	Control	163600	45	3	35	33	6707872547	44422997	47/47	99.9/99.9	95.8/96	44345348	34627798	78.0867	8684838	237.549	5021
C09	BFF_NA-026_S40_C09	Control	63300	60	3	43	9	5115165619	33875269	53/53	99.7/99.8	88.9/90.7	33816694	15305043	45.2588	17606855	222.375	3841
C10	BFF_NA-029_S43_C10	Control	409000	55	3	47	17	8165814089	54078239	48/49	99.8/99.8	88.5/89.4	53952455	28467356	52.7638	24538545	235.828	3019
Var1	BFF_NA-004_S18_Var1	Various	195800	70	3	47	14	7947649742	52633442	43/43	100/99.9	97.8/97.4	52529705	44026762	83.8131	6916067	235.989	7903
Var2	BFF_NA-015_S29_Var2	Various	256000	50	3	11	7	6402617591	42401441	45/45	99.9/99.9	97.4/97.7	42328570	36211553	85.5487	5391128	243.383	8829
VE1.1	BFF_NA-005_S19_VE1.1	VitE1	919400	70	3	47	15	6006450518	39777818	46/46	99.9/99.9	95.1/95.8	39709633	26266619	66.1467	12577093	234.901	5654
VE1.2	BFF_NA-006_S20_VE1.2	VitE1	343900	60	3	36	15	3657864619	24224269	40/40	100/99.9	98.3/97.8	24174120	20814128	86.1009	2862421	240.605	6031
VE2.01	BFF_NA-008_S22_VE2.01	VitE2	489300	60	2.5	7	39	7310998861	48417211	47/47	99.8/99.8	93.1/94.1	48300159	30246761	62.6225	16826541	230.921	7232
VE2.02	BFF_NA-010_S24_VE2.02	VitE2	269700	60	3	36	10	12229487131	80989981	45/45	99.5/98.4	87.7/86.9	80571359	48883821	60.6715	30347894	238.929	6721
VE2.03	BFF_NA-011_S25_VE2.03	VitE2	255200	55	3	28	18	8947609190	59255690	41/42	99.9/98.3	97.6/92.7	58857613	48707920	82.7555	8741602	238.093	7533
VE2.04	BFF_NA-012_S26_VE2.04	VitE2	237900	70	3	53	17	6766040012	44808212	45/45	99.8/99.8	92.8/94	44718798	30651742	68.5433	13115607	236.442	6341
VE2.05	BFF_NA-013_S27_VE2.05	VitE2	535900	60	3.5	32	28	15987082720	105874720	41/41	100/98.4	98/94.5	105423872	89542053	84.9353	13081313	236.708	9676
VE2.06	BFF_NA-017_S31_VE2.06	VitE2	723400	60	3	41	2	5807930516	38463116	42/42	100/99.9	98.3/97.9	38387020	34466292	89.7863	3127943	241.2	7425
VE2.07	BFF_NA-018_S32_VE2.07	VitE2	116500	60	3	37	22	7597115926	50312026	44/45	100/99.9	97.3/96.6	50192073	42615998	84.9058	6510919	240.557	7518
VE2.08	BFF_NA-019_S33_VE2.08	VitE2	438300	60	3	39	2	6838168786	45285886	44/44	100/99.8	98.2/95.9	45173804	39227203	86.8362	4915098	239.288	8821
VE2.09	BFF_NA-020_S34_VE2.09	VitE2	428000	50	2.5	35	23	6001460119	39744769	45/45	100/99.9	97.3/97.3	39663903	32757021	82.5865	5813502	235.232	6901
VE2.10	BFF_NA-021_S35_VE2.10	VitE2	77900	50	2.5	14	50	6784627357	44931307	47/47	99.9/99.9	95.7/95.7	44836815	32064885	71.5146	11892479	239.096	3570
VE2.11	BFF_NA-024_S38_VE2.11	VitE2	303300	60	3	42	15	7046516925	46665675	47/47	99.9/99.9	95.9/95.8	46577126	32468888	69.7099	13133374	238.08	2336
VE2.12	BFF_NA-025_S39_VE2.12	VitE2	231800	60	3	17	51	7532453498	49883798	44/44	99.9/99.9	97.6/98	49795475	39746701	79.8199	8781025	235.599	9768
VE2.13	BFF_NA-028_S42_VE2.13	VitE2	228300	60	3	41	13	7870850387	52124837	50/50	99.7/99.8	88.4/89.4	52014928	30798761	59.2114	19916350	231.75	3334
W1	BFF_NA-030_S44_W1	Wild	648900	50	3	51	5	3552695535	23527785	51/52	99.8/99.9	91.9/94.6	23500551	7979199	33.9532	14958135	219.051	737
W2	BFF_NA-031_S45_W2	Wild	323800	70	3	51	2	4285154104	28378504	44/44	100/99.9	97.7/98.5	28346386	21026726	74.1778	6562871	232.725	8793
W3	BFF_NA-032_S46_W3	Wild	337900	60	3	55	5	4519379113	29929663	42/43	100/100	98.1/98.8	29898031	22730865	76.028	6413650	234.092	7244
W4	BFF_NA-033_S47_W4	Wild	589600	70	3	73	2	7459255644	49399044	42/42	100/100	98.2/98.8	49343509	37942555	76.8947	10370155	238.003	7579
*sample had urine contamination

## Sheet: Table S3.1 (Legend)
Legend for Supplementary Table S3.1
Column	Name	Description
A	Study_ID	Sample ID used in analysis and results
B	Sample.#_RNA-Seq	Sample ID corresponding to deposited BioProject PRJNA997940
C	Diet	Animal diet
D	Sperm cells per sample	Count of sperm cells in entire sample
E	Motility, %	The percent of sperm cells that are motile / capable of swimming
F	Motility status 0-5	Sperm forward progression, 0 defined as still, unmoving, and 5 as moving forward quickly
G	Normal sperm, %	Percent of sperm appearing normal (intact acrosome, midpiece and tail)
H	Abnormal acrosome, %	Percent of sperm cells in sample with damaged or missing apical ridge or a loose acrosomal cap.
I	Total read bases	Total number of read bases after trimming
J	Total reads	Total number of reads after trimming
K	GC (% R1/R2)	GC Content in R1 and R2
L	Q20 (% R1/R2)	Ratio of bases that have phred quality score greater than or equal to 20 in R1 and R2
M	Q30(%, R1/R2)	Ration of bases that have phred quality score greater than or equal to 30 in R1 and R2
N	Processed reads, #	Number of cleaned reads after trimming
O	Mapped reads, #	Number of reads mapped to reference
P	Mapped reads, %	Percentage of reads mapped to reference
Q	Unmapped reads, #	Number of reads that failed to align
R	Unmapped reads, %	Percentage of reads that failed to align
S	Average MAPQ	Average MAPQ scores from STAR-mapped sequences (0-255)
T	Genes with TPM>0	Number of genes with TPM > 0 in RSEM-quantified transcriptomes

## Sheet: Table S3.2
Supplementary Table S3.2 Results of likelihood ratio tests on all diet groups; the Wild group was set as the reference. Genes with adjusted p-values (q-value) < 0.05 were considered differentially expressed.
Gene_ID_Mnigripes	Transcript_ID_Mnigripes	Gene_Symbol	Description_Mpfuro	Description_Hsapiens	baseMean	pvalue	padj(q-value)
MUSNIGG00035454	MUSNIGT00042632	HHIPL2	HHIP like 2 [Source:HGNC Symbol;Acc:HGNC:25842]	HHIP like 2 [Source:HGNC Symbol;Acc:HGNC:25842]	39.384	3.00959e-23	1.78589e-19
MUSNIGG00000396	MUSNIGT00000472	ZC3HAV1	zinc finger CCCH-type containing, antiviral 1 [Source:HGNC Symbol;Acc:HGNC:23721]	zinc finger CCCH-type containing, antiviral 1 [Source:HGNC Symbol;Acc:HGNC:23721]	51.1124	3.92045e-11	1.1632e-07
MUSNIGG00025864	MUSNIGT00031247	OR13A1	olfactory receptor 13A1 [Source:NCBI gene;Acc:101685252]	olfactory receptor family 13 subfamily A member 1 [Source:HGNC Symbol;Acc:HGNC:14772]	10.9306	1.28638e-08	2.28117e-05
MUSNIGG00019451	MUSNIGT00023722	PCDH1	protocadherin 1 [Source:HGNC Symbol;Acc:HGNC:8655]	protocadherin 1 [Source:HGNC Symbol;Acc:HGNC:8655]	14.1114	1.53769e-08	2.28117e-05
MUSNIGG00001383	MUSNIGT00001691	-	NA	NA	21.9368	3.26326e-08	3.87283e-05
MUSNIGG00027605	MUSNIGT00033218	CXCR7	NA	NA	13.595	4.17124e-08	4.12536e-05
MUSNIGG00038747	MUSNIGT00046681	KCNK12	potassium two pore domain channel subfamily K member 12 [Source:HGNC Symbol;Acc:HGNC:6274]	potassium two pore domain channel subfamily K member 12 [Source:HGNC Symbol;Acc:HGNC:6274]	29.7805	4.87896e-08	4.13597e-05
MUSNIGG00019250	MUSNIGT00023476	SLC22A5	solute carrier family 22 member 5 [Source:HGNC Symbol;Acc:HGNC:10969]	solute carrier family 22 member 5 [Source:HGNC Symbol;Acc:HGNC:10969]	8.99276	6.02826e-08	4.47146e-05
MUSNIGG00041797	MUSNIGT00050404	GPSM2	G protein signaling modulator 2 [Source:HGNC Symbol;Acc:HGNC:29501]	G protein signaling modulator 2 [Source:HGNC Symbol;Acc:HGNC:29501]	13.122	9.56e-08	6.30323e-05
MUSNIGG00021633	MUSNIGT00026303	ADCY9	adenylate cyclase 9 [Source:HGNC Symbol;Acc:HGNC:240]	adenylate cyclase 9 [Source:HGNC Symbol;Acc:HGNC:240]	17.0073	1.10018e-07	6.5285e-05
MUSNIGG00016304	MUSNIGT00019926	USP15	ubiquitin specific peptidase 15 [Source:HGNC Symbol;Acc:HGNC:12613]	ubiquitin specific peptidase 15 [Source:HGNC Symbol;Acc:HGNC:12613]	29.2945	2.05403e-07	0.000110805
MUSNIGG00020292	MUSNIGT00024709	SEMA6A	semaphorin 6A [Source:HGNC Symbol;Acc:HGNC:10738]	semaphorin 6A [Source:HGNC Symbol;Acc:HGNC:10738]	18.4257	3.81701e-07	0.000188751
MUSNIGG00013469	MUSNIGT00016533	GRK7	G protein-coupled receptor kinase 7 [Source:HGNC Symbol;Acc:HGNC:17031]	G protein-coupled receptor kinase 7 [Source:HGNC Symbol;Acc:HGNC:17031]	8.06646	5.44378e-07	0.000248488
MUSNIGG00041949	MUSNIGT00050593	IGSF3	immunoglobulin superfamily member 3 [Source:HGNC Symbol;Acc:HGNC:5950]	immunoglobulin superfamily member 3 [Source:HGNC Symbol;Acc:HGNC:5950]	7.81428	1.26266e-06	0.00053519
MUSNIGG00019892	MUSNIGT00024239	RASA1	RAS p21 protein activator 1 [Source:HGNC Symbol;Acc:HGNC:9871]	RAS p21 protein activator 1 [Source:HGNC Symbol;Acc:HGNC:9871]	5.456	2.60327e-06	0.00102985
MUSNIGG00011591	MUSNIGT00014201	CCR5	C-C motif chemokine receptor 5 (gene/pseudogene) [Source:HGNC Symbol;Acc:HGNC:1606]	C-C motif chemokine receptor 5 [Source:HGNC Symbol;Acc:HGNC:1606]	5.71104	3.79525e-06	0.00140756
MUSNIGG00037315	MUSNIGT00044944	ECM2	extracellular matrix protein 2 [Source:NCBI gene;Acc:101689550]	extracellular matrix protein 2 [Source:HGNC Symbol;Acc:HGNC:3154]	18.3416	4.5366e-06	0.00149556
MUSNIGG00001566	MUSNIGT00001901	-	NA	NA	42.2489	4.29501e-06	0.00149556
MUSNIGG00030484	MUSNIGT00036676	CLP1	cleavage and polyadenylation factor I subunit 1 [Source:HGNC Symbol;Acc:HGNC:16999]	cleavage factor polyribonucleotide kinase subunit 1 [Source:HGNC Symbol;Acc:HGNC:16999]	5.46142	5.37964e-06	0.00159614
MUSNIGG00018600	MUSNIGT00022678	DROSHA	drosha ribonuclease III [Source:HGNC Symbol;Acc:HGNC:17904]	drosha ribonuclease III [Source:HGNC Symbol;Acc:HGNC:17904]	7.92545	5.29427e-06	0.00159614
MUSNIGG00035114	MUSNIGT00042211	PIGR	polymeric immunoglobulin receptor [Source:HGNC Symbol;Acc:HGNC:8968]	polymeric immunoglobulin receptor [Source:HGNC Symbol;Acc:HGNC:8968]	5.88469	5.92128e-06	0.00159713
MUSNIGG00019409	MUSNIGT00023673	SLC35A4	solute carrier family 35 member A4 [Source:HGNC Symbol;Acc:HGNC:20753]	solute carrier family 35 member A4 [Source:HGNC Symbol;Acc:HGNC:20753]	20.147	5.66005e-06	0.00159713
MUSNIGG00012811	MUSNIGT00015726	KIAA0226	NA	NA	14.3352	6.38712e-06	0.00164788
MUSNIGG00028922	MUSNIGT00034795	PHF7	PHD finger protein 7 [Source:HGNC Symbol;Acc:HGNC:18458]	PHD finger protein 7 [Source:HGNC Symbol;Acc:HGNC:18458]	11.1822	7.54207e-06	0.00186478
MUSNIGG00022341	MUSNIGT00027147	CHD2	NA	chromodomain helicase DNA binding protein 2 [Source:HGNC Symbol;Acc:HGNC:1917]	6.12924	8.97782e-06	0.00201249
MUSNIGG00017314	MUSNIGT00021182	DCLK1	doublecortin like kinase 1 [Source:HGNC Symbol;Acc:HGNC:2700]	doublecortin like kinase 1 [Source:HGNC Symbol;Acc:HGNC:2700]	4.64799	9.15692e-06	0.00201249
MUSNIGG00011749	MUSNIGT00014403	PHF7	PHD finger protein 7 [Source:HGNC Symbol;Acc:HGNC:18458]	PHD finger protein 7 [Source:HGNC Symbol;Acc:HGNC:18458]	5.08979	8.97332e-06	0.00201249
MUSNIGG00021679	MUSNIGT00026366	SRRM2	serine/arginine repetitive matrix 2 [Source:HGNC Symbol;Acc:HGNC:16639]	serine/arginine repetitive matrix 2 [Source:HGNC Symbol;Acc:HGNC:16639]	15.2079	9.59021e-06	0.00203244
MUSNIGG00000289	MUSNIGT00000343	OLFR455	NA	NA	24.3165	1.68491e-05	0.00344767
MUSNIGG00020500	MUSNIGT00024963	OR2B11	olfactory receptor 2B11 [Source:NCBI gene;Acc:101683960]	olfactory receptor family 2 subfamily B member 11 [Source:HGNC Symbol;Acc:HGNC:31249]	42.3282	1.92683e-05	0.00357306
MUSNIGG00031181	MUSNIGT00037479	OR51E1	olfactory receptor 51E1 [Source:NCBI gene;Acc:101678319]	olfactory receptor family 51 subfamily E member 1 [Source:HGNC Symbol;Acc:HGNC:15194]	246.667	1.87673e-05	0.00357306
MUSNIGG00009891	MUSNIGT00012110	-	NA	NA	13.3537	1.8086e-05	0.00357306
MUSNIGG00029480	MUSNIGT00035462	KLHL38	kelch like family member 38 [Source:HGNC Symbol;Acc:HGNC:34435]	kelch like family member 38 [Source:HGNC Symbol;Acc:HGNC:34435]	9.80514	2.04089e-05	0.0036699
MUSNIGG00030353	MUSNIGT00036522	FEN1	flap structure-specific endonuclease 1 [Source:HGNC Symbol;Acc:HGNC:3650]	flap structure-specific endonuclease 1 [Source:HGNC Symbol;Acc:HGNC:3650]	5.54412	2.48839e-05	0.00434297
MUSNIGG00023132	MUSNIGT00028105	THBS1	thrombospondin 1 [Source:HGNC Symbol;Acc:HGNC:11785]	thrombospondin 1 [Source:HGNC Symbol;Acc:HGNC:11785]	4.44154	2.74682e-05	0.00465704
MUSNIGG00036999	MUSNIGT00044555	DAPK1	death associated protein kinase 1 [Source:HGNC Symbol;Acc:HGNC:2674]	death associated protein kinase 1 [Source:HGNC Symbol;Acc:HGNC:2674]	25.9919	3.44318e-05	0.00558224
MUSNIGG00016047	MUSNIGT00019604	MFSD5	major facilitator superfamily domain containing 5 [Source:HGNC Symbol;Acc:HGNC:28156]	major facilitator superfamily domain containing 5 [Source:HGNC Symbol;Acc:HGNC:28156]	12.6726	3.52868e-05	0.00558224
MUSNIGG00030452	MUSNIGT00036642	OR5B21	olfactory receptor 1444 [Source:NCBI gene;Acc:101688474]	olfactory receptor family 5 subfamily B member 21 [Source:HGNC Symbol;Acc:HGNC:19616]	11.156	3.57474e-05	0.00558224
MUSNIGG00028122	MUSNIGT00033879	ZNF804A	zinc finger protein 804A [Source:HGNC Symbol;Acc:HGNC:21711]	zinc finger protein 804A [Source:HGNC Symbol;Acc:HGNC:21711]	131.102	3.82011e-05	0.00581245
MUSNIGG00035171	MUSNIGT00042277	ZNF281	zinc finger protein 281 [Source:HGNC Symbol;Acc:HGNC:13075]	zinc finger protein 281 [Source:HGNC Symbol;Acc:HGNC:13075]	44.0526	4.13577e-05	0.00598577
MUSNIGG00020167	MUSNIGT00024573	ZNF608	zinc finger protein 608 [Source:HGNC Symbol;Acc:HGNC:29238]	zinc finger protein 608 [Source:HGNC Symbol;Acc:HGNC:29238]	30.4986	4.09293e-05	0.00598577
MUSNIGG00000999	MUSNIGT00001212	SOSTDC1	sclerostin domain containing 1 [Source:NCBI gene;Acc:101685568]	sclerostin domain containing 1 [Source:HGNC Symbol;Acc:HGNC:21748]	23.7511	4.48445e-05	0.00633589
MUSNIGG00039091	MUSNIGT00047103	PLK1S1	NA	NA	65.1414	5.63389e-05	0.00777477
MUSNIGG00040358	MUSNIGT00048631	PRDM2	PR/SET domain 2 [Source:HGNC Symbol;Acc:HGNC:9347]	PR/SET domain 2 [Source:HGNC Symbol;Acc:HGNC:9347]	21.7654	5.9202e-05	0.0079842
MUSNIGG00034074	MUSNIGT00040970	LNX1	ligand of numb-protein X 1 [Source:NCBI gene;Acc:101679410]	ligand of numb-protein X 1 [Source:HGNC Symbol;Acc:HGNC:6657]	20.2231	6.2905e-05	0.00829507
MUSNIGG00013171	MUSNIGT00016172	MECOM	MDS1 and EVI1 complex locus [Source:NCBI gene;Acc:101684534]	MDS1 and EVI1 complex locus [Source:HGNC Symbol;Acc:HGNC:3498]	105.657	6.58377e-05	0.00849307
MUSNIGG00016080	MUSNIGT00019649	NFE2	nuclear factor, erythroid 2 [Source:HGNC Symbol;Acc:HGNC:7780]	nuclear factor, erythroid 2 [Source:HGNC Symbol;Acc:HGNC:7780]	4.52835	7.04382e-05	0.0088932
MUSNIGG00001805	MUSNIGT00002174	CHRM3	cholinergic receptor muscarinic 3 [Source:HGNC Symbol;Acc:HGNC:1952]	cholinergic receptor muscarinic 3 [Source:HGNC Symbol;Acc:HGNC:1952]	21.646	7.61605e-05	0.00941535
MUSNIGG00016064	MUSNIGT00019628	-	NA	NA	11.1565	8.43872e-05	0.0102195
MUSNIGG00006905	MUSNIGT00008419	D3ERTD254E	NA	NA	39.0998	8.71404e-05	0.0103418
MUSNIGG00011928	MUSNIGT00014637	FRMD4B	FERM domain containing 4B [Source:HGNC Symbol;Acc:HGNC:24886]	FERM domain containing 4B [Source:HGNC Symbol;Acc:HGNC:24886]	10.5863	0.00010025	0.0116644
MUSNIGG00001608	MUSNIGT00001946	C7ORF25	NA	NA	7.0276	0.000103553	0.0118169
MUSNIGG00015061	MUSNIGT00018425	ELK3	ETS transcription factor ELK3 [Source:HGNC Symbol;Acc:HGNC:3325]	ETS transcription factor ELK3 [Source:HGNC Symbol;Acc:HGNC:3325]	9.59748	0.000123939	0.0138764
MUSNIGG00037524	MUSNIGT00045200	MYT1L	myelin transcription factor 1 like [Source:HGNC Symbol;Acc:HGNC:7623]	myelin transcription factor 1 like [Source:HGNC Symbol;Acc:HGNC:7623]	5.80996	0.000128324	0.0141014
MUSNIGG00021101	MUSNIGT00025648	HSPD1	NA	heat shock protein family D (Hsp60) member 1 [Source:HGNC Symbol;Acc:HGNC:5261]	6.7162	0.00013288	0.0141427
MUSNIGG00016619	MUSNIGT00020323	RPL32	ribosomal protein L32 [Source:HGNC Symbol;Acc:HGNC:10336]	ribosomal protein L32 [Source:HGNC Symbol;Acc:HGNC:10336]	13.9729	0.000137314	0.0141427
MUSNIGG00002201	MUSNIGT00002655	ZSWIM8	zinc finger SWIM-type containing 8 [Source:NCBI gene;Acc:101687200]	zinc finger SWIM-type containing 8 [Source:HGNC Symbol;Acc:HGNC:23528]	3.60618	0.000138234	0.0141427
MUSNIGG00012243	MUSNIGT00015028	-	NA	NA	4.76096	0.000136564	0.0141427
MUSNIGG00042824	MUSNIGT00051620	TNXB	tenascin XB [Source:HGNC Symbol;Acc:HGNC:11976]	tenascin XB [Source:HGNC Symbol;Acc:HGNC:11976]	9.78783	0.000145461	0.01463
MUSNIGG00029630	MUSNIGT00035638	ZFAT	zinc finger and AT-hook domain containing [Source:NCBI gene;Acc:101675964]	zinc finger and AT-hook domain containing [Source:HGNC Symbol;Acc:HGNC:19899]	3.74619	0.000159655	0.0157898
MUSNIGG00009499	MUSNIGT00011621	INTS2	integrator complex subunit 2 [Source:NCBI gene;Acc:101676571]	integrator complex subunit 2 [Source:HGNC Symbol;Acc:HGNC:29241]	14.108	0.000167571	0.0163011
MUSNIGG00000350	MUSNIGT00000416	TAS2R3	taste 2 receptor member 3 [Source:HGNC Symbol;Acc:HGNC:14910]	taste 2 receptor member 3 [Source:HGNC Symbol;Acc:HGNC:14910]	31.4554	0.000171938	0.0164561
MUSNIGG00013290	MUSNIGT00016311	PTX3	pentraxin 3 [Source:HGNC Symbol;Acc:HGNC:9692]	pentraxin 3 [Source:HGNC Symbol;Acc:HGNC:9692]	13.3267	0.00017506	0.016489
MUSNIGG00028788	MUSNIGT00034631	CHD7	chromodomain helicase DNA binding protein 7 [Source:HGNC Symbol;Acc:HGNC:20626]	chromodomain helicase DNA binding protein 7 [Source:HGNC Symbol;Acc:HGNC:20626]	29.8039	0.000190477	0.0171256
MUSNIGG00009379	MUSNIGT00011472	UTP18	UTP18 small subunit processome component [Source:HGNC Symbol;Acc:HGNC:24274]	UTP18 small subunit processome component [Source:HGNC Symbol;Acc:HGNC:24274]	31.2486	0.000188245	0.0171256
MUSNIGG00033377	MUSNIGT00040117	-	NA	NA	26.268	0.000187207	0.0171256
MUSNIGG00038130	MUSNIGT00045934	-	NA	NA	11.7817	0.00019445	0.0172219
MUSNIGG00004678	MUSNIGT00005736	SERPINB8	serpin family B member 8 [Source:HGNC Symbol;Acc:HGNC:8952]	serpin family B member 8 [Source:HGNC Symbol;Acc:HGNC:8952]	11.858	0.000206355	0.0180075
MUSNIGG00024211	MUSNIGT00029417	GPATCH2L	G-patch domain containing 2 like [Source:HGNC Symbol;Acc:HGNC:20210]	G-patch domain containing 2 like [Source:HGNC Symbol;Acc:HGNC:20210]	6.43409	0.000213847	0.0183909
MUSNIGG00019461	MUSNIGT00023733	SPRY4	sprouty RTK signaling antagonist 4 [Source:HGNC Symbol;Acc:HGNC:15533]	sprouty RTK signaling antagonist 4 [Source:HGNC Symbol;Acc:HGNC:15533]	5.82445	0.000223778	0.01897
MUSNIGG00026355	MUSNIGT00031746	ERRFI1	NA	ERBB receptor feedback inhibitor 1 [Source:HGNC Symbol;Acc:HGNC:18185]	11.549	0.000232289	0.0194141
MUSNIGG00013454	MUSNIGT00016511	CHST2	carbohydrate sulfotransferase 2 [Source:HGNC Symbol;Acc:HGNC:1970]	carbohydrate sulfotransferase 2 [Source:HGNC Symbol;Acc:HGNC:1970]	25.7471	0.000263268	0.0214004
MUSNIGG00011151	MUSNIGT00013651	-	NA	NA	7.10495	0.000259768	0.0214004
MUSNIGG00013782	MUSNIGT00016908	FCF1	FCF1 rRNA-processing protein [Source:HGNC Symbol;Acc:HGNC:20220]	FCF1 rRNA-processing protein [Source:HGNC Symbol;Acc:HGNC:20220]	48.0291	0.000278135	0.0223035
MUSNIGG00000498	MUSNIGT00000602	C7ORF45	NA	NA	14.0576	0.000291432	0.0230581
MUSNIGG00040413	MUSNIGT00048706	PADI1	peptidyl arginine deiminase 1 [Source:HGNC Symbol;Acc:HGNC:18367]	peptidyl arginine deiminase 1 [Source:HGNC Symbol;Acc:HGNC:18367]	7.77892	0.000299043	0.023349
MUSNIGG00039613	MUSNIGT00047722	KCNS1	potassium voltage-gated channel modifier subfamily S member 1 [Source:HGNC Symbol;Acc:HGNC:6300]	potassium voltage-gated channel modifier subfamily S member 1 [Source:HGNC Symbol;Acc:HGNC:6300]	8.86093	0.000308246	0.023755
MUSNIGG00012095	MUSNIGT00014828	BRPF1	bromodomain and PHD finger containing 1 [Source:HGNC Symbol;Acc:HGNC:14255]	bromodomain and PHD finger containing 1 [Source:HGNC Symbol;Acc:HGNC:14255]	23.3385	0.000318021	0.0240569
MUSNIGG00000594	MUSNIGT00000716	IDH3B	NA	isocitrate dehydrogenase (NAD(+)) 3 non-catalytic subunit beta [Source:HGNC Symbol;Acc:HGNC:5385]	4.97802	0.000320272	0.0240569
MUSNIGG00027042	MUSNIGT00032490	DNAH7	dynein axonemal heavy chain 7 [Source:NCBI gene;Acc:101691572]	dynein axonemal heavy chain 7 [Source:HGNC Symbol;Acc:HGNC:18661]	55.3627	0.000342055	0.025372
MUSNIGG00034741	MUSNIGT00041757	DTL	denticleless E3 ubiquitin protein ligase homolog [Source:HGNC Symbol;Acc:HGNC:30288]	denticleless E3 ubiquitin protein ligase homolog [Source:HGNC Symbol;Acc:HGNC:30288]	27.4228	0.000350477	0.0256757
MUSNIGG00014992	MUSNIGT00018328	C12ORF42	NA	NA	4.59094	0.00037315	0.026073
MUSNIGG00028941	MUSNIGT00034819	RDH10	retinol dehydrogenase 10 [Source:HGNC Symbol;Acc:HGNC:19975]	retinol dehydrogenase 10 [Source:HGNC Symbol;Acc:HGNC:19975]	11.939	0.000371109	0.026073
MUSNIGG00020381	MUSNIGT00024816	ZNF879	zinc finger protein 879 [Source:HGNC Symbol;Acc:HGNC:37273]	zinc finger protein 879 [Source:HGNC Symbol;Acc:HGNC:37273]	20.9635	0.000371699	0.026073
MUSNIGG00013714	MUSNIGT00016824	-	NA	NA	40.9587	0.000373475	0.026073
MUSNIGG00029660	MUSNIGT00035669	FAM135B	family with sequence similarity 135 member B [Source:HGNC Symbol;Acc:HGNC:28029]	family with sequence similarity 135 member B [Source:HGNC Symbol;Acc:HGNC:28029]	38.1275	0.000389189	0.0265454
MUSNIGG00036771	MUSNIGT00044275	IFNA5	NA	interferon alpha 5 [Source:HGNC Symbol;Acc:HGNC:5426]	3.09248	0.000386057	0.0265454
MUSNIGG00018893	MUSNIGT00023033	-	NA	NA	46.2702	0.000397792	0.0268238
MUSNIGG00034985	MUSNIGT00042051	SERPINC1	serpin family C member 1 [Source:HGNC Symbol;Acc:HGNC:775]	serpin family C member 1 [Source:HGNC Symbol;Acc:HGNC:775]	3.18953	0.000410277	0.0273549
MUSNIGG00009676	MUSNIGT00011840	ERAL1	Era like 12S mitochondrial rRNA chaperone 1 [Source:HGNC Symbol;Acc:HGNC:3424]	Era like 12S mitochondrial rRNA chaperone 1 [Source:HGNC Symbol;Acc:HGNC:3424]	9.59419	0.000424122	0.0279637
MUSNIGG00004197	MUSNIGT00005148	MIB1	mindbomb E3 ubiquitin protein ligase 1 [Source:HGNC Symbol;Acc:HGNC:21086]	MIB E3 ubiquitin protein ligase 1 [Source:HGNC Symbol;Acc:HGNC:21086]	2.94032	0.000436211	0.0284448
MUSNIGG00003501	MUSNIGT00004295	PPTC7	PTC7 protein phosphatase homolog [Source:NCBI gene;Acc:101690728]	protein phosphatase targeting COQ7 [Source:HGNC Symbol;Acc:HGNC:30695]	21.5469	0.000445474	0.0287331
MUSNIGG00009096	MUSNIGT00011127	BRCA1	NA	BRCA1 DNA repair associated [Source:HGNC Symbol;Acc:HGNC:1100]	42.173	0.000451104	0.0287834
MUSNIGG00010426	MUSNIGT00012755	TENM3	teneurin transmembrane protein 3 [Source:HGNC Symbol;Acc:HGNC:29944]	teneurin transmembrane protein 3 [Source:HGNC Symbol;Acc:HGNC:29944]	67.681	0.000456828	0.0288385
MUSNIGG00022175	MUSNIGT00026944	ADAMTSL3	ADAMTS like 3 [Source:HGNC Symbol;Acc:HGNC:14633]	ADAMTS like 3 [Source:HGNC Symbol;Acc:HGNC:14633]	11.5294	0.000491155	0.0300485
MUSNIGG00040385	MUSNIGT00048671	RSC1A1	regulator of solute carriers 1 [Source:HGNC Symbol;Acc:HGNC:10458]	regulator of solute carriers 1 [Source:HGNC Symbol;Acc:HGNC:10458]	24.3171	0.000491187	0.0300485
MUSNIGG00002546	MUSNIGT00003089	SORBS1	sorbin and SH3 domain containing 1 [Source:HGNC Symbol;Acc:HGNC:14565]	sorbin and SH3 domain containing 1 [Source:HGNC Symbol;Acc:HGNC:14565]	3.2605	0.000485464	0.0300485
MUSNIGG00042032	MUSNIGT00050705	ANKRD35	ankyrin repeat domain 35 [Source:HGNC Symbol;Acc:HGNC:26323]	ankyrin repeat domain 35 [Source:HGNC Symbol;Acc:HGNC:26323]	8.58285	0.000537766	0.0306837
MUSNIGG00042973	MUSNIGT00051806	DNAJA1	NA	DnaJ heat shock protein family (Hsp40) member A1 [Source:HGNC Symbol;Acc:HGNC:5229]	6.48704	0.000530435	0.0306837
MUSNIGG00027411	MUSNIGT00032964	EPHA4	EPH receptor A4 [Source:NCBI gene;Acc:101691901]	EPH receptor A4 [Source:HGNC Symbol;Acc:HGNC:3388]	17.1042	0.000520348	0.0306837
MUSNIGG00042563	MUSNIGT00051312	FAM65B	NA	NA	3.79244	0.000537572	0.0306837
MUSNIGG00027069	MUSNIGT00032524	HSPD1	NA	heat shock protein family D (Hsp60) member 1 [Source:HGNC Symbol;Acc:HGNC:5261]	8.97402	0.000519924	0.0306837
MUSNIGG00032920	MUSNIGT00039573	PKD2	polycystin 2, transient receptor potential cation channel [Source:NCBI gene;Acc:101672143]	polycystin 2, transient receptor potential cation channel [Source:HGNC Symbol;Acc:HGNC:9009]	58.5898	0.000507648	0.0306837
MUSNIGG00002678	MUSNIGT00003264	PPRC1	PPARG related coactivator 1 [Source:HGNC Symbol;Acc:HGNC:30025]	PPARG related coactivator 1 [Source:HGNC Symbol;Acc:HGNC:30025]	24.8799	0.000534146	0.0306837
MUSNIGG00007337	MUSNIGT00008935	ZNF583	zinc finger protein 583 [Source:HGNC Symbol;Acc:HGNC:26427]	zinc finger protein 583 [Source:HGNC Symbol;Acc:HGNC:26427]	16.1174	0.000589699	0.0333264
MUSNIGG00014038	MUSNIGT00017194	ADAMTS5	ADAM metallopeptidase with thrombospondin type 1 motif 5 [Source:HGNC Symbol;Acc:HGNC:221]	ADAM metallopeptidase with thrombospondin type 1 motif 5 [Source:HGNC Symbol;Acc:HGNC:221]	9.89901	0.000606342	0.033937
MUSNIGG00008907	MUSNIGT00010868	ARSG	arylsulfatase G [Source:HGNC Symbol;Acc:HGNC:24102]	arylsulfatase G [Source:HGNC Symbol;Acc:HGNC:24102]	15.3496	0.000620646	0.033937
MUSNIGG00004364	MUSNIGT00005348	FHOD3	formin homology 2 domain containing 3 [Source:HGNC Symbol;Acc:HGNC:26178]	formin homology 2 domain containing 3 [Source:HGNC Symbol;Acc:HGNC:26178]	5.38689	0.000640536	0.033937
MUSNIGG00004639	MUSNIGT00005683	RNF152	NA	ring finger protein 152 [Source:HGNC Symbol;Acc:HGNC:26811]	4.04521	0.000629431	0.033937
MUSNIGG00037560	MUSNIGT00045241	TRAPPC12	trafficking protein particle complex 12 [Source:HGNC Symbol;Acc:HGNC:24284]	trafficking protein particle complex subunit 12 [Source:HGNC Symbol;Acc:HGNC:24284]	8.14412	0.000615649	0.033937
MUSNIGG00009794	MUSNIGT00011984	-	NA	NA	61.9751	0.00063913	0.033937
MUSNIGG00011390	MUSNIGT00013955	-	NA	NA	9.31785	0.000625376	0.033937
MUSNIGG00002625	MUSNIGT00003188	ABCC2	ATP binding cassette subfamily C member 2 [Source:NCBI gene;Acc:101682561]	ATP binding cassette subfamily C member 2 [Source:HGNC Symbol;Acc:HGNC:53]	7.87825	0.000711228	0.0369672
MUSNIGG00000076	MUSNIGT00000092	RBM33	RNA binding motif protein 33 [Source:HGNC Symbol;Acc:HGNC:27223]	RNA binding motif protein 33 [Source:HGNC Symbol;Acc:HGNC:27223]	5.52508	0.000716419	0.0369672
MUSNIGG00007121	MUSNIGT00008672	ZNF541	zinc finger protein 541 [Source:HGNC Symbol;Acc:HGNC:25294]	zinc finger protein 541 [Source:HGNC Symbol;Acc:HGNC:25294]	5.03824	0.00070878	0.0369672
MUSNIGG00019702	MUSNIGT00024020	MARVELD2	MARVEL domain containing 2 [Source:HGNC Symbol;Acc:HGNC:26401]	MARVEL domain containing 2 [Source:HGNC Symbol;Acc:HGNC:26401]	10.6318	0.000728862	0.0371297
MUSNIGG00013209	MUSNIGT00016217	SLITRK3	SLIT and NTRK like family member 3 [Source:HGNC Symbol;Acc:HGNC:23501]	SLIT and NTRK like family member 3 [Source:HGNC Symbol;Acc:HGNC:23501]	77.6354	0.000738338	0.0371297
MUSNIGG00012434	MUSNIGT00015270	ZNF662	zinc finger protein 662 [Source:NCBI gene;Acc:101678366]	zinc finger protein 662 [Source:HGNC Symbol;Acc:HGNC:31930]	16.8274	0.000737535	0.0371297
MUSNIGG00043292	MUSNIGT00052181	TCTE1	t-complex-associated-testis-expressed 1 [Source:HGNC Symbol;Acc:HGNC:11693]	t-complex-associated-testis-expressed 1 [Source:HGNC Symbol;Acc:HGNC:11693]	3.29863	0.000752454	0.0375216
MUSNIGG00014085	NA	NA	NA	NA	8.82662	0.000766533	0.0376005
MUSNIGG00002050	MUSNIGT00002466	NRBF2	nuclear receptor binding factor 2 [Source:HGNC Symbol;Acc:HGNC:19692]	nuclear receptor binding factor 2 [Source:HGNC Symbol;Acc:HGNC:19692]	6.89555	0.00076671	0.0376005
MUSNIGG00028933	MUSNIGT00034808	KCNB2	NA	potassium voltage-gated channel subfamily B member 2 [Source:HGNC Symbol;Acc:HGNC:6232]	51.787	0.00081413	0.0391399
MUSNIGG00030548	MUSNIGT00036741	OLFR1056	NA	NA	82.0993	0.000808356	0.0391399
MUSNIGG00001412	MUSNIGT00001724	-	NA	NA	5.56356	0.000817888	0.0391399
MUSNIGG00037425	MUSNIGT00045084	DIRAS2	DIRAS family GTPase 2 [Source:HGNC Symbol;Acc:HGNC:19323]	DIRAS family GTPase 2 [Source:HGNC Symbol;Acc:HGNC:19323]	7.01422	0.000836475	0.039394
MUSNIGG00014739	MUSNIGT00018022	TCF20	transcription factor 20 [Source:NCBI gene;Acc:101671394]	transcription factor 20 [Source:HGNC Symbol;Acc:HGNC:11631]	21.4252	0.000831534	0.039394
MUSNIGG00003539	MUSNIGT00004350	OAS3	2'-5'-oligoadenylate synthetase 3 [Source:HGNC Symbol;Acc:HGNC:8088]	2'-5'-oligoadenylate synthetase 3 [Source:HGNC Symbol;Acc:HGNC:8088]	20.0029	0.00089027	0.0415973
MUSNIGG00042394	MUSNIGT00051114	GFOD1	NA	glucose-fructose oxidoreductase domain containing 1 [Source:HGNC Symbol;Acc:HGNC:21096]	4.16666	0.000918037	0.0425596
MUSNIGG00000460	MUSNIGT00000555	EXOC4	NA	exocyst complex component 4 [Source:HGNC Symbol;Acc:HGNC:30389]	4.67254	0.00094584	0.0428444
MUSNIGG00037299	MUSNIGT00044924	KIAA1432	NA	NA	32.2554	0.000944171	0.0428444
MUSNIGG00027439	MUSNIGT00032994	MRPL44	mitochondrial ribosomal protein L44 [Source:HGNC Symbol;Acc:HGNC:16650]	mitochondrial ribosomal protein L44 [Source:HGNC Symbol;Acc:HGNC:16650]	10.824	0.000938409	0.0428444
MUSNIGG00025772	MUSNIGT00031149	PCDHGA5	NA	protocadherin gamma subfamily A, 5 [Source:HGNC Symbol;Acc:HGNC:8703]	10.6838	0.000980816	0.0438222
MUSNIGG00028729	MUSNIGT00034566	PLAG1	PLAG1 zinc finger [Source:HGNC Symbol;Acc:HGNC:9045]	PLAG1 zinc finger [Source:HGNC Symbol;Acc:HGNC:9045]	18.6111	0.000982196	0.0438222
MUSNIGG00004142	MUSNIGT00005085	EMILIN2	elastin microfibril interfacer 2 [Source:HGNC Symbol;Acc:HGNC:19881]	elastin microfibril interfacer 2 [Source:HGNC Symbol;Acc:HGNC:19881]	68.2954	0.0010247	0.0453775
MUSNIGG00033454	MUSNIGT00040198	CCRN4L	NA	NA	27.2242	0.00104215	0.0458082
MUSNIGG00028297	MUSNIGT00034080	-	NA	NA	6.68392	0.00109367	0.0477193
MUSNIGG00031509	MUSNIGT00037882	PANX1	pannexin 1 [Source:HGNC Symbol;Acc:HGNC:8599]	pannexin 1 [Source:HGNC Symbol;Acc:HGNC:8599]	6.87956	0.00111228	0.0481647
MUSNIGG00028072	MUSNIGT00033820	UBE2E3	ubiquitin conjugating enzyme E2 E3 [Source:HGNC Symbol;Acc:HGNC:12479]	ubiquitin conjugating enzyme E2 E3 [Source:HGNC Symbol;Acc:HGNC:12479]	7.97745	0.00112011	0.0481647
MUSNIGG00008195	MUSNIGT00010008	VPS29	NA	VPS29 retromer complex component [Source:HGNC Symbol;Acc:HGNC:14340]	7.04959	0.00112874	0.0481867
MUSNIGG00000588	MUSNIGT00000710	SPAM1	sperm adhesion molecule 1 [Source:HGNC Symbol;Acc:HGNC:11217]	sperm adhesion molecule 1 [Source:HGNC Symbol;Acc:HGNC:11217]	33.6123	0.00113943	0.0482954
MUSNIGG00034485	MUSNIGT00041444	FAM175A	NA	NA	5.35562	0.00114861	0.0483394
MUSNIGG00004581	MUSNIGT00005617	ALPK2	alpha kinase 2 [Source:NCBI gene;Acc:101688147]	alpha kinase 2 [Source:HGNC Symbol;Acc:HGNC:20565]	13.7043	0.00116889	0.0488465
MUSNIGG00031210	MUSNIGT00037509	RHOG	ras homolog family member G [Source:HGNC Symbol;Acc:HGNC:672]	ras homolog family member G [Source:HGNC Symbol;Acc:HGNC:672]	12.373	0.00118742	0.0492738
MUSNIGG00022573	MUSNIGT00027427	SNX33	sorting nexin 33 [Source:HGNC Symbol;Acc:HGNC:28468]	sorting nexin 33 [Source:HGNC Symbol;Acc:HGNC:28468]	8.01382	0.00122265	0.0502152
MUSNIGG00015073	MUSNIGT00018440	USP44	ubiquitin specific peptidase 44 [Source:HGNC Symbol;Acc:HGNC:20064]	ubiquitin specific peptidase 44 [Source:HGNC Symbol;Acc:HGNC:20064]	24.6098	0.00122703	0.0502152
MUSNIGG00017205	MUSNIGT00021050	LNX2	ligand of numb-protein X 2 [Source:HGNC Symbol;Acc:HGNC:20421]	ligand of numb-protein X 2 [Source:HGNC Symbol;Acc:HGNC:20421]	55.7005	0.00124154	0.050461
MUSNIGG00020143	MUSNIGT00024546	FAM193B	family with sequence similarity 193 member B [Source:HGNC Symbol;Acc:HGNC:25524]	family with sequence similarity 193 member B [Source:HGNC Symbol;Acc:HGNC:25524]	11.921	0.00131094	0.0515172
MUSNIGG00010616	MUSNIGT00012993	KPNA6	NA	karyopherin subunit alpha 6 [Source:HGNC Symbol;Acc:HGNC:6399]	10.0022	0.00128099	0.0515172
MUSNIGG00030305	MUSNIGT00036470	SLC3A2	solute carrier family 3 member 2 [Source:HGNC Symbol;Acc:HGNC:11026]	solute carrier family 3 member 2 [Source:HGNC Symbol;Acc:HGNC:11026]	15.3694	0.00130848	0.0515172
MUSNIGG00028948	MUSNIGT00034827	TCEB1	NA	NA	9.68194	0.00130522	0.0515172
MUSNIGG00009575	MUSNIGT00011716	ZNF830	zinc finger protein 830 [Source:HGNC Symbol;Acc:HGNC:28291]	zinc finger protein 830 [Source:HGNC Symbol;Acc:HGNC:28291]	10.9115	0.00129874	0.0515172
MUSNIGG00009210	MUSNIGT00011261	CCR7	C-C motif chemokine receptor 7 [Source:HGNC Symbol;Acc:HGNC:1608]	C-C motif chemokine receptor 7 [Source:HGNC Symbol;Acc:HGNC:1608]	5.71187	0.00134107	0.0516746
MUSNIGG00018618	MUSNIGT00022703	NPR3	natriuretic peptide receptor 3 [Source:NCBI gene;Acc:101670259]	natriuretic peptide receptor 3 [Source:HGNC Symbol;Acc:HGNC:7945]	4.42531	0.0013309	0.0516746
MUSNIGG00017358	MUSNIGT00021240	WWP1	WW domain containing E3 ubiquitin protein ligase 1 [Source:HGNC Symbol;Acc:HGNC:17004]	WW domain containing E3 ubiquitin protein ligase 1 [Source:HGNC Symbol;Acc:HGNC:17004]	5.02476	0.00133246	0.0516746
MUSNIGG00015968	MUSNIGT00019513	LARP4	La ribonucleoprotein 4 [Source:HGNC Symbol;Acc:HGNC:24320]	La ribonucleoprotein 4 [Source:HGNC Symbol;Acc:HGNC:24320]	8.08791	0.00135243	0.0517763
MUSNIGG00007410	MUSNIGT00009021	-	NA	NA	3.66896	0.00137774	0.0524072
MUSNIGG00038214	MUSNIGT00046043	CKAP2L	NA	cytoskeleton associated protein 2 like [Source:HGNC Symbol;Acc:HGNC:26877]	5.72424	0.00138945	0.0525158
MUSNIGG00031039	MUSNIGT00037333	-	NA	NA	37.7503	0.00143077	0.0533974
MUSNIGG00027078	MUSNIGT00032533	-	NA	NA	9.97108	0.00142707	0.0533974
MUSNIGG00038248	MUSNIGT00046081	IGKV4-1	NA	immunoglobulin kappa variable 4-1 [Source:HGNC Symbol;Acc:HGNC:5834]	4.25292	0.00149791	0.0540093
MUSNIGG00007066	MUSNIGT00008611	NUCB1	nucleobindin 1 [Source:HGNC Symbol;Acc:HGNC:8043]	nucleobindin 1 [Source:HGNC Symbol;Acc:HGNC:8043]	9.75841	0.00146338	0.0540093
MUSNIGG00019453	MUSNIGT00023725	PCDH12	protocadherin 12 [Source:HGNC Symbol;Acc:HGNC:8657]	protocadherin 12 [Source:HGNC Symbol;Acc:HGNC:8657]	16.3982	0.00150177	0.0540093
MUSNIGG00041471	MUSNIGT00050022	SYDE2	synapse defective Rho GTPase homolog 2 [Source:HGNC Symbol;Acc:HGNC:25841]	synapse defective Rho GTPase homolog 2 [Source:HGNC Symbol;Acc:HGNC:25841]	95.9231	0.0014815	0.0540093
MUSNIGG00031184	MUSNIGT00037482	TRIM68	tripartite motif containing 68 [Source:HGNC Symbol;Acc:HGNC:21161]	tripartite motif containing 68 [Source:HGNC Symbol;Acc:HGNC:21161]	3.94169	0.00149489	0.0540093
MUSNIGG00000223	MUSNIGT00000270	-	NA	NA	15.8629	0.00148324	0.0540093
MUSNIGG00043735	MUSNIGT00052722	TNFAIP3	TNF alpha induced protein 3 [Source:NCBI gene;Acc:101691448]	TNF alpha induced protein 3 [Source:HGNC Symbol;Acc:HGNC:11896]	13.1928	0.00151778	0.054256
MUSNIGG00039683	MUSNIGT00047805	NCOA3	nuclear receptor coactivator 3 [Source:HGNC Symbol;Acc:HGNC:7670]	nuclear receptor coactivator 3 [Source:HGNC Symbol;Acc:HGNC:7670]	35.8745	0.00153894	0.0546829
MUSNIGG00026151	MUSNIGT00031537	C2ORF16	NA	NA	148.033	0.0015978	0.0564367
MUSNIGG00011586	MUSNIGT00014196	CCR1	C-C motif chemokine receptor 1 [Source:HGNC Symbol;Acc:HGNC:1602]	C-C motif chemokine receptor 1 [Source:HGNC Symbol;Acc:HGNC:1602]	10.9853	0.00163911	0.0572146
MUSNIGG00000610	MUSNIGT00000737	PTPRZ1	protein tyrosine phosphatase receptor type Z1 [Source:NCBI gene;Acc:101690982]	protein tyrosine phosphatase receptor type Z1 [Source:HGNC Symbol;Acc:HGNC:9685]	241.258	0.00162978	0.0572146
MUSNIGG00040726	MUSNIGT00049098	KPNA6	NA	karyopherin subunit alpha 6 [Source:HGNC Symbol;Acc:HGNC:6399]	24.8303	0.00166179	0.0575181
MUSNIGG00023909	MUSNIGT00029058	SIX4	SIX homeobox 4 [Source:HGNC Symbol;Acc:HGNC:10890]	SIX homeobox 4 [Source:HGNC Symbol;Acc:HGNC:10890]	8.15073	0.00166719	0.0575181
MUSNIGG00042379	MUSNIGT00051098	HIVEP1	HIVEP zinc finger 1 [Source:HGNC Symbol;Acc:HGNC:4920]	HIVEP zinc finger 1 [Source:HGNC Symbol;Acc:HGNC:4920]	251.416	0.00172412	0.058865
MUSNIGG00027775	MUSNIGT00033439	KCNJ3	potassium inwardly rectifying channel subfamily J member 3 [Source:HGNC Symbol;Acc:HGNC:6264]	potassium inwardly rectifying channel subfamily J member 3 [Source:HGNC Symbol;Acc:HGNC:6264]	38.5338	0.00172607	0.058865
MUSNIGG00003679	MUSNIGT00004515	FICD	FIC domain containing [Source:HGNC Symbol;Acc:HGNC:18416]	FIC domain protein adenylyltransferase [Source:HGNC Symbol;Acc:HGNC:18416]	11.401	0.00177724	0.0590756
MUSNIGG00016934	MUSNIGT00020715	HSPA14	heat shock protein family A (Hsp70) member 14 [Source:HGNC Symbol;Acc:HGNC:29526]	heat shock protein family A (Hsp70) member 14 [Source:HGNC Symbol;Acc:HGNC:29526]	12.5055	0.00177317	0.0590756
MUSNIGG00004709	NA	NA	NA	NA	2.80353	0.00177214	0.0590756
MUSNIGG00010574	MUSNIGT00012936	PDGFRL	platelet derived growth factor receptor like [Source:HGNC Symbol;Acc:HGNC:8805]	platelet derived growth factor receptor like [Source:HGNC Symbol;Acc:HGNC:8805]	8.70641	0.00178202	0.0590756
MUSNIGG00008981	MUSNIGT00010970	TANC2	tetratricopeptide repeat, ankyrin repeat and coiled-coil containing 2 [Source:HGNC Symbol;Acc:HGNC:30212]	tetratricopeptide repeat, ankyrin repeat and coiled-coil containing 2 [Source:HGNC Symbol;Acc:HGNC:30212]	46.0609	0.00177465	0.0590756
MUSNIGG00040746	MUSNIGT00049118	RBBP4	RB binding protein 4, chromatin remodeling factor [Source:HGNC Symbol;Acc:HGNC:9887]	RB binding protein 4, chromatin remodeling factor [Source:HGNC Symbol;Acc:HGNC:9887]	24.5418	0.00179567	0.0591971
MUSNIGG00031336	MUSNIGT00037674	KCTD21	potassium channel tetramerization domain containing 21 [Source:HGNC Symbol;Acc:HGNC:27452]	potassium channel tetramerization domain containing 21 [Source:HGNC Symbol;Acc:HGNC:27452]	3.14088	0.00183389	0.0601233
MUSNIGG00021402	MUSNIGT00026011	ACSM4	NA	acyl-CoA synthetase medium chain family member 4 [Source:HGNC Symbol;Acc:HGNC:32016]	10.575	0.00185926	0.0606199
MUSNIGG00032632	MUSNIGT00039239	LRBA	LPS responsive beige-like anchor protein [Source:HGNC Symbol;Acc:HGNC:1742]	LPS responsive beige-like anchor protein [Source:HGNC Symbol;Acc:HGNC:1742]	56.1051	0.00187796	0.0608953
MUSNIGG00029543	MUSNIGT00035535	MYC	MYC proto-oncogene, bHLH transcription factor [Source:HGNC Symbol;Acc:HGNC:7553]	MYC proto-oncogene, bHLH transcription factor [Source:HGNC Symbol;Acc:HGNC:7553]	3.34486	0.0018983	0.0612194
MUSNIGG00036008	MUSNIGT00043334	PRRC2B	proline rich coiled-coil 2B [Source:HGNC Symbol;Acc:HGNC:28121]	proline rich coiled-coil 2B [Source:HGNC Symbol;Acc:HGNC:28121]	3.36441	0.00190859	0.0612194
MUSNIGG00033608	MUSNIGT00040407	KIAA0232	KIAA0232 [Source:HGNC Symbol;Acc:HGNC:28992]	KIAA0232 [Source:HGNC Symbol;Acc:HGNC:28992]	9.64211	0.00197003	0.0625242
MUSNIGG00043353	MUSNIGT00052256	TBCC	tubulin folding cofactor C [Source:HGNC Symbol;Acc:HGNC:11580]	tubulin folding cofactor C [Source:HGNC Symbol;Acc:HGNC:11580]	6.98724	0.00197034	0.0625242
MUSNIGG00014948	MUSNIGT00018276	CKAP4	cytoskeleton associated protein 4 [Source:HGNC Symbol;Acc:HGNC:16991]	cytoskeleton associated protein 4 [Source:HGNC Symbol;Acc:HGNC:16991]	10.6573	0.00201841	0.0637086
MUSNIGG00017353	MUSNIGT00021234	FREM2	FRAS1 related extracellular matrix 2 [Source:NCBI gene;Acc:101674820]	FRAS1 related extracellular matrix 2 [Source:HGNC Symbol;Acc:HGNC:25396]	83.5352	0.00206074	0.0647008
MUSNIGG00036486	MUSNIGT00043932	BAAT	bile acid-CoA:amino acid N-acyltransferase [Source:HGNC Symbol;Acc:HGNC:932]	bile acid-CoA:amino acid N-acyltransferase [Source:HGNC Symbol;Acc:HGNC:932]	4.20712	0.00211632	0.0652326
MUSNIGG00015967	MUSNIGT00019511	FAM186A	NA	family with sequence similarity 186 member A [Source:HGNC Symbol;Acc:HGNC:26980]	19.0441	0.00211641	0.0652326
MUSNIGG00027331	MUSNIGT00032871	ZNF142	NA	zinc finger protein 142 [Source:HGNC Symbol;Acc:HGNC:12927]	14.9714	0.00212165	0.0652326
MUSNIGG00042669	MUSNIGT00051432	ZNF323	NA	NA	4.5889	0.00211825	0.0652326
MUSNIGG00039503	MUSNIGT00047587	TTI1	TELO2 interacting protein 1 [Source:HGNC Symbol;Acc:HGNC:29029]	TELO2 interacting protein 1 [Source:HGNC Symbol;Acc:HGNC:29029]	9.50575	0.00226457	0.0692678
MUSNIGG00042267	MUSNIGT00050972	CDYL	NA	chromodomain Y like [Source:HGNC Symbol;Acc:HGNC:1811]	7.2501	0.00228391	0.0695012
MUSNIGG00005121	MUSNIGT00006254	SLITRK4	SLIT and NTRK like family member 4 [Source:HGNC Symbol;Acc:HGNC:23502]	SLIT and NTRK like family member 4 [Source:HGNC Symbol;Acc:HGNC:23502]	3.22543	0.00234338	0.0709472
MUSNIGG00012314	MUSNIGT00015118	DCLK3	doublecortin like kinase 3 [Source:HGNC Symbol;Acc:HGNC:19005]	doublecortin like kinase 3 [Source:HGNC Symbol;Acc:HGNC:19005]	13.4241	0.00250866	0.0755654
MUSNIGG00008680	MUSNIGT00010589	TNRC6C	trinucleotide repeat containing adaptor 6C [Source:HGNC Symbol;Acc:HGNC:29318]	trinucleotide repeat containing adaptor 6C [Source:HGNC Symbol;Acc:HGNC:29318]	13.626	0.00255388	0.0763111
MUSNIGG00034986	MUSNIGT00042052	ZBTB37	zinc finger and BTB domain containing 37 [Source:HGNC Symbol;Acc:HGNC:28365]	zinc finger and BTB domain containing 37 [Source:HGNC Symbol;Acc:HGNC:28365]	14.4803	0.00255913	0.0763111
MUSNIGG00042020	MUSNIGT00050687	BCL9	BCL9 transcription coactivator [Source:HGNC Symbol;Acc:HGNC:1008]	BCL9 transcription coactivator [Source:HGNC Symbol;Acc:HGNC:1008]	14.5173	0.00270474	0.0782325
MUSNIGG00024254	MUSNIGT00029484	CCDC176	NA	NA	9.82599	0.00266709	0.0782325
MUSNIGG00013125	MUSNIGT00016112	GHSR	Mustela putorius furo growth hormone secretagogue receptor (GHSR), mRNA. [Source:RefSeq mRNA;Acc:NM_001310165]	growth hormone secretagogue receptor [Source:HGNC Symbol;Acc:HGNC:4267]	21.1872	0.00267386	0.0782325
MUSNIGG00024899	MUSNIGT00030228	OR4C5	NA	olfactory receptor family 4 subfamily C member 5 [Source:HGNC Symbol;Acc:HGNC:14702]	30.5726	0.00268613	0.0782325
MUSNIGG00028637	MUSNIGT00034465	PXDNL	peroxidasin like [Source:HGNC Symbol;Acc:HGNC:26359]	peroxidasin like [Source:HGNC Symbol;Acc:HGNC:26359]	61.5304	0.00272998	0.0782325
MUSNIGG00018836	MUSNIGT00022961	SH3TC2	SH3 domain and tetratricopeptide repeats 2 [Source:NCBI gene;Acc:101693685]	SH3 domain and tetratricopeptide repeats 2 [Source:HGNC Symbol;Acc:HGNC:29427]	8.56163	0.00273308	0.0782325
MUSNIGG00042964	MUSNIGT00051793	SRPK1	SRSF protein kinase 1 [Source:HGNC Symbol;Acc:HGNC:11305]	SRSF protein kinase 1 [Source:HGNC Symbol;Acc:HGNC:11305]	7.13942	0.00271434	0.0782325
MUSNIGG00040536	MUSNIGT00048863	TCEB3	NA	NA	3.16783	0.00266801	0.0782325
MUSNIGG00038246	MUSNIGT00046079	-	NA	NA	23.5467	0.00274222	0.0782325
MUSNIGG00035450	MUSNIGT00042628	DUSP10	dual specificity phosphatase 10 [Source:HGNC Symbol;Acc:HGNC:3065]	dual specificity phosphatase 10 [Source:HGNC Symbol;Acc:HGNC:3065]	8.23995	0.00278	0.0785547
MUSNIGG00037985	MUSNIGT00045751	FAM179A	NA	NA	5.37615	0.00276954	0.0785547
MUSNIGG00011588	MUSNIGT00014198	CCR3	C-C motif chemokine receptor 3 [Source:HGNC Symbol;Acc:HGNC:1604]	C-C motif chemokine receptor 3 [Source:HGNC Symbol;Acc:HGNC:1604]	3.44735	0.00284401	0.0799827
MUSNIGG00035172	MUSNIGT00042278	KIF14	kinesin family member 14 [Source:NCBI gene;Acc:101684147]	kinesin family member 14 [Source:HGNC Symbol;Acc:HGNC:19181]	40.408	0.00304231	0.0851561
MUSNIGG00019093	MUSNIGT00023280	NEURL1B	neuralized E3 ubiquitin protein ligase 1B [Source:HGNC Symbol;Acc:HGNC:35422]	neuralized E3 ubiquitin protein ligase 1B [Source:HGNC Symbol;Acc:HGNC:35422]	3.43249	0.00308299	0.0858894
MUSNIGG00010615	MUSNIGT00012992	HNRNPA1	NA	heterogeneous nuclear ribonucleoprotein A1 [Source:HGNC Symbol;Acc:HGNC:5031]	5.55168	0.00311892	0.0860822
MUSNIGG00002440	MUSNIGT00002956	ZNF485	NA	zinc finger protein 485 [Source:HGNC Symbol;Acc:HGNC:23440]	12.0961	0.00311006	0.0860822
MUSNIGG00006391	MUSNIGT00007794	NR0B1	nuclear receptor subfamily 0 group B member 1 [Source:HGNC Symbol;Acc:HGNC:7960]	nuclear receptor subfamily 0 group B member 1 [Source:HGNC Symbol;Acc:HGNC:7960]	4.18079	0.00317059	0.0871032
MUSNIGG00009686	MUSNIGT00011851	MYO18A	myosin XVIIIA [Source:HGNC Symbol;Acc:HGNC:31104]	myosin XVIIIA [Source:HGNC Symbol;Acc:HGNC:31104]	7.99493	0.00319391	0.0873395
MUSNIGG00032076	MUSNIGT00038584	ARHGAP20	Rho GTPase activating protein 20 [Source:HGNC Symbol;Acc:HGNC:18357]	Rho GTPase activating protein 20 [Source:HGNC Symbol;Acc:HGNC:18357]	99.0067	0.00331675	0.0902825
MUSNIGG00012907	MUSNIGT00015847	GMNC	NA	geminin coiled-coil domain containing [Source:HGNC Symbol;Acc:HGNC:40049]	22.1169	0.00339478	0.0906944
MUSNIGG00009463	MUSNIGT00011573	LPO	lactoperoxidase [Source:HGNC Symbol;Acc:HGNC:6678]	lactoperoxidase [Source:HGNC Symbol;Acc:HGNC:6678]	8.31564	0.00345276	0.0906944
MUSNIGG00044347	MUSNIGT00053473	MYCT1	MYC target 1 [Source:HGNC Symbol;Acc:HGNC:23172]	MYC target 1 [Source:HGNC Symbol;Acc:HGNC:23172]	6.35611	0.00338681	0.0906944
MUSNIGG00040950	MUSNIGT00049374	OLFR1339	NA	NA	10.5733	0.00345415	0.0906944
MUSNIGG00038603	MUSNIGT00046512	REL	REL proto-oncogene, NF-kB subunit [Source:HGNC Symbol;Acc:HGNC:9954]	REL proto-oncogene, NF-kB subunit [Source:HGNC Symbol;Acc:HGNC:9954]	45.9318	0.00342641	0.0906944
MUSNIGG00017849	MUSNIGT00021827	RPLP1	60S acidic ribosomal protein P1 [Source:NCBI gene;Acc:101694231]	ribosomal protein lateral stalk subunit P1 [Source:HGNC Symbol;Acc:HGNC:10372]	5.36678	0.0034399	0.0906944
MUSNIGG00005752	MUSNIGT00007010	ZNF711	zinc finger protein 711 [Source:HGNC Symbol;Acc:HGNC:13128]	zinc finger protein 711 [Source:HGNC Symbol;Acc:HGNC:13128]	29.5474	0.00339642	0.0906944
MUSNIGG00024914	MUSNIGT00030243	-	NA	NA	31.3352	0.00344951	0.0906944
MUSNIGG00036346	MUSNIGT00043772	SUSD1	sushi domain containing 1 [Source:HGNC Symbol;Acc:HGNC:25413]	sushi domain containing 1 [Source:HGNC Symbol;Acc:HGNC:25413]	2.84755	0.00348429	0.0910827
MUSNIGG00044321	MUSNIGT00053441	PLEKHG1	pleckstrin homology and RhoGEF domain containing G1 [Source:HGNC Symbol;Acc:HGNC:20884]	pleckstrin homology and RhoGEF domain containing G1 [Source:HGNC Symbol;Acc:HGNC:20884]	33.0774	0.00352051	0.0915288
MUSNIGG00001233	MUSNIGT00001506	SEMA3E	semaphorin 3E [Source:HGNC Symbol;Acc:HGNC:10727]	semaphorin 3E [Source:HGNC Symbol;Acc:HGNC:10727]	9.17205	0.00353495	0.0915288
MUSNIGG00013564	MUSNIGT00016648	ZDHHC23	zinc finger DHHC-type containing 23 [Source:HGNC Symbol;Acc:HGNC:28654]	zinc finger DHHC-type palmitoyltransferase 23 [Source:HGNC Symbol;Acc:HGNC:28654]	3.8417	0.00354763	0.0915288
MUSNIGG00009217	MUSNIGT00011269	CDC6	cell division cycle 6 [Source:HGNC Symbol;Acc:HGNC:1744]	cell division cycle 6 [Source:HGNC Symbol;Acc:HGNC:1744]	13.4319	0.00363244	0.0933112
MUSNIGG00023899	MUSNIGT00029045	PPM1A	protein phosphatase, Mg2+/Mn2+ dependent 1A [Source:HGNC Symbol;Acc:HGNC:9275]	protein phosphatase, Mg2+/Mn2+ dependent 1A [Source:HGNC Symbol;Acc:HGNC:9275]	42.5689	0.00370817	0.0948461
MUSNIGG00027803	MUSNIGT00033468	ACVR1	activin A receptor type 1 [Source:HGNC Symbol;Acc:HGNC:171]	activin A receptor type 1 [Source:HGNC Symbol;Acc:HGNC:171]	14.7347	0.00372539	0.0948776
MUSNIGG00003686	MUSNIGT00004522	NPTN	neuroplastin [Source:HGNC Symbol;Acc:HGNC:17867]	neuroplastin [Source:HGNC Symbol;Acc:HGNC:17867]	4.69524	0.00383448	0.0968247
MUSNIGG00002557	MUSNIGT00003103	-	NA	NA	106.726	0.00382759	0.0968247
MUSNIGG00027336	MUSNIGT00032877	TTLL4	tubulin tyrosine ligase like 4 [Source:HGNC Symbol;Acc:HGNC:28976]	tubulin tyrosine ligase like 4 [Source:HGNC Symbol;Acc:HGNC:28976]	7.40934	0.00386336	0.0971406
MUSNIGG00043226	MUSNIGT00052105	MUT	NA	NA	17.6428	0.00396719	0.0993303

## Sheet: Table S3.3
Supplementary Table S3.3 Results of multi-factor analyses using the Wald test on 3 diet groups (Control, Carcass, VitE2); Analyzed factor - Fertility outcome. Genes with q-values < 0.05 and an absolute fold change > 2 were considered differentially expressed in Success vs Fail fertility outcomes.
Gene_ID_Mnigripes	Transcript_ID_Mnigripes	Gene_Symbol	Description_Mpfuro	Description_Hsapiens	baseMean	log2FoldChange	FoldChange	pvalue	padj(q-value)
MUSNIGG00031771	ENSMPUG00000006461	FEZ1	fasciculation and elongation protein zeta 1 [Source:HGNC Symbol;Acc:HGNC:3659]	fasciculation and elongation protein zeta 1 [Source:HGNC Symbol;Acc:HGNC:3659]	3.74817	18.3854	342412	1.16465e-15	7.86834e-12
MUSNIGG00009167	ENSMPUG00000011003	KRT35	keratin 35 [Source:HGNC Symbol;Acc:HGNC:6453]	keratin 35 [Source:HGNC Symbol;Acc:HGNC:6453]	4.87583	18.5913	394941	1.1509e-15	7.86834e-12
MUSNIGG00000302	ENSMPUG00000006961	TMEM139	transmembrane protein 139 [Source:HGNC Symbol;Acc:HGNC:22058]	transmembrane protein 139 [Source:HGNC Symbol;Acc:HGNC:22058]	5.55414	18.7336	435903	2.14366e-14	9.65503e-11
MUSNIGG00039060	ENSMPUG00000019271	SSTR4	somatostatin receptor 4 [Source:HGNC Symbol;Acc:HGNC:11333]	somatostatin receptor 4 [Source:HGNC Symbol;Acc:HGNC:11333]	2.04979	15.9517	63377.9	1.49588e-13	5.05307e-10
MUSNIGG00008105	NA	LCAT	NA	lecithin-cholesterol acyltransferase [Source:HGNC Symbol;Acc:HGNC:6522]	30.5386	17.8151	230617	4.1733e-13	1.12779e-09
MUSNIGG00022636	ENSMPUG00000017142	PARP6	poly(ADP-ribose) polymerase family member 6 [Source:HGNC Symbol;Acc:HGNC:26921]	poly(ADP-ribose) polymerase family member 6 [Source:HGNC Symbol;Acc:HGNC:26921]	1.84499	16.8651	119370	6.97776e-13	1.34691e-09
MUSNIGG00017438	ENSMPUG00000018376	ARL11	ADP ribosylation factor like GTPase 11 [Source:HGNC Symbol;Acc:HGNC:24046]	ADP ribosylation factor like GTPase 11 [Source:HGNC Symbol;Acc:HGNC:24046]	8.94946	19.6134	802088	6.32022e-13	1.34691e-09
MUSNIGG00011404	ENSMPUG00000016090	NOTCH3	notch receptor 3 [Source:HGNC Symbol;Acc:HGNC:7883]	notch receptor 3 [Source:HGNC Symbol;Acc:HGNC:7883]	1.31955	-19.6908	-846289	4.99837e-12	8.44225e-09
MUSNIGG00037565	NA	RPS7	NA	ribosomal protein S7 [Source:HGNC Symbol;Acc:HGNC:10440]	0.787623	-19.087	-556891	7.82246e-12	1.17441e-08
MUSNIGG00018950	ENSMPUG00000013478	CYFIP2	cytoplasmic FMR1 interacting protein 2 [Source:NCBI gene;Acc:101681456]	cytoplasmic FMR1 interacting protein 2 [Source:HGNC Symbol;Acc:HGNC:13760]	3.05243	16.904	122631	1.56087e-11	2.10905e-08
MUSNIGG00013472	NA		NA	NA	42.9657	-27.0768	-1.41551e+08	4.78741e-11	5.88068e-08
MUSNIGG00022298	NA		NA	NA	1.0562	15.8075	57348.7	1.12918e-10	1.27145e-07
MUSNIGG00031704	ENSMPUG00000008685	BARX2	BARX homeobox 2 [Source:HGNC Symbol;Acc:HGNC:956]	BARX homeobox 2 [Source:HGNC Symbol;Acc:HGNC:956]	0.69889	16.6021	99479	6.10525e-10	6.3457e-07
MUSNIGG00032308	ENSMPUG00000003422	SLC25A37	solute carrier family 25 member 37 [Source:HGNC Symbol;Acc:HGNC:29786]	solute carrier family 25 member 37 [Source:HGNC Symbol;Acc:HGNC:29786]	1.06535	17.5001	185376	1.12147e-09	1.08238e-06
MUSNIGG00031936	ENSMPUG00000004434	TMPRSS4	transmembrane serine protease 4 [Source:HGNC Symbol;Acc:HGNC:11878]	transmembrane serine protease 4 [Source:HGNC Symbol;Acc:HGNC:11878]	0.632999	-24.7536	-2.82859e+07	1.21591e-09	1.09529e-06
MUSNIGG00039707	ENSMPUG00000017572	DDX27	DEAD-box helicase 27 [Source:HGNC Symbol;Acc:HGNC:15837]	DEAD-box helicase 27 [Source:HGNC Symbol;Acc:HGNC:15837]	21.6232	-24.9118	-3.1564e+07	1.43593e-09	1.11866e-06
MUSNIGG00042609	ENSMPUG00000008607	ABT1	activator of basal transcription 1 [Source:HGNC Symbol;Acc:HGNC:17369]	activator of basal transcription 1 [Source:HGNC Symbol;Acc:HGNC:17369]	0.53073	-20.2317	-1.23126e+06	1.41929e-09	1.11866e-06
MUSNIGG00006924	NA	AA415398	NA	NA	2.28675	15.7645	55664.8	1.49022e-09	1.11866e-06
MUSNIGG00009166	ENSMPUG00000010994	KRT36	keratin 36 [Source:NCBI gene;Acc:101680855]	keratin 36 [Source:HGNC Symbol;Acc:HGNC:6454]	1.15959	-18.0662	-274454	1.5932e-09	1.13301e-06
MUSNIGG00004527	NA		NA	NA	0.615719	15.5422	47717.4	3.36901e-09	2.16772e-06
MUSNIGG00015806	ENSMPUG00000000324	YAF2	YY1 associated factor 2 [Source:HGNC Symbol;Acc:HGNC:17363]	YY1 associated factor 2 [Source:HGNC Symbol;Acc:HGNC:17363]	1.20748	17.2104	151657	3.36547e-09	2.16772e-06
MUSNIGG00040515	ENSMPUG00000015952	C1QC	complement C1q C chain [Source:HGNC Symbol;Acc:HGNC:1245]	complement C1q C chain [Source:HGNC Symbol;Acc:HGNC:1245]	25.491	-23.9814	-1.65626e+07	3.74701e-09	2.20129e-06
MUSNIGG00009766	NA	KIAA0664	NA	NA	0.735672	15.0644	34262.8	3.59044e-09	2.20129e-06
MUSNIGG00040608	ENSMPUG00000015702	RPS6KA1	ribosomal protein S6 kinase A1 [Source:HGNC Symbol;Acc:HGNC:10430]	ribosomal protein S6 kinase A1 [Source:HGNC Symbol;Acc:HGNC:10430]	11.1327	-24.2372	-1.9775e+07	3.92979e-09	2.21247e-06
MUSNIGG00037099	ENSMPUG00000012590	TLE4	TLE family member 4, transcriptional corepressor [Source:HGNC Symbol;Acc:HGNC:11840]	TLE family member 4, transcriptional corepressor [Source:HGNC Symbol;Acc:HGNC:11840]	1.07709	16.9713	128486	5.01837e-09	2.71233e-06
MUSNIGG00010079	ENSMPUG00000009648	POLR2A	RNA polymerase II subunit A [Source:NCBI gene;Acc:101687537]	RNA polymerase II subunit A [Source:HGNC Symbol;Acc:HGNC:9187]	15.8597	-23.9631	-1.63534e+07	5.86664e-09	3.04885e-06
MUSNIGG00031321	ENSMPUG00000015949	PAK1	p21 (RAC1) activated kinase 1 [Source:NCBI gene;Acc:101670448]	p21 (RAC1) activated kinase 1 [Source:HGNC Symbol;Acc:HGNC:8590]	1.32568	15.6757	52341.4	6.57352e-09	3.28968e-06
MUSNIGG00034663	ENSMPUG00000015717	MAP1LC3C	microtubule associated protein 1 light chain 3 gamma [Source:HGNC Symbol;Acc:HGNC:13353]	microtubule associated protein 1 light chain 3 gamma [Source:HGNC Symbol;Acc:HGNC:13353]	0.794412	-23.6512	-1.31742e+07	7.37926e-09	3.56102e-06
MUSNIGG00038460	ENSMPUG00000007308	VAX2	ventral anterior homeobox 2 [Source:HGNC Symbol;Acc:HGNC:12661]	ventral anterior homeobox 2 [Source:HGNC Symbol;Acc:HGNC:12661]	2.05793	16.8192	115631	9.14667e-09	4.17319e-06
MUSNIGG00030235	NA	FAU	NA	FAU ubiquitin like and ribosomal protein S30 fusion [Source:HGNC Symbol;Acc:HGNC:3597]	1.66584	17.0429	135027	9.26553e-09	4.17319e-06
MUSNIGG00025337	NA		NA	NA	150.196	-9.432	-690.739	2.04655e-08	8.92034e-06
MUSNIGG00029400	ENSMPUG00000000982	EIF3H	eukaryotic translation initiation factor 3 subunit H [Source:HGNC Symbol;Acc:HGNC:3273]	eukaryotic translation initiation factor 3 subunit H [Source:HGNC Symbol;Acc:HGNC:3273]	2.74054	16.3541	83769.2	2.49892e-08	1.05517e-05
MUSNIGG00029707	ENSMPUG00000001936	PTK2	protein tyrosine kinase 2 [Source:HGNC Symbol;Acc:HGNC:9611]	protein tyrosine kinase 2 [Source:HGNC Symbol;Acc:HGNC:9611]	1.61578	16.6738	104550	2.58272e-08	1.0575e-05
MUSNIGG00007632	ENSMPUG00000006109	LIN37	lin-37 DREAM MuvB core complex component [Source:HGNC Symbol;Acc:HGNC:33234]	lin-37 DREAM MuvB core complex component [Source:HGNC Symbol;Acc:HGNC:33234]	0.599022	-22.5471	-6.12869e+06	4.0336e-08	1.5572e-05
MUSNIGG00014676	ENSMPUG00000016250	FAM118A	family with sequence similarity 118 member A [Source:HGNC Symbol;Acc:HGNC:1313]	family with sequence similarity 118 member A [Source:HGNC Symbol;Acc:HGNC:1313]	0.276904	-22.4642	-5.78626e+06	4.01761e-08	1.5572e-05
MUSNIGG00022032	ENSMPUG00000009125	TMC2	transmembrane channel like 2 [Source:NCBI gene;Acc:101682358]	transmembrane channel like 2 [Source:HGNC Symbol;Acc:HGNC:16527]	0.737689	-22.3652	-5.40243e+06	5.58483e-08	2.06084e-05
MUSNIGG00011335	ENSMPUG00000002977	DNAJB1	DnaJ heat shock protein family (Hsp40) member B1 [Source:HGNC Symbol;Acc:HGNC:5270]	DnaJ heat shock protein family (Hsp40) member B1 [Source:HGNC Symbol;Acc:HGNC:5270]	1.66663	18.0353	268645	5.64322e-08	2.06084e-05
MUSNIGG00037708	ENSMPUG00000013530	PDIA6	protein disulfide isomerase family A member 6 [Source:HGNC Symbol;Acc:HGNC:30168]	protein disulfide isomerase family A member 6 [Source:HGNC Symbol;Acc:HGNC:30168]	0.89246	-21.966	-4.09649e+06	6.8082e-08	2.42085e-05
MUSNIGG00016667	ENSMPUG00000016337	GDI2	GDP dissociation inhibitor 2 [Source:HGNC Symbol;Acc:HGNC:4227]	GDP dissociation inhibitor 2 [Source:HGNC Symbol;Acc:HGNC:4227]	0.492717	-20.8027	-1.82914e+06	8.36268e-08	2.89735e-05
MUSNIGG00036231	ENSMPUG00000007475	STOM	stomatin [Source:HGNC Symbol;Acc:HGNC:3383]	stomatin [Source:HGNC Symbol;Acc:HGNC:3383]	0.946455	16.3077	81116.5	9.12538e-08	3.08255e-05
MUSNIGG00004775	ENSMPUG00000016630	CYB5A	cytochrome b5 type A [Source:HGNC Symbol;Acc:HGNC:2570]	cytochrome b5 type A [Source:HGNC Symbol;Acc:HGNC:2570]	0.407035	-21.9346	-4.00839e+06	1.00823e-07	3.24933e-05
MUSNIGG00036061	ENSMPUG00000012968	CRAT	carnitine O-acetyltransferase [Source:HGNC Symbol;Acc:HGNC:2342]	carnitine O-acetyltransferase [Source:HGNC Symbol;Acc:HGNC:2342]	0.226128	-21.8819	-3.86464e+06	1.01e-07	3.24933e-05
MUSNIGG00008906	ENSMPUG00000014554	WIPI1	WD repeat domain, phosphoinositide interacting 1 [Source:HGNC Symbol;Acc:HGNC:25471]	WD repeat domain, phosphoinositide interacting 1 [Source:HGNC Symbol;Acc:HGNC:25471]	0.303659	-21.7611	-3.5542e+06	1.27466e-07	3.99526e-05
MUSNIGG00007440	ENSMPUG00000008266	CHMP2A	charged multivesicular body protein 2A [Source:HGNC Symbol;Acc:HGNC:30216]	charged multivesicular body protein 2A [Source:HGNC Symbol;Acc:HGNC:30216]	0.724792	-21.4869	-2.93904e+06	1.31644e-07	3.99526e-05
MUSNIGG00043358	ENSMPUG00000013360	TRERF1	transcriptional regulating factor 1 [Source:HGNC Symbol;Acc:HGNC:18273]	transcriptional regulating factor 1 [Source:HGNC Symbol;Acc:HGNC:18273]	86.5729	-8.3458	-325.34	1.33057e-07	3.99526e-05
MUSNIGG00017485	ENSMPUG00000001500	LRCH1	leucine rich repeats and calponin homology domain containing 1 [Source:HGNC Symbol;Acc:HGNC:20309]	leucine rich repeats and calponin homology domain containing 1 [Source:HGNC Symbol;Acc:HGNC:20309]	0.373813	-21.6996	-3.40578e+06	1.3725e-07	4.03157e-05
MUSNIGG00011499	ENSMPUG00000015715	IFI30	IFI30 lysosomal thiol reductase [Source:HGNC Symbol;Acc:HGNC:5398]	IFI30 lysosomal thiol reductase [Source:HGNC Symbol;Acc:HGNC:5398]	2.95196	17.1286	143289	1.61819e-07	4.65212e-05
MUSNIGG00022009	ENSMPUG00000008820	ATRN	attractin [Source:NCBI gene;Acc:101689688]	attractin [Source:HGNC Symbol;Acc:HGNC:885]	0.876363	14.5152	23416.3	2.2775e-07	6.41117e-05
MUSNIGG00036117	ENSMPUG00000013818	STXBP1	syntaxin binding protein 1 [Source:HGNC Symbol;Acc:HGNC:11444]	syntaxin binding protein 1 [Source:HGNC Symbol;Acc:HGNC:11444]	0.222063	-21.2731	-2.53424e+06	2.43987e-07	6.72807e-05
MUSNIGG00040818	ENSMPUG00000014812	MAP7D1	MAP7 domain containing 1 [Source:HGNC Symbol;Acc:HGNC:25514]	MAP7 domain containing 1 [Source:HGNC Symbol;Acc:HGNC:25514]	1.28646	16.611	100097	2.7444e-07	7.41646e-05
MUSNIGG00044224	ENSMPUG00000009933	CD164	CD164 molecule [Source:HGNC Symbol;Acc:HGNC:1632]	CD164 molecule [Source:HGNC Symbol;Acc:HGNC:1632]	0.99133	15.0375	33632	3.91535e-07	0.000103734
MUSNIGG00006474	ENSMPUG00000000123	SMS	spermine synthase [Source:HGNC Symbol;Acc:HGNC:11123]	spermine synthase [Source:HGNC Symbol;Acc:HGNC:11123]	0.177188	-20.8559	-1.89784e+06	4.21395e-07	0.000107432
MUSNIGG00019298	ENSMPUG00000010036	TXNDC15	thioredoxin domain containing 15 [Source:HGNC Symbol;Acc:HGNC:20652]	thioredoxin domain containing 15 [Source:HGNC Symbol;Acc:HGNC:20652]	17.6136	-6.64662	-100.192	4.17285e-07	0.000107432
MUSNIGG00042638	NA	OLFR1361	NA	NA	149.175	-6.40161	-84.5428	4.40398e-07	0.000110197
MUSNIGG00022109	NA	MTHFS	NA	methenyltetrahydrofolate synthetase [Source:HGNC Symbol;Acc:HGNC:7437]	0.167652	-20.5052	-1.48828e+06	6.601e-07	0.000162169
MUSNIGG00003648	ENSMPUG00000003193	SRSF9	serine and arginine rich splicing factor 9 [Source:HGNC Symbol;Acc:HGNC:10791]	serine and arginine rich splicing factor 9 [Source:HGNC Symbol;Acc:HGNC:10791]	0.75876	16.8634	119232	7.24173e-07	0.000174733
MUSNIGG00035687	ENSMPUG00000004070	CRABP2	cellular retinoic acid binding protein 2 [Source:HGNC Symbol;Acc:HGNC:2339]	cellular retinoic acid binding protein 2 [Source:HGNC Symbol;Acc:HGNC:2339]	2.64109	17.5953	198028	7.64051e-07	0.00018112
MUSNIGG00028620	NA	NA	NA	NA	0.407857	15.8138	57598.8	7.90287e-07	0.00018411
MUSNIGG00002247	ENSMPUG00000003790	POLR3A	RNA polymerase III subunit A [Source:HGNC Symbol;Acc:HGNC:30074]	RNA polymerase III subunit A [Source:HGNC Symbol;Acc:HGNC:30074]	1.08602	-19.0228	-532647	8.61389e-07	0.000197273
MUSNIGG00039116	ENSMPUG00000001216	INSM1	INSM transcriptional repressor 1 [Source:HGNC Symbol;Acc:HGNC:6090]	INSM transcriptional repressor 1 [Source:HGNC Symbol;Acc:HGNC:6090]	18.6988	20.3722	1.35723e+06	9.49386e-07	0.000213802
MUSNIGG00030954	ENSMPUG00000012412	EIF3F	eukaryotic translation initiation factor 3 subunit F [Source:HGNC Symbol;Acc:HGNC:3275]	eukaryotic translation initiation factor 3 subunit F [Source:HGNC Symbol;Acc:HGNC:3275]	1.20767	15.8056	57273.5	1.09651e-06	0.000238969
MUSNIGG00007172	ENSMPUG00000005733	SNRPD2	small nuclear ribonucleoprotein D2 polypeptide [Source:HGNC Symbol;Acc:HGNC:11159]	small nuclear ribonucleoprotein D2 polypeptide [Source:HGNC Symbol;Acc:HGNC:11159]	1.10392	16.2697	79005.3	1.08118e-06	0.000238969
MUSNIGG00020142	NA		NA	NA	1.48495	16.0652	68566.4	1.76465e-06	0.000378474
MUSNIGG00022275	ENSMPUG00000015816	ISG20	interferon stimulated exonuclease gene 20 [Source:HGNC Symbol;Acc:HGNC:6130]	interferon stimulated exonuclease gene 20 [Source:HGNC Symbol;Acc:HGNC:6130]	1.42137	14.2767	19848.4	1.95773e-06	0.000413325
MUSNIGG00005930	ENSMPUG00000018483	OTUD6A	OTU deubiquitinase 6A [Source:HGNC Symbol;Acc:HGNC:32312]	OTU deubiquitinase 6A [Source:HGNC Symbol;Acc:HGNC:32312]	0.757399	15.5815	49034.8	2.22838e-06	0.00045621
MUSNIGG00008729	NA	QRICH2	NA	glutamine rich 2 [Source:HGNC Symbol;Acc:HGNC:25326]	0.809967	15.9489	63256	2.20211e-06	0.00045621
MUSNIGG00007635	NA	MLL4	NA	NA	0.935605	15.687	52754.1	2.47268e-06	0.000498669
MUSNIGG00009289	ENSMPUG00000015291	CDK5RAP3	CDK5 regulatory subunit associated protein 3 [Source:HGNC Symbol;Acc:HGNC:18673]	CDK5 regulatory subunit associated protein 3 [Source:HGNC Symbol;Acc:HGNC:18673]	1.55138	17.2063	151219	2.62382e-06	0.000513813
MUSNIGG00007634	ENSMPUG00000006182	IGFLR1	IGF like family receptor 1 [Source:HGNC Symbol;Acc:HGNC:23620]	IGF like family receptor 1 [Source:HGNC Symbol;Acc:HGNC:23620]	19.2438	19.526	754915	2.58847e-06	0.000513813
MUSNIGG00002818	ENSMPUG00000002040	VTI1A	vesicle transport through interaction with t-SNAREs 1A [Source:HGNC Symbol;Acc:HGNC:17792]	vesicle transport through interaction with t-SNAREs 1A [Source:HGNC Symbol;Acc:HGNC:17792]	0.342967	-19.0775	-553241	3.85508e-06	0.00074414
MUSNIGG00016795	NA	YME1L1	NA	YME1 like 1 ATPase [Source:HGNC Symbol;Acc:HGNC:12843]	1.18877	14.7621	27785.7	6.507e-06	0.00123835
MUSNIGG00041931	ENSMPUG00000019389	NGF	nerve growth factor [Source:HGNC Symbol;Acc:HGNC:7808]	nerve growth factor [Source:HGNC Symbol;Acc:HGNC:7808]	54.6518	-10.2176	-1190.67	7.79147e-06	0.0014622
MUSNIGG00005175	ENSMPUG00000018746	GPR101	G protein-coupled receptor 101 [Source:NCBI gene;Acc:101689692]	G protein-coupled receptor 101 [Source:HGNC Symbol;Acc:HGNC:14963]	0.657032	15.109	35338.7	9.74456e-06	0.00180368
MUSNIGG00002837	ENSMPUG00000002017	CASP7	caspase 7 [Source:HGNC Symbol;Acc:HGNC:1508]	caspase 7 [Source:HGNC Symbol;Acc:HGNC:1508]	1.17957	16.2994	80650.7	1.16039e-05	0.00211882
MUSNIGG00008359	ENSMPUG00000008710	KIAA0513	KIAA0513 [Source:HGNC Symbol;Acc:HGNC:29058]	KIAA0513 [Source:HGNC Symbol;Acc:HGNC:29058]	2.39287	15.1457	36250.2	1.24012e-05	0.00223421
MUSNIGG00024899	NA	OR4C5	NA	olfactory receptor family 4 subfamily C member 5 [Source:HGNC Symbol;Acc:HGNC:14702]	42.4012	-4.60918	-24.4062	1.43598e-05	0.00255303
MUSNIGG00035041	ENSMPUG00000004010	DEGS1	delta 4-desaturase, sphingolipid 1 [Source:HGNC Symbol;Acc:HGNC:13709]	delta 4-desaturase, sphingolipid 1 [Source:HGNC Symbol;Acc:HGNC:13709]	389.921	-8.15646	-285.324	1.54365e-05	0.0027088
MUSNIGG00016933	ENSMPUG00000000920	SUV39H2	suppressor of variegation 3-9 homolog 2 [Source:HGNC Symbol;Acc:HGNC:17287]	suppressor of variegation 3-9 homolog 2 [Source:HGNC Symbol;Acc:HGNC:17287]	40.8873	-5.56448	-47.3233	1.61822e-05	0.00276778
MUSNIGG00022450	NA	TARSL2	NA	NA	0.679475	16.6216	100834	1.61056e-05	0.00276778
MUSNIGG00024655	ENSMPUG00000005785	CRY2	cryptochrome circadian regulator 2 [Source:HGNC Symbol;Acc:HGNC:2385]	cryptochrome circadian regulator 2 [Source:HGNC Symbol;Acc:HGNC:2385]	0.28655	-17.5857	-196710	2.2951e-05	0.00382856
MUSNIGG00024843	ENSMPUG00000005785	CRY2	cryptochrome circadian regulator 2 [Source:HGNC Symbol;Acc:HGNC:2385]	cryptochrome circadian regulator 2 [Source:HGNC Symbol;Acc:HGNC:2385]	0.28655	-17.5857	-196710	2.2951e-05	0.00382856
MUSNIGG00039704	ENSMPUG00000017589	ARFGEF2	ADP ribosylation factor guanine nucleotide exchange factor 2 [Source:HGNC Symbol;Acc:HGNC:15853]	ADP ribosylation factor guanine nucleotide exchange factor 2 [Source:HGNC Symbol;Acc:HGNC:15853]	0.453073	15.3694	42330.8	2.40028e-05	0.00395519
MUSNIGG00042213	ENSMPUG00000012695	SRP19	signal recognition particle 19 [Source:HGNC Symbol;Acc:HGNC:11300]	signal recognition particle 19 [Source:HGNC Symbol;Acc:HGNC:11300]	32.8502	-5.94241	-61.4955	2.54736e-05	0.00414699
MUSNIGG00039187	ENSMPUG00000001450	ESF1	ESF1 nucleolar pre-rRNA processing protein homolog [Source:HGNC Symbol;Acc:HGNC:15898]	ESF1 nucleolar pre-rRNA processing protein homolog [Source:HGNC Symbol;Acc:HGNC:15898]	72.3726	-4.92427	-30.3635	2.70286e-05	0.00434774
MUSNIGG00011774	ENSMPUG00000016816	TKT	transketolase [Source:HGNC Symbol;Acc:HGNC:11834]	transketolase [Source:HGNC Symbol;Acc:HGNC:11834]	1.10409	16.4527	89693.9	2.98161e-05	0.00473971
MUSNIGG00041021	NA	PIK3R3	NA	phosphoinositide-3-kinase regulatory subunit 3 [Source:HGNC Symbol;Acc:HGNC:8981]	0.45487	15.1722	36921.7	3.11193e-05	0.00488935
MUSNIGG00008765	NA	KIAA0195	NA	NA	0.852247	16.093	69901.3	3.17757e-05	0.00493509
MUSNIGG00025354	NA		NA	NA	0.795463	15.7566	55362.6	3.30187e-05	0.00506987
MUSNIGG00044321	ENSMPUG00000010404	PLEKHG1	pleckstrin homology and RhoGEF domain containing G1 [Source:HGNC Symbol;Acc:HGNC:20884]	pleckstrin homology and RhoGEF domain containing G1 [Source:HGNC Symbol;Acc:HGNC:20884]	290.814	-5.19256	-36.5693	3.70763e-05	0.00556638
MUSNIGG00029888	ENSMPUG00000006022	RPL8	ribosomal protein L8 [Source:HGNC Symbol;Acc:HGNC:10368]	ribosomal protein L8 [Source:HGNC Symbol;Acc:HGNC:10368]	1.0219	15.7415	54784.4	3.67225e-05	0.00556638
MUSNIGG00031173	ENSMPUG00000019568	OR51F1	olfactory receptor 51F1-like [Source:NCBI gene;Acc:101692769]	olfactory receptor family 51 subfamily F member 1 [Source:HGNC Symbol;Acc:HGNC:15196]	67.4798	-5.25971	-38.3117	4.40443e-05	0.00653985
MUSNIGG00039144	ENSMPUG00000001282	DZANK1	double zinc ribbon and ankyrin repeat domains 1 [Source:HGNC Symbol;Acc:HGNC:15858]	double zinc ribbon and ankyrin repeat domains 1 [Source:HGNC Symbol;Acc:HGNC:15858]	0.385728	-16.9305	-124909	4.6807e-05	0.00687453
MUSNIGG00034265	ENSMPUG00000009335	ADAMTS3	ADAM metallopeptidase with thrombospondin type 1 motif 3 [Source:NCBI gene;Acc:101681475]	ADAM metallopeptidase with thrombospondin type 1 motif 3 [Source:HGNC Symbol;Acc:HGNC:219]	84.7147	-4.78517	-27.5727	5.41378e-05	0.0078657
MUSNIGG00037928	ENSMPUG00000009039	DPYSL5	dihydropyrimidinase like 5 [Source:HGNC Symbol;Acc:HGNC:20637]	dihydropyrimidinase like 5 [Source:HGNC Symbol;Acc:HGNC:20637]	0.599025	15.7825	56363.7	5.80773e-05	0.00834831
MUSNIGG00032839	ENSMPUG00000005507	DCHS2	dachsous cadherin-related 2 [Source:HGNC Symbol;Acc:HGNC:23111]	dachsous cadherin-related 2 [Source:HGNC Symbol;Acc:HGNC:23111]	302.975	-3.69975	-12.9938	6.48114e-05	0.00921822
MUSNIGG00031081	ENSMPUG00000010049	TRIM6	tripartite motif containing 6 [Source:NCBI gene;Acc:101675015]	tripartite motif containing 6 [Source:HGNC Symbol;Acc:HGNC:16277]	155.334	-5.31826	-39.8983	7.18001e-05	0.0101059
MUSNIGG00024067	NA	C14ORF159	NA	NA	0.455933	16.242	77505.2	8.02929e-05	0.0111847
MUSNIGG00006905	NA	D3ERTD254E	NA	NA	83.3261	-4.65	-25.1067	8.31388e-05	0.011463
MUSNIGG00007500	ENSMPUG00000017721	SUPT5H	SPT5 homolog, DSIF elongation factor subunit [Source:NCBI gene;Acc:101693838]	SPT5 homolog, DSIF elongation factor subunit [Source:HGNC Symbol;Acc:HGNC:11469]	0.744325	16.3426	83101	8.47303e-05	0.0115644
MUSNIGG00002378	ENSMPUG00000009229	VSTM4	V-set and transmembrane domain containing 4 [Source:HGNC Symbol;Acc:HGNC:26470]	V-set and transmembrane domain containing 4 [Source:HGNC Symbol;Acc:HGNC:26470]	13.3204	-8.57782	-382.105	8.76851e-05	0.011848
MUSNIGG00033121	NA	CXORF26	NA	NA	27.3969	-5.89262	-59.4096	9.28638e-05	0.0123027
MUSNIGG00036753	ENSMPUG00000015976	MTAP	methylthioadenosine phosphorylase [Source:HGNC Symbol;Acc:HGNC:7413]	methylthioadenosine phosphorylase [Source:HGNC Symbol;Acc:HGNC:7413]	0.55102	14.9343	31309.8	9.2871e-05	0.0123027
MUSNIGG00036220	ENSMPUG00000007290	NDUFA8	NADH:ubiquinone oxidoreductase subunit A8 [Source:HGNC Symbol;Acc:HGNC:7692]	NADH:ubiquinone oxidoreductase subunit A8 [Source:HGNC Symbol;Acc:HGNC:7692]	0.748188	16.2364	77205.9	9.55811e-05	0.0125388
MUSNIGG00010059	ENSMPUG00000008861	CHD3	chromodomain helicase DNA binding protein 3 [Source:HGNC Symbol;Acc:HGNC:1918]	chromodomain helicase DNA binding protein 3 [Source:HGNC Symbol;Acc:HGNC:1918]	0.911611	16.1758	74026.8	9.96784e-05	0.0129505
MUSNIGG00039152	ENSMPUG00000001302	SNX5	sorting nexin 5 [Source:HGNC Symbol;Acc:HGNC:14969]	sorting nexin 5 [Source:HGNC Symbol;Acc:HGNC:14969]	1.24742	14.383	21364.9	0.000107927	0.0138886
MUSNIGG00015224	NA	PTPRQ	NA	protein tyrosine phosphatase receptor type Q [Source:HGNC Symbol;Acc:HGNC:9679]	120.456	-2.61206	-6.11375	0.000113058	0.0141448
MUSNIGG00043325	ENSMPUG00000013001	DLK2	delta like non-canonical Notch ligand 2 [Source:NCBI gene;Acc:101694342]	delta like non-canonical Notch ligand 2 [Source:HGNC Symbol;Acc:HGNC:21113]	0.842022	13.8859	15138.2	0.000111099	0.0141448
MUSNIGG00005874	ENSMPUG00000008290	CHIC1	cysteine rich hydrophobic domain 1 [Source:HGNC Symbol;Acc:HGNC:1934]	cysteine rich hydrophobic domain 1 [Source:HGNC Symbol;Acc:HGNC:1934]	0.569351	16.1174	71092.9	0.000112452	0.0141448
MUSNIGG00040983	ENSMPUG00000013573	SLC6A9	solute carrier family 6 member 9 [Source:HGNC Symbol;Acc:HGNC:11056]	solute carrier family 6 member 9 [Source:HGNC Symbol;Acc:HGNC:11056]	0.472173	15.9261	62261.4	0.000125071	0.0155042
MUSNIGG00022571	ENSMPUG00000017328	ODF3L1	outer dense fiber of sperm tails 3 like 1 [Source:HGNC Symbol;Acc:HGNC:28735]	outer dense fiber of sperm tails 3 like 1 [Source:HGNC Symbol;Acc:HGNC:28735]	20.2925	-9.02678	-521.593	0.000127913	0.0157124
MUSNIGG00002348	NA	ANXA8	NA	annexin A8 [Source:HGNC Symbol;Acc:HGNC:546]	5.97433	15.9386	62806.7	0.000130027	0.0158281
MUSNIGG00004511	ENSMPUG00000010503	DCC	DCC netrin 1 receptor [Source:HGNC Symbol;Acc:HGNC:2701]	DCC netrin 1 receptor [Source:HGNC Symbol;Acc:HGNC:2701]	27.4446	-4.24505	-18.9621	0.000133525	0.0159663
MUSNIGG00014154	ENSMPUG00000001269	IFNGR2	interferon gamma receptor 2 [Source:HGNC Symbol;Acc:HGNC:5440]	interferon gamma receptor 2 [Source:HGNC Symbol;Acc:HGNC:5440]	1.7108	15.3203	40913.9	0.000133469	0.0159663
MUSNIGG00031835	ENSMPUG00000005870	GRAMD1B	GRAM domain containing 1B [Source:HGNC Symbol;Acc:HGNC:29214]	GRAM domain containing 1B [Source:HGNC Symbol;Acc:HGNC:29214]	1.68616	15.4199	43837.9	0.00013944	0.0165273
MUSNIGG00010348	NA	ZNF705A	NA	zinc finger protein 705A [Source:HGNC Symbol;Acc:HGNC:32281]	13.3257	-4.99519	-31.8935	0.000150239	0.0176524
MUSNIGG00019309	NA	H2AFY	NA	NA	0.824436	13.6552	12900.8	0.000171242	0.0198657
MUSNIGG00016174	NA	BLOC1S1	NA	biogenesis of lysosomal organelles complex 1 subunit 1 [Source:HGNC Symbol;Acc:HGNC:4200]	1.09935	14.7827	28186.3	0.000172017	0.0198657
MUSNIGG00030334	ENSMPUG00000013984	AHNAK	AHNAK nucleoprotein [Source:HGNC Symbol;Acc:HGNC:347]	AHNAK nucleoprotein [Source:HGNC Symbol;Acc:HGNC:347]	17.796	-5.19934	-36.7415	0.000185248	0.0211028
MUSNIGG00032757	NA	XPO7	NA	exportin 7 [Source:HGNC Symbol;Acc:HGNC:14108]	64.4958	-3.50852	-11.3807	0.000185852	0.0211028
MUSNIGG00011289	ENSMPUG00000004348	CALR	calreticulin [Source:HGNC Symbol;Acc:HGNC:1455]	calreticulin [Source:HGNC Symbol;Acc:HGNC:1455]	0.796979	13.5464	11964	0.000195298	0.0219906
MUSNIGG00017129	NA	MRP63	NA	NA	0.467549	15.5162	46863.2	0.000198795	0.0221993
MUSNIGG00039877	ENSMPUG00000006898	GNAS	GNAS complex locus [Source:HGNC Symbol;Acc:HGNC:4392]	GNAS complex locus [Source:HGNC Symbol;Acc:HGNC:4392]	39.3924	15.4518	44819.7	0.000208225	0.0230617
MUSNIGG00023462	ENSMPUG00000006035	PSME1	proteasome activator subunit 1 [Source:HGNC Symbol;Acc:HGNC:9568]	proteasome activator subunit 1 [Source:HGNC Symbol;Acc:HGNC:9568]	1.7601	14.4067	21719.8	0.000212343	0.0233267
MUSNIGG00037914	ENSMPUG00000008546	HADHA	hydroxyacyl-CoA dehydrogenase trifunctional multienzyme complex subunit alpha [Source:HGNC Symbol;Acc:HGNC:4801]	hydroxyacyl-CoA dehydrogenase trifunctional multienzyme complex subunit alpha [Source:HGNC Symbol;Acc:HGNC:4801]	0.63642	14.2054	18891	0.000215675	0.0235016
MUSNIGG00011701	ENSMPUG00000013063	HYAL2	hyaluronidase 2 [Source:HGNC Symbol;Acc:HGNC:5321]	hyaluronidase 2 [Source:HGNC Symbol;Acc:HGNC:5321]	0.606357	14.2887	20013.6	0.000241105	0.0256521
MUSNIGG00007184	ENSMPUG00000005947	ERCC1	ERCC excision repair 1, endonuclease non-catalytic subunit [Source:HGNC Symbol;Acc:HGNC:3433]	ERCC excision repair 1, endonuclease non-catalytic subunit [Source:HGNC Symbol;Acc:HGNC:3433]	1.41217	14.889	30341.5	0.000239784	0.0256521
MUSNIGG00003497	ENSMPUG00000002156	GPN3	GPN-loop GTPase 3 [Source:HGNC Symbol;Acc:HGNC:30186]	GPN-loop GTPase 3 [Source:HGNC Symbol;Acc:HGNC:30186]	1.04548	15.3231	40994.4	0.000240362	0.0256521
MUSNIGG00028979	NA	PEX2	NA	peroxisomal biogenesis factor 2 [Source:HGNC Symbol;Acc:HGNC:9717]	21.2757	-3.5546	-11.7501	0.000260998	0.027338
MUSNIGG00035511	ENSMPUG00000003741	HSD17B7	hydroxysteroid 17-beta dehydrogenase 7 [Source:HGNC Symbol;Acc:HGNC:5215]	hydroxysteroid 17-beta dehydrogenase 7 [Source:HGNC Symbol;Acc:HGNC:5215]	0.529131	14.2126	18985.1	0.00026066	0.027338
MUSNIGG00009464	ENSMPUG00000015340	MPO	myeloperoxidase [Source:HGNC Symbol;Acc:HGNC:7218]	myeloperoxidase [Source:HGNC Symbol;Acc:HGNC:7218]	0.539906	15.2123	37962.6	0.000267281	0.0277807
MUSNIGG00009995	ENSMPUG00000003714	ADPRM	ADP-ribose/CDP-alcohol diphosphatase, manganese dependent [Source:NCBI gene;Acc:101676533]	ADP-ribose/CDP-alcohol diphosphatase, manganese dependent [Source:HGNC Symbol;Acc:HGNC:30925]	27.3787	-5.64562	-50.061	0.000269979	0.027847
MUSNIGG00005586	NA	NXF3	NA	nuclear RNA export factor 3 [Source:HGNC Symbol;Acc:HGNC:8073]	0.37612	15.1128	35432.2	0.000287414	0.0294208
MUSNIGG00002633	ENSMPUG00000016963	PKD2L1	polycystin 2 like 1, transient receptor potential cation channel [Source:HGNC Symbol;Acc:HGNC:9011]	polycystin 2 like 1, transient receptor potential cation channel [Source:HGNC Symbol;Acc:HGNC:9011]	18.4786	-5.41547	-42.6793	0.000313521	0.0316141
MUSNIGG00007268	ENSMPUG00000007273	RABAC1	Rab acceptor 1 [Source:HGNC Symbol;Acc:HGNC:9794]	Rab acceptor 1 [Source:HGNC Symbol;Acc:HGNC:9794]	0.658182	15.0538	34013	0.000311881	0.0316141
MUSNIGG00031080	ENSMPUG00000010034	OR52B4	olfactory receptor 52B4-like [Source:NCBI gene;Acc:101692528]	olfactory receptor family 52 subfamily B member 4 [Source:HGNC Symbol;Acc:HGNC:15209]	27.1231	-4.01726	-16.1926	0.000318366	0.0318649
MUSNIGG00009774	NA	OR1A1	NA	olfactory receptor family 1 subfamily A member 1 [Source:HGNC Symbol;Acc:HGNC:8179]	50.5585	-5.18745	-36.4401	0.000332126	0.0329977
MUSNIGG00035785	ENSMPUG00000008136	GATAD2B	GATA zinc finger domain containing 2B [Source:HGNC Symbol;Acc:HGNC:30778]	GATA zinc finger domain containing 2B [Source:HGNC Symbol;Acc:HGNC:30778]	0.658159	14.9614	31902	0.000339411	0.0334753
MUSNIGG00000732	ENSMPUG00000018751	GPR141	G protein-coupled receptor 141 [Source:HGNC Symbol;Acc:HGNC:19997]	G protein-coupled receptor 141 [Source:HGNC Symbol;Acc:HGNC:19997]	77.7328	-3.85875	-14.5077	0.000363495	0.0355909
MUSNIGG00001146	ENSMPUG00000008328	CDK6	cyclin dependent kinase 6 [Source:HGNC Symbol;Acc:HGNC:1777]	cyclin dependent kinase 6 [Source:HGNC Symbol;Acc:HGNC:1777]	0.418407	14.8719	29984.2	0.00036793	0.0357659
MUSNIGG00017339	ENSMPUG00000015030	TRPC4	transient receptor potential cation channel subfamily C member 4 [Source:NCBI gene;Acc:101675620]	transient receptor potential cation channel subfamily C member 4 [Source:HGNC Symbol;Acc:HGNC:12336]	447.373	-4.04841	-16.546	0.000386696	0.0373217
MUSNIGG00011135	NA	C19ORF45	NA	NA	0.51078	14.7698	27935.5	0.00040368	0.0386846
MUSNIGG00004118	NA	ZFP161	NA	NA	22.2573	-3.63402	-12.4151	0.00041367	0.0388502
MUSNIGG00000027	ENSMPUG00000009787	UBE3C	ubiquitin protein ligase E3C [Source:HGNC Symbol;Acc:HGNC:16803]	ubiquitin protein ligase E3C [Source:HGNC Symbol;Acc:HGNC:16803]	0.515042	14.2438	19400.1	0.000414034	0.0388502
MUSNIGG00017937	ENSMPUG00000011591	FARP1	FERM, ARH/RhoGEF and pleckstrin domain protein 1 [Source:HGNC Symbol;Acc:HGNC:3591]	FERM, ARH/RhoGEF and pleckstrin domain protein 1 [Source:HGNC Symbol;Acc:HGNC:3591]	0.381828	14.7644	27831.2	0.000408337	0.0388502
MUSNIGG00009827	ENSMPUG00000000034	FLII	FLII actin remodeling protein [Source:NCBI gene;Acc:101692711]	FLII actin remodeling protein [Source:HGNC Symbol;Acc:HGNC:3750]	0.582388	14.7267	27113.3	0.000417708	0.0389246
MUSNIGG00037126	ENSMPUG00000018578	GCNT1	glucosaminyl (N-acetyl) transferase 1 [Source:HGNC Symbol;Acc:HGNC:4203]	glucosaminyl (N-acetyl) transferase 1 [Source:HGNC Symbol;Acc:HGNC:4203]	20.3592	-5.13327	-35.0968	0.000439855	0.0406389
MUSNIGG00031931	ENSMPUG00000004465	MPZL2	myelin protein zero like 2 [Source:HGNC Symbol;Acc:HGNC:3496]	myelin protein zero like 2 [Source:HGNC Symbol;Acc:HGNC:3496]	0.397525	14.6598	25883.6	0.000445127	0.0406389
MUSNIGG00022270	ENSMPUG00000015809	MFGE8	milk fat globule-EGF factor 8 protein [Source:NCBI gene;Acc:101690303]	milk fat globule EGF and factor V/VIII domain containing [Source:HGNC Symbol;Acc:HGNC:7036]	0.32468	14.6692	26054	0.000444211	0.0406389
MUSNIGG00030290	NA	RTN3	NA	reticulon 3 [Source:HGNC Symbol;Acc:HGNC:10469]	11.9568	14.6419	25564.6	0.000451864	0.0409771
MUSNIGG00010801	ENSMPUG00000012819	HGSNAT	heparan-alpha-glucosaminide N-acetyltransferase [Source:HGNC Symbol;Acc:HGNC:26527]	heparan-alpha-glucosaminide N-acetyltransferase [Source:HGNC Symbol;Acc:HGNC:26527]	0.534527	14.618	25145.5	0.000461763	0.0415956
MUSNIGG00001494	ENSMPUG00000018166	UPP1	uridine phosphorylase 1 [Source:HGNC Symbol;Acc:HGNC:12576]	uridine phosphorylase 1 [Source:HGNC Symbol;Acc:HGNC:12576]	0.369249	14.6002	24836.7	0.000477309	0.0427112
MUSNIGG00011670	ENSMPUG00000013807	DAG1	dystroglycan 1 [Source:HGNC Symbol;Acc:HGNC:2666]	dystroglycan 1 [Source:HGNC Symbol;Acc:HGNC:2666]	13.1332	-4.12458	-17.4431	0.000493354	0.0438566
MUSNIGG00000790	ENSMPUG00000005422	PDE1C	phosphodiesterase 1C [Source:HGNC Symbol;Acc:HGNC:8776]	phosphodiesterase 1C [Source:HGNC Symbol;Acc:HGNC:8776]	7.60113	-3.78766	-13.8102	0.000507366	0.0448074
MUSNIGG00044245	NA	KIAA1919	NA	NA	149.165	-4.20623	-18.4587	0.000520062	0.0456303
MUSNIGG00001363	ENSMPUG00000018242	DLD	dihydrolipoamide dehydrogenase [Source:HGNC Symbol;Acc:HGNC:2898]	dihydrolipoamide dehydrogenase [Source:HGNC Symbol;Acc:HGNC:2898]	0.731276	12.5048	5812.09	0.000547721	0.0476628
MUSNIGG00001664	ENSMPUG00000018131	VPS41	VPS41 subunit of HOPS complex [Source:HGNC Symbol;Acc:HGNC:12713]	VPS41 subunit of HOPS complex [Source:HGNC Symbol;Acc:HGNC:12713]	0.606638	14.4376	22188.9	0.000550281	0.0476628
MUSNIGG00042805	NA	MSH5	NA	mutS homolog 5 [Source:HGNC Symbol;Acc:HGNC:7328]	0.505068	14.3278	20563.2	0.00060642	0.0521907
MUSNIGG00020148	ENSMPUG00000012808	ALDH7A1	aldehyde dehydrogenase 7 family member A1 [Source:HGNC Symbol;Acc:HGNC:877]	aldehyde dehydrogenase 7 family member A1 [Source:HGNC Symbol;Acc:HGNC:877]	0.690113	12.6954	6632.99	0.000622149	0.0528709
MUSNIGG00025246	ENSMPUG00000008115	MAGED2	MAGE family member D2 [Source:HGNC Symbol;Acc:HGNC:16353]	MAGE family member D2 [Source:HGNC Symbol;Acc:HGNC:16353]	0.362006	14.3065	20261.8	0.000619712	0.0528709
MUSNIGG00023175	ENSMPUG00000008905	RTF1	RTF1 homolog, Paf1/RNA polymerase II complex component [Source:HGNC Symbol;Acc:HGNC:28996]	RTF1 homolog, Paf1/RNA polymerase II complex component [Source:HGNC Symbol;Acc:HGNC:28996]	12.9265	-7.73695	-213.331	0.000629104	0.0531279
MUSNIGG00044227	ENSMPUG00000010005	SMPD2	sphingomyelin phosphodiesterase 2 [Source:NCBI gene;Acc:101690080]	sphingomyelin phosphodiesterase 2 [Source:HGNC Symbol;Acc:HGNC:11121]	3.81043	-9.20133	-588.677	0.000653048	0.0546712
MUSNIGG00022215	ENSMPUG00000015626	ZSCAN2	zinc finger and SCAN domain containing 2 [Source:HGNC Symbol;Acc:HGNC:20994]	zinc finger and SCAN domain containing 2 [Source:HGNC Symbol;Acc:HGNC:20994]	9.5477	-4.0307	-16.3441	0.000655472	0.0546712
MUSNIGG00027168	ENSMPUG00000000418	CD28	CD28 molecule [Source:HGNC Symbol;Acc:HGNC:1653]	CD28 molecule [Source:HGNC Symbol;Acc:HGNC:1653]	9.92023	-5.49929	-45.2326	0.000661334	0.0548218
MUSNIGG00030682	ENSMPUG00000011479	KIAA1549L	KIAA1549 like [Source:HGNC Symbol;Acc:HGNC:24836]	KIAA1549 like [Source:HGNC Symbol;Acc:HGNC:24836]	57.2526	-4.50575	-22.7178	0.000665438	0.0548256
MUSNIGG00002076	ENSMPUG00000011947	LRRTM3	leucine rich repeat transmembrane neuronal 3 [Source:HGNC Symbol;Acc:HGNC:19410]	leucine rich repeat transmembrane neuronal 3 [Source:HGNC Symbol;Acc:HGNC:19410]	66.9109	3.39149	10.494	0.000680632	0.0557375
MUSNIGG00042994	ENSMPUG00000004258	SLC17A5	solute carrier family 17 member 5 [Source:HGNC Symbol;Acc:HGNC:10933]	solute carrier family 17 member 5 [Source:HGNC Symbol;Acc:HGNC:10933]	0.331053	14.141	18066.7	0.000717183	0.0576999
MUSNIGG00002558	ENSMPUG00000017088	BLNK	B cell linker [Source:HGNC Symbol;Acc:HGNC:14211]	B cell linker [Source:HGNC Symbol;Acc:HGNC:14211]	0.375049	14.1412	18069.1	0.000717405	0.0576999
MUSNIGG00023449	ENSMPUG00000006392	AP1G2	adaptor related protein complex 1 subunit gamma 2 [Source:HGNC Symbol;Acc:HGNC:556]	adaptor related protein complex 1 subunit gamma 2 [Source:HGNC Symbol;Acc:HGNC:556]	0.35422	14.1552	18245	0.000709302	0.0576999
MUSNIGG00015944	ENSMPUG00000014591	DNAJC22	DnaJ heat shock protein family (Hsp40) member C22 [Source:HGNC Symbol;Acc:HGNC:25802]	DnaJ heat shock protein family (Hsp40) member C22 [Source:HGNC Symbol;Acc:HGNC:25802]	11.7481	-6.85583	-115.827	0.000770983	0.0616421
MUSNIGG00015905	NA	OLFR283	NA	NA	14.3467	-3.85424	-14.4625	0.000781173	0.0620895
MUSNIGG00027098	NA	C2ORF69	NA	NA	17.3571	-3.66331	-12.6697	0.000811906	0.0641548
MUSNIGG00033306	NA		NA	NA	46.1286	-4.15912	-17.8656	0.000821661	0.0645482
MUSNIGG00009624	NA	C17ORF79	NA	NA	0.244762	13.9768	16123.1	0.000828509	0.0647099
MUSNIGG00009259	ENSMPUG00000015077	CWC25	CWC25 spliceosome associated protein homolog [Source:HGNC Symbol;Acc:HGNC:25989]	CWC25 spliceosome associated protein homolog [Source:HGNC Symbol;Acc:HGNC:25989]	0.263101	13.9663	16005.2	0.000836095	0.0649271
MUSNIGG00010102	ENSMPUG00000010467	CTDNEP1	CTD nuclear envelope phosphatase 1 [Source:HGNC Symbol;Acc:HGNC:19085]	CTD nuclear envelope phosphatase 1 [Source:HGNC Symbol;Acc:HGNC:19085]	0.376026	13.922	15521.7	0.000867404	0.0669735
MUSNIGG00023057	ENSMPUG00000019837	CHRM5	cholinergic receptor muscarinic 5 [Source:HGNC Symbol;Acc:HGNC:1954]	cholinergic receptor muscarinic 5 [Source:HGNC Symbol;Acc:HGNC:1954]	290.003	4.18704	18.2149	0.000876898	0.0673218
MUSNIGG00007231	NA	ZNF624	NA	zinc finger protein 624 [Source:HGNC Symbol;Acc:HGNC:29254]	20.0041	-3.98857	-15.8737	0.00088254	0.0673722
MUSNIGG00004582	ENSMPUG00000016474	ALPK2	alpha kinase 2 [Source:NCBI gene;Acc:101688147]	alpha kinase 2 [Source:HGNC Symbol;Acc:HGNC:20565]	63.4673	-4.50436	-22.6959	0.000897257	0.0679796
MUSNIGG00015332	ENSMPUG00000017497	BEST3	bestrophin 3 [Source:HGNC Symbol;Acc:HGNC:17105]	bestrophin 3 [Source:HGNC Symbol;Acc:HGNC:17105]	7.12985	-3.52423	-11.5053	0.000910621	0.0679796
MUSNIGG00028020	ENSMPUG00000014094	MTX2	metaxin 2 [Source:HGNC Symbol;Acc:HGNC:7506]	metaxin 2 [Source:HGNC Symbol;Acc:HGNC:7506]	0.21882	13.866	14931	0.000910348	0.0679796
MUSNIGG00035715	ENSMPUG00000004826	LAMTOR2	late endosomal/lysosomal adaptor, MAPK and MTOR activator 2 [Source:HGNC Symbol;Acc:HGNC:29796]	late endosomal/lysosomal adaptor, MAPK and MTOR activator 2 [Source:HGNC Symbol;Acc:HGNC:29796]	0.300697	13.8788	15063.9	0.00090073	0.0679796
MUSNIGG00012390	ENSMPUG00000012903	TOPAZ1	testis and ovary specific PAZ domain containing 1 [Source:HGNC Symbol;Acc:HGNC:24746]	testis and ovary specific TOPAZ 1 [Source:HGNC Symbol;Acc:HGNC:24746]	13.507	-4.6287	-24.7387	0.000921273	0.068397
MUSNIGG00031160	NA	OR51G1	NA	olfactory receptor family 51 subfamily G member 1 [Source:HGNC Symbol;Acc:HGNC:14738]	144.933	-4.46274	-22.0504	0.000978509	0.0722493
MUSNIGG00002583	ENSMPUG00000017041	MMS19	MMS19 homolog, cytosolic iron-sulfur assembly component [Source:HGNC Symbol;Acc:HGNC:13824]	MMS19 homolog, cytosolic iron-sulfur assembly component [Source:HGNC Symbol;Acc:HGNC:13824]	0.378271	13.7434	13714.8	0.00101267	0.0743654
MUSNIGG00002988	NA	SRCRB4D	NA	NA	369.711	5.35353	40.8859	0.00103541	0.0756244
MUSNIGG00044634	NA	NA	NA	NA	0.563879	13.7096	13396.9	0.00104216	0.0757077
MUSNIGG00037689	ENSMPUG00000013256	TAF1B	TATA-box binding protein associated factor, RNA polymerase I subunit B [Source:HGNC Symbol;Acc:HGNC:11533]	TATA-box binding protein associated factor, RNA polymerase I subunit B [Source:HGNC Symbol;Acc:HGNC:11533]	0.363083	13.6902	13217.7	0.00105945	0.0765525
MUSNIGG00028082	ENSMPUG00000019108	NEUROD1	neuronal differentiation 1 [Source:HGNC Symbol;Acc:HGNC:7762]	neuronal differentiation 1 [Source:HGNC Symbol;Acc:HGNC:7762]	49.2749	-4.0937	-17.0737	0.0010827	0.0778161
MUSNIGG00037169	ENSMPUG00000008951	ZFAND5	zinc finger AN1-type containing 5 [Source:HGNC Symbol;Acc:HGNC:13008]	zinc finger AN1-type containing 5 [Source:HGNC Symbol;Acc:HGNC:13008]	50.6158	-7.89217	-237.564	0.00108907	0.0778599
MUSNIGG00017774	ENSMPUG00000003206	LMO7	LIM domain 7 [Source:HGNC Symbol;Acc:HGNC:6646]	LIM domain 7 [Source:HGNC Symbol;Acc:HGNC:6646]	307.995	-4.81414	-28.132	0.00113738	0.0808857
MUSNIGG00018729	ENSMPUG00000014471	OXCT1	3-oxoacid CoA-transferase 1 [Source:HGNC Symbol;Acc:HGNC:8527]	3-oxoacid CoA-transferase 1 [Source:HGNC Symbol;Acc:HGNC:8527]	0.18033	13.5563	12046.5	0.00118599	0.0839008
MUSNIGG00012694	ENSMPUG00000009318	NCK1	NCK adaptor protein 1 [Source:HGNC Symbol;Acc:HGNC:7664]	NCK adaptor protein 1 [Source:HGNC Symbol;Acc:HGNC:7664]	21.1154	-3.53275	-11.5735	0.00120978	0.0851381
MUSNIGG00038926	ENSMPUG00000010836	NCK2	NCK adaptor protein 2 [Source:HGNC Symbol;Acc:HGNC:7665]	NCK adaptor protein 2 [Source:HGNC Symbol;Acc:HGNC:7665]	9.17084	5.33803	40.449	0.00123209	0.0862593
MUSNIGG00030550	NA	OR8H3	NA	olfactory receptor family 8 subfamily H member 3 [Source:HGNC Symbol;Acc:HGNC:15309]	29.6316	-3.68116	-12.8274	0.00125358	0.0873109
MUSNIGG00007047	ENSMPUG00000002681	DKKL1	dickkopf like acrosomal protein 1 [Source:HGNC Symbol;Acc:HGNC:16528]	dickkopf like acrosomal protein 1 [Source:HGNC Symbol;Acc:HGNC:16528]	0.441973	13.034	8387.06	0.00126671	0.0875227
MUSNIGG00016254	ENSMPUG00000002004	TSPAN31	tetraspanin 31 [Source:HGNC Symbol;Acc:HGNC:10539]	tetraspanin 31 [Source:HGNC Symbol;Acc:HGNC:10539]	0.173036	13.475	11385.9	0.00126957	0.0875227
MUSNIGG00008042	ENSMPUG00000005042	CKLF	chemokine like factor [Source:HGNC Symbol;Acc:HGNC:13253]	chemokine like factor [Source:HGNC Symbol;Acc:HGNC:13253]	0.157579	13.4532	11215.1	0.00129288	0.088677
MUSNIGG00022077	ENSMPUG00000015432	CTSH	cathepsin H [Source:HGNC Symbol;Acc:HGNC:2535]	cathepsin H [Source:HGNC Symbol;Acc:HGNC:2535]	10.3681	13.4148	10920.6	0.00133366	0.091012
MUSNIGG00033183	NA	ANK2	NA	ankyrin 2 [Source:HGNC Symbol;Acc:HGNC:493]	326.092	-2.84226	-7.17143	0.00137925	0.0936504
MUSNIGG00023374	NA		NA	NA	15.4894	-5.83516	-57.0898	0.00140483	0.0949105
MUSNIGG00027547	ENSMPUG00000005240	EFHD1	EF-hand domain family member D1 [Source:HGNC Symbol;Acc:HGNC:29556]	EF-hand domain family member D1 [Source:HGNC Symbol;Acc:HGNC:29556]	46.296	-12.8986	-7636.14	0.00146253	0.09783
MUSNIGG00026355	NA	ERRFI1	NA	ERBB receptor feedback inhibitor 1 [Source:HGNC Symbol;Acc:HGNC:18185]	15.7806	4.86105	29.0618	0.0014558	0.09783
MUSNIGG00043707	ENSMPUG00000014816	AHI1	Abelson helper integration site 1 [Source:NCBI gene;Acc:101683206]	Abelson helper integration site 1 [Source:HGNC Symbol;Acc:HGNC:21575]	17.3118	-2.75611	-6.75571	0.00149754	0.0996789

## Sheet: Table S3.4
Supplementary Table S3.4 Results of one and multi-factor (MF) analyses using the Wald test on 3 diet groups: Control (C), Carcass (Car), Vitamin E 2nd gen (VitE2); Analyzed factor - Diet. Genes with q-values < 0.05 and absolute fold change > 2 were considered differentially expressed.
Gene_ID_Mnigripes	Transcript_ID_Mnigripes	Gene_Symbol	Description_Mpfuro	Description_Hsapiens	baseMean_MF	baseMean	MF_VitE2vsC_pvalue	MF_VitE2vsC_padj	MF_VitE2vsC_log2FC	MF_VitE2vsC_FC	MF_CarvsC_pvalue	MF_CarvsC_padj	MF_CarvsC_log2FC	MF_CarvsC_FC	MF_VitE2vsCar_pvalue	MF_VitE2vsCar_padj	MF_VitE2vsCarlog2FC	MF_VitE2vsCar_FC	VitE2vsC_pvalue	VitE2vsC_padj	VitE2vsC_log2FC	VitE2vsC_FC	CarvsC_pvalue	CarvsC_padj	CarvsC_log2FC	CarvsC_FC	VitE2vsCar_pvalue	VitE2vsCar_padj	VitE2vsCar_log2FC	VitE2vsCar_FC
MUSNIGG00001363	MUSNIGT00001664	DLD	dihydrolipoamide dehydrogenase [Source:HGNC Symbol;Acc:HGNC:2898]	dihydrolipoamide dehydrogenase [Source:HGNC Symbol;Acc:HGNC:2898]	0.731276	0.731276	5.6317e-25	8.69253e-21	-30	-1073741824	0.935831	1	-0.398567	-1.3182	2.38655e-09	2.04766e-06	-29.6014	-8.14553e+08	NA	NA	NA	NA	0.657685	1	-1.88464	-3.69261	0.689508	1	-1.65612	-3.15168
MUSNIGG00039449	MUSNIGT00047516	ACSS2	acyl-CoA synthetase short chain family member 2 [Source:HGNC Symbol;Acc:HGNC:15814]	acyl-CoA synthetase short chain family member 2 [Source:HGNC Symbol;Acc:HGNC:15814]	0.652145	0.652145	5.55717e-19	4.28875e-15	-30	-1073741824	0.00971788	0.647189	-14.8072	-28668.8	1	1	0	1	NA	NA	NA	NA	0.572921	1	-3.13359	-8.77619	1	1	0	1
MUSNIGG00002247	MUSNIGT00002716	POLR3A	RNA polymerase III subunit A [Source:HGNC Symbol;Acc:HGNC:30074]	RNA polymerase III subunit A [Source:HGNC Symbol;Acc:HGNC:30074]	1.08602	1.08602	1.06025e-12	5.455e-09	-22.4195	-5.60956e+06	0.00344463	0.322209	15.6211	50399.1	1.05689e-12	2.72044e-09	-38.0406	-2.82717e+11	NA	NA	NA	NA	0.668559	1	-2.00748	-4.02079	0.655444	1	-2.03772	-4.10595
MUSNIGG00039707	MUSNIGT00047837	DDX27	DEAD-box helicase 27 [Source:HGNC Symbol;Acc:HGNC:15837]	DEAD-box helicase 27 [Source:HGNC Symbol;Acc:HGNC:15837]	21.6232	NA	1.50152e-12	5.79401e-09	-23.8995	-1.56488e+07	0.4391	1	-4.4327	-21.5961	1	1	0	1	NA	NA	NA	NA	NA	NA	NA	NA	NA	NA	NA	NA
MUSNIGG00040608	MUSNIGT00048948	RPS6KA1	ribosomal protein S6 kinase A1 [Source:HGNC Symbol;Acc:HGNC:10430]	ribosomal protein S6 kinase A1 [Source:HGNC Symbol;Acc:HGNC:10430]	11.1327	NA	6.33509e-12	1.95564e-08	-23.2161	-9.74432e+06	0.505647	1	-3.81348	-14.0596	1	1	0	1	NA	NA	NA	NA	NA	NA	NA	NA	NA	NA	NA	NA
MUSNIGG00020392	MUSNIGT00024830	MGAT4B	alpha-1,3-mannosyl-glycoprotein 4-beta-N-acetylglucosaminyltransferase B [Source:HGNC Symbol;Acc:HGNC:7048]	alpha-1,3-mannosyl-glycoprotein 4-beta-N-acetylglucosaminyltransferase B [Source:HGNC Symbol;Acc:HGNC:7048]	0.535031	0.535031	1.72981e-11	4.44995e-08	-22.6849	-6.74286e+06	0.72536	1	-2.01235	-4.03438	1	1	0	1	NA	NA	NA	NA	0.602977	1	-2.89231	-7.42458	1	1	0	1
MUSNIGG00011539	MUSNIGT00014140	RFXANK	regulatory factor X associated ankyrin containing protein [Source:NCBI gene;Acc:101684457]	regulatory factor X associated ankyrin containing protein [Source:HGNC Symbol;Acc:HGNC:9987]	0.900117	0.900117	3.1472e-11	6.93957e-08	-22.3879	-5.48816e+06	0.000201794	0.044969	20.73	1.7392e+06	1.06964e-14	6.88314e-11	-43.1179	-9.54501e+12	NA	NA	NA	NA	0.881173	1	0.807698	1.75042	0.42395	1	-4.18773	-18.2236
MUSNIGG00039397	MUSNIGT00047444	TM9SF4	transmembrane 9 superfamily member 4 [Source:HGNC Symbol;Acc:HGNC:30797]	transmembrane 9 superfamily member 4 [Source:HGNC Symbol;Acc:HGNC:30797]	0.837614	0.0632308	4.77783e-11	9.21822e-08	-22.1785	-4.74681e+06	0.000785069	0.126352	19.1286	573176	4.12654e-13	1.32771e-09	-41.3071	-2.72076e+12	NA	NA	NA	NA	0.764422	1	1.66491	3.17094	0.705505	1	-2.02732	-4.07648
MUSNIGG00011519	MUSNIGT00014114	C19ORF60	NA	NA	0.856208	NA	9.04906e-11	1.4004e-07	-21.8551	-3.79363e+06	0.611087	1	-2.91289	-7.53123	1	1	0	1	NA	NA	NA	NA	NA	NA	NA	NA	NA	NA	NA	NA
MUSNIGG00011137	MUSNIGT00013633	ARHGEF18	Rho/Rac guanine nucleotide exchange factor 18 [Source:HGNC Symbol;Acc:HGNC:17090]	Rho/Rac guanine nucleotide exchange factor 18 [Source:HGNC Symbol;Acc:HGNC:17090]	104.067	101.797	9.07292e-11	1.4004e-07	19.13	573738	9.8704e-08	0.000114419	25.9404	6.43944e+07	0.15777	1	-6.8104	-112.237	8.27231e-17	3.78954e-13	15.6488	51375.8	2.26585e-19	3.78579e-15	26.649	1.05235e+08	9.66614e-05	0.403755	-11.0002	-2048.33
MUSNIGG00041201	NA	NA	NA	NA	0.782339	0.057491	1.14545e-10	1.55482e-07	-21.7353	-3.49128e+06	0.0106203	0.657363	-14.6351	-25445.5	1	1	0	1	NA	NA	NA	NA	0.862034	1	-0.970701	-1.95979	1	1	0	1
MUSNIGG00042804	MUSNIGT00051595	CLIC1	chloride intracellular channel 1 [Source:HGNC Symbol;Acc:HGNC:2062]	chloride intracellular channel 1 [Source:HGNC Symbol;Acc:HGNC:2062]	0.533076	0.533076	1.3383e-10	1.55482e-07	-21.6578	-3.30872e+06	0.741489	1	-1.88963	-3.7054	1	1	0	1	NA	NA	NA	NA	0.59559	1	-2.95131	-7.73453	1	1	0	1
MUSNIGG00016208	MUSNIGT00019797	IL23A	interleukin 23 subunit alpha [Source:HGNC Symbol;Acc:HGNC:15488]	interleukin 23 subunit alpha [Source:HGNC Symbol;Acc:HGNC:15488]	0.586253	0.586253	1.58019e-10	1.55482e-07	-21.573	-3.11965e+06	0.00165193	0.199263	17.8344	233710	3.58365e-12	6.58879e-09	-39.4073	-7.29093e+11	NA	NA	NA	NA	0.855386	1	-1.00215	-2.00298	0.692345	1	-2.11041	-4.31814
MUSNIGG00039144	MUSNIGT00047164	DZANK1	double zinc ribbon and ankyrin repeat domains 1 [Source:HGNC Symbol;Acc:HGNC:15858]	double zinc ribbon and ankyrin repeat domains 1 [Source:HGNC Symbol;Acc:HGNC:15858]	0.385728	0.385728	1.633e-10	1.55482e-07	-21.5241	-3.01582e+06	0.56743	1	-3.2752	-9.68132	1	1	0	1	NA	NA	NA	NA	0.656628	1	-2.47436	-5.55722	1	1	0	1
MUSNIGG00036031	MUSNIGT00043363	GPR107	G protein-coupled receptor 107 [Source:HGNC Symbol;Acc:HGNC:17830]	G protein-coupled receptor 107 [Source:HGNC Symbol;Acc:HGNC:17830]	0.468069	0.468069	1.70063e-10	1.55482e-07	-21.5357	-3.04015e+06	0.675383	1	-2.39882	-5.27371	1	1	0	1	NA	NA	NA	NA	0.62349	1	-2.73071	-6.63781	1	1	0	1
MUSNIGG00037956	MUSNIGT00045717	IFT172	NA	intraflagellar transport 172 [Source:HGNC Symbol;Acc:HGNC:30391]	0.425442	0.425442	1.72338e-10	1.55482e-07	-21.5296	-3.02726e+06	0.697927	1	-2.22324	-4.66942	1	1	0	1	NA	NA	NA	NA	0.639183	1	-2.60863	-6.09923	1	1	0	1
MUSNIGG00011278	MUSNIGT00013815	HOOK2	hook microtubule tethering protein 2 [Source:HGNC Symbol;Acc:HGNC:19885]	hook microtubule tethering protein 2 [Source:HGNC Symbol;Acc:HGNC:19885]	0.518358	0.518358	1.88454e-10	1.55482e-07	-21.482	-2.92912e+06	0.793431	1	-1.49998	-2.82838	1	1	0	1	NA	NA	NA	NA	0.609329	1	-2.84194	-7.16984	1	1	0	1
MUSNIGG00011564	MUSNIGT00014171	EXOSC7	exosome component 7 [Source:HGNC Symbol;Acc:HGNC:28112]	exosome component 7 [Source:HGNC Symbol;Acc:HGNC:28112]	0.456231	0.456231	1.8959e-10	1.55482e-07	-21.4796	-2.92409e+06	0.689045	1	-2.29215	-4.89787	1	1	0	1	NA	NA	NA	NA	0.622951	1	-2.73508	-6.65794	1	1	0	1
MUSNIGG00040734	MUSNIGT00049106	FAM167B	family with sequence similarity 167 member B [Source:HGNC Symbol;Acc:HGNC:28133]	family with sequence similarity 167 member B [Source:HGNC Symbol;Acc:HGNC:28133]	0.494969	0.494969	2.01057e-10	1.55482e-07	-21.448	-2.86088e+06	0.761834	1	-1.73606	-3.33125	1	1	0	1	NA	NA	NA	NA	0.594195	1	-2.96288	-7.7968	1	1	0	1
MUSNIGG00013004	MUSNIGT00015966	ALG3	ALG3 alpha-1,3- mannosyltransferase [Source:NCBI gene;Acc:101674865]	ALG3 alpha-1,3- mannosyltransferase [Source:HGNC Symbol;Acc:HGNC:23056]	0.388781	0.388781	2.06392e-10	1.55482e-07	-21.4484	-2.86164e+06	0.000355993	0.0718685	19.9596	1.01963e+06	1.28493e-13	5.51233e-10	-41.408	-2.91783e+12	NA	NA	NA	NA	0.725534	1	1.90788	3.75257	0.467529	1	-3.81423	-14.0669
MUSNIGG00006151	MUSNIGT00007487	HDAC6	histone deacetylase 6 [Source:NCBI gene;Acc:101675514]	histone deacetylase 6 [Source:HGNC Symbol;Acc:HGNC:14064]	0.396425	0.396425	2.12836e-10	1.55482e-07	-21.4213	-2.80833e+06	0.693794	1	-2.25528	-4.77428	1	1	0	1	NA	NA	NA	NA	0.655053	1	-2.4863	-5.60338	1	1	0	1
MUSNIGG00005267	MUSNIGT00006430	AIFM1	apoptosis inducing factor mitochondria associated 1 [Source:HGNC Symbol;Acc:HGNC:8768]	apoptosis inducing factor mitochondria associated 1 [Source:HGNC Symbol;Acc:HGNC:8768]	0.492637	0.492637	2.27358e-10	1.55482e-07	-21.3861	-2.74072e+06	0.00149383	0.186135	18.0913	279272	4.20601e-12	6.76642e-09	-39.4774	-7.65408e+11	NA	NA	NA	NA	0.872046	1	-0.890994	-1.85445	0.705921	1	-2.02432	-4.06801
MUSNIGG00020920	MUSNIGT00025425	COPS6	COP9 signalosome subunit 6 [Source:HGNC Symbol;Acc:HGNC:21749]	COP9 signalosome subunit 6 [Source:HGNC Symbol;Acc:HGNC:21749]	0.501387	0.501387	2.31686e-10	1.55482e-07	-21.375	-2.71963e+06	0.75585	1	-1.7811	-3.43688	1	1	0	1	NA	NA	NA	NA	0.608905	1	-2.84547	-7.18741	1	1	0	1
MUSNIGG00012704	MUSNIGT00015589	CLDN18	claudin 18 [Source:HGNC Symbol;Acc:HGNC:2039]	claudin 18 [Source:HGNC Symbol;Acc:HGNC:2039]	0.408819	0.408819	2.71305e-10	1.74483e-07	-21.2941	-2.57145e+06	0.698557	1	-2.21837	-4.65368	1	1	0	1	NA	NA	NA	NA	0.63666	1	-2.62848	-6.18374	1	1	0	1
MUSNIGG00035539	MUSNIGT00042737	NDUFS2	NADH:ubiquinone oxidoreductase core subunit S2 [Source:HGNC Symbol;Acc:HGNC:7708]	NADH:ubiquinone oxidoreductase core subunit S2 [Source:HGNC Symbol;Acc:HGNC:7708]	0.342008	0.342008	3.17963e-10	1.9631e-07	-21.2132	-2.43117e+06	0.708369	1	-2.14265	-4.41573	1	1	0	1	NA	NA	NA	NA	0.67655	1	-2.32274	-5.00283	1	1	0	1
MUSNIGG00010136	MUSNIGT00012422	RNF167	NA	ring finger protein 167 [Source:HGNC Symbol;Acc:HGNC:24544]	0.336113	0.336113	3.59235e-10	1.96658e-07	-21.1492	-2.32569e+06	0.707704	1	-2.14777	-4.43142	1	1	0	1	NA	NA	NA	NA	0.676135	1	-2.326	-5.01414	1	1	0	1
MUSNIGG00040990	MUSNIGT00049425	RNF220	ring finger protein 220 [Source:HGNC Symbol;Acc:HGNC:25552]	ring finger protein 220 [Source:HGNC Symbol;Acc:HGNC:25552]	0.343622	0.343622	3.59977e-10	1.96658e-07	-21.1481	-2.32394e+06	0.706778	1	-2.15491	-4.4534	1	1	0	1	NA	NA	NA	NA	0.669897	1	-2.37342	-5.18167	1	1	0	1
MUSNIGG00010102	MUSNIGT00012382	CTDNEP1	CTD nuclear envelope phosphatase 1 [Source:HGNC Symbol;Acc:HGNC:19085]	CTD nuclear envelope phosphatase 1 [Source:HGNC Symbol;Acc:HGNC:19085]	0.376026	0.376026	3.62831e-10	1.96658e-07	-21.1372	-2.30632e+06	0.0160831	0.803321	-13.7847	-14112.2	1	1	0	1	NA	NA	NA	NA	0.653383	1	-2.4995	-5.6549	1	1	0	1
MUSNIGG00003996	MUSNIGT00004899	SLC25A1	solute carrier family 25 member 1 [Source:HGNC Symbol;Acc:HGNC:10979]	solute carrier family 25 member 1 [Source:HGNC Symbol;Acc:HGNC:10979]	0.333275	0.333275	3.82117e-10	1.96658e-07	-21.1168	-2.27396e+06	0.707276	1	-2.15107	-4.44157	1	1	0	1	NA	NA	NA	NA	0.675881	1	-2.32797	-5.02098	1	1	0	1
MUSNIGG00000526	MUSNIGT00000636	ATP6V1F	ATPase H+ transporting V1 subunit F [Source:HGNC Symbol;Acc:HGNC:16832]	ATPase H+ transporting V1 subunit F [Source:HGNC Symbol;Acc:HGNC:16832]	0.446708	0.446708	3.85796e-10	1.96658e-07	-21.1079	-2.26002e+06	0.694887	1	-2.24678	-4.74621	1	1	0	1	NA	NA	NA	NA	0.592647	1	-2.97603	-7.86815	1	1	0	1
MUSNIGG00036993	MUSNIGT00044546	FBP1	fructose-bisphosphatase 1 [Source:HGNC Symbol;Acc:HGNC:3606]	fructose-bisphosphatase 1 [Source:HGNC Symbol;Acc:HGNC:3606]	0.331897	0.331897	3.94972e-10	1.96658e-07	-21.0994	-2.24669e+06	0.706734	1	-2.15524	-4.45444	1	1	0	1	NA	NA	NA	NA	0.675736	1	-2.32909	-5.02487	1	1	0	1
MUSNIGG00021259	MUSNIGT00025833	SLX1A	NA	SLX1 homolog A, structure-specific endonuclease subunit [Source:HGNC Symbol;Acc:HGNC:20922]	0.534903	0.534903	5.39923e-10	2.60429e-07	-20.9304	-1.99843e+06	0.750953	1	-1.81803	-3.52599	1	1	0	1	NA	NA	NA	NA	0.595657	1	-2.95076	-7.73154	1	1	0	1
MUSNIGG00042829	MUSNIGT00051628	AGPAT1	1-acylglycerol-3-phosphate O-acyltransferase 1 [Source:HGNC Symbol;Acc:HGNC:324]	1-acylglycerol-3-phosphate O-acyltransferase 1 [Source:HGNC Symbol;Acc:HGNC:324]	NA	0.207911	5.97489e-10	2.79462e-07	-20.8903	-1.94355e+06	NA	NA	NA	NA	2.44027e-11	2.61719e-08	-38.2365	-3.23848e+11	NA	NA	NA	NA	0.967732	1	-0.225078	-1.16884	0.763594	1	-1.61919	-3.07203
MUSNIGG00006997	MUSNIGT00008525	JOSD2	Josephin domain containing 2 [Source:HGNC Symbol;Acc:HGNC:28853]	Josephin domain containing 2 [Source:HGNC Symbol;Acc:HGNC:28853]	0.313979	0.313979	6.32338e-10	2.87063e-07	-20.8503	-1.89048e+06	0.698696	1	-2.21731	-4.65027	1	1	0	1	NA	NA	NA	NA	0.673791	1	-2.34411	-5.07748	1	1	0	1
MUSNIGG00009062	MUSNIGT00011080	SLC25A39	solute carrier family 25 member 39 [Source:HGNC Symbol;Acc:HGNC:24279]	solute carrier family 25 member 39 [Source:HGNC Symbol;Acc:HGNC:24279]	0.297812	0.297812	7.3954e-10	3.19694e-07	-20.7682	-1.78587e+06	0.736367	1	-1.92854	-3.8067	1	1	0	1	NA	NA	NA	NA	0.694303	1	-2.18902	-4.55995	1	1	0	1
MUSNIGG00040280	MUSNIGT00048532	SLC25A33	solute carrier family 25 member 33 [Source:HGNC Symbol;Acc:HGNC:29681]	solute carrier family 25 member 33 [Source:HGNC Symbol;Acc:HGNC:29681]	0.292476	0.292476	7.45643e-10	3.19694e-07	-20.7638	-1.78044e+06	0.739904	1	-1.90169	-3.7365	1	1	0	1	NA	NA	NA	NA	0.696326	1	-2.17385	-4.51226	1	1	0	1
MUSNIGG00006742	MUSNIGT00008224	DHRSX	dehydrogenase/reductase X-linked [Source:HGNC Symbol;Acc:HGNC:18399]	dehydrogenase/reductase X-linked [Source:HGNC Symbol;Acc:HGNC:18399]	NA	0.205926	7.68589e-10	3.20626e-07	-20.7559	-1.77076e+06	NA	NA	NA	NA	3.69116e-11	3.65424e-08	-37.8874	-2.54244e+11	NA	NA	NA	NA	0.967169	1	-0.229009	-1.17203	0.766182	1	-1.60094	-3.03342
MUSNIGG00036648	MUSNIGT00044138	CHMP5	charged multivesicular body protein 5 [Source:HGNC Symbol;Acc:HGNC:26942]	charged multivesicular body protein 5 [Source:HGNC Symbol;Acc:HGNC:26942]	0.281578	0.281578	8.31811e-10	3.37868e-07	-20.7053	-1.70966e+06	0.692281	1	-2.26704	-4.81336	1	1	0	1	NA	NA	NA	NA	0.694942	1	-2.18442	-4.54543	1	1	0	1
MUSNIGG00011441	MUSNIGT00014013	EPS15L1	epidermal growth factor receptor pathway substrate 15 like 1 [Source:HGNC Symbol;Acc:HGNC:24634]	epidermal growth factor receptor pathway substrate 15 like 1 [Source:HGNC Symbol;Acc:HGNC:24634]	0.259947	0.259947	8.75955e-10	3.46676e-07	-20.6794	-1.67925e+06	0.837729	1	-1.17317	-2.25506	1	1	0	1	NA	NA	NA	NA	0.721356	1	-1.98718	-3.96461	1	1	0	1
MUSNIGG00005475	MUSNIGT00006681	RGAG1	NA	NA	0.255896	0.255896	9.40025e-10	3.62732e-07	-20.6415	-1.63568e+06	0.772363	1	-1.65713	-3.15388	1	1	0	1	NA	NA	NA	NA	0.720711	1	-1.99204	-3.97799	1	1	0	1
MUSNIGG00008679	MUSNIGT00010588	TMC6	transmembrane channel like 6 [Source:HGNC Symbol;Acc:HGNC:18021]	transmembrane channel like 6 [Source:HGNC Symbol;Acc:HGNC:18021]	NA	0.216166	9.88296e-10	3.72057e-07	-20.6171	-1.60834e+06	NA	NA	NA	NA	1	1	0	1	NA	NA	NA	NA	0.748111	1	-1.79013	-3.45847	1	1	0	1
MUSNIGG00008702	MUSNIGT00010616	SEC14L1	SEC14 like lipid binding 1 [Source:HGNC Symbol;Acc:HGNC:10698]	SEC14 like lipid binding 1 [Source:HGNC Symbol;Acc:HGNC:10698]	0.258654	0.258654	1.26443e-09	4.64676e-07	-20.4815	-1.46404e+06	0.761737	1	-1.73685	-3.33306	1	1	0	1	NA	NA	NA	NA	0.72115	1	-1.98873	-3.96889	1	1	0	1
MUSNIGG00010040	MUSNIGT00012301	PFAS	phosphoribosylformylglycinamidine synthase [Source:HGNC Symbol;Acc:HGNC:8863]	phosphoribosylformylglycinamidine synthase [Source:HGNC Symbol;Acc:HGNC:8863]	NA	0.17417	1.32679e-09	4.70357e-07	-20.4618	-1.44419e+06	NA	NA	NA	NA	1	1	0	1	NA	NA	NA	NA	0.779326	1	-1.56273	-2.95412	1	1	0	1
MUSNIGG00022578	MUSNIGT00027433	MAN2C1	mannosidase alpha class 2C member 1 [Source:NCBI gene;Acc:101683957]	mannosidase alpha class 2C member 1 [Source:HGNC Symbol;Acc:HGNC:6827]	NA	0.173648	1.34448e-09	4.70357e-07	-20.4546	-1.43701e+06	NA	NA	NA	NA	1	1	0	1	NA	NA	NA	NA	0.779144	1	-1.56406	-2.95684	1	1	0	1
MUSNIGG00042915	MUSNIGT00051733	MNF1	NA	NA	0.289225	0.289225	1.3713e-09	4.70357e-07	-20.4343	-1.41691e+06	0.677928	1	-2.37891	-5.20144	1	1	0	1	NA	NA	NA	NA	0.670844	1	-2.36696	-5.15854	1	1	0	1
MUSNIGG00037941	MUSNIGT00045697	ATRAID	NA	all-trans retinoic acid induced differentiation factor [Source:HGNC Symbol;Acc:HGNC:24090]	NA	0.202333	1.45331e-09	4.8765e-07	-20.4085	-1.39182e+06	NA	NA	NA	NA	1	1	0	1	NA	NA	NA	NA	0.744567	1	-1.81637	-3.52194	1	1	0	1
MUSNIGG00011606	MUSNIGT00014216	PRSS42	NA	NA	0.33307	0.33307	1.51223e-09	4.96622e-07	-20.3844	-1.36871e+06	0.00164796	0.199263	17.8147	230539	1.494e-11	1.92278e-08	-38.199	-3.1554e+11	NA	NA	NA	NA	0.978323	1	0.149505	1.10919	0.649753	1	-2.41825	-5.34523
MUSNIGG00042766	MUSNIGT00051550	HLA-B	NA	major histocompatibility complex, class I, B [Source:HGNC Symbol;Acc:HGNC:4932]	NA	0.211898	1.57124e-09	5.03669e-07	-20.3661	-1.35147e+06	NA	NA	NA	NA	1	1	0	1	NA	NA	NA	NA	0.747005	1	-1.79832	-3.47814	1	1	0	1
MUSNIGG00006528	MUSNIGT00007969	RBBP7	RB binding protein 7, chromatin remodeling factor [Source:HGNC Symbol;Acc:HGNC:9890]	RB binding protein 7, chromatin remodeling factor [Source:HGNC Symbol;Acc:HGNC:9890]	NA	0.212171	1.59895e-09	5.03669e-07	-20.3566	-1.34258e+06	NA	NA	NA	NA	1	1	0	1	NA	NA	NA	NA	0.747075	1	-1.7978	-3.47689	1	1	0	1
MUSNIGG00008527	MUSNIGT00010401	GAS8	growth arrest specific 8 [Source:HGNC Symbol;Acc:HGNC:4166]	growth arrest specific 8 [Source:HGNC Symbol;Acc:HGNC:4166]	NA	0.173626	1.71112e-09	5.20185e-07	-20.3234	-1.31206e+06	NA	NA	NA	NA	1	1	0	1	NA	NA	NA	NA	0.775756	1	-1.5887	-3.00778	1	1	0	1
MUSNIGG00016497	MUSNIGT00020167	CACNA2D4	calcium voltage-gated channel auxiliary subunit alpha2delta 4 [Source:HGNC Symbol;Acc:HGNC:20202]	calcium voltage-gated channel auxiliary subunit alpha2delta 4 [Source:HGNC Symbol;Acc:HGNC:20202]	NA	0.208956	1.7411e-09	5.20185e-07	-20.3101	-1.30005e+06	NA	NA	NA	NA	1	1	0	1	NA	NA	NA	NA	0.74625	1	-1.80391	-3.49164	1	1	0	1
MUSNIGG00035738	MUSNIGT00042989	MTX1	metaxin 1 [Source:HGNC Symbol;Acc:HGNC:7504]	metaxin 1 [Source:HGNC Symbol;Acc:HGNC:7504]	NA	0.208729	1.75249e-09	5.20185e-07	-20.3066	-1.29684e+06	NA	NA	NA	NA	1	1	0	1	NA	NA	NA	NA	0.746192	1	-1.80433	-3.49268	1	1	0	1
MUSNIGG00042895	MUSNIGT00051704	VPS52	VPS52 subunit of GARP complex [Source:HGNC Symbol;Acc:HGNC:10518]	VPS52 subunit of GARP complex [Source:HGNC Symbol;Acc:HGNC:10518]	NA	0.209776	1.85162e-09	5.39239e-07	-20.2765	-1.27009e+06	NA	NA	NA	NA	1	1	0	1	NA	NA	NA	NA	0.74646	1	-1.80235	-3.48788	1	1	0	1
MUSNIGG00009740	MUSNIGT00011921	INPP5K	inositol polyphosphate-5-phosphatase K [Source:HGNC Symbol;Acc:HGNC:33882]	inositol polyphosphate-5-phosphatase K [Source:HGNC Symbol;Acc:HGNC:33882]	NA	0.170177	2.03219e-09	5.80868e-07	-20.2293	-1.22922e+06	NA	NA	NA	NA	1	1	0	1	NA	NA	NA	NA	0.777941	1	-1.57285	-2.97491	1	1	0	1
MUSNIGG00030349	MUSNIGT00036518	FADS3	fatty acid desaturase 3 [Source:HGNC Symbol;Acc:HGNC:3576]	fatty acid desaturase 3 [Source:HGNC Symbol;Acc:HGNC:3576]	NA	0.170037	2.07063e-09	5.81095e-07	-20.219	-1.22049e+06	NA	NA	NA	NA	1	1	0	1	NA	NA	NA	NA	0.777893	1	-1.5732	-2.97564	1	1	0	1
MUSNIGG00033747	MUSNIGT00040569	MED28	mediator complex subunit 28 [Source:HGNC Symbol;Acc:HGNC:24628]	mediator complex subunit 28 [Source:HGNC Symbol;Acc:HGNC:24628]	NA	0.193461	2.12448e-09	5.8556e-07	-20.2012	-1.20546e+06	NA	NA	NA	NA	1	1	0	1	NA	NA	NA	NA	0.742212	1	-1.83383	-3.56483	1	1	0	1
MUSNIGG00012810	MUSNIGT00015725	FYTTD1	forty-two-three domain containing 1 [Source:HGNC Symbol;Acc:HGNC:25407]	forty-two-three domain containing 1 [Source:HGNC Symbol;Acc:HGNC:25407]	NA	0.16702	2.2767e-09	6.16506e-07	-20.1669	-1.17721e+06	NA	NA	NA	NA	1	1	0	1	NA	NA	NA	NA	0.776859	1	-1.58076	-2.99127	1	1	0	1
MUSNIGG00011479	MUSNIGT00014060	PGLS	6-phosphogluconolactonase [Source:HGNC Symbol;Acc:HGNC:8903]	6-phosphogluconolactonase [Source:HGNC Symbol;Acc:HGNC:8903]	NA	0.205111	2.39283e-09	6.36781e-07	-20.1358	-1.15206e+06	NA	NA	NA	NA	1	1	0	1	NA	NA	NA	NA	0.745274	1	-1.81113	-3.50918	1	1	0	1
MUSNIGG00038419	MUSNIGT00046285	MTHFD2	methylenetetrahydrofolate dehydrogenase (NADP+ dependent) 2, methenyltetrahydrofolate cyclohydrolase [Source:HGNC Symbol;Acc:HGNC:7434]	methylenetetrahydrofolate dehydrogenase (NADP+ dependent) 2, methenyltetrahydrofolate cyclohydrolase [Source:HGNC Symbol;Acc:HGNC:7434]	NA	0.195791	2.48477e-09	6.50042e-07	-20.1188	-1.1386e+06	NA	NA	NA	NA	1	1	0	1	NA	NA	NA	NA	0.755855	1	-1.73358	-3.32552	1	1	0	1
MUSNIGG00029984	MUSNIGT00036062	MRPL23	NA	mitochondrial ribosomal protein L23 [Source:HGNC Symbol;Acc:HGNC:10322]	NA	0.188289	2.54219e-09	6.53977e-07	-20.1024	-1.12573e+06	NA	NA	NA	NA	1	1	0	1	NA	NA	NA	NA	0.740726	1	-1.84487	-3.5922	1	1	0	1
MUSNIGG00036032	MUSNIGT00043366	FNBP1	formin binding protein 1 [Source:HGNC Symbol;Acc:HGNC:17069]	formin binding protein 1 [Source:HGNC Symbol;Acc:HGNC:17069]	NA	0.14085	2.94586e-09	7.454e-07	-20.031	-1.07134e+06	NA	NA	NA	NA	1	1	0	1	NA	NA	NA	NA	0.805709	1	-1.37266	-2.58947	1	1	0	1
MUSNIGG00010439	MUSNIGT00012769	TRAPPC11	trafficking protein particle complex 11 [Source:NCBI gene;Acc:101685900]	trafficking protein particle complex subunit 11 [Source:HGNC Symbol;Acc:HGNC:25751]	0.297704	0.297704	4.48388e-09	1.11627e-06	-19.7909	-907087	0.000917847	0.137686	18.6354	407211	8.22446e-12	1.1761e-08	-38.4263	-3.69375e+11	NA	NA	NA	NA	0.831937	1	1.16042	2.23523	0.56328	1	-3.05438	-8.30729
MUSNIGG00038436	MUSNIGT00046305	PRADC1	protease associated domain containing 1 [Source:HGNC Symbol;Acc:HGNC:16047]	protease associated domain containing 1 [Source:HGNC Symbol;Acc:HGNC:16047]	NA	0.15699	9.43149e-09	2.31072e-06	-19.3704	-677734	NA	NA	NA	NA	1	1	0	1	NA	NA	NA	NA	0.773402	1	-1.60607	-3.04421	1	1	0	1
MUSNIGG00027713	MUSNIGT00033360	NEU4	neuraminidase 4 [Source:NCBI gene;Acc:101686992]	neuraminidase 4 [Source:HGNC Symbol;Acc:HGNC:21328]	28.9331	2.32442	3.10518e-06	0.000748881	9.67851	819.451	0.252557	1	3.92802	15.2213	0.0871446	1	5.7505	53.8359	NA	NA	NA	NA	0.355471	1	3.0613	8.34725	0.809309	1	0.757024	1.69
MUSNIGG00027331	MUSNIGT00032871	ZNF142	NA	zinc finger protein 142 [Source:HGNC Symbol;Acc:HGNC:12927]	18.9825	18.9825	6.9803e-06	0.00165755	5.58236	47.9134	0.40569	1	1.66479	3.17067	0.0436706	1	3.91757	15.1114	2.03942e-05	0.0228964	5.21678	37.1885	0.29483	1	2.13618	4.39597	0.105091	1	3.0806	8.45968
MUSNIGG00030548	MUSNIGT00036741	OLFR1056	NA	NA	94.3598	94.3598	8.76216e-06	0.00204915	-3.8422	-14.3422	0.0495157	1	-2.86265	-7.2735	0.503688	1	-0.979545	-1.97184	0.000232614	0.0515017	-2.98347	-7.90885	0.0371707	1	-2.93947	-7.67132	0.974301	1	-0.0439924	-1.03096
MUSNIGG00039403	MUSNIGT00047452	C20ORF112	NA	NA	6.4409	0.194203	1.28164e-05	0.00295256	-7.8897	-237.157	0.544522	1	1.84484	3.59214	0.00138592	0.176687	-9.73454	-851.902	NA	NA	NA	NA	0.742598	1	1.7292	3.31545	0.689386	1	-2.03077	-4.08624
MUSNIGG00037315	MUSNIGT00044944	ECM2	extracellular matrix protein 2 [Source:NCBI gene;Acc:101689550]	extracellular matrix protein 2 [Source:HGNC Symbol;Acc:HGNC:3154]	24.5452	24.5452	1.38398e-05	0.00314142	-4.60392	-24.3174	0.320979	1	-1.6958	-3.23957	0.100021	1	-2.90811	-7.50636	6.3465e-07	0.00145367	-5.00762	-32.1694	0.123929	1	-2.60934	-6.10224	0.14994	1	-2.39828	-5.27173
MUSNIGG00031210	MUSNIGT00037509	RHOG	ras homolog family member G [Source:HGNC Symbol;Acc:HGNC:672]	ras homolog family member G [Source:HGNC Symbol;Acc:HGNC:672]	15.5967	15.5967	1.5044e-05	0.00336527	5.17454	36.1153	0.162529	1	2.6451	6.25539	0.164025	1	2.52944	5.77346	2.00476e-05	0.0228964	5.0097	32.216	0.134281	1	2.8642	7.28132	0.225328	1	2.1455	4.42446
MUSNIGG00007224	MUSNIGT00008797	ZNF227	zinc finger protein 227 [Source:HGNC Symbol;Acc:HGNC:13020]	zinc finger protein 227 [Source:HGNC Symbol;Acc:HGNC:13020]	17.7928	17.7928	1.57405e-05	0.00347077	-5.01278	-32.2848	0.199625	1	-2.38694	-5.23045	0.174271	1	-2.62585	-6.17247	0.0600605	0.495357	-2.10613	-4.30536	0.202663	1	-2.50689	-5.68395	0.833589	1	0.40076	1.3202
MUSNIGG00000610	MUSNIGT00000737	PTPRZ1	protein tyrosine phosphatase receptor type Z1 [Source:NCBI gene;Acc:101690982]	protein tyrosine phosphatase receptor type Z1 [Source:HGNC Symbol;Acc:HGNC:9685]	306.539	306.539	4.77283e-05	0.0103759	-4.21	-18.507	0.0677168	1	-3.19177	-9.13732	0.560544	1	-1.01823	-2.02543	4.28801e-05	0.0269831	-3.91075	-15.0402	0.0508531	1	-3.23503	-9.41543	0.67313	1	-0.675724	-1.5974
MUSNIGG00016304	MUSNIGT00019926	USP15	ubiquitin specific peptidase 15 [Source:HGNC Symbol;Acc:HGNC:12613]	ubiquitin specific peptidase 15 [Source:HGNC Symbol;Acc:HGNC:12613]	36.7774	36.7774	9.51235e-05	0.0203921	-4.64901	-25.0895	0.00575147	0.462834	-5.93963	-61.3773	0.548849	1	1.29062	2.44634	3.41622e-05	0.0260829	-5.09211	-34.1097	0.00577885	1	-6.25291	-76.2628	0.597988	1	1.1608	2.23581
MUSNIGG00013472	MUSNIGT00016537	NA	NA	NA	42.9657	0.0735352	0.00010479	0.0221567	-13.0113	-8256.55	0.437094	1	-4.44939	-21.8474	0.134817	1	-8.56194	-377.92	NA	NA	NA	NA	0.986868	1	-0.0919632	-1.06582	0.958679	1	0.279615	1.21387
MUSNIGG00012863	MUSNIGT00015797	GP5	glycoprotein V platelet [Source:HGNC Symbol;Acc:HGNC:4443]	glycoprotein V platelet [Source:HGNC Symbol;Acc:HGNC:4443]	19.0388	16.4847	0.000120406	0.0251145	-6.51165	-91.2438	0.234081	1	-3.24189	-9.46033	0.24318	1	-3.26976	-9.64489	0.000318982	0.0615775	-5.40074	-42.2459	0.195543	1	-3.30004	-9.84945	0.40048	1	-2.1007	-4.28917
MUSNIGG00028122	MUSNIGT00033879	ZNF804A	zinc finger protein 804A [Source:HGNC Symbol;Acc:HGNC:21711]	zinc finger protein 804A [Source:HGNC Symbol;Acc:HGNC:21711]	193.284	68.1077	0.000128545	0.0261121	-2.99185	-7.95492	0.00610918	0.478332	-3.63511	-12.4244	0.628045	1	0.643259	1.56185	0.0349531	0.423598	-1.01396	-2.01944	0.0778045	1	-1.48486	-2.7989	0.563327	1	0.470902	1.38598
MUSNIGG00017339	MUSNIGT00021219	TRPC4	transient receptor potential cation channel subfamily C member 4 [Source:NCBI gene;Acc:101675620]	transient receptor potential cation channel subfamily C member 4 [Source:HGNC Symbol;Acc:HGNC:12336]	447.373	51.6604	0.000128573	0.0261121	-3.5639	-11.8261	0.255948	1	-1.77895	-3.43175	0.256694	1	-1.78495	-3.44608	0.0106774	0.270432	-1.87462	-3.66705	0.373773	1	-1.13106	-2.19019	0.545698	1	-0.743566	-1.67431
MUSNIGG00040420	MUSNIGT00048716	ARHGEF10L	Rho guanine nucleotide exchange factor 10 like [Source:HGNC Symbol;Acc:HGNC:25540]	Rho guanine nucleotide exchange factor 10 like [Source:HGNC Symbol;Acc:HGNC:25540]	16.5348	0.712376	0.000143696	0.0288044	-6.53157	-92.5121	5.68751e-08	8.23835e-05	-16.6215	-100827	0.00118362	0.160349	10.0899	1089.87	NA	NA	NA	NA	0.506429	1	-2.63999	-6.23329	0.708151	1	1.44493	2.72249
MUSNIGG00009499	MUSNIGT00011621	INTS2	integrator complex subunit 2 [Source:NCBI gene;Acc:101676571]	integrator complex subunit 2 [Source:HGNC Symbol;Acc:HGNC:29241]	19.0166	7.91727	0.000155492	0.0307695	-4.40707	-21.2159	0.207491	1	-2.422	-5.35914	0.31013	1	-1.98507	-3.95883	0.00167552	0.137983	-3.14069	-8.81945	0.582504	1	-0.924574	-1.89812	0.178761	1	-2.21611	-4.6464
MUSNIGG00018358	MUSNIGT00022411	KIAA0947	NA	NA	64.8036	64.8036	0.000159802	0.031222	-4.28384	-19.4788	0.272628	1	-2.0849	-4.24244	0.250782	1	-2.19894	-4.59142	0.00186443	0.141318	-3.32778	-10.0406	0.176192	1	-2.5081	-5.68871	0.647918	1	-0.819675	-1.76501
MUSNIGG00029131	MUSNIGT00035035	TMEM64	transmembrane protein 64 [Source:HGNC Symbol;Acc:HGNC:25441]	transmembrane protein 64 [Source:HGNC Symbol;Acc:HGNC:25441]	16.0852	16.0852	0.000191239	0.0368972	-5.81484	-56.2912	0.194804	1	-3.31087	-9.92364	0.339918	1	-2.50397	-5.67244	0.0462936	0.46365	-2.87555	-7.33885	0.188742	1	-3.33696	-10.1047	0.851375	1	0.461405	1.37688
MUSNIGG00028933	MUSNIGT00034808	KCNB2	NA	potassium voltage-gated channel subfamily B member 2 [Source:HGNC Symbol;Acc:HGNC:6232]	69.0689	69.0689	0.000194054	0.0369781	-3.01965	-8.10971	0.9353	1	-0.109968	-1.0792	0.0327063	1	-2.90968	-7.51453	0.000131481	0.0364049	-2.85556	-7.23787	0.757263	1	-0.397198	-1.31695	0.0482395	1	-2.45837	-5.49594
MUSNIGG00020381	MUSNIGT00024816	ZNF879	zinc finger protein 879 [Source:HGNC Symbol;Acc:HGNC:37273]	zinc finger protein 879 [Source:HGNC Symbol;Acc:HGNC:37273]	31.7383	31.7383	0.00019865	0.0373923	-4.2376	-18.8644	0.110807	1	-3.05626	-8.31816	0.543061	1	-1.18133	-2.26786	0.000122891	0.0364049	-4.00711	-16.079	0.0540587	1	-3.51202	-11.4083	0.780114	1	-0.495092	-1.40941
MUSNIGG00036858	MUSNIGT00044385	MPDZ	multiple PDZ domain crumbs cell polarity complex component [Source:NCBI gene;Acc:101674555]	multiple PDZ domain crumbs cell polarity complex component [Source:HGNC Symbol;Acc:HGNC:7208]	18.4029	18.4029	0.000215064	0.0399941	-3.71908	-13.1691	0.300727	1	-1.71627	-3.28585	0.239686	1	-2.00282	-4.00781	0.000336048	0.0615775	-3.36715	-10.3184	0.119591	1	-2.54348	-5.82992	0.605083	1	-0.823672	-1.76991
MUSNIGG00004678	MUSNIGT00005736	SERPINB8	serpin family B member 8 [Source:HGNC Symbol;Acc:HGNC:8952]	serpin family B member 8 [Source:HGNC Symbol;Acc:HGNC:8952]	15.7232	15.7232	0.000229655	0.0421992	-3.44408	-10.8836	0.538532	1	-0.922246	-1.89506	0.105904	1	-2.52183	-5.74311	2.49906e-05	0.0228964	-4.08763	-17.002	0.174715	1	-2.23864	-4.71953	0.253045	1	-1.84899	-3.60248
MUSNIGG00042250	MUSNIGT00050954	FAM50B	family with sequence similarity 50 member B [Source:HGNC Symbol;Acc:HGNC:18789]	family with sequence similarity 50 member B [Source:HGNC Symbol;Acc:HGNC:18789]	107.431	47.8675	0.00026173	0.0474712	4.0675	16.7664	0.825938	1	0.411254	1.32984	0.0498154	1	3.65625	12.6079	0.00369844	0.192407	2.95651	7.76244	0.700815	1	0.677252	1.59909	0.17881	1	2.27926	4.85428
MUSNIGG00039772	MUSNIGT00047910	TSHZ2	teashirt zinc finger homeobox 2 [Source:NCBI gene;Acc:101677128]	teashirt zinc finger homeobox 2 [Source:HGNC Symbol;Acc:HGNC:13010]	71.4507	14.2508	0.000264498	0.0474712	-5.33915	-40.4804	0.0636743	1	-4.58432	-23.9893	0.76144	1	-0.754831	-1.68743	0.104407	0.577557	-1.97003	-3.91775	0.38689	1	-1.82961	-3.5544	0.945348	1	-0.14042	-1.10223
MUSNIGG00032744	MUSNIGT00039368	FSTL5	NA	follistatin like 5 [Source:HGNC Symbol;Acc:HGNC:21386]	49.8958	49.8958	0.000277521	0.049236	-3.2824	-9.7297	0.0567415	1	-2.92456	-7.59243	0.816842	1	-0.357834	-1.2815	0.00211902	0.147079	-2.57313	-5.95098	0.0333462	1	-3.13123	-8.76183	0.695563	1	0.558105	1.47233
MUSNIGG00031397	MUSNIGT00037747	CREBZF	CREB/ATF bZIP transcription factor [Source:HGNC Symbol;Acc:HGNC:24905]	CREB/ATF bZIP transcription factor [Source:HGNC Symbol;Acc:HGNC:24905]	24.6431	11.4464	0.000316957	0.0555936	-4.0546	-16.6172	0.244993	1	-2.17624	-4.51974	0.321338	1	-1.87836	-3.67658	0.123648	0.611697	-1.47101	-2.77217	0.780462	1	-0.458705	-1.37431	0.525489	1	-1.01231	-2.01714
MUSNIGG00024927	MUSNIGT00030256	OR4C6	NA	olfactory receptor family 4 subfamily C member 6 [Source:HGNC Symbol;Acc:HGNC:14743]	18.8431	6.06213	0.000421709	0.0731357	3.98563	15.8414	0.581004	1	1.00861	2.01198	0.0990569	1	2.97701	7.87355	0.0864235	0.545886	1.54918	2.9265	0.392828	1	1.29667	2.45662	0.860912	1	0.252503	1.19127
MUSNIGG00037205	MUSNIGT00044808	APBA1	amyloid beta precursor protein binding family A member 1 [Source:HGNC Symbol;Acc:HGNC:578]	amyloid beta precursor protein binding family A member 1 [Source:HGNC Symbol;Acc:HGNC:578]	9.82046	3.06534	0.000428651	0.0735136	6.23281	75.208	0.115316	1	4.48527	22.3975	0.527212	1	1.74755	3.35787	NA	NA	NA	NA	0.0871191	1	4.08845	17.0116	0.778192	1	-0.625716	-1.54298
MUSNIGG00022488	MUSNIGT00027324	MAGEL2	MAGE family member L2 [Source:HGNC Symbol;Acc:HGNC:6814]	MAGE family member L2 [Source:HGNC Symbol;Acc:HGNC:6814]	10.0061	10.0061	0.000472836	0.0802002	5.18882	36.4745	0.295161	1	2.55009	5.85672	0.262224	1	2.63872	6.2278	0.00380291	0.192407	3.90433	14.9733	0.505335	1	1.52704	2.88194	0.272116	1	2.37728	5.19557
MUSNIGG00036836	MUSNIGT00044355	FREM1	NA	FRAS1 related extracellular matrix 1 [Source:HGNC Symbol;Acc:HGNC:23399]	69.6834	19.159	0.000543502	0.0903598	-3.10255	-8.58937	0.373854	1	-1.33768	-2.52745	0.244253	1	-1.76487	-3.39844	0.00476212	0.198381	-2.16782	-4.49343	0.637888	1	-0.617662	-1.53439	0.222053	1	-1.55016	-2.92849
MUSNIGG00001412	MUSNIGT00001724	NA	NA	NA	8.38875	8.38875	0.000544442	0.0903598	4.50681	22.7345	0.00188591	0.218539	6.24931	76.0731	0.360439	1	-1.7425	-3.34615	4.71217e-05	0.0269831	5.05081	33.147	0.00245855	1	5.78987	55.3253	0.668124	1	-0.73906	-1.66909
MUSNIGG00001682	MUSNIGT00002033	URB2	URB2 ribosome biogenesis homolog [Source:NCBI gene;Acc:101692525]	URB2 ribosome biogenesis homolog [Source:HGNC Symbol;Acc:HGNC:28967]	61.1808	61.1808	0.000552455	0.0907144	-3.39424	-10.514	0.511647	1	-1.08205	-2.11704	0.16313	1	-2.31219	-4.96638	0.0872783	0.545886	-1.64736	-3.13259	0.505849	1	-1.11061	-2.15936	0.73944	1	-0.536749	-1.4507
MUSNIGG00023380	MUSNIGT00028432	NA	NA	NA	61.5114	9.89773	0.000565757	0.0911365	-4.75594	-27.0197	0.0359388	1	-4.87804	-29.406	0.958325	1	0.122098	1.08832	0.0286691	0.393213	-2.50423	-5.67345	0.353439	1	-1.84473	-3.59185	0.732869	1	-0.659497	-1.57953
MUSNIGG00039584	MUSNIGT00047688	MYBL2	MYB proto-oncogene like 2 [Source:HGNC Symbol;Acc:HGNC:7548]	MYB proto-oncogene like 2 [Source:HGNC Symbol;Acc:HGNC:7548]	29.6902	2.83781	0.00057139	0.0911365	5.09489	34.1755	0.491185	1	1.63827	3.11292	0.141314	1	3.45662	10.9786	NA	NA	NA	NA	0.117776	1	3.89759	14.9036	0.730385	1	-0.802006	-1.74352
MUSNIGG00018836	MUSNIGT00022961	SH3TC2	SH3 domain and tetratricopeptide repeats 2 [Source:NCBI gene;Acc:101693685]	SH3 domain and tetratricopeptide repeats 2 [Source:HGNC Symbol;Acc:HGNC:29427]	10.1763	10.1763	0.000574989	0.0911365	3.60241	12.146	0.00324831	0.308536	4.76258	27.1444	0.451054	1	-1.16017	-2.23484	0.000122384	0.0364049	3.79229	13.8545	0.00183761	1	4.77627	27.4032	0.479817	1	-0.983985	-1.97792
MUSNIGG00010079	MUSNIGT00012355	POLR2A	RNA polymerase II subunit A [Source:NCBI gene;Acc:101687537]	RNA polymerase II subunit A [Source:HGNC Symbol;Acc:HGNC:9187]	15.8597	0.0249181	0.000578644	0.0911365	-11.545	-2988.1	0.486771	1	-3.98192	-15.8008	0.186535	1	-7.56309	-189.111	NA	NA	NA	NA	0.995	1	-0.0350156	-1.02457	0.998349	1	0.0111694	1.00777
MUSNIGG00022183	MUSNIGT00026953	BNC1	basonuclin 1 [Source:HGNC Symbol;Acc:HGNC:1081]	basonuclin 1 [Source:HGNC Symbol;Acc:HGNC:1081]	9.12877	3.06196	0.000608923	0.0949367	-5.51177	-45.6255	0.0793497	1	-5.14727	-35.4391	0.903417	1	-0.364499	-1.28743	NA	NA	NA	NA	0.52212	1	-1.62122	-3.07636	0.205213	1	3.09457	8.542
MUSNIGG00034741	MUSNIGT00041757	DTL	denticleless E3 ubiquitin protein ligase homolog [Source:HGNC Symbol;Acc:HGNC:30288]	denticleless E3 ubiquitin protein ligase homolog [Source:HGNC Symbol;Acc:HGNC:30288]	38.1891	38.1891	0.000720051	0.11114	-3.80306	-13.9584	0.00123369	0.168188	-7.50788	-182.011	0.112307	1	3.70482	13.0395	8.36697e-05	0.0364049	-4.04647	-16.5238	0.000799947	0.852524	-7.48793	-179.511	0.116563	1	3.44145	10.8638
MUSNIGG00014992	MUSNIGT00018328	C12ORF42	NA	NA	6.67965	6.67965	0.0011058	0.161306	-3.02727	-8.15266	0.715997	1	-0.534527	-1.44847	0.104107	1	-2.49274	-5.62848	0.000158274	0.0381607	-3.21184	-9.26532	0.487235	1	-0.973114	-1.96307	0.106751	1	-2.23873	-4.7198
MUSNIGG00037299	MUSNIGT00044924	KIAA1432	NA	NA	43.4631	43.4631	0.00110777	0.161306	-3.02733	-8.15301	0.590206	1	-0.834653	-1.78343	0.160551	1	-2.19268	-4.57154	0.000133421	0.0364049	-3.49469	-11.2721	0.320636	1	-1.56391	-2.95654	0.206231	1	-1.93078	-3.81261
MUSNIGG00032076	MUSNIGT00038584	ARHGAP20	Rho GTPase activating protein 20 [Source:HGNC Symbol;Acc:HGNC:18357]	Rho GTPase activating protein 20 [Source:HGNC Symbol;Acc:HGNC:18357]	138.877	138.877	0.00120248	0.17346	-3.52272	-11.4933	0.0193469	0.865603	-4.32247	-20.0075	0.665678	1	0.799752	1.7408	0.000920903	0.0958785	-3.32009	-9.98724	0.0156255	1	-4.23059	-18.773	0.590767	1	0.9105	1.8797
MUSNIGG00012907	MUSNIGT00015847	GMNC	NA	geminin coiled-coil domain containing [Source:HGNC Symbol;Acc:HGNC:40049]	25.9937	25.9937	0.00136381	0.194911	-2.22348	-4.67017	0.822457	1	-0.257989	-1.19581	0.0903044	1	-1.96549	-3.90544	0.000316206	0.0615775	-2.24276	-4.733	0.862235	1	-0.183941	-1.13598	0.0456305	1	-2.05882	-4.16644
MUSNIGG00039503	MUSNIGT00047587	TTI1	TELO2 interacting protein 1 [Source:HGNC Symbol;Acc:HGNC:29029]	TELO2 interacting protein 1 [Source:HGNC Symbol;Acc:HGNC:29029]	13.5277	13.5277	0.00139062	0.196081	3.32005	9.98701	0.00925933	0.627469	4.2676	19.2608	0.554216	1	-0.947544	-1.92859	0.000765732	0.0898999	3.30003	9.84936	0.00377317	1	4.58986	24.0816	0.382566	1	-1.28983	-2.445
MUSNIGG00042824	MUSNIGT00051620	TNXB	tenascin XB [Source:HGNC Symbol;Acc:HGNC:11976]	tenascin XB [Source:HGNC Symbol;Acc:HGNC:11976]	13.8901	13.8901	0.00143364	0.196503	-3.41917	-10.6973	0.847209	1	-0.332854	-1.2595	0.0793731	1	-3.08632	-8.49327	0.000556641	0.0783036	-3.42747	-10.759	0.842379	1	-0.332413	-1.25912	0.0579045	1	-3.09506	-8.54485
MUSNIGG00007342	MUSNIGT00008942	ZFP28	ZFP28 zinc finger protein [Source:HGNC Symbol;Acc:HGNC:17801]	ZFP28 zinc finger protein [Source:HGNC Symbol;Acc:HGNC:17801]	12.408	12.408	0.001471	0.197434	3.15228	8.89058	0.541348	1	-1.1062	-2.15278	0.0172338	0.916525	4.25848	19.1395	0.000581166	0.0783036	3.23505	9.41559	0.727041	1	-0.618854	-1.53566	0.0226602	1	3.85391	14.4591
MUSNIGG00041921	MUSNIGT00050558	DENND2C	DENN domain containing 2C [Source:HGNC Symbol;Acc:HGNC:24748]	DENN domain containing 2C [Source:HGNC Symbol;Acc:HGNC:24748]	7.39091	7.39091	0.0015426	0.20178	-2.2174	-4.65055	0.115319	1	1.62686	3.08841	0.000428881	0.0783743	-3.84426	-14.3628	0.0651918	0.512865	-1.20625	-2.30737	0.16352	1	1.47854	2.78666	0.0091582	1	-2.68478	-6.42985
MUSNIGG00013273	MUSNIGT00016291	NA	NA	NA	15.459	15.459	0.00220423	0.273173	-2.36506	-5.15175	0.888588	1	0.176093	1.12982	0.0482756	1	-2.54116	-5.82056	0.000371033	0.0653731	-2.62331	-6.16161	0.588457	1	-0.676696	-1.59847	0.110517	1	-1.94661	-3.85468
MUSNIGG00035172	MUSNIGT00042278	KIF14	kinesin family member 14 [Source:NCBI gene;Acc:101684147]	kinesin family member 14 [Source:HGNC Symbol;Acc:HGNC:19181]	58.5458	58.5458	0.00251184	0.302892	-2.78809	-6.90716	0.0636949	1	-2.89717	-7.44963	0.944497	1	0.109077	1.07854	0.000471145	0.0719439	-2.99987	-7.9993	0.0668246	1	-2.73824	-6.67257	0.856567	1	-0.261633	-1.19883
MUSNIGG00027042	MUSNIGT00032490	DNAH7	dynein axonemal heavy chain 7 [Source:NCBI gene;Acc:101691572]	dynein axonemal heavy chain 7 [Source:HGNC Symbol;Acc:HGNC:18661]	71.7706	71.7706	0.00286228	0.337246	-2.14336	-4.41788	0.0169449	0.817212	-2.94108	-7.67986	0.518423	1	0.797725	1.73836	0.000236091	0.0515017	-2.44439	-5.44296	0.00728323	1	-3.14486	-8.845	0.537499	1	0.700471	1.62504
MUSNIGG00013171	MUSNIGT00016172	MECOM	MDS1 and EVI1 complex locus [Source:NCBI gene;Acc:101684534]	MDS1 and EVI1 complex locus [Source:HGNC Symbol;Acc:HGNC:3498]	151.791	151.791	0.00322124	0.376665	-2.69251	-6.46435	0.0529985	1	-3.00902	-8.05017	0.839123	1	0.316513	1.24532	6.55688e-05	0.0333745	-3.63843	-12.4531	0.00681658	1	-4.30998	-19.8351	0.663186	1	0.671553	1.59279
MUSNIGG00033895	MUSNIGT00040743	ARAP2	ArfGAP with RhoGAP domain, ankyrin repeat and PH domain 2 [Source:HGNC Symbol;Acc:HGNC:16924]	ArfGAP with RhoGAP domain, ankyrin repeat and PH domain 2 [Source:HGNC Symbol;Acc:HGNC:16924]	37.8632	37.8632	0.0035125	0.395733	-1.83384	-3.56485	0.251599	1	-1.21663	-2.32403	0.563381	1	-0.617208	-1.5339	0.000387265	0.0657059	-2.06571	-4.18639	0.136055	1	-1.50851	-2.84516	0.570458	1	-0.557197	-1.47141
MUSNIGG00031153	MUSNIGT00037450	NA	NA	NA	112.797	112.797	0.00392424	0.425541	-2.13841	-4.40277	0.740096	1	-0.413624	-1.33203	0.168011	1	-1.72479	-3.30531	0.000406218	0.0664601	-2.6839	-6.42589	0.243564	1	-1.53156	-2.89099	0.364432	1	-1.15233	-2.22273
MUSNIGG00000588	MUSNIGT00000710	SPAM1	sperm adhesion molecule 1 [Source:HGNC Symbol;Acc:HGNC:11217]	sperm adhesion molecule 1 [Source:HGNC Symbol;Acc:HGNC:11217]	45.254	45.254	0.004228	0.440893	-2.59528	-6.04306	0.180377	1	-2.07495	-4.21328	0.73971	1	-0.520335	-1.43429	0.00013729	0.0364049	-3.51523	-11.4338	0.0162687	1	-3.91553	-15.0901	0.800327	1	0.400299	1.31978
MUSNIGG00008981	MUSNIGT00010970	TANC2	tetratricopeptide repeat, ankyrin repeat and coiled-coil containing 2 [Source:HGNC Symbol;Acc:HGNC:30212]	tetratricopeptide repeat, ankyrin repeat and coiled-coil containing 2 [Source:HGNC Symbol;Acc:HGNC:30212]	61.8796	61.8796	0.00439505	0.4463	-2.38023	-5.20621	0.143414	1	-2.06068	-4.17182	0.820949	1	-0.319557	-1.24795	0.000143045	0.0364049	-2.98145	-7.89778	0.141286	1	-1.99742	-3.99284	0.454477	1	-0.984033	-1.97799
MUSNIGG00044227	MUSNIGT00053327	SMPD2	sphingomyelin phosphodiesterase 2 [Source:NCBI gene;Acc:101690080]	sphingomyelin phosphodiesterase 2 [Source:HGNC Symbol;Acc:HGNC:11121]	3.81043	0.374334	0.00551724	0.506896	-6.2144	-74.254	0.00034517	0.0718685	-13.9867	-16233.5	0.0467339	1	7.77229	218.622	NA	NA	NA	NA	0.929332	1	-0.43313	-1.35016	0.719925	1	1.68757	3.22114
MUSNIGG00032920	MUSNIGT00039573	PKD2	polycystin 2, transient receptor potential cation channel [Source:NCBI gene;Acc:101672143]	polycystin 2, transient receptor potential cation channel [Source:HGNC Symbol;Acc:HGNC:9009]	90.4261	90.4261	0.00607821	0.533052	-3.18375	-9.08663	0.0301362	1	-4.21281	-18.543	0.596825	1	1.02906	2.0407	0.000736358	0.0887699	-4.09306	-17.0661	0.0686231	1	-3.83847	-14.3052	0.900715	1	-0.254592	-1.193
MUSNIGG00025864	MUSNIGT00031247	OR13A1	olfactory receptor 13A1 [Source:NCBI gene;Acc:101685252]	olfactory receptor family 13 subfamily A member 1 [Source:HGNC Symbol;Acc:HGNC:14772]	4.63256	4.63256	0.00710338	0.571453	2.51024	5.69715	7.56482e-05	0.019923	5.25156	38.0958	0.024069	1	-2.74132	-6.68682	0.00445212	0.192407	2.59407	6.03801	0.00049521	0.852524	4.6619	25.3146	0.081342	1	-2.06782	-4.19253
MUSNIGG00040968	MUSNIGT00049394	TIE1	tyrosine kinase with immunoglobulin like and EGF like domains 1 [Source:HGNC Symbol;Acc:HGNC:11809]	tyrosine kinase with immunoglobulin like and EGF like domains 1 [Source:HGNC Symbol;Acc:HGNC:11809]	9.0608	9.0608	0.00788558	0.600699	-4.80079	-27.8729	0.132196	1	-4.87538	-29.3519	0.981972	1	0.0745915	1.05306	0.000914021	0.0958785	-5.8174	-56.3913	0.0331336	1	-6.86771	-116.785	0.741293	1	1.0503	2.07097
MUSNIGG00029598	MUSNIGT00035597	KCNQ3	potassium voltage-gated channel subfamily Q member 3 [Source:HGNC Symbol;Acc:HGNC:6297]	potassium voltage-gated channel subfamily Q member 3 [Source:HGNC Symbol;Acc:HGNC:6297]	8.80029	8.80029	0.00789798	0.600699	-3.01875	-8.10468	0.256584	1	-2.15826	-4.46377	0.655942	1	-0.86049	-1.81566	0.000784981	0.0898999	-3.53108	-11.5601	0.233891	1	-2.14824	-4.43287	0.434811	1	-1.38284	-2.60781
MUSNIGG00042297	MUSNIGT00051004	RREB1	ras responsive element binding protein 1 [Source:NCBI gene;Acc:101673382]	ras responsive element binding protein 1 [Source:HGNC Symbol;Acc:HGNC:10449]	6.9181	6.9181	0.0104454	0.674578	3.19167	9.13671	0.0233839	0.97824	4.41151	21.2812	0.511529	1	-1.21984	-2.3292	0.000467436	0.0719439	4.35684	20.4899	0.0221075	1	4.48011	22.3175	0.944994	1	-0.123265	-1.0892
MUSNIGG00036168	MUSNIGT00043545	PSMB7	proteasome 20S subunit beta 7 [Source:HGNC Symbol;Acc:HGNC:9544]	proteasome 20S subunit beta 7 [Source:HGNC Symbol;Acc:HGNC:9544]	46.8608	18.9499	0.0138057	0.766512	8.18516	291.058	0.0107397	0.658474	-14.6013	-24856.6	6.06359e-05	0.0156077	22.7865	7.23469e+06	0.108691	0.585092	5.03183	32.714	0.00331684	1	-16.3493	-83491.7	6.76478e-05	0.403755	21.3812	2.73134e+06
MUSNIGG00015989	MUSNIGT00019541	FIGNL2	fidgetin like 2 [Source:HGNC Symbol;Acc:HGNC:13287]	fidgetin like 2 [Source:HGNC Symbol;Acc:HGNC:13287]	4.33552	4.33552	0.0163124	0.822611	3.70557	13.0463	0.201888	1	3.31013	9.91857	0.876488	1	0.395438	1.31534	0.000710451	0.0887699	5.19404	36.6068	0.361093	1	2.41527	5.3342	0.261871	1	2.77877	6.86266
MUSNIGG00022032	MUSNIGT00026780	TMC2	transmembrane channel like 2 [Source:NCBI gene;Acc:101682358]	transmembrane channel like 2 [Source:HGNC Symbol;Acc:HGNC:16527]	0.737689	0.737689	0.0180178	0.847881	-7.94097	-245.736	0.00724506	0.53475	15.3713	42387.4	4.64902e-05	0.0127304	-23.3123	-1.04161e+07	NA	NA	NA	NA	0.721284	1	-1.77603	-3.42481	0.770173	1	-1.41369	-2.66417
MUSNIGG00005752	MUSNIGT00007010	ZNF711	zinc finger protein 711 [Source:HGNC Symbol;Acc:HGNC:13128]	zinc finger protein 711 [Source:HGNC Symbol;Acc:HGNC:13128]	43.2874	18.3994	0.019082	0.868821	-2.60623	-6.08912	0.000183724	0.0434487	-8.81328	-449.845	0.00853943	0.602115	6.20705	73.8768	0.733625	0.94896	-0.296389	-1.22807	0.00111001	0.976109	-6.75972	-108.363	0.00149794	1	6.46333	88.2384
MUSNIGG00027775	MUSNIGT00033439	KCNJ3	potassium inwardly rectifying channel subfamily J member 3 [Source:HGNC Symbol;Acc:HGNC:6264]	potassium inwardly rectifying channel subfamily J member 3 [Source:HGNC Symbol;Acc:HGNC:6264]	53.6251	53.6251	0.0213522	0.928371	-2.11718	-4.33846	0.501708	1	-1.04139	-2.05822	0.489712	1	-1.07579	-2.10787	0.000334488	0.0615775	-3.18422	-9.08961	0.131272	1	-2.32201	-5.00029	0.563096	1	-0.862208	-1.81782
MUSNIGG00013714	MUSNIGT00016824	NA	NA	NA	53.6107	53.6107	0.0227674	0.960143	-1.98296	-3.95304	0.000520135	0.097215	-5.6491	-50.1822	0.0245613	1	3.66614	12.6946	0.00406376	0.192407	-2.31603	-4.9796	0.000289362	0.852524	-5.66176	-50.6245	0.0279395	1	3.34573	10.1664
MUSNIGG00034663	MUSNIGT00041659	MAP1LC3C	microtubule associated protein 1 light chain 3 gamma [Source:HGNC Symbol;Acc:HGNC:13353]	microtubule associated protein 1 light chain 3 gamma [Source:HGNC Symbol;Acc:HGNC:13353]	0.794412	0.794412	0.0229539	0.960143	-7.61708	-196.322	0.0081792	0.574428	15.1348	35977.8	7.02284e-05	0.0177223	-22.7519	-7.06325e+06	NA	NA	NA	NA	0.707916	1	-1.87744	-3.67424	0.892149	1	-0.660228	-1.58033
MUSNIGG00008944	MUSNIGT00010922	KPNA2	NA	karyopherin subunit alpha 2 [Source:HGNC Symbol;Acc:HGNC:6395]	27.3161	27.3161	0.024889	0.97583	-1.86513	-3.64301	0.0574243	1	-2.702	-6.50704	0.557619	1	0.836871	1.78617	0.000904305	0.0958785	-2.60575	-6.08708	0.0579857	1	-2.61563	-6.1289	0.994121	1	0.00987745	1.00687
MUSNIGG00032765	MUSNIGT00039394	RAPGEF2	Rap guanine nucleotide exchange factor 2 [Source:HGNC Symbol;Acc:HGNC:16854]	Rap guanine nucleotide exchange factor 2 [Source:HGNC Symbol;Acc:HGNC:16854]	36.0137	36.0137	0.0276049	0.980033	-1.65472	-3.14862	0.805483	1	-0.310066	-1.23976	0.288241	1	-1.34466	-2.5397	0.000696691	0.0887699	-2.49042	-5.61942	0.389823	1	-1.08873	-2.12687	0.253602	1	-1.40169	-2.6421
MUSNIGG00037711	MUSNIGT00045416	KCNF1	potassium voltage-gated channel modifier subfamily F member 1 [Source:HGNC Symbol;Acc:HGNC:6246]	potassium voltage-gated channel modifier subfamily F member 1 [Source:HGNC Symbol;Acc:HGNC:6246]	4.17374	4.17374	0.0312855	1	4.88116	29.4696	0.000401835	0.0776077	-14.0884	-17418.8	1.37223e-06	0.000572665	18.9695	513325	0.118824	0.60575	3.14682	8.85701	0.587283	1	-1.99654	-3.9904	0.145254	1	5.14335	35.343
MUSNIGG00007632	MUSNIGT00009297	LIN37	lin-37 DREAM MuvB core complex component [Source:HGNC Symbol;Acc:HGNC:33234]	lin-37 DREAM MuvB core complex component [Source:HGNC Symbol;Acc:HGNC:33234]	0.599022	0.599022	0.0336643	1	-7.12854	-139.928	0.00275669	0.280215	16.8229	115929	2.02491e-05	0.00635623	-23.9514	-1.62218e+07	NA	NA	NA	NA	0.960238	1	0.250137	1.18932	0.608753	1	-2.4881	-5.61037
MUSNIGG00040515	MUSNIGT00048835	C1QC	complement C1q C chain [Source:HGNC Symbol;Acc:HGNC:1245]	complement C1q C chain [Source:HGNC Symbol;Acc:HGNC:1245]	25.491	0.273016	0.0366883	1	-7.02812	-130.52	0.00557746	0.455152	15.6847	52670.4	5.98157e-05	0.0156077	-22.7128	-6.87451e+06	NA	NA	NA	NA	0.708664	1	2.06164	4.17461	0.803794	1	-1.32252	-2.50103
MUSNIGG00017485	MUSNIGT00021394	LRCH1	leucine rich repeats and calponin homology domain containing 1 [Source:HGNC Symbol;Acc:HGNC:20309]	leucine rich repeats and calponin homology domain containing 1 [Source:HGNC Symbol;Acc:HGNC:20309]	0.373813	0.373813	0.0473278	1	-6.66673	-101.598	0.00701529	0.52111	15.4341	44272.7	0.000113082	0.0250926	-22.1009	-4.49801e+06	NA	NA	NA	NA	0.899608	1	-0.699627	-1.62408	0.833974	1	-1.12581	-2.18224
MUSNIGG00000525	MUSNIGT00000635	GM9047	NA	NA	0.362056	0.362056	0.0573948	1	-6.40904	-84.9794	0.00065152	0.110573	19.5224	753054	5.94391e-06	0.00224995	-25.9314	-6.39941e+07	NA	NA	NA	NA	0.858017	1	-0.993825	-1.99146	0.81681	1	-1.2471	-2.37363
MUSNIGG00015553	MUSNIGT00019017	HIST1H4F	NA	NA	2.56983	2.56983	0.0805977	1	-3.81668	-14.0908	7.39999e-07	0.000504418	-18.9242	-497468	9.55912e-05	0.0223683	15.1076	35304.5	NA	NA	NA	NA	0.116568	1	-5.40445	-42.3546	0.588886	1	1.8281	3.55068
MUSNIGG00011395	MUSNIGT00013960	SLC1A6	solute carrier family 1 member 6 [Source:HGNC Symbol;Acc:HGNC:10944]	solute carrier family 1 member 6 [Source:HGNC Symbol;Acc:HGNC:10944]	1.32872	1.32872	0.0812604	1	-4.31061	-19.8436	1.70806e-05	0.00520869	-18.3486	-333790	0.00114346	0.156556	14.038	16821	NA	NA	NA	NA	0.290107	1	-3.97891	-15.7678	0.808671	1	0.891318	1.85487
MUSNIGG00016667	MUSNIGT00020378	GDI2	GDP dissociation inhibitor 2 [Source:HGNC Symbol;Acc:HGNC:4227]	GDP dissociation inhibitor 2 [Source:HGNC Symbol;Acc:HGNC:4227]	0.492717	0.492717	0.0919683	1	-5.36118	-41.1033	0.000629685	0.110557	17.9902	260361	9.1142e-06	0.00325833	-23.3513	-1.07017e+07	NA	NA	NA	NA	0.543439	1	2.56466	5.91616	0.372996	1	-3.62592	-12.3456
MUSNIGG00009891	MUSNIGT00012110	NA	NA	NA	17.2451	17.2451	0.0937795	1	1.7508	3.36545	0.000355981	0.0718685	5.95245	61.9248	0.0104573	0.690179	-4.20165	-18.4002	0.0522073	0.472613	1.85846	3.6262	0.000143428	0.7988	5.8936	59.4496	0.00568133	1	-4.03514	-16.3945
MUSNIGG00012227	MUSNIGT00015005	PLXNA1	plexin A1 [Source:HGNC Symbol;Acc:HGNC:9099]	plexin A1 [Source:HGNC Symbol;Acc:HGNC:9099]	4.64212	4.64212	0.0973322	1	2.3633	5.14546	9.14409e-10	2.64904e-06	-16.646	-102552	1.55646e-12	3.33862e-09	19.0093	527676	0.0719253	0.522171	2.30175	4.93055	0.261392	1	-2.86176	-7.26904	0.0353852	1	5.16351	35.8404
MUSNIGG00011404	MUSNIGT00013971	NOTCH3	notch receptor 3 [Source:HGNC Symbol;Acc:HGNC:7883]	notch receptor 3 [Source:HGNC Symbol;Acc:HGNC:7883]	1.31955	1.31955	0.109157	1	-3.76565	-13.6011	2.17596e-07	0.000210126	19.7375	874115	6.71848e-10	6.17621e-07	-23.5031	-1.18889e+07	NA	NA	NA	NA	0.330701	1	3.33143	10.0661	0.154098	1	-4.72216	-26.3944
MUSNIGG00008371	MUSNIGT00010219	COX4I1	NA	cytochrome c oxidase subunit 4I1 [Source:HGNC Symbol;Acc:HGNC:2265]	5.43653	1.23045	0.114335	1	5.2033	36.8426	0.0106648	0.657363	-14.5076	-23293.6	0.00047726	0.0832378	19.711	858199	NA	NA	NA	NA	0.980481	1	-0.104822	-1.07536	0.389124	1	3.53657	11.6042
MUSNIGG00012251	MUSNIGT00015036	ENTPD3	ectonucleoside triphosphate diphosphohydrolase 3 [Source:HGNC Symbol;Acc:HGNC:3365]	ectonucleoside triphosphate diphosphohydrolase 3 [Source:HGNC Symbol;Acc:HGNC:3365]	1.31169	1.31169	0.129903	1	-3.44797	-10.9129	7.25964e-06	0.00290085	-17.8329	-233475	0.000349166	0.0660849	14.3849	21394.3	NA	NA	NA	NA	0.308426	1	-3.64214	-12.4852	0.579957	1	1.92881	3.80742
MUSNIGG00037565	MUSNIGT00045246	RPS7	NA	ribosomal protein S7 [Source:HGNC Symbol;Acc:HGNC:10440]	0.787623	0.787623	0.185447	1	-3.03222	-8.18069	1.13622e-05	0.00387252	16.8065	114617	2.20221e-07	0.000118094	-19.8387	-937646	NA	NA	NA	NA	0.910354	1	-0.391264	-1.31154	0.65846	1	-1.4951	-2.81884
MUSNIGG00035234	MUSNIGT00042368	BTG2	BTG anti-proliferation factor 2 [Source:HGNC Symbol;Acc:HGNC:1131]	BTG anti-proliferation factor 2 [Source:HGNC Symbol;Acc:HGNC:1131]	1.56562	1.56562	0.213476	1	-3.19031	-9.12809	1.50879e-05	0.00472536	-19.2428	-620404	0.000338955	0.0651097	16.0525	67966.5	NA	NA	NA	NA	0.313706	1	-4.03305	-16.3708	0.589331	1	2.1045	4.30049
MUSNIGG00009166	MUSNIGT00011211	KRT36	keratin 36 [Source:NCBI gene;Acc:101680855]	keratin 36 [Source:HGNC Symbol;Acc:HGNC:6454]	1.15959	1.15959	0.216541	1	-3.00131	-8.00725	1.32975e-06	0.000736101	19.0689	549921	2.19024e-08	1.4836e-05	-22.0702	-4.40336e+06	NA	NA	NA	NA	0.636649	1	1.72874	3.31438	0.275897	1	-3.87257	-14.6474
MUSNIGG00007083	MUSNIGT00008630	RPL18	NA	ribosomal protein L18 [Source:HGNC Symbol;Acc:HGNC:10310]	1.0131	1.0131	0.23648	1	3.16712	8.9825	0.00393025	0.347662	-13.2348	-9639.62	0.000335262	0.0651097	16.4019	86587.9	NA	NA	NA	NA	0.689209	1	-1.60387	-3.03958	0.42661	1	3.06623	8.3758
MUSNIGG00024046	MUSNIGT00029226	LGMN	legumain [Source:HGNC Symbol;Acc:HGNC:9472]	legumain [Source:HGNC Symbol;Acc:HGNC:9472]	20.0633	2.55842	0.268405	1	3.11071	8.63806	0.00102086	0.146046	-16.078	-69175.5	8.0505e-05	0.0198819	19.1887	597542	NA	NA	NA	NA	0.736258	1	-1.35668	-2.56096	0.251416	1	4.42839	21.5317
MUSNIGG00020142	MUSNIGT00024545	NA	NA	NA	1.48495	0.405434	0.273327	1	-2.93331	-7.63863	1.55923e-06	0.00082129	-22.0738	-4.41448e+06	3.62364e-05	0.0108456	19.1405	577915	NA	NA	NA	NA	0.783584	1	-1.50054	-2.82948	0.863715	1	0.906959	1.87509
MUSNIGG00000734	NA	NA	NA	NA	0.5966	0.5966	0.274929	1	-2.60778	-6.09566	9.63519e-06	0.00348914	-18.17	-294929	0.0001744	0.0350708	15.5622	48383.4	NA	NA	NA	NA	0.46821	1	-2.5344	-5.79334	0.692202	1	1.3461	2.54225
MUSNIGG00002220	MUSNIGT00002684	VDAC2	voltage dependent anion channel 2 [Source:HGNC Symbol;Acc:HGNC:12672]	voltage dependent anion channel 2 [Source:HGNC Symbol;Acc:HGNC:12672]	0.515499	0.515499	0.285864	1	-2.94518	-7.70174	0.000166588	0.0419656	-17.7585	-221735	0.00183887	0.220136	14.8133	28790.2	NA	NA	NA	NA	0.560579	1	-2.31925	-4.99072	0.834312	1	0.810125	1.75336
MUSNIGG00043939	MUSNIGT00052982	ME1	malic enzyme 1 [Source:HGNC Symbol;Acc:HGNC:6983]	malic enzyme 1 [Source:HGNC Symbol;Acc:HGNC:6983]	3.20747	0.574436	0.294006	1	2.66177	6.32809	0.00149224	0.186135	-13.938	-15694.4	0.000144679	0.0300325	16.5997	99315.5	NA	NA	NA	NA	0.991756	1	-0.0543885	-1.03842	0.641843	1	2.35687	5.12259
MUSNIGG00024610	MUSNIGT00029922	NA	NA	NA	5.57329	5.57329	0.29701	1	1.30524	2.47125	1.58168e-13	1.83285e-09	-18.3371	-331136	2.21523e-15	2.851e-11	19.6423	818322	0.129442	0.616396	1.78955	3.45708	0.138901	1	-3.60059	-12.1307	0.0221962	1	5.39014	41.9366
MUSNIGG00022450	MUSNIGT00027281	TARSL2	NA	NA	0.679475	0.679475	0.312448	1	-3.12347	-8.71479	5.12908e-05	0.0141514	-21.3541	-2.68052e+06	0.000594327	0.0980639	18.2306	307583	NA	NA	NA	NA	0.54942	1	-2.74287	-6.69401	0.800178	1	1.12645	2.18321
MUSNIGG00038247	MUSNIGT00046080	IGKV4-1	NA	immunoglobulin kappa variable 4-1 [Source:HGNC Symbol;Acc:HGNC:5834]	1.41715	1.41715	0.319313	1	-2.21423	-4.64033	2.45897e-06	0.00118727	-18.2599	-313895	4.04682e-05	0.0115739	16.0457	67645	NA	NA	NA	NA	0.243327	1	-4.13733	-17.5979	0.588886	1	1.87384	3.66507
MUSNIGG00014756	MUSNIGT00018044	MEI1	meiotic double-stranded break formation protein 1 [Source:HGNC Symbol;Acc:HGNC:28613]	meiotic double-stranded break formation protein 1 [Source:HGNC Symbol;Acc:HGNC:28613]	1.43267	1.43267	0.342601	1	-1.96899	-3.91495	1.15592e-06	0.00070499	-17.7963	-227631	1.82619e-05	0.00587576	15.8273	58144.1	NA	NA	NA	NA	0.252859	1	-3.74099	-13.3706	0.536863	1	1.97287	3.9255
MUSNIGG00042425	MUSNIGT00051152	JARID2	jumonji and AT-rich interaction domain containing 2 [Source:HGNC Symbol;Acc:HGNC:6196]	jumonji and AT-rich interaction domain containing 2 [Source:HGNC Symbol;Acc:HGNC:6196]	2.03387	2.03387	0.349637	1	1.60025	3.03196	2.85778e-07	0.000254738	-15.8599	-59471.7	1.12948e-08	8.07579e-06	17.4602	180316	NA	NA	NA	NA	0.249483	1	-3.32461	-10.0186	0.205985	1	3.53967	11.6291
MUSNIGG00005430	MUSNIGT00006621	PLS3	plastin 3 [Source:HGNC Symbol;Acc:HGNC:9091]	plastin 3 [Source:HGNC Symbol;Acc:HGNC:9091]	2.41424	1.33794	0.354644	1	2.61282	6.11697	0.00366819	0.337357	-14.069	-17186.7	0.000545288	0.0911411	16.6818	105131	NA	NA	NA	NA	0.991841	1	-0.0502101	-1.03542	0.447879	1	3.57788	11.9413
MUSNIGG00005175	MUSNIGT00006317	GPR101	G protein-coupled receptor 101 [Source:NCBI gene;Acc:101689692]	G protein-coupled receptor 101 [Source:HGNC Symbol;Acc:HGNC:14963]	0.657032	0.657032	0.36251	1	2.5136	5.71044	0.00306154	0.303223	-13.9061	-15351.9	0.000447523	0.0799947	16.4197	87665.9	NA	NA	NA	NA	0.83097	1	-0.864809	-1.8211	0.565315	1	2.23992	4.72371
MUSNIGG00035687	MUSNIGT00042917	CRABP2	cellular retinoic acid binding protein 2 [Source:HGNC Symbol;Acc:HGNC:2339]	cellular retinoic acid binding protein 2 [Source:HGNC Symbol;Acc:HGNC:2339]	2.64109	0.55419	0.377188	1	2.50575	5.67943	0.000845989	0.130727	-16.3601	-84118.2	0.000109665	0.0247613	18.8659	477744	NA	NA	NA	NA	0.678401	1	-2.21448	-4.64114	0.734436	1	1.75323	3.37113
MUSNIGG00006871	MUSNIGT00008380	D3ERTD254E	NA	NA	1.69896	0.686699	0.380873	1	-1.47003	-2.77028	9.21165e-09	2.13489e-05	-17.2485	-155705	2.06688e-07	0.000115656	15.7784	56205.5	NA	NA	NA	NA	0.48195	1	-2.07973	-4.22729	0.467102	1	2.0803	4.22894
MUSNIGG00038080	MUSNIGT00045874	TTC27	tetratricopeptide repeat domain 27 [Source:NCBI gene;Acc:101670184]	tetratricopeptide repeat domain 27 [Source:HGNC Symbol;Acc:HGNC:25986]	0.518476	0.518476	0.38338	1	-1.8673	-3.6485	8.81342e-06	0.00340433	-16.3512	-83600.4	9.42873e-05	0.0223683	14.4839	22913.6	NA	NA	NA	NA	0.471205	1	-2.29905	-4.92134	0.728706	1	1.07802	2.11113
MUSNIGG00012195	MUSNIGT00014965	RAB7A	RAB7A, member RAS oncogene family [Source:HGNC Symbol;Acc:HGNC:9788]	RAB7A, member RAS oncogene family [Source:HGNC Symbol;Acc:HGNC:9788]	1.27249	1.27249	0.391326	1	-1.77764	-3.42864	1.33398e-06	0.000736101	-17.6102	-200081	1.65292e-05	0.00545464	15.8326	58355.7	NA	NA	NA	NA	0.372154	1	-3.03696	-8.20762	0.396222	1	2.79864	6.95784
MUSNIGG00035454	MUSNIGT00042632	HHIPL2	HHIP like 2 [Source:HGNC Symbol;Acc:HGNC:25842]	HHIP like 2 [Source:HGNC Symbol;Acc:HGNC:25842]	58.4003	58.4003	0.409219	1	-0.820526	-1.76605	9.59591e-07	0.000617763	7.40195	169.126	8.46812e-08	5.18975e-05	-8.22248	-298.685	0.274293	0.770921	-0.993715	-1.99131	1.05901e-07	0.000884694	7.51043	182.332	4.84837e-10	8.10066e-06	-8.50414	-363.079
MUSNIGG00043511	MUSNIGT00052452	NUS1	NUS1 dehydrodolichyl diphosphate synthase subunit [Source:HGNC Symbol;Acc:HGNC:21042]	NUS1 dehydrodolichyl diphosphate synthase subunit [Source:HGNC Symbol;Acc:HGNC:21042]	2.16937	1.0489	0.418321	1	-1.32748	-2.50964	3.79141e-07	0.000292899	-15.057	-34087.8	3.74532e-06	0.00146068	13.7295	13582.7	NA	NA	NA	NA	0.765491	1	-0.875024	-1.83404	0.252621	1	3.19673	9.16876
MUSNIGG00000805	MUSNIGT00000980	GARS	NA	NA	2.33217	2.33217	0.423986	1	1.54726	2.92262	1.42316e-05	0.00458099	-14.8574	-29683.9	1.37938e-06	0.000572665	16.4047	86754.6	NA	NA	NA	NA	0.305759	1	-3.40664	-10.6047	0.238602	1	3.79611	13.8913
MUSNIGG00041006	MUSNIGT00049443	HPDL	4-hydroxyphenylpyruvate dioxygenase like [Source:HGNC Symbol;Acc:HGNC:28242]	4-hydroxyphenylpyruvate dioxygenase like [Source:HGNC Symbol;Acc:HGNC:28242]	9.71424	1.90677	0.434858	1	-2.27539	-4.84129	6.4757e-05	0.0174513	-20.3806	-1.3651e+06	0.00039318	0.0733367	18.1052	281969	NA	NA	NA	NA	0.982653	1	-0.0730394	-1.05193	0.195223	1	4.14378	17.6767
MUSNIGG00007345	MUSNIGT00008945	ZNF71	zinc finger protein 71 [Source:HGNC Symbol;Acc:HGNC:13141]	zinc finger protein 71 [Source:HGNC Symbol;Acc:HGNC:13141]	3.12413	1.03576	0.455154	1	1.38794	2.61705	3.74783e-06	0.00173719	-15.4335	-44254	3.74756e-07	0.000185504	16.8215	115815	NA	NA	NA	NA	0.474807	1	-2.33531	-5.0466	0.394292	1	2.68855	6.44664
MUSNIGG00028579	MUSNIGT00034405	NDUFA4	NDUFA4 mitochondrial complex associated [Source:HGNC Symbol;Acc:HGNC:7687]	NDUFA4 mitochondrial complex associated [Source:HGNC Symbol;Acc:HGNC:7687]	0.903103	0.903103	0.456258	1	1.58159	2.99299	9.41094e-06	0.00348914	-16.2575	-78341.5	9.32953e-07	0.000414038	17.8391	234476	NA	NA	NA	NA	0.587929	1	-1.82758	-3.54941	0.297447	1	3.37266	10.3579
MUSNIGG00011372	MUSNIGT00013937	NA	NA	NA	33.6443	15.068	0.478162	1	-0.800113	-1.74124	0.000359715	0.0718685	-8.48623	-358.6	0.00123591	0.16569	7.68612	205.945	0.628614	0.927435	0.462345	1.37778	0.00517946	1	-6.08781	-68.0166	0.0021342	1	6.55016	93.7118
MUSNIGG00024655	MUSNIGT00029969	CRY2	cryptochrome circadian regulator 2 [Source:HGNC Symbol;Acc:HGNC:2385]	cryptochrome circadian regulator 2 [Source:HGNC Symbol;Acc:HGNC:2385]	0.28655	0.28655	0.487078	1	-2.35061	-5.1004	0.00213471	0.24252	17.2652	157521	0.000485069	0.0832378	-19.6158	-803418	NA	NA	NA	NA	0.697755	1	1.87702	3.67315	0.609182	1	-2.38363	-5.21849
MUSNIGG00024843	MUSNIGT00030167	CRY2	cryptochrome circadian regulator 2 [Source:HGNC Symbol;Acc:HGNC:2385]	cryptochrome circadian regulator 2 [Source:HGNC Symbol;Acc:HGNC:2385]	0.28655	0.28655	0.487078	1	-2.35061	-5.1004	0.00213471	0.24252	17.2652	157521	0.000485069	0.0832378	-19.6158	-803418	NA	NA	NA	NA	0.697755	1	1.87702	3.67315	0.609182	1	-2.38363	-5.21849
MUSNIGG00017549	MUSNIGT00021475	VWA8	von Willebrand factor A domain containing 8 [Source:HGNC Symbol;Acc:HGNC:29071]	von Willebrand factor A domain containing 8 [Source:HGNC Symbol;Acc:HGNC:29071]	1.76196	1.76196	0.489688	1	-1.09057	-2.12958	8.43308e-10	2.64904e-06	-17.7771	-224620	1.09031e-08	8.07579e-06	16.6866	105476	NA	NA	NA	NA	0.158864	1	-3.77946	-13.7319	0.333064	1	2.5389	5.81146
MUSNIGG00042818	MUSNIGT00051612	RDBP	NA	NA	3.49762	3.49762	0.500726	1	-1.65653	-3.15257	4.9492e-05	0.0139881	-17.4516	-179250	0.000261973	0.0518707	15.7951	56858.4	NA	NA	NA	NA	0.183366	1	-5.35052	-40.8006	0.618897	1	1.95167	3.86821
MUSNIGG00005930	MUSNIGT00007225	OTUD6A	OTU deubiquitinase 6A [Source:HGNC Symbol;Acc:HGNC:32312]	OTU deubiquitinase 6A [Source:HGNC Symbol;Acc:HGNC:32312]	0.757399	0.757399	0.501941	1	-1.76432	-3.39714	6.57139e-06	0.00271961	-20.3066	-1.29683e+06	4.33048e-05	0.0121159	18.5422	381740	NA	NA	NA	NA	0.456693	1	-2.9355	-7.65019	0.721925	1	1.36591	2.57739
MUSNIGG00025354	MUSNIGT00030714	NA	NA	NA	0.795463	0.795463	0.547739	1	-1.82835	-3.55129	0.000191343	0.0434762	-19.3783	-681454	0.000775686	0.118846	17.5499	191889	NA	NA	NA	NA	0.507973	1	-2.98106	-7.89567	0.759873	1	1.33734	2.52684
MUSNIGG00036231	MUSNIGT00043619	STOM	stomatin [Source:HGNC Symbol;Acc:HGNC:3383]	stomatin [Source:HGNC Symbol;Acc:HGNC:3383]	0.946455	0.946455	0.552552	1	1.44716	2.72672	0.000559325	0.101273	-14.4954	-23097.4	0.000135341	0.0286229	15.9426	62980.1	NA	NA	NA	NA	0.596198	1	-2.00643	-4.01786	0.461975	1	2.68597	6.43512
MUSNIGG00040983	MUSNIGT00049415	SLC6A9	solute carrier family 6 member 9 [Source:HGNC Symbol;Acc:HGNC:11056]	solute carrier family 6 member 9 [Source:HGNC Symbol;Acc:HGNC:11056]	0.472173	0.472173	0.588206	1	-1.81434	-3.51698	0.000317265	0.0680827	-20.4793	-1.46181e+06	0.0010841	0.150026	18.665	415643	NA	NA	NA	NA	0.718242	1	-1.70534	-3.26105	0.799401	1	1.16223	2.23804
MUSNIGG00012987	MUSNIGT00015943	EPHB3	EPH receptor B3 [Source:HGNC Symbol;Acc:HGNC:3394]	EPH receptor B3 [Source:HGNC Symbol;Acc:HGNC:3394]	3.46847	3.46847	0.602131	1	0.845352	1.7967	2.14094e-08	4.13487e-05	-16.9383	-125584	3.66129e-09	2.94505e-06	17.7836	225638	NA	NA	NA	NA	0.154837	1	-4.01904	-16.2125	0.1141	1	4.33608	20.1972
MUSNIGG00000337	MUSNIGT00000400	PRSS58	serine protease 58 [Source:HGNC Symbol;Acc:HGNC:39125]	serine protease 58 [Source:HGNC Symbol;Acc:HGNC:39125]	0.781543	0.781543	0.606904	1	-0.873153	-1.83166	1.28427e-07	0.000135292	-15.8624	-59574.2	7.00365e-07	0.000333841	14.9892	32524.7	NA	NA	NA	NA	0.304569	1	-2.74264	-6.69293	0.503946	1	1.74321	3.34779
MUSNIGG00015806	MUSNIGT00019322	YAF2	YY1 associated factor 2 [Source:HGNC Symbol;Acc:HGNC:17363]	YY1 associated factor 2 [Source:HGNC Symbol;Acc:HGNC:17363]	1.20748	1.20748	0.669987	1	-0.981752	-1.97486	6.79948e-07	0.000492452	-19.888	-970284	2.49575e-06	0.00100376	18.9063	491318	NA	NA	NA	NA	0.549163	1	-2.26551	-4.80825	0.415276	1	2.97224	7.84755
MUSNIGG00030954	MUSNIGT00037232	EIF3F	eukaryotic translation initiation factor 3 subunit F [Source:HGNC Symbol;Acc:HGNC:3275]	eukaryotic translation initiation factor 3 subunit F [Source:HGNC Symbol;Acc:HGNC:3275]	1.20767	1.20767	0.678861	1	-1.06705	-2.09514	1.8441e-05	0.00547935	-19.0278	-534484	5.70291e-05	0.0152909	17.9607	255107	NA	NA	NA	NA	0.395024	1	-3.42069	-10.7085	0.602375	1	2.03636	4.10208
MUSNIGG00024601	MUSNIGT00029913	IGHV6-1	NA	immunoglobulin heavy variable 6-1 [Source:HGNC Symbol;Acc:HGNC:5662]	0.840099	0.840099	0.70756	1	-0.792921	-1.73258	1.38551e-05	0.00458099	-16.0242	-66644.5	3.82839e-05	0.011198	15.2313	38465.5	NA	NA	NA	NA	0.38507	1	-2.81892	-7.05635	0.491614	1	2.16905	4.49726
MUSNIGG00000536	MUSNIGT00000651	RBM28	RNA binding motif protein 28 [Source:HGNC Symbol;Acc:HGNC:21863]	RNA binding motif protein 28 [Source:HGNC Symbol;Acc:HGNC:21863]	0.699418	0.699418	0.710998	1	-1.00824	-2.01145	0.000387465	0.0761007	-16.538	-95153.4	0.000902849	0.129919	15.5297	47305.8	NA	NA	NA	NA	0.560038	1	-2.33263	-5.03722	0.797318	1	0.998588	1.99804
MUSNIGG00002701	MUSNIGT00003298	NT5C2	5'-nucleotidase, cytosolic II [Source:HGNC Symbol;Acc:HGNC:8022]	5'-nucleotidase, cytosolic II [Source:HGNC Symbol;Acc:HGNC:8022]	1.39384	1.39384	0.734969	1	0.64081	1.5592	2.30936e-06	0.00116352	-15.664	-51920.9	8.1222e-07	0.000373331	16.3048	80955.3	NA	NA	NA	NA	0.373086	1	-2.82969	-7.10923	0.32689	1	3.01439	8.08019
MUSNIGG00042032	MUSNIGT00050705	ANKRD35	ankyrin repeat domain 35 [Source:HGNC Symbol;Acc:HGNC:26323]	ankyrin repeat domain 35 [Source:HGNC Symbol;Acc:HGNC:26323]	12.7842	12.7842	0.735423	1	-0.388726	-1.30924	0.00085257	0.130727	5.77715	54.8398	0.000432368	0.0783743	-6.16588	-71.7983	0.368093	0.827122	1.05623	2.07949	0.00639783	1	5.29775	39.3352	0.0220329	1	-4.24152	-18.9158
MUSNIGG00002837	MUSNIGT00003473	CASP7	caspase 7 [Source:HGNC Symbol;Acc:HGNC:1508]	caspase 7 [Source:HGNC Symbol;Acc:HGNC:1508]	1.17957	1.17957	0.737811	1	0.997099	1.99598	0.000187788	0.0434762	-19.0941	-559638	8.18756e-05	0.0198819	20.0912	1.11703e+06	NA	NA	NA	NA	0.678773	1	-1.89812	-3.72728	0.485244	1	3.08199	8.46783
MUSNIGG00012543	MUSNIGT00015400	RPL15	NA	ribosomal protein L15 [Source:HGNC Symbol;Acc:HGNC:10306]	1.48738	1.48738	0.7459	1	-0.671137	-1.59233	4.35828e-06	0.00194245	-16.8569	-118693	1.12836e-05	0.00392487	16.1857	74540.5	NA	NA	NA	NA	0.295203	1	-3.4652	-11.0441	0.360541	1	2.93944	7.67112
MUSNIGG00008359	MUSNIGT00010203	KIAA0513	KIAA0513 [Source:HGNC Symbol;Acc:HGNC:29058]	KIAA0513 [Source:HGNC Symbol;Acc:HGNC:29058]	2.39287	0.782804	0.750426	1	0.881834	1.84272	0.00108059	0.152706	-15.5416	-47696	0.000536931	0.090925	16.4234	87890.2	NA	NA	NA	NA	0.989391	1	-0.0675626	-1.04794	0.562528	1	2.82927	7.10712
MUSNIGG00044426	MUSNIGT00053578	SOD2	superoxide dismutase 2 [Source:HGNC Symbol;Acc:HGNC:11180]	superoxide dismutase 2 [Source:HGNC Symbol;Acc:HGNC:11180]	2.21489	1.32563	0.750637	1	0.8342	1.78287	0.000287979	0.0629643	-16.5943	-98942.8	0.000135664	0.0286229	17.4285	176402	NA	NA	NA	NA	0.834639	1	-0.917128	-1.88835	0.406759	1	3.49777	11.2962
MUSNIGG00009061	MUSNIGT00011078	GRN	granulin precursor [Source:HGNC Symbol;Acc:HGNC:4601]	granulin precursor [Source:HGNC Symbol;Acc:HGNC:4601]	6.0126	4.25021	0.769118	1	-0.959221	-1.94426	0.000477267	0.090665	-19.8341	-934675	0.000890617	0.129919	18.8749	480736	0.251139	0.752213	3.62826	12.3656	0.798089	1	-1.42731	-2.68946	0.346308	1	5.05557	33.2566
MUSNIGG00005572	MUSNIGT00006799	TCEAL5	NA	transcription elongation factor A like 5 [Source:HGNC Symbol;Acc:HGNC:22282]	2.22547	1.0706	0.791586	1	-0.452648	-1.36855	4.35865e-08	7.21544e-05	-17.0347	-134266	1.11261e-07	6.50878e-05	16.5821	98108	NA	NA	NA	NA	0.533462	1	-1.83534	-3.56855	0.295673	1	2.96026	7.78267
MUSNIGG00036220	MUSNIGT00043604	NDUFA8	NADH:ubiquinone oxidoreductase subunit A8 [Source:HGNC Symbol;Acc:HGNC:7692]	NADH:ubiquinone oxidoreductase subunit A8 [Source:HGNC Symbol;Acc:HGNC:7692]	0.748188	0.748188	0.827234	1	-0.729772	-1.65838	0.000533619	0.098152	-19.7547	-884598	0.000872627	0.129089	19.0249	533412	NA	NA	NA	NA	0.637112	1	-2.62529	-6.17008	0.855105	1	0.985278	1.97969
MUSNIGG00011499	MUSNIGT00014090	IFI30	IFI30 lysosomal thiol reductase [Source:HGNC Symbol;Acc:HGNC:5398]	IFI30 lysosomal thiol reductase [Source:HGNC Symbol;Acc:HGNC:5398]	2.95196	1.35739	0.89893	1	0.327927	1.25521	0.000178033	0.0429802	-16.8506	-118177	0.000131995	0.0286229	17.1785	148337	NA	NA	NA	NA	0.915743	1	-0.470308	-1.38541	0.400034	1	3.58766	12.0225
MUSNIGG00025543	NA	NA	NA	NA	3.33934	3.33934	0.899851	1	-0.30909	-1.23893	5.80367e-06	0.00249085	-19.4656	-724003	8.19655e-06	0.00301399	19.1565	584379	NA	NA	NA	NA	0.304458	1	-4.35967	-20.5301	0.244108	1	4.78917	27.6492
MUSNIGG00006268	MUSNIGT00007637	NA	NA	NA	1.58528	1.58528	0.912067	1	0.202295	1.15053	9.87394e-08	0.000114419	-17.4808	-182914	6.99001e-08	4.49807e-05	17.6831	210448	NA	NA	NA	NA	0.406578	1	-2.60071	-6.06586	0.242887	1	3.53016	11.5527
MUSNIGG00044181	MUSNIGT00053261	RTN4IP1	reticulon 4 interacting protein 1 [Source:HGNC Symbol;Acc:HGNC:18647]	reticulon 4 interacting protein 1 [Source:HGNC Symbol;Acc:HGNC:18647]	1.62218	1.62218	0.921366	1	0.13754	1.10003	2.94449e-11	1.70603e-07	-17.4382	-177589	2.08142e-11	2.43526e-08	17.5757	195353	NA	NA	NA	NA	0.282969	1	-2.68257	-6.41999	0.15508	1	3.43057	10.7822
MUSNIGG00015385	NA	NA	NA	NA	1.10187	1.10187	0.932562	1	-0.185009	-1.13682	1.00764e-05	0.00353833	-16.8581	-118794	1.30377e-05	0.00441567	16.6731	104497	NA	NA	NA	NA	0.434757	1	-2.67784	-6.39898	0.44326	1	2.54592	5.83979
MUSNIGG00030842	MUSNIGT00037091	NCR3LG1	NA	natural killer cell cytotoxicity receptor 3 ligand 1 [Source:HGNC Symbol;Acc:HGNC:42400]	3.40642	3.40642	0.93278	1	0.147178	1.1074	3.75979e-07	0.000292899	-15.9072	-61452.7	2.90398e-07	0.000149497	16.0544	68052.8	NA	NA	NA	NA	0.0981975	1	-5.18108	-36.2795	0.404088	1	2.55807	5.88918
MUSNIGG00006125	MUSNIGT00007456	NA	NA	NA	0.528501	0.528501	0.951978	1	0.149369	1.10908	0.00017629	0.0429802	-15.8492	-59033	0.000152374	0.0311278	15.9986	65472.6	NA	NA	NA	NA	0.713781	1	-1.35539	-2.55866	0.592021	1	1.9081	3.75313
MUSNIGG00009289	MUSNIGT00011360	CDK5RAP3	CDK5 regulatory subunit associated protein 3 [Source:HGNC Symbol;Acc:HGNC:18673]	CDK5 regulatory subunit associated protein 3 [Source:HGNC Symbol;Acc:HGNC:18673]	1.55138	1.55138	0.984113	1	-0.0580387	-1.04105	9.61072e-05	0.0247487	-19.6276	-810049	0.00010148	0.0233224	19.5696	778108	NA	NA	NA	NA	0.567744	1	-2.61305	-6.11797	0.455881	1	3.29326	9.80328
MUSNIGG00012241	MUSNIGT00015025	ALDH1L1	aldehyde dehydrogenase 1 family member L1 [Source:HGNC Symbol;Acc:HGNC:3978]	aldehyde dehydrogenase 1 family member L1 [Source:HGNC Symbol;Acc:HGNC:3978]	1.0727	1.0727	0.99076	1	-0.0244024	-1.01706	2.27678e-05	0.00659583	-15.6105	-50030.9	2.36904e-05	0.00725941	15.5861	49191.7	NA	NA	NA	NA	0.469626	1	-2.39555	-5.26177	0.401498	1	2.68567	6.43381
MUSNIGG00030835	MUSNIGT00037080	KCNC1	potassium voltage-gated channel subfamily C member 1 [Source:HGNC Symbol;Acc:HGNC:6233]	potassium voltage-gated channel subfamily C member 1 [Source:HGNC Symbol;Acc:HGNC:6233]	NA	4.50999	NA	NA	NA	NA	NA	NA	NA	NA	NA	NA	NA	NA	0.000577256	0.0783036	4.88689	29.5869	0.650624	1	1.17454	2.25722	0.127528	1	3.71234	13.1077
MUSNIGG00003534	MUSNIGT00004345	RPL6	NA	ribosomal protein L6 [Source:HGNC Symbol;Acc:HGNC:10362]	NA	8.66354	NA	NA	NA	NA	NA	NA	NA	NA	NA	NA	NA	NA	0.000873963	0.0958785	-3.29204	-9.79496	0.472775	1	-1.19624	-2.29142	0.199711	1	-2.0958	-4.27462
MUSNIGG00031181	MUSNIGT00037479	OR51E1	olfactory receptor 51E1 [Source:NCBI gene;Acc:101678319]	olfactory receptor family 51 subfamily E member 1 [Source:HGNC Symbol;Acc:HGNC:15194]	NA	170.781	NA	NA	NA	NA	NA	NA	NA	NA	NA	NA	NA	NA	9.16378e-05	0.0364049	-3.3261	-10.0289	0.125916	1	-2.25346	-4.76824	0.451345	1	-1.07264	-2.10328
MUSNIGG00009379	MUSNIGT00011472	UTP18	UTP18 small subunit processome component [Source:HGNC Symbol;Acc:HGNC:24274]	UTP18 small subunit processome component [Source:HGNC Symbol;Acc:HGNC:24274]	NA	34.4938	NA	NA	NA	NA	NA	NA	NA	NA	NA	NA	NA	NA	0.000105046	0.0364049	-3.25835	-9.56886	0.0184522	1	-3.50609	-11.3616	0.864059	1	0.247747	1.18735
MUSNIGG00033454	MUSNIGT00040198	CCRN4L	NA	NA	NA	36.5769	NA	NA	NA	NA	NA	NA	NA	NA	NA	NA	NA	NA	0.0005601	0.0783036	-3.20762	-9.23824	0.0453449	1	-3.26456	-9.61018	0.971311	1	0.0569447	1.04026
