# Supplementary material for: Semen proteome and transcriptome of the endangered black-footed ferret (Mustela nigripes) show association with the environment and fertility outcome
Source: Sci Rep. 2024 Mar 25;14:7063. doi: 10.1038/s41598-024-57096-w (PMC10963785; doi:10.1038/s41598-024-57096-w)
Supplement: Supplementary file 5 — Supplementary Information 5. [file 41598_2024_57096_MOESM5_ESM.zip › Supplementary_Archive_S1/readme.txt]

This zip archive contains a complete JavaScript-based web application that works as a basic viewer for Cytoscape-generated network visualizations. 
To view the web page, unzip the archive into a folder on your PC or web server. The folder will contain an index.html file, the network data, and other files. You can open the index.html file in your browser (usually from your browser’s File → Open menu item.).

Note that because Cytoscape uses the latest HTML5-based web technologies, it cannot support older or non-conformant web browsers such as Internet Explorer. Developers strongly recommend using the latest version of modern web browsers such as Google Chrome, Mozilla Firefox, or Apple Safari.

-----------------------------------------------
Navigation on the interactive network webpage:

Left panel
- Select "Network" you want to view
- Change "Visual Style" for different mapping
- Change "Layout" for different view of the network

Right panel
- Show/Hide toolbar on the right
- Show/Hide table. Table shows all information for selected Node or Edge. Hold down Ctrl to select multiple nodes and edges.
- Show/Hide selector
- Fit network to window
- Set background color
