# Supplementary material for: Semen proteome and transcriptome of the endangered black-footed ferret (Mustela nigripes) show association with the environment and fertility outcome
Source: Sci Rep. 2024 Mar 25;14:7063. doi: 10.1038/s41598-024-57096-w (PMC10963785; doi:10.1038/s41598-024-57096-w)
Supplement: Supplementary file 5 — Supplementary Information 5. [file 41598_2024_57096_MOESM5_ESM.zip › Supplementary_Archive_S1/web_session/data/networks.js]

var networks = {"Expressed_proteome_VitaminE_only": {
  "format_version" : "1.0",
  "generated_by" : "cytoscape-3.10.1",
  "target_cytoscapejs_version" : "~2.1",
  "data" : {
    "__Annotations" : [ "" ],
    "enrichmentAvgDegree" : 2.78,
    "uri" : "https://api11.jensenlab.org/network",
    "enrichmentTables" : [ "STRING Enrichment: All" ],
    "ppiEnrichment" : 1.91E-10,
    "shared_name" : "STRING network - 13",
    "database" : "string",
    "network_type" : "full STRING network",
    "species" : "Mustela putorius furo",
    "confidence_score" : 0.4,
    "name" : "Expressed_proteome_VitaminE_only",
    "SUID" : 80567,
    "enrichmentEdges" : 25,
    "enrichmentExpectedEdges" : 5,
    "enrichmentSettingsTable_SUID" : 97590,
    "enrichmentNodes" : 18,
    "enrichmentClusteringCoeff" : 0.437,
    "selected" : false,
    "data_version" : "11.5"
  },
  "elements" : {
    "nodes" : [ {
      "data" : {
        "id" : "80714",
        "Description" : "rho guanine nucleotide exchange factor 6 isoform X1",
        "VitE_Intensity" : 1.38E7,
        "Wild_Intensity" : 0.0,
        "stringdb_namespace" : "stringdb",
        "query_term" : "ARHGEF6",
        "Reproted_sperm_source" : "NA",
        "Specific_PTMs" : "Carbamidomethylation",
        "Identified_Expression" : "VitaminE",
        "shared_name" : "9669.ENSMPUP00000001869",
        "stringdb_species" : "Mustela putorius furo",
        "Uniprot" : "M3XS19",
        "Genital_tract_marker" : "NA",
        "stringdb_full_name" : "",
        "Ctrl_Intensity" : 0.0,
        "SUID" : 80714,
        "_id" : "stringdb:9669.ENSMPUP00000001869",
        "Carcass_Intensity" : 0.0,
        "Oxidation_Count" : 0.0,
        "selected" : false,
        "stringdb_description" : "",
        "Organism" : "Mustela putorius furo",
        "Expresion" : "VE",
        "Carbamidomethylation_Count" : 1.0,
        "Phosphorylation_Count" : 0.0,
        "Accession" : "XP_004773708.1",
        "display_name" : "ENSMPUP00000001869",
        "stringdb_enhancedLabel_Passthrough" : "label: attribute=\"display name\" labelsize=12 labelAlignment=left outline=true outlineColor=white outlineTransparency=95 outlineWidth=10 background=false color=black dropShadow=false",
        "stringdb_canonical_name" : "",
        "Coverage" : 5.5,
        "Acetylation_Count" : 0.0,
        "stringdb_sequence" : "",
        "VitE_mix_Intensity" : 0.0,
        "VitE_2d_Intensity" : 1.38E7,
        "VitE2_Intensity" : 1.38E7,
        "Reported_in" : "NA",
        "stringdb_database_identifier" : "9669.ENSMPUP00000001869",
        "name" : "9669.ENSMPUP00000001869",
        "stringdb_node_type" : "protein",
        "stringdb_STRING_style" : "string:"
      },
      "position" : {
        "x" : -297.29433822006354,
        "y" : 342.13440769909215
      },
      "selected" : false
    }, {
      "data" : {
        "id" : "80712",
        "Description" : "mitochondrial 2-oxodicarboxylate carrier isoform X1",
        "VitE_Intensity" : 1.45E7,
        "Wild_Intensity" : 0.0,
        "stringdb_namespace" : "stringdb",
        "query_term" : "SLC25A21",
        "Reproted_sperm_source" : "whole.sperm",
        "Specific_PTMs" : "Acetylation",
        "Identified_Expression" : "VitaminE",
        "shared_name" : "9669.ENSMPUP00000016154",
        "stringdb_species" : "Mustela putorius furo",
        "Uniprot" : "A0A8U0RFR0",
        "Genital_tract_marker" : "NA",
        "stringdb_full_name" : "",
        "Ctrl_Intensity" : 0.0,
        "SUID" : 80712,
        "_id" : "stringdb:9669.ENSMPUP00000016154",
        "Carcass_Intensity" : 0.0,
        "Oxidation_Count" : 0.0,
        "selected" : false,
        "stringdb_description" : "",
        "Organism" : "Mustela putorius furo",
        "Expresion" : "VE",
        "Carbamidomethylation_Count" : 0.0,
        "Phosphorylation_Count" : 0.0,
        "Accession" : "XP_044923560.1",
        "display_name" : "ENSMPUP00000016154",
        "stringdb_enhancedLabel_Passthrough" : "label: attribute=\"display name\" labelsize=12 labelAlignment=left outline=true outlineColor=white outlineTransparency=95 outlineWidth=10 background=false color=black dropShadow=false",
        "stringdb_canonical_name" : "",
        "Coverage" : 21.4,
        "Acetylation_Count" : 1.0,
        "stringdb_sequence" : "",
        "VitE_mix_Intensity" : 0.0,
        "VitE_2d_Intensity" : 1.45E7,
        "VitE2_Intensity" : 1.45E7,
        "Reported_in" : "Sperm",
        "stringdb_database_identifier" : "9669.ENSMPUP00000016154",
        "name" : "9669.ENSMPUP00000016154",
        "stringdb_node_type" : "protein",
        "stringdb_STRING_style" : "string:"
      },
      "position" : {
        "x" : 48.422371428960815,
        "y" : 341.4706741537787
      },
      "selected" : false
    }, {
      "data" : {
        "id" : "80710",
        "Description" : "alpha-N-acetylgalactosaminidase",
        "VitE_Intensity" : 2.53E7,
        "Wild_Intensity" : 0.0,
        "stringdb_namespace" : "stringdb",
        "query_term" : "NAGA",
        "Reproted_sperm_source" : "whole.sperm",
        "Specific_PTMs" : "None",
        "Identified_Expression" : "VitaminE",
        "shared_name" : "9669.ENSMPUP00000016232",
        "stringdb_species" : "Mustela putorius furo",
        "Uniprot" : "M3YY22",
        "Genital_tract_marker" : "NA",
        "stringdb_full_name" : "",
        "Ctrl_Intensity" : 0.0,
        "SUID" : 80710,
        "_id" : "stringdb:9669.ENSMPUP00000016232",
        "Carcass_Intensity" : 0.0,
        "selected" : false,
        "stringdb_description" : "",
        "Organism" : "Mustela putorius furo",
        "Expresion" : "VE",
        "Accession" : "XP_004771267.1",
        "display_name" : "ENSMPUP00000016232",
        "stringdb_enhancedLabel_Passthrough" : "label: attribute=\"display name\" labelsize=12 labelAlignment=left outline=true outlineColor=white outlineTransparency=95 outlineWidth=10 background=false color=black dropShadow=false",
        "stringdb_canonical_name" : "",
        "Coverage" : 13.1,
        "stringdb_sequence" : "",
        "VitE_mix_Intensity" : 0.0,
        "VitE_2d_Intensity" : 2.53E7,
        "VitE2_Intensity" : 2.53E7,
        "Reported_in" : "Sperm_Seminal.plasma",
        "stringdb_database_identifier" : "9669.ENSMPUP00000016232",
        "name" : "9669.ENSMPUP00000016232",
        "stringdb_node_type" : "protein",
        "stringdb_STRING_style" : "string:"
      },
      "position" : {
        "x" : -203.72690586172592,
        "y" : 70.68349783548103
      },
      "selected" : false
    }, {
      "data" : {
        "id" : "80708",
        "Description" : "secretory carrier-associated membrane protein 2 isoform X1",
        "VitE_Intensity" : 1.36E8,
        "Wild_Intensity" : 0.0,
        "stringdb_namespace" : "stringdb",
        "query_term" : "SCAMP2",
        "Reproted_sperm_source" : "whole.sperm",
        "Specific_PTMs" : "None",
        "Identified_Expression" : "VitaminE",
        "shared_name" : "9669.ENSMPUP00000017200",
        "stringdb_species" : "Mustela putorius furo",
        "Uniprot" : "A0A8U0USC0",
        "Genital_tract_marker" : "NA",
        "stringdb_full_name" : "",
        "Ctrl_Intensity" : 0.0,
        "SUID" : 80708,
        "_id" : "stringdb:9669.ENSMPUP00000017200",
        "Carcass_Intensity" : 0.0,
        "selected" : false,
        "stringdb_description" : "",
        "Organism" : "Mustela putorius furo",
        "Expresion" : "VE",
        "Accession" : "XP_044926370.1",
        "display_name" : "ENSMPUP00000017200",
        "stringdb_enhancedLabel_Passthrough" : "label: attribute=\"display name\" labelsize=12 labelAlignment=left outline=true outlineColor=white outlineTransparency=95 outlineWidth=10 background=false color=black dropShadow=false",
        "stringdb_canonical_name" : "",
        "Coverage" : 8.3,
        "stringdb_sequence" : "",
        "VitE_mix_Intensity" : 1.36E8,
        "VitE_2d_Intensity" : 0.0,
        "VitE2_Intensity" : 0.0,
        "Reported_in" : "Sperm_Seminal.plasma",
        "stringdb_database_identifier" : "9669.ENSMPUP00000017200",
        "name" : "9669.ENSMPUP00000017200",
        "stringdb_node_type" : "protein",
        "stringdb_STRING_style" : "string:"
      },
      "position" : {
        "x" : 395.96443017462684,
        "y" : 280.5499830819996
      },
      "selected" : false
    }, {
      "data" : {
        "id" : "80706",
        "Description" : "5-oxoprolinase isoform X1",
        "VitE_Intensity" : 1.46E7,
        "Wild_Intensity" : 0.0,
        "stringdb_namespace" : "stringdb",
        "query_term" : "OPLAH",
        "Reproted_sperm_source" : "Tail_whole.sperm",
        "Specific_PTMs" : "Carbamidomethylation",
        "Identified_Expression" : "VitaminE",
        "shared_name" : "9669.ENSMPUP00000007209",
        "stringdb_species" : "Mustela putorius furo",
        "Uniprot" : "A0A8U0NFD5",
        "Genital_tract_marker" : "NA",
        "stringdb_full_name" : "",
        "Ctrl_Intensity" : 0.0,
        "SUID" : 80706,
        "_id" : "stringdb:9669.ENSMPUP00000007209",
        "Carcass_Intensity" : 0.0,
        "Oxidation_Count" : 0.0,
        "selected" : false,
        "stringdb_description" : "",
        "Organism" : "Mustela putorius furo",
        "Expresion" : "VE",
        "Carbamidomethylation_Count" : 1.0,
        "Phosphorylation_Count" : 0.0,
        "Accession" : "XP_004779498.1",
        "display_name" : "ENSMPUP00000007209",
        "stringdb_enhancedLabel_Passthrough" : "label: attribute=\"display name\" labelsize=12 labelAlignment=left outline=true outlineColor=white outlineTransparency=95 outlineWidth=10 background=false color=black dropShadow=false",
        "stringdb_canonical_name" : "",
        "Coverage" : 9.0,
        "Acetylation_Count" : 0.0,
        "stringdb_sequence" : "",
        "VitE_mix_Intensity" : 0.0,
        "VitE_2d_Intensity" : 1.46E7,
        "VitE2_Intensity" : 1.46E7,
        "Reported_in" : "Sperm_Seminal.plasma",
        "stringdb_database_identifier" : "9669.ENSMPUP00000007209",
        "name" : "9669.ENSMPUP00000007209",
        "stringdb_node_type" : "protein",
        "stringdb_STRING_style" : "string:"
      },
      "position" : {
        "x" : -301.61072881944443,
        "y" : 172.5414702224466
      },
      "selected" : false
    }, {
      "data" : {
        "id" : "80704",
        "Description" : "heme oxygenase 2",
        "VitE_Intensity" : 2.21E7,
        "Wild_Intensity" : 0.0,
        "stringdb_namespace" : "stringdb",
        "query_term" : "HMOX2",
        "Reproted_sperm_source" : "Head_whole.sperm",
        "Specific_PTMs" : "Acetylation",
        "Identified_Expression" : "VitaminE",
        "shared_name" : "9669.ENSMPUP00000014892",
        "stringdb_species" : "Mustela putorius furo",
        "Uniprot" : "M3YU82",
        "Genital_tract_marker" : "NA",
        "stringdb_full_name" : "",
        "Ctrl_Intensity" : 0.0,
        "SUID" : 80704,
        "_id" : "stringdb:9669.ENSMPUP00000014892",
        "Carcass_Intensity" : 0.0,
        "Oxidation_Count" : 0.0,
        "selected" : false,
        "stringdb_description" : "",
        "Organism" : "Mustela putorius furo",
        "Expresion" : "VE",
        "Carbamidomethylation_Count" : 0.0,
        "Phosphorylation_Count" : 0.0,
        "Accession" : "XP_004750563.1",
        "display_name" : "ENSMPUP00000014892",
        "stringdb_enhancedLabel_Passthrough" : "label: attribute=\"display name\" labelsize=12 labelAlignment=left outline=true outlineColor=white outlineTransparency=95 outlineWidth=10 background=false color=black dropShadow=false",
        "stringdb_canonical_name" : "",
        "Coverage" : 13.9,
        "Acetylation_Count" : 1.0,
        "stringdb_sequence" : "",
        "VitE_mix_Intensity" : 0.0,
        "VitE_2d_Intensity" : 2.21E7,
        "VitE2_Intensity" : 2.21E7,
        "Reported_in" : "Sperm",
        "stringdb_database_identifier" : "9669.ENSMPUP00000014892",
        "name" : "9669.ENSMPUP00000014892",
        "stringdb_node_type" : "protein",
        "stringdb_STRING_style" : "string:"
      },
      "position" : {
        "x" : -69.61072881944443,
        "y" : 172.5414702224466
      },
      "selected" : false
    }, {
      "data" : {
        "id" : "80702",
        "Description" : "solute carrier family 2, facilitated glucose transporter member 12 isoform X2",
        "VitE_Intensity" : 7.5E7,
        "Wild_Intensity" : 0.0,
        "stringdb_namespace" : "stringdb",
        "query_term" : "SLC2A12",
        "Reproted_sperm_source" : "NA",
        "Specific_PTMs" : "None",
        "Identified_Expression" : "VitaminE",
        "shared_name" : "9669.ENSMPUP00000014694",
        "stringdb_species" : "Mustela putorius furo",
        "Uniprot" : "A0A8U0SPX9",
        "Genital_tract_marker" : "NA",
        "stringdb_full_name" : "",
        "Ctrl_Intensity" : 0.0,
        "SUID" : 80702,
        "_id" : "stringdb:9669.ENSMPUP00000014694",
        "Carcass_Intensity" : 0.0,
        "selected" : false,
        "stringdb_description" : "",
        "Organism" : "Mustela putorius furo",
        "Expresion" : "VE",
        "Accession" : "XP_004740288.1",
        "display_name" : "ENSMPUP00000014694",
        "stringdb_enhancedLabel_Passthrough" : "label: attribute=\"display name\" labelsize=12 labelAlignment=left outline=true outlineColor=white outlineTransparency=95 outlineWidth=10 background=false color=black dropShadow=false",
        "stringdb_canonical_name" : "",
        "Coverage" : 10.9,
        "stringdb_sequence" : "",
        "VitE_mix_Intensity" : 7.5E7,
        "VitE_2d_Intensity" : 0.0,
        "VitE2_Intensity" : 0.0,
        "Reported_in" : "NA",
        "stringdb_database_identifier" : "9669.ENSMPUP00000014694",
        "name" : "9669.ENSMPUP00000014694",
        "stringdb_node_type" : "protein",
        "stringdb_STRING_style" : "string:"
      },
      "position" : {
        "x" : 162.38927118055557,
        "y" : 172.5414702224466
      },
      "selected" : false
    }, {
      "data" : {
        "id" : "80700",
        "Description" : "FAD-linked sulfhydryl oxidase ALR",
        "VitE_Intensity" : 1.25E7,
        "Wild_Intensity" : 0.0,
        "stringdb_namespace" : "stringdb",
        "query_term" : "GFER",
        "Reproted_sperm_source" : "whole.sperm",
        "Specific_PTMs" : "Carbamidomethylation",
        "Identified_Expression" : "VitaminE",
        "shared_name" : "9669.ENSMPUP00000015423",
        "stringdb_species" : "Mustela putorius furo",
        "Uniprot" : "M3YVR3",
        "Genital_tract_marker" : "NA",
        "stringdb_full_name" : "",
        "Ctrl_Intensity" : 0.0,
        "SUID" : 80700,
        "_id" : "stringdb:9669.ENSMPUP00000015423",
        "Carcass_Intensity" : 0.0,
        "Oxidation_Count" : 0.0,
        "selected" : false,
        "stringdb_description" : "",
        "Organism" : "Mustela putorius furo",
        "Expresion" : "VE",
        "Carbamidomethylation_Count" : 5.0,
        "Phosphorylation_Count" : 0.0,
        "Accession" : "XP_004750793.1",
        "display_name" : "ENSMPUP00000015423",
        "stringdb_enhancedLabel_Passthrough" : "label: attribute=\"display name\" labelsize=12 labelAlignment=left outline=true outlineColor=white outlineTransparency=95 outlineWidth=10 background=false color=black dropShadow=false",
        "stringdb_canonical_name" : "",
        "Coverage" : 16.5,
        "Acetylation_Count" : 0.0,
        "stringdb_sequence" : "",
        "VitE_mix_Intensity" : 0.0,
        "VitE_2d_Intensity" : 1.25E7,
        "VitE2_Intensity" : 1.25E7,
        "Reported_in" : "Sperm",
        "stringdb_database_identifier" : "9669.ENSMPUP00000015423",
        "name" : "9669.ENSMPUP00000015423",
        "stringdb_node_type" : "protein",
        "stringdb_STRING_style" : "string:"
      },
      "position" : {
        "x" : 278.38927118055557,
        "y" : 172.5414702224466
      },
      "selected" : false
    }, {
      "data" : {
        "id" : "80698",
        "Description" : "mitochondrial dicarboxylate carrier isoform X2",
        "VitE_Intensity" : 4.72E7,
        "Wild_Intensity" : 0.0,
        "stringdb_namespace" : "stringdb",
        "query_term" : "SLC25A10",
        "Reproted_sperm_source" : "Tail_nucleus_whole.sperm",
        "Specific_PTMs" : "Carbamidomethylation",
        "Identified_Expression" : "VitaminE",
        "shared_name" : "9669.ENSMPUP00000011340",
        "stringdb_species" : "Mustela putorius furo",
        "Uniprot" : "M3YJ33",
        "Genital_tract_marker" : "NA",
        "stringdb_full_name" : "",
        "Ctrl_Intensity" : 0.0,
        "SUID" : 80698,
        "_id" : "stringdb:9669.ENSMPUP00000011340",
        "Carcass_Intensity" : 0.0,
        "Oxidation_Count" : 0.0,
        "selected" : false,
        "stringdb_description" : "",
        "Organism" : "Mustela putorius furo",
        "Expresion" : "VE",
        "Carbamidomethylation_Count" : 5.0,
        "Phosphorylation_Count" : 0.0,
        "Accession" : "XP_012909748.1",
        "display_name" : "ENSMPUP00000011340",
        "stringdb_enhancedLabel_Passthrough" : "label: attribute=\"display name\" labelsize=12 labelAlignment=left outline=true outlineColor=white outlineTransparency=95 outlineWidth=10 background=false color=black dropShadow=false",
        "stringdb_canonical_name" : "",
        "Coverage" : 65.6,
        "Acetylation_Count" : 0.0,
        "stringdb_sequence" : "",
        "VitE_mix_Intensity" : 0.0,
        "VitE_2d_Intensity" : 4.72E7,
        "VitE2_Intensity" : 4.72E7,
        "Reported_in" : "Sperm",
        "stringdb_database_identifier" : "9669.ENSMPUP00000011340",
        "name" : "9669.ENSMPUP00000011340",
        "stringdb_node_type" : "protein",
        "stringdb_STRING_style" : "string:"
      },
      "position" : {
        "x" : 394.38927118055557,
        "y" : 172.5414702224466
      },
      "selected" : false
    }, {
      "data" : {
        "id" : "80696",
        "Description" : "ribose-phosphate pyrophosphokinase 1 isoform X1",
        "VitE_Intensity" : 1.29E7,
        "Wild_Intensity" : 0.0,
        "stringdb_namespace" : "stringdb",
        "query_term" : "PRPS1",
        "Reproted_sperm_source" : "Tail_whole.sperm",
        "Specific_PTMs" : "None",
        "Identified_Expression" : "VitaminE",
        "shared_name" : "9669.ENSMPUP00000003763",
        "stringdb_species" : "Mustela putorius furo",
        "Uniprot" : "M3XXG3",
        "Genital_tract_marker" : "NA",
        "stringdb_full_name" : "",
        "Ctrl_Intensity" : 0.0,
        "SUID" : 80696,
        "_id" : "stringdb:9669.ENSMPUP00000003763",
        "Carcass_Intensity" : 0.0,
        "selected" : false,
        "stringdb_description" : "",
        "Organism" : "Mustela putorius furo",
        "Expresion" : "VE",
        "Accession" : "XP_004769068.1",
        "display_name" : "ENSMPUP00000003763",
        "stringdb_enhancedLabel_Passthrough" : "label: attribute=\"display name\" labelsize=12 labelAlignment=left outline=true outlineColor=white outlineTransparency=95 outlineWidth=10 background=false color=black dropShadow=false",
        "stringdb_canonical_name" : "",
        "Coverage" : 26.7,
        "stringdb_sequence" : "",
        "VitE_mix_Intensity" : 0.0,
        "VitE_2d_Intensity" : 1.29E7,
        "VitE2_Intensity" : 1.29E7,
        "Reported_in" : "Sperm",
        "stringdb_database_identifier" : "9669.ENSMPUP00000003763",
        "name" : "9669.ENSMPUP00000003763",
        "stringdb_node_type" : "protein",
        "stringdb_STRING_style" : "string:"
      },
      "position" : {
        "x" : 68.45233509696895,
        "y" : -166.56018519675465
      },
      "selected" : false
    }, {
      "data" : {
        "id" : "80694",
        "Description" : "cytochrome b5 domain-containing protein 1",
        "VitE_Intensity" : 5645111.5,
        "Wild_Intensity" : 0.0,
        "stringdb_namespace" : "stringdb",
        "query_term" : "CYB5D1",
        "Reproted_sperm_source" : "Tail_whole.sperm",
        "Specific_PTMs" : "None",
        "Identified_Expression" : "VitaminE",
        "shared_name" : "9669.ENSMPUP00000008810",
        "stringdb_species" : "Mustela putorius furo",
        "Uniprot" : "M3YBV3",
        "Genital_tract_marker" : "NA",
        "stringdb_full_name" : "",
        "Ctrl_Intensity" : 0.0,
        "SUID" : 80694,
        "_id" : "stringdb:9669.ENSMPUP00000008810",
        "Carcass_Intensity" : 0.0,
        "selected" : false,
        "stringdb_description" : "",
        "Organism" : "Mustela putorius furo",
        "Expresion" : "VE",
        "Accession" : "XP_004760307.1",
        "display_name" : "ENSMPUP00000008810",
        "stringdb_enhancedLabel_Passthrough" : "label: attribute=\"display name\" labelsize=12 labelAlignment=left outline=true outlineColor=white outlineTransparency=95 outlineWidth=10 background=false color=black dropShadow=false",
        "stringdb_canonical_name" : "",
        "Coverage" : 19.4,
        "stringdb_sequence" : "",
        "VitE_mix_Intensity" : 0.0,
        "VitE_2d_Intensity" : 5645111.5,
        "VitE2_Intensity" : 5645111.5,
        "Reported_in" : "Sperm",
        "stringdb_database_identifier" : "9669.ENSMPUP00000008810",
        "name" : "9669.ENSMPUP00000008810",
        "stringdb_node_type" : "protein",
        "stringdb_STRING_style" : "string:"
      },
      "position" : {
        "x" : 48.029764019955195,
        "y" : 225.65309195265297
      },
      "selected" : false
    }, {
      "data" : {
        "id" : "80692",
        "Description" : "fumarylacetoacetate hydrolase domain-containing protein 2A",
        "VitE_Intensity" : 6.95E7,
        "Wild_Intensity" : 0.0,
        "stringdb_namespace" : "stringdb",
        "query_term" : "FAHD2A",
        "Reproted_sperm_source" : "Tail_whole.sperm",
        "Specific_PTMs" : "None",
        "Identified_Expression" : "VitaminE",
        "shared_name" : "9669.ENSMPUP00000009029",
        "stringdb_species" : "Mustela putorius furo",
        "Uniprot" : "M3YCH2",
        "Genital_tract_marker" : "NA",
        "stringdb_full_name" : "",
        "Ctrl_Intensity" : 0.0,
        "SUID" : 80692,
        "_id" : "stringdb:9669.ENSMPUP00000009029",
        "Carcass_Intensity" : 0.0,
        "selected" : false,
        "stringdb_description" : "",
        "Organism" : "Mustela putorius furo",
        "Expresion" : "VE",
        "Accession" : "XP_004770992.1",
        "display_name" : "ENSMPUP00000009029",
        "stringdb_enhancedLabel_Passthrough" : "label: attribute=\"display name\" labelsize=12 labelAlignment=left outline=true outlineColor=white outlineTransparency=95 outlineWidth=10 background=false color=black dropShadow=false",
        "stringdb_canonical_name" : "",
        "Coverage" : 16.3,
        "stringdb_sequence" : "",
        "VitE_mix_Intensity" : 0.0,
        "VitE_2d_Intensity" : 6.95E7,
        "VitE2_Intensity" : 6.95E7,
        "Reported_in" : "Sperm",
        "stringdb_database_identifier" : "9669.ENSMPUP00000009029",
        "name" : "9669.ENSMPUP00000009029",
        "stringdb_node_type" : "protein",
        "stringdb_STRING_style" : "string:"
      },
      "position" : {
        "x" : 164.0297640199552,
        "y" : 225.65309195265297
      },
      "selected" : false
    }, {
      "data" : {
        "id" : "80690",
        "Description" : "procathepsin L",
        "VitE_Intensity" : 6.63E7,
        "Wild_Intensity" : 0.0,
        "stringdb_namespace" : "stringdb",
        "query_term" : "CTSV",
        "Reproted_sperm_source" : "NA",
        "Specific_PTMs" : "Carbamidomethylation",
        "Identified_Expression" : "VitaminE",
        "shared_name" : "9669.ENSMPUP00000006876",
        "stringdb_species" : "Mustela putorius furo",
        "Uniprot" : "M3Y6C5",
        "Genital_tract_marker" : "NA",
        "stringdb_full_name" : "",
        "Ctrl_Intensity" : 0.0,
        "SUID" : 80690,
        "_id" : "stringdb:9669.ENSMPUP00000006876",
        "Carcass_Intensity" : 0.0,
        "Oxidation_Count" : 0.0,
        "selected" : false,
        "stringdb_description" : "",
        "Organism" : "Mustela putorius furo",
        "Expresion" : "VE",
        "Carbamidomethylation_Count" : 1.0,
        "Phosphorylation_Count" : 0.0,
        "Accession" : "XP_004777480.1",
        "display_name" : "ENSMPUP00000006876",
        "stringdb_enhancedLabel_Passthrough" : "label: attribute=\"display name\" labelsize=12 labelAlignment=left outline=true outlineColor=white outlineTransparency=95 outlineWidth=10 background=false color=black dropShadow=false",
        "stringdb_canonical_name" : "",
        "Coverage" : 7.8,
        "Acetylation_Count" : 0.0,
        "stringdb_sequence" : "",
        "VitE_mix_Intensity" : 0.0,
        "VitE_2d_Intensity" : 6.63E7,
        "VitE2_Intensity" : 6.63E7,
        "Reported_in" : "NA",
        "stringdb_database_identifier" : "9669.ENSMPUP00000006876",
        "name" : "9669.ENSMPUP00000006876",
        "stringdb_node_type" : "protein",
        "stringdb_STRING_style" : "string:"
      },
      "position" : {
        "x" : 99.39662343865368,
        "y" : -62.838427412175506
      },
      "selected" : false
    }, {
      "data" : {
        "id" : "80688",
        "Description" : "syntaxin-2 isoform X1",
        "VitE_Intensity" : 1.22E7,
        "Wild_Intensity" : 0.0,
        "stringdb_namespace" : "stringdb",
        "query_term" : "STX2",
        "Reproted_sperm_source" : "Tail_whole.sperm",
        "Specific_PTMs" : "None",
        "Identified_Expression" : "VitaminE",
        "shared_name" : "9669.ENSMPUP00000004053",
        "stringdb_species" : "Mustela putorius furo",
        "Uniprot" : "A0A8U0VA97",
        "Genital_tract_marker" : "NA",
        "stringdb_full_name" : "",
        "Ctrl_Intensity" : 0.0,
        "SUID" : 80688,
        "_id" : "stringdb:9669.ENSMPUP00000004053",
        "Carcass_Intensity" : 0.0,
        "selected" : false,
        "stringdb_description" : "",
        "Organism" : "Mustela putorius furo",
        "Expresion" : "VE",
        "Accession" : "XP_044943569.1",
        "display_name" : "ENSMPUP00000004053",
        "stringdb_enhancedLabel_Passthrough" : "label: attribute=\"display name\" labelsize=12 labelAlignment=left outline=true outlineColor=white outlineTransparency=95 outlineWidth=10 background=false color=black dropShadow=false",
        "stringdb_canonical_name" : "",
        "Coverage" : 9.0,
        "stringdb_sequence" : "",
        "VitE_mix_Intensity" : 1.75E7,
        "VitE_2d_Intensity" : 1.22E7,
        "VitE2_Intensity" : 1.22E7,
        "Reported_in" : "Sperm",
        "stringdb_database_identifier" : "9669.ENSMPUP00000004053",
        "name" : "9669.ENSMPUP00000004053",
        "stringdb_node_type" : "protein",
        "stringdb_STRING_style" : "string:"
      },
      "position" : {
        "x" : -183.9702359800448,
        "y" : 280.405206522259
      },
      "selected" : false
    }, {
      "data" : {
        "id" : "80686",
        "Description" : "V-type proton ATPase subunit",
        "VitE_Intensity" : 2.02E7,
        "Wild_Intensity" : 0.0,
        "stringdb_namespace" : "stringdb",
        "query_term" : "ATP6V1G1",
        "Reproted_sperm_source" : "whole.sperm",
        "Specific_PTMs" : "Acetylation",
        "Identified_Expression" : "VitaminE",
        "shared_name" : "9669.ENSMPUP00000001637",
        "stringdb_species" : "Mustela putorius furo",
        "Uniprot" : "M3XRD7",
        "Genital_tract_marker" : "NA",
        "stringdb_full_name" : "",
        "Ctrl_Intensity" : 0.0,
        "SUID" : 80686,
        "_id" : "stringdb:9669.ENSMPUP00000001637",
        "Carcass_Intensity" : 0.0,
        "Oxidation_Count" : 0.0,
        "selected" : false,
        "stringdb_description" : "",
        "Organism" : "Mustela putorius furo",
        "Expresion" : "VE",
        "Carbamidomethylation_Count" : 0.0,
        "Phosphorylation_Count" : 0.0,
        "Accession" : "XP_004774110.1",
        "display_name" : "ENSMPUP00000001637",
        "stringdb_enhancedLabel_Passthrough" : "label: attribute=\"display name\" labelsize=12 labelAlignment=left outline=true outlineColor=white outlineTransparency=95 outlineWidth=10 background=false color=black dropShadow=false",
        "stringdb_canonical_name" : "",
        "Coverage" : 22.9,
        "Acetylation_Count" : 1.0,
        "stringdb_sequence" : "",
        "VitE_mix_Intensity" : 0.0,
        "VitE_2d_Intensity" : 2.02E7,
        "VitE2_Intensity" : 2.02E7,
        "Reported_in" : "Sperm_Seminal.plasma",
        "stringdb_database_identifier" : "9669.ENSMPUP00000001637",
        "name" : "9669.ENSMPUP00000001637",
        "stringdb_node_type" : "protein",
        "stringdb_STRING_style" : "string:"
      },
      "position" : {
        "x" : 48.029764019955195,
        "y" : 280.405206522259
      },
      "selected" : false
    }, {
      "data" : {
        "id" : "80684",
        "Description" : "LOW QUALITY PROTEIN: alpha-mannosidase 2",
        "VitE_Intensity" : 1.94E7,
        "Wild_Intensity" : 0.0,
        "stringdb_namespace" : "stringdb",
        "query_term" : "MAN2A1",
        "Reproted_sperm_source" : "whole.sperm",
        "Specific_PTMs" : "None",
        "Identified_Expression" : "VitaminE",
        "shared_name" : "9669.ENSMPUP00000012481",
        "stringdb_species" : "Mustela putorius furo",
        "Uniprot" : "A0A8U0SI34",
        "Genital_tract_marker" : "NA",
        "stringdb_full_name" : "",
        "Ctrl_Intensity" : 0.0,
        "SUID" : 80684,
        "_id" : "stringdb:9669.ENSMPUP00000012481",
        "Carcass_Intensity" : 0.0,
        "selected" : false,
        "stringdb_description" : "",
        "Organism" : "Mustela putorius furo",
        "Expresion" : "VE",
        "Accession" : "XP_044943092.1",
        "display_name" : "ENSMPUP00000012481",
        "stringdb_enhancedLabel_Passthrough" : "label: attribute=\"display name\" labelsize=12 labelAlignment=left outline=true outlineColor=white outlineTransparency=95 outlineWidth=10 background=false color=black dropShadow=false",
        "stringdb_canonical_name" : "",
        "Coverage" : 3.9,
        "stringdb_sequence" : "",
        "VitE_mix_Intensity" : 3.05E7,
        "VitE_2d_Intensity" : 1.94E7,
        "VitE2_Intensity" : 1.94E7,
        "Reported_in" : "Sperm_Seminal.plasma",
        "stringdb_database_identifier" : "9669.ENSMPUP00000012481",
        "name" : "9669.ENSMPUP00000012481",
        "stringdb_node_type" : "protein",
        "stringdb_STRING_style" : "string:"
      },
      "position" : {
        "x" : -413.29433822006354,
        "y" : 342.13440769909215
      },
      "selected" : false
    }, {
      "data" : {
        "id" : "80682",
        "Description" : "EF-hand calcium-binding domain-containing protein 10",
        "VitE_Intensity" : 2.05E7,
        "Wild_Intensity" : 0.0,
        "stringdb_namespace" : "stringdb",
        "query_term" : "EFCAB10",
        "Reproted_sperm_source" : "whole.sperm",
        "Specific_PTMs" : "None",
        "Identified_Expression" : "VitaminE",
        "shared_name" : "9669.ENSMPUP00000018143",
        "stringdb_species" : "Mustela putorius furo",
        "Uniprot" : "A0A8U0VBK5",
        "Genital_tract_marker" : "NA",
        "stringdb_full_name" : "",
        "Ctrl_Intensity" : 0.0,
        "SUID" : 80682,
        "_id" : "stringdb:9669.ENSMPUP00000018143",
        "Carcass_Intensity" : 0.0,
        "selected" : false,
        "stringdb_description" : "",
        "Organism" : "Mustela putorius furo",
        "Expresion" : "VE",
        "Accession" : "XP_004739621.1",
        "display_name" : "ENSMPUP00000018143",
        "stringdb_enhancedLabel_Passthrough" : "label: attribute=\"display name\" labelsize=12 labelAlignment=left outline=true outlineColor=white outlineTransparency=95 outlineWidth=10 background=false color=black dropShadow=false",
        "stringdb_canonical_name" : "",
        "Coverage" : 6.8,
        "stringdb_sequence" : "",
        "VitE_mix_Intensity" : 0.0,
        "VitE_2d_Intensity" : 2.05E7,
        "VitE2_Intensity" : 2.05E7,
        "Reported_in" : "Sperm",
        "stringdb_database_identifier" : "9669.ENSMPUP00000018143",
        "name" : "9669.ENSMPUP00000018143",
        "stringdb_node_type" : "protein",
        "stringdb_STRING_style" : "string:"
      },
      "position" : {
        "x" : -181.29433822006365,
        "y" : 342.13440769909215
      },
      "selected" : false
    }, {
      "data" : {
        "id" : "80680",
        "Description" : "serine/threonine-protein phosphatase CPPED1 isoform X1",
        "VitE_Intensity" : 1.63E7,
        "Wild_Intensity" : 0.0,
        "stringdb_namespace" : "stringdb",
        "query_term" : "CPPED1",
        "Reproted_sperm_source" : "whole.sperm",
        "Specific_PTMs" : "None",
        "Identified_Expression" : "VitaminE",
        "shared_name" : "9669.ENSMPUP00000014385",
        "stringdb_species" : "Mustela putorius furo",
        "Uniprot" : "A0A8U0RS75",
        "Genital_tract_marker" : "NA",
        "stringdb_full_name" : "",
        "Ctrl_Intensity" : 0.0,
        "SUID" : 80680,
        "_id" : "stringdb:9669.ENSMPUP00000014385",
        "Carcass_Intensity" : 0.0,
        "selected" : false,
        "stringdb_description" : "",
        "Organism" : "Mustela putorius furo",
        "Expresion" : "VE",
        "Accession" : "XP_044927974.1",
        "display_name" : "ENSMPUP00000014385",
        "stringdb_enhancedLabel_Passthrough" : "label: attribute=\"display name\" labelsize=12 labelAlignment=left outline=true outlineColor=white outlineTransparency=95 outlineWidth=10 background=false color=black dropShadow=false",
        "stringdb_canonical_name" : "",
        "Coverage" : 6.4,
        "stringdb_sequence" : "",
        "VitE_mix_Intensity" : 0.0,
        "VitE_2d_Intensity" : 1.63E7,
        "VitE2_Intensity" : 1.63E7,
        "Reported_in" : "Sperm_Seminal.plasma",
        "stringdb_database_identifier" : "9669.ENSMPUP00000014385",
        "name" : "9669.ENSMPUP00000014385",
        "stringdb_node_type" : "protein",
        "stringdb_STRING_style" : "string:"
      },
      "position" : {
        "x" : 164.42237142896082,
        "y" : 341.4706741537787
      },
      "selected" : false
    }, {
      "data" : {
        "id" : "80678",
        "Description" : "importin subunit beta-1",
        "VitE_Intensity" : 3.11E7,
        "Wild_Intensity" : 0.0,
        "stringdb_namespace" : "stringdb",
        "query_term" : "KPNB1",
        "Reproted_sperm_source" : "Tail_whole.sperm",
        "Specific_PTMs" : "Acetylation",
        "Identified_Expression" : "VitaminE",
        "shared_name" : "9669.ENSMPUP00000015111",
        "stringdb_species" : "Mustela putorius furo",
        "Uniprot" : "A0A8U0RJJ8",
        "Genital_tract_marker" : "NA",
        "stringdb_full_name" : "",
        "Ctrl_Intensity" : 0.0,
        "SUID" : 80678,
        "_id" : "stringdb:9669.ENSMPUP00000015111",
        "Carcass_Intensity" : 0.0,
        "Oxidation_Count" : 0.0,
        "selected" : false,
        "stringdb_description" : "",
        "Organism" : "Mustela putorius furo",
        "Expresion" : "VE",
        "Carbamidomethylation_Count" : 0.0,
        "Phosphorylation_Count" : 0.0,
        "Accession" : "XP_044926316.1",
        "display_name" : "ENSMPUP00000015111",
        "stringdb_enhancedLabel_Passthrough" : "label: attribute=\"display name\" labelsize=12 labelAlignment=left outline=true outlineColor=white outlineTransparency=95 outlineWidth=10 background=false color=black dropShadow=false",
        "stringdb_canonical_name" : "",
        "Coverage" : 5.7,
        "Acetylation_Count" : 1.0,
        "stringdb_sequence" : "",
        "VitE_mix_Intensity" : 0.0,
        "VitE_2d_Intensity" : 3.11E7,
        "VitE2_Intensity" : 3.11E7,
        "Reported_in" : "Sperm_Seminal.plasma",
        "stringdb_database_identifier" : "9669.ENSMPUP00000015111",
        "name" : "9669.ENSMPUP00000015111",
        "stringdb_node_type" : "protein",
        "stringdb_STRING_style" : "string:"
      },
      "position" : {
        "x" : -169.61072881944443,
        "y" : -71.4585297775534
      },
      "selected" : false
    }, {
      "data" : {
        "id" : "80676",
        "Description" : "plasminogen activator inhibitor 2",
        "VitE_Intensity" : 1.63E7,
        "Wild_Intensity" : 0.0,
        "stringdb_namespace" : "stringdb",
        "query_term" : "SERPINB2",
        "Reproted_sperm_source" : "NA",
        "Specific_PTMs" : "None",
        "Identified_Expression" : "VitaminE",
        "shared_name" : "9669.ENSMPUP00000016485",
        "stringdb_species" : "Mustela putorius furo",
        "Uniprot" : "A0A8U0NQ52",
        "Genital_tract_marker" : "NA",
        "stringdb_full_name" : "",
        "Ctrl_Intensity" : 0.0,
        "SUID" : 80676,
        "_id" : "stringdb:9669.ENSMPUP00000016485",
        "Carcass_Intensity" : 0.0,
        "selected" : false,
        "stringdb_description" : "",
        "Organism" : "Mustela putorius furo",
        "Expresion" : "VE",
        "Accession" : "XP_012908233.1",
        "display_name" : "ENSMPUP00000016485",
        "stringdb_enhancedLabel_Passthrough" : "label: attribute=\"display name\" labelsize=12 labelAlignment=left outline=true outlineColor=white outlineTransparency=95 outlineWidth=10 background=false color=black dropShadow=false",
        "stringdb_canonical_name" : "",
        "Coverage" : 4.1,
        "stringdb_sequence" : "",
        "VitE_mix_Intensity" : 0.0,
        "VitE_2d_Intensity" : 1.63E7,
        "VitE2_Intensity" : 1.63E7,
        "Reported_in" : "NA",
        "stringdb_database_identifier" : "9669.ENSMPUP00000016485",
        "name" : "9669.ENSMPUP00000016485",
        "stringdb_node_type" : "protein",
        "stringdb_STRING_style" : "string:"
      },
      "position" : {
        "x" : 54.39662343865376,
        "y" : 20.161572587824544
      },
      "selected" : false
    }, {
      "data" : {
        "id" : "80674",
        "Description" : "elongin-B isoform X1",
        "VitE_Intensity" : 1.27E7,
        "Wild_Intensity" : 0.0,
        "stringdb_namespace" : "stringdb",
        "query_term" : "ELOB",
        "Reproted_sperm_source" : "Tail_whole.sperm",
        "Specific_PTMs" : "Acetylation",
        "Identified_Expression" : "VitaminE",
        "shared_name" : "9669.ENSMPUP00000015155",
        "stringdb_species" : "Mustela putorius furo",
        "Uniprot" : "A0A8U0UTP9",
        "Genital_tract_marker" : "NA",
        "stringdb_full_name" : "",
        "Ctrl_Intensity" : 0.0,
        "SUID" : 80674,
        "_id" : "stringdb:9669.ENSMPUP00000015155",
        "Carcass_Intensity" : 0.0,
        "Oxidation_Count" : 0.0,
        "selected" : false,
        "stringdb_description" : "",
        "Organism" : "Mustela putorius furo",
        "Expresion" : "VE",
        "Carbamidomethylation_Count" : 0.0,
        "Phosphorylation_Count" : 0.0,
        "Accession" : "XP_044927885.1",
        "display_name" : "ENSMPUP00000015155",
        "stringdb_enhancedLabel_Passthrough" : "label: attribute=\"display name\" labelsize=12 labelAlignment=left outline=true outlineColor=white outlineTransparency=95 outlineWidth=10 background=false color=black dropShadow=false",
        "stringdb_canonical_name" : "",
        "Coverage" : 24.6,
        "Acetylation_Count" : 1.0,
        "stringdb_sequence" : "",
        "VitE_mix_Intensity" : 0.0,
        "VitE_2d_Intensity" : 1.27E7,
        "VitE2_Intensity" : 1.27E7,
        "Reported_in" : "Sperm",
        "stringdb_database_identifier" : "9669.ENSMPUP00000015155",
        "name" : "9669.ENSMPUP00000015155",
        "stringdb_node_type" : "protein",
        "stringdb_STRING_style" : "string:"
      },
      "position" : {
        "x" : -332.61072881944443,
        "y" : -102.4585297775534
      },
      "selected" : false
    }, {
      "data" : {
        "id" : "80672",
        "Description" : "26S proteasome non-ATPase regulatory subunit 4",
        "VitE_Intensity" : 2.49E7,
        "Wild_Intensity" : 0.0,
        "stringdb_namespace" : "stringdb",
        "query_term" : "PSMD4",
        "Reproted_sperm_source" : "whole.sperm",
        "Specific_PTMs" : "Carbamidomethylation",
        "Identified_Expression" : "VitaminE",
        "shared_name" : "9669.ENSMPUP00000003779",
        "stringdb_species" : "Mustela putorius furo",
        "Uniprot" : "A0A8U0NC28",
        "Genital_tract_marker" : "NA",
        "stringdb_full_name" : "",
        "Ctrl_Intensity" : 0.0,
        "SUID" : 80672,
        "_id" : "stringdb:9669.ENSMPUP00000003779",
        "Carcass_Intensity" : 0.0,
        "Oxidation_Count" : 0.0,
        "selected" : false,
        "stringdb_description" : "",
        "Organism" : "Mustela putorius furo",
        "Expresion" : "VE",
        "Carbamidomethylation_Count" : 2.0,
        "Phosphorylation_Count" : 0.0,
        "Accession" : "XP_004776792.1",
        "display_name" : "ENSMPUP00000003779",
        "stringdb_enhancedLabel_Passthrough" : "label: attribute=\"display name\" labelsize=12 labelAlignment=left outline=true outlineColor=white outlineTransparency=95 outlineWidth=10 background=false color=black dropShadow=false",
        "stringdb_canonical_name" : "",
        "Coverage" : 15.4,
        "Acetylation_Count" : 0.0,
        "stringdb_sequence" : "",
        "VitE_mix_Intensity" : 1.69E7,
        "VitE_2d_Intensity" : 2.49E7,
        "VitE2_Intensity" : 2.49E7,
        "Reported_in" : "Sperm",
        "stringdb_database_identifier" : "9669.ENSMPUP00000003779",
        "name" : "9669.ENSMPUP00000003779",
        "stringdb_node_type" : "protein",
        "stringdb_STRING_style" : "string:"
      },
      "position" : {
        "x" : -330.1202272799606,
        "y" : -36.42601517960626
      },
      "selected" : false
    }, {
      "data" : {
        "id" : "80670",
        "Description" : "arginase-1",
        "VitE_Intensity" : 2.01E7,
        "Wild_Intensity" : 0.0,
        "stringdb_namespace" : "stringdb",
        "query_term" : "ARG1",
        "Reproted_sperm_source" : "nucleus_whole.sperm",
        "Specific_PTMs" : "None",
        "Identified_Expression" : "VitaminE",
        "shared_name" : "9669.ENSMPUP00000014541",
        "stringdb_species" : "Mustela putorius furo",
        "Uniprot" : "M3YT81",
        "Genital_tract_marker" : "NA",
        "stringdb_full_name" : "",
        "Ctrl_Intensity" : 0.0,
        "SUID" : 80670,
        "_id" : "stringdb:9669.ENSMPUP00000014541",
        "Carcass_Intensity" : 0.0,
        "selected" : false,
        "stringdb_description" : "",
        "Organism" : "Mustela putorius furo",
        "Expresion" : "VE",
        "Accession" : "XP_004740262.1",
        "display_name" : "ENSMPUP00000014541",
        "stringdb_enhancedLabel_Passthrough" : "label: attribute=\"display name\" labelsize=12 labelAlignment=left outline=true outlineColor=white outlineTransparency=95 outlineWidth=10 background=false color=black dropShadow=false",
        "stringdb_canonical_name" : "",
        "Coverage" : 20.8,
        "stringdb_sequence" : "",
        "VitE_mix_Intensity" : 0.0,
        "VitE_2d_Intensity" : 2.01E7,
        "VitE2_Intensity" : 2.01E7,
        "Reported_in" : "Sperm",
        "stringdb_database_identifier" : "9669.ENSMPUP00000014541",
        "name" : "9669.ENSMPUP00000014541",
        "stringdb_node_type" : "protein",
        "stringdb_STRING_style" : "string:"
      },
      "position" : {
        "x" : -164.61072881944443,
        "y" : -193.4585297775534
      },
      "selected" : false
    }, {
      "data" : {
        "id" : "80668",
        "Description" : "GTP-binding protein SAR1a",
        "VitE_Intensity" : 2.1E7,
        "Wild_Intensity" : 0.0,
        "stringdb_namespace" : "stringdb",
        "query_term" : "SAR1A",
        "Reproted_sperm_source" : "Tail_whole.sperm",
        "Specific_PTMs" : "Carbamidomethylation",
        "Identified_Expression" : "VitaminE",
        "shared_name" : "9669.ENSMPUP00000004305",
        "stringdb_species" : "Mustela putorius furo",
        "Uniprot" : "M3XZ04",
        "Genital_tract_marker" : "NA",
        "stringdb_full_name" : "",
        "Ctrl_Intensity" : 0.0,
        "SUID" : 80668,
        "_id" : "stringdb:9669.ENSMPUP00000004305",
        "Carcass_Intensity" : 0.0,
        "Oxidation_Count" : 0.0,
        "selected" : false,
        "stringdb_description" : "",
        "Organism" : "Mustela putorius furo",
        "Expresion" : "VE",
        "Carbamidomethylation_Count" : 1.0,
        "Phosphorylation_Count" : 0.0,
        "Accession" : "XP_004769584.1",
        "display_name" : "ENSMPUP00000004305",
        "stringdb_enhancedLabel_Passthrough" : "label: attribute=\"display name\" labelsize=12 labelAlignment=left outline=true outlineColor=white outlineTransparency=95 outlineWidth=10 background=false color=black dropShadow=false",
        "stringdb_canonical_name" : "",
        "Coverage" : 15.7,
        "Acetylation_Count" : 0.0,
        "stringdb_sequence" : "",
        "VitE_mix_Intensity" : 0.0,
        "VitE_2d_Intensity" : 2.1E7,
        "VitE2_Intensity" : 2.1E7,
        "Reported_in" : "Sperm",
        "stringdb_database_identifier" : "9669.ENSMPUP00000004305",
        "name" : "9669.ENSMPUP00000004305",
        "stringdb_node_type" : "protein",
        "stringdb_STRING_style" : "string:"
      },
      "position" : {
        "x" : 392.6329007718478,
        "y" : 116.11353164167339
      },
      "selected" : false
    }, {
      "data" : {
        "id" : "80666",
        "Description" : "membrane metallo-endopeptidase-like 1 isoform X2",
        "VitE_Intensity" : 1.91E7,
        "Wild_Intensity" : 0.0,
        "stringdb_namespace" : "stringdb",
        "query_term" : "MMEL1",
        "Reproted_sperm_source" : "membrane_whole.sperm",
        "Specific_PTMs" : "Carbamidomethylation",
        "Identified_Expression" : "VitaminE",
        "shared_name" : "9669.ENSMPUP00000007459",
        "stringdb_species" : "Mustela putorius furo",
        "Uniprot" : "A0A8U0N555",
        "Genital_tract_marker" : "NA",
        "stringdb_full_name" : "",
        "Ctrl_Intensity" : 0.0,
        "SUID" : 80666,
        "_id" : "stringdb:9669.ENSMPUP00000007459",
        "Carcass_Intensity" : 0.0,
        "Oxidation_Count" : 0.0,
        "selected" : false,
        "stringdb_description" : "",
        "Organism" : "Mustela putorius furo",
        "Expresion" : "VE",
        "Carbamidomethylation_Count" : 1.0,
        "Phosphorylation_Count" : 0.0,
        "Accession" : "XP_004768788.1",
        "display_name" : "ENSMPUP00000007459",
        "stringdb_enhancedLabel_Passthrough" : "label: attribute=\"display name\" labelsize=12 labelAlignment=left outline=true outlineColor=white outlineTransparency=95 outlineWidth=10 background=false color=black dropShadow=false",
        "stringdb_canonical_name" : "",
        "Coverage" : 3.8,
        "Acetylation_Count" : 0.0,
        "stringdb_sequence" : "",
        "VitE_mix_Intensity" : 0.0,
        "VitE_2d_Intensity" : 1.91E7,
        "VitE2_Intensity" : 1.91E7,
        "Reported_in" : "Sperm",
        "stringdb_database_identifier" : "9669.ENSMPUP00000007459",
        "name" : "9669.ENSMPUP00000007459",
        "stringdb_node_type" : "protein",
        "stringdb_STRING_style" : "string:"
      },
      "position" : {
        "x" : 9.39662343865379,
        "y" : 101.16157258782461
      },
      "selected" : false
    }, {
      "data" : {
        "id" : "80664",
        "Description" : "outer dense fiber protein 3-like protein 1",
        "VitE_Intensity" : 2.6E7,
        "Wild_Intensity" : 0.0,
        "stringdb_namespace" : "stringdb",
        "query_term" : "ODF3L1",
        "Reproted_sperm_source" : "whole.sperm",
        "Specific_PTMs" : "Carbamidomethylation",
        "Identified_Expression" : "VitaminE",
        "shared_name" : "9669.ENSMPUP00000017218",
        "stringdb_species" : "Mustela putorius furo",
        "Uniprot" : "A0A8U0RM18",
        "Genital_tract_marker" : "NA",
        "stringdb_full_name" : "",
        "Ctrl_Intensity" : 0.0,
        "SUID" : 80664,
        "_id" : "stringdb:9669.ENSMPUP00000017218",
        "Carcass_Intensity" : 0.0,
        "Oxidation_Count" : 0.0,
        "selected" : false,
        "stringdb_description" : "",
        "Organism" : "Mustela putorius furo",
        "Expresion" : "VE",
        "Carbamidomethylation_Count" : 1.0,
        "Phosphorylation_Count" : 0.0,
        "Accession" : "XP_044926637.1",
        "display_name" : "ENSMPUP00000017218",
        "stringdb_enhancedLabel_Passthrough" : "label: attribute=\"display name\" labelsize=12 labelAlignment=left outline=true outlineColor=white outlineTransparency=95 outlineWidth=10 background=false color=black dropShadow=false",
        "stringdb_canonical_name" : "",
        "Coverage" : 7.6,
        "Acetylation_Count" : 0.0,
        "stringdb_sequence" : "",
        "VitE_mix_Intensity" : 0.0,
        "VitE_2d_Intensity" : 2.6E7,
        "VitE2_Intensity" : 2.6E7,
        "Reported_in" : "Sperm",
        "stringdb_database_identifier" : "9669.ENSMPUP00000017218",
        "name" : "9669.ENSMPUP00000017218",
        "stringdb_node_type" : "protein",
        "stringdb_STRING_style" : "string:"
      },
      "position" : {
        "x" : -183.9702359800448,
        "y" : 225.65309195265297
      },
      "selected" : false
    }, {
      "data" : {
        "id" : "80662",
        "Description" : "NADH dehydrogenase [ubiquinone] 1 beta subcomplex subunit 11, mitochondrial",
        "VitE_Intensity" : 1.79E7,
        "Wild_Intensity" : 0.0,
        "stringdb_namespace" : "stringdb",
        "query_term" : "NDUFB11",
        "Reproted_sperm_source" : "whole.sperm",
        "Specific_PTMs" : "Oxidation",
        "Identified_Expression" : "VitaminE",
        "shared_name" : "9669.ENSMPUP00000013016",
        "stringdb_species" : "Mustela putorius furo",
        "Uniprot" : "A0A8U0MUG4",
        "Genital_tract_marker" : "NA",
        "stringdb_full_name" : "",
        "Ctrl_Intensity" : 0.0,
        "SUID" : 80662,
        "_id" : "stringdb:9669.ENSMPUP00000013016",
        "Carcass_Intensity" : 0.0,
        "Oxidation_Count" : 1.0,
        "selected" : false,
        "stringdb_description" : "",
        "Organism" : "Mustela putorius furo",
        "Expresion" : "VE",
        "Carbamidomethylation_Count" : 0.0,
        "Phosphorylation_Count" : 0.0,
        "Accession" : "XP_004755022.1",
        "display_name" : "ENSMPUP00000013016",
        "stringdb_enhancedLabel_Passthrough" : "label: attribute=\"display name\" labelsize=12 labelAlignment=left outline=true outlineColor=white outlineTransparency=95 outlineWidth=10 background=false color=black dropShadow=false",
        "stringdb_canonical_name" : "",
        "Coverage" : 12.3,
        "Acetylation_Count" : 0.0,
        "stringdb_sequence" : "",
        "VitE_mix_Intensity" : 6.96E7,
        "VitE_2d_Intensity" : 1.79E7,
        "VitE2_Intensity" : 1.79E7,
        "Reported_in" : "Sperm",
        "stringdb_database_identifier" : "9669.ENSMPUP00000013016",
        "name" : "9669.ENSMPUP00000013016",
        "stringdb_node_type" : "protein",
        "stringdb_STRING_style" : "string:"
      },
      "position" : {
        "x" : -417.61072881944443,
        "y" : -151.4585297775534
      },
      "selected" : false
    }, {
      "data" : {
        "id" : "80660",
        "Description" : "60S ribosomal protein L26",
        "VitE_Intensity" : 6.8E7,
        "Wild_Intensity" : 0.0,
        "stringdb_namespace" : "stringdb",
        "query_term" : "RPL26",
        "Reproted_sperm_source" : "NA",
        "Specific_PTMs" : "None",
        "Identified_Expression" : "VitaminE",
        "shared_name" : "9669.ENSMPUP00000007930",
        "stringdb_species" : "Mustela putorius furo",
        "Uniprot" : "M3Y9C3",
        "Genital_tract_marker" : "NA",
        "stringdb_full_name" : "",
        "Ctrl_Intensity" : 0.0,
        "SUID" : 80660,
        "_id" : "stringdb:9669.ENSMPUP00000007930",
        "Carcass_Intensity" : 0.0,
        "selected" : false,
        "stringdb_description" : "",
        "Organism" : "Mustela putorius furo",
        "Expresion" : "VE",
        "Accession" : "XP_004760255.1",
        "display_name" : "ENSMPUP00000007930",
        "stringdb_enhancedLabel_Passthrough" : "label: attribute=\"display name\" labelsize=12 labelAlignment=left outline=true outlineColor=white outlineTransparency=95 outlineWidth=10 background=false color=black dropShadow=false",
        "stringdb_canonical_name" : "",
        "Coverage" : 10.3,
        "stringdb_sequence" : "",
        "VitE_mix_Intensity" : 0.0,
        "VitE_2d_Intensity" : 6.8E7,
        "VitE2_Intensity" : 6.8E7,
        "Reported_in" : "NA",
        "stringdb_database_identifier" : "9669.ENSMPUP00000007930",
        "name" : "9669.ENSMPUP00000007930",
        "stringdb_node_type" : "protein",
        "stringdb_STRING_style" : "string:"
      },
      "position" : {
        "x" : 280.0297640199552,
        "y" : 225.65309195265297
      },
      "selected" : false
    }, {
      "data" : {
        "id" : "80658",
        "Description" : "lysosome-associated membrane glycoprotein 1 isoform X1",
        "VitE_Intensity" : 2.44E7,
        "Wild_Intensity" : 0.0,
        "stringdb_namespace" : "stringdb",
        "query_term" : "LAMP1",
        "Reproted_sperm_source" : "Tail_head_whole.sperm",
        "Specific_PTMs" : "None",
        "Identified_Expression" : "VitaminE",
        "shared_name" : "9669.ENSMPUP00000009873",
        "stringdb_species" : "Mustela putorius furo",
        "Uniprot" : "A0A8U0S6A1",
        "Genital_tract_marker" : "NA",
        "stringdb_full_name" : "",
        "Ctrl_Intensity" : 0.0,
        "SUID" : 80658,
        "_id" : "stringdb:9669.ENSMPUP00000009873",
        "Carcass_Intensity" : 0.0,
        "selected" : false,
        "stringdb_description" : "",
        "Organism" : "Mustela putorius furo",
        "Expresion" : "VE",
        "Accession" : "XP_044937195.1",
        "display_name" : "ENSMPUP00000009873",
        "stringdb_enhancedLabel_Passthrough" : "label: attribute=\"display name\" labelsize=12 labelAlignment=left outline=true outlineColor=white outlineTransparency=95 outlineWidth=10 background=false color=black dropShadow=false",
        "stringdb_canonical_name" : "",
        "Coverage" : 5.6,
        "stringdb_sequence" : "",
        "VitE_mix_Intensity" : 0.0,
        "VitE_2d_Intensity" : 2.44E7,
        "VitE2_Intensity" : 2.44E7,
        "Reported_in" : "Sperm_Seminal.plasma",
        "stringdb_database_identifier" : "9669.ENSMPUP00000009873",
        "name" : "9669.ENSMPUP00000009873",
        "stringdb_node_type" : "protein",
        "stringdb_STRING_style" : "string:"
      },
      "position" : {
        "x" : -103.00535187042652,
        "y" : -321.58819073768
      },
      "selected" : false
    }, {
      "data" : {
        "id" : "80656",
        "Description" : "protein FAM221B isoform X1",
        "VitE_Intensity" : 1.24E7,
        "Wild_Intensity" : 0.0,
        "stringdb_namespace" : "stringdb",
        "query_term" : "FAM221B",
        "Reproted_sperm_source" : "whole.sperm",
        "Specific_PTMs" : "Carbamidomethylation",
        "Identified_Expression" : "VitaminE",
        "shared_name" : "9669.ENSMPUP00000005595",
        "stringdb_species" : "Mustela putorius furo",
        "Uniprot" : "A0A8U0MKV9",
        "Genital_tract_marker" : "NA",
        "stringdb_full_name" : "",
        "Ctrl_Intensity" : 0.0,
        "SUID" : 80656,
        "_id" : "stringdb:9669.ENSMPUP00000005595",
        "Carcass_Intensity" : 0.0,
        "Oxidation_Count" : 0.0,
        "selected" : false,
        "stringdb_description" : "",
        "Organism" : "Mustela putorius furo",
        "Expresion" : "VE",
        "Carbamidomethylation_Count" : 2.0,
        "Phosphorylation_Count" : 0.0,
        "Accession" : "XP_004747614.1",
        "display_name" : "ENSMPUP00000005595",
        "stringdb_enhancedLabel_Passthrough" : "label: attribute=\"display name\" labelsize=12 labelAlignment=left outline=true outlineColor=white outlineTransparency=95 outlineWidth=10 background=false color=black dropShadow=false",
        "stringdb_canonical_name" : "",
        "Coverage" : 11.8,
        "Acetylation_Count" : 0.0,
        "stringdb_sequence" : "",
        "VitE_mix_Intensity" : 0.0,
        "VitE_2d_Intensity" : 1.24E7,
        "VitE2_Intensity" : 1.24E7,
        "Reported_in" : "Sperm",
        "stringdb_database_identifier" : "9669.ENSMPUP00000005595",
        "name" : "9669.ENSMPUP00000005595",
        "stringdb_node_type" : "protein",
        "stringdb_STRING_style" : "string:"
      },
      "position" : {
        "x" : -67.9702359800448,
        "y" : 280.405206522259
      },
      "selected" : false
    }, {
      "data" : {
        "id" : "80654",
        "Description" : "apoptosis facilitator Bcl-2-like protein 14",
        "VitE_Intensity" : 2.03E7,
        "Wild_Intensity" : 0.0,
        "stringdb_namespace" : "stringdb",
        "query_term" : "BCL2L14",
        "Reproted_sperm_source" : "whole.sperm",
        "Specific_PTMs" : "None",
        "Identified_Expression" : "VitaminE",
        "shared_name" : "9669.ENSMPUP00000011678",
        "stringdb_species" : "Mustela putorius furo",
        "Uniprot" : "M3YK21",
        "Genital_tract_marker" : "NA",
        "stringdb_full_name" : "",
        "Ctrl_Intensity" : 0.0,
        "SUID" : 80654,
        "_id" : "stringdb:9669.ENSMPUP00000011678",
        "Carcass_Intensity" : 0.0,
        "selected" : false,
        "stringdb_description" : "",
        "Organism" : "Mustela putorius furo",
        "Expresion" : "VE",
        "Accession" : "XP_004755894.1",
        "display_name" : "ENSMPUP00000011678",
        "stringdb_enhancedLabel_Passthrough" : "label: attribute=\"display name\" labelsize=12 labelAlignment=left outline=true outlineColor=white outlineTransparency=95 outlineWidth=10 background=false color=black dropShadow=false",
        "stringdb_canonical_name" : "",
        "Coverage" : 14.6,
        "stringdb_sequence" : "",
        "VitE_mix_Intensity" : 0.0,
        "VitE_2d_Intensity" : 2.03E7,
        "VitE2_Intensity" : 2.03E7,
        "Reported_in" : "Sperm",
        "stringdb_database_identifier" : "9669.ENSMPUP00000011678",
        "name" : "9669.ENSMPUP00000011678",
        "stringdb_node_type" : "protein",
        "stringdb_STRING_style" : "string:"
      },
      "position" : {
        "x" : 164.0297640199552,
        "y" : 280.405206522259
      },
      "selected" : false
    }, {
      "data" : {
        "id" : "80652",
        "Description" : "nuclear transport factor 2",
        "VitE_Intensity" : 6.03E7,
        "Wild_Intensity" : 0.0,
        "stringdb_namespace" : "stringdb",
        "query_term" : "NUTF2",
        "Reproted_sperm_source" : "whole.sperm",
        "Specific_PTMs" : "None",
        "Identified_Expression" : "VitaminE",
        "shared_name" : "9669.ENSMPUP00000006683",
        "stringdb_species" : "Mustela putorius furo",
        "Uniprot" : "M3Y5T2",
        "Genital_tract_marker" : "NA",
        "stringdb_full_name" : "",
        "Ctrl_Intensity" : 0.0,
        "SUID" : 80652,
        "_id" : "stringdb:9669.ENSMPUP00000006683",
        "Carcass_Intensity" : 0.0,
        "selected" : false,
        "stringdb_description" : "",
        "Organism" : "Mustela putorius furo",
        "Expresion" : "VE",
        "Accession" : "XP_004744520.1",
        "display_name" : "ENSMPUP00000006683",
        "stringdb_enhancedLabel_Passthrough" : "label: attribute=\"display name\" labelsize=12 labelAlignment=left outline=true outlineColor=white outlineTransparency=95 outlineWidth=10 background=false color=black dropShadow=false",
        "stringdb_canonical_name" : "",
        "Coverage" : 17.3,
        "stringdb_sequence" : "",
        "VitE_mix_Intensity" : 0.0,
        "VitE_2d_Intensity" : 6.03E7,
        "VitE2_Intensity" : 6.03E7,
        "Reported_in" : "Sperm_Seminal.plasma",
        "stringdb_database_identifier" : "9669.ENSMPUP00000006683",
        "name" : "9669.ENSMPUP00000006683",
        "stringdb_node_type" : "protein",
        "stringdb_STRING_style" : "string:"
      },
      "position" : {
        "x" : -92.61072881944443,
        "y" : -121.4585297775534
      },
      "selected" : false
    }, {
      "data" : {
        "id" : "80650",
        "Description" : "ribose-5-phosphate isomerase",
        "VitE_Intensity" : 5.77E7,
        "Wild_Intensity" : 0.0,
        "stringdb_namespace" : "stringdb",
        "query_term" : "RPIA",
        "Reproted_sperm_source" : "Tail",
        "Specific_PTMs" : "None",
        "Identified_Expression" : "VitaminE",
        "shared_name" : "9669.ENSMPUP00000009277",
        "stringdb_species" : "Mustela putorius furo",
        "Uniprot" : "A0A8U0MHP3",
        "Genital_tract_marker" : "NA",
        "stringdb_full_name" : "",
        "Ctrl_Intensity" : 0.0,
        "SUID" : 80650,
        "_id" : "stringdb:9669.ENSMPUP00000009277",
        "Carcass_Intensity" : 0.0,
        "selected" : false,
        "stringdb_description" : "",
        "Organism" : "Mustela putorius furo",
        "Expresion" : "VE",
        "Accession" : "XP_004742440.1",
        "display_name" : "ENSMPUP00000009277",
        "stringdb_enhancedLabel_Passthrough" : "label: attribute=\"display name\" labelsize=12 labelAlignment=left outline=true outlineColor=white outlineTransparency=95 outlineWidth=10 background=false color=black dropShadow=false",
        "stringdb_canonical_name" : "",
        "Coverage" : 17.0,
        "stringdb_sequence" : "",
        "VitE_mix_Intensity" : 5.77E7,
        "VitE_2d_Intensity" : 0.0,
        "VitE2_Intensity" : 0.0,
        "Reported_in" : "Sperm",
        "stringdb_database_identifier" : "9669.ENSMPUP00000009277",
        "name" : "9669.ENSMPUP00000009277",
        "stringdb_node_type" : "protein",
        "stringdb_STRING_style" : "string:"
      },
      "position" : {
        "x" : 118.45233509696897,
        "y" : -240.56018519675487
      },
      "selected" : false
    }, {
      "data" : {
        "id" : "80648",
        "Description" : "glucose-6-phosphatase 3 isoform X1",
        "VitE_Intensity" : 1.27E7,
        "Wild_Intensity" : 0.0,
        "stringdb_namespace" : "stringdb",
        "query_term" : "G6PC3",
        "Reproted_sperm_source" : "whole.sperm",
        "Specific_PTMs" : "Carbamidomethylation",
        "Identified_Expression" : "VitaminE",
        "shared_name" : "9669.ENSMPUP00000009470",
        "stringdb_species" : "Mustela putorius furo",
        "Uniprot" : "M3YDR3",
        "Genital_tract_marker" : "NA",
        "stringdb_full_name" : "",
        "Ctrl_Intensity" : 0.0,
        "SUID" : 80648,
        "_id" : "stringdb:9669.ENSMPUP00000009470",
        "Carcass_Intensity" : 0.0,
        "Oxidation_Count" : 0.0,
        "selected" : false,
        "stringdb_description" : "",
        "Organism" : "Mustela putorius furo",
        "Expresion" : "VE",
        "Carbamidomethylation_Count" : 1.0,
        "Phosphorylation_Count" : 0.0,
        "Accession" : "XP_012901407.1",
        "display_name" : "ENSMPUP00000009470",
        "stringdb_enhancedLabel_Passthrough" : "label: attribute=\"display name\" labelsize=12 labelAlignment=left outline=true outlineColor=white outlineTransparency=95 outlineWidth=10 background=false color=black dropShadow=false",
        "stringdb_canonical_name" : "",
        "Coverage" : 11.7,
        "Acetylation_Count" : 0.0,
        "stringdb_sequence" : "",
        "VitE_mix_Intensity" : 5.89E7,
        "VitE_2d_Intensity" : 1.27E7,
        "VitE2_Intensity" : 1.27E7,
        "Reported_in" : "Sperm",
        "stringdb_database_identifier" : "9669.ENSMPUP00000009470",
        "name" : "9669.ENSMPUP00000009470",
        "stringdb_node_type" : "protein",
        "stringdb_STRING_style" : "string:"
      },
      "position" : {
        "x" : 279.96443017462684,
        "y" : 280.5499830819996
      },
      "selected" : false
    }, {
      "data" : {
        "id" : "80646",
        "Description" : "aspartate--tRNA ligase, cytoplasmic",
        "VitE_Intensity" : 2.6E7,
        "Wild_Intensity" : 0.0,
        "stringdb_namespace" : "stringdb",
        "query_term" : "DARS1",
        "Reproted_sperm_source" : "whole.sperm",
        "Specific_PTMs" : "None",
        "Identified_Expression" : "VitaminE",
        "shared_name" : "9669.ENSMPUP00000002235",
        "stringdb_species" : "Mustela putorius furo",
        "Uniprot" : "M3XT35",
        "Genital_tract_marker" : "NA",
        "stringdb_full_name" : "",
        "Ctrl_Intensity" : 0.0,
        "SUID" : 80646,
        "_id" : "stringdb:9669.ENSMPUP00000002235",
        "Carcass_Intensity" : 0.0,
        "selected" : false,
        "stringdb_description" : "",
        "Organism" : "Mustela putorius furo",
        "Expresion" : "VE",
        "Accession" : "XP_004774308.1",
        "display_name" : "ENSMPUP00000002235",
        "stringdb_enhancedLabel_Passthrough" : "label: attribute=\"display name\" labelsize=12 labelAlignment=left outline=true outlineColor=white outlineTransparency=95 outlineWidth=10 background=false color=black dropShadow=false",
        "stringdb_canonical_name" : "",
        "Coverage" : 7.8,
        "stringdb_sequence" : "",
        "VitE_mix_Intensity" : 0.0,
        "VitE_2d_Intensity" : 2.6E7,
        "VitE2_Intensity" : 2.6E7,
        "Reported_in" : "Sperm_Seminal.plasma",
        "stringdb_database_identifier" : "9669.ENSMPUP00000002235",
        "name" : "9669.ENSMPUP00000002235",
        "stringdb_node_type" : "protein",
        "stringdb_STRING_style" : "string:"
      },
      "position" : {
        "x" : -287.9816264917864,
        "y" : 88.45578911792522
      },
      "selected" : false
    }, {
      "data" : {
        "id" : "80644",
        "Description" : "dynein regulatory complex protein 10 isoform X1",
        "VitE_Intensity" : 1.47E7,
        "Wild_Intensity" : 0.0,
        "stringdb_namespace" : "stringdb",
        "query_term" : "IQCD",
        "Reproted_sperm_source" : "whole.sperm",
        "Specific_PTMs" : "None",
        "Identified_Expression" : "VitaminE",
        "shared_name" : "9669.ENSMPUP00000002558",
        "stringdb_species" : "Mustela putorius furo",
        "Uniprot" : "M3XU08",
        "Genital_tract_marker" : "NA",
        "stringdb_full_name" : "",
        "Ctrl_Intensity" : 0.0,
        "SUID" : 80644,
        "_id" : "stringdb:9669.ENSMPUP00000002558",
        "Carcass_Intensity" : 0.0,
        "selected" : false,
        "stringdb_description" : "",
        "Organism" : "Mustela putorius furo",
        "Expresion" : "VE",
        "Accession" : "XP_004753339.1",
        "display_name" : "ENSMPUP00000002558",
        "stringdb_enhancedLabel_Passthrough" : "label: attribute=\"display name\" labelsize=12 labelAlignment=left outline=true outlineColor=white outlineTransparency=95 outlineWidth=10 background=false color=black dropShadow=false",
        "stringdb_canonical_name" : "",
        "Coverage" : 9.9,
        "stringdb_sequence" : "",
        "VitE_mix_Intensity" : 0.0,
        "VitE_2d_Intensity" : 1.47E7,
        "VitE2_Intensity" : 1.47E7,
        "Reported_in" : "Sperm",
        "stringdb_database_identifier" : "9669.ENSMPUP00000002558",
        "name" : "9669.ENSMPUP00000002558",
        "stringdb_node_type" : "protein",
        "stringdb_STRING_style" : "string:"
      },
      "position" : {
        "x" : 116.208387051611,
        "y" : 111.69294531899843
      },
      "selected" : false
    }, {
      "data" : {
        "id" : "80642",
        "Description" : "EF-hand calcium-binding domain-containing protein 3 isoform X1",
        "VitE_Intensity" : 3.83E7,
        "Wild_Intensity" : 0.0,
        "stringdb_namespace" : "stringdb",
        "query_term" : "EFCAB3",
        "Reproted_sperm_source" : "Tail_whole.sperm",
        "Specific_PTMs" : "None",
        "Identified_Expression" : "VitaminE",
        "shared_name" : "9669.ENSMPUP00000015074",
        "stringdb_species" : "Mustela putorius furo",
        "Uniprot" : "A0A8U0SU87",
        "Genital_tract_marker" : "NA",
        "stringdb_full_name" : "",
        "Ctrl_Intensity" : 0.0,
        "SUID" : 80642,
        "_id" : "stringdb:9669.ENSMPUP00000015074",
        "Carcass_Intensity" : 0.0,
        "selected" : false,
        "stringdb_description" : "",
        "Organism" : "Mustela putorius furo",
        "Expresion" : "VE",
        "Accession" : "XP_004749291.2",
        "display_name" : "ENSMPUP00000015074",
        "stringdb_enhancedLabel_Passthrough" : "label: attribute=\"display name\" labelsize=12 labelAlignment=left outline=true outlineColor=white outlineTransparency=95 outlineWidth=10 background=false color=black dropShadow=false",
        "stringdb_canonical_name" : "",
        "Coverage" : 8.3,
        "stringdb_sequence" : "",
        "VitE_mix_Intensity" : 0.0,
        "VitE_2d_Intensity" : 3.83E7,
        "VitE2_Intensity" : 3.83E7,
        "Reported_in" : "Sperm",
        "stringdb_database_identifier" : "9669.ENSMPUP00000015074",
        "name" : "9669.ENSMPUP00000015074",
        "stringdb_node_type" : "protein",
        "stringdb_STRING_style" : "string:"
      },
      "position" : {
        "x" : -185.61072881944443,
        "y" : 172.5414702224466
      },
      "selected" : false
    }, {
      "data" : {
        "id" : "80640",
        "Description" : "cilia- and flagella-associated protein 65 isoform X1",
        "VitE_Intensity" : 1.27E7,
        "Wild_Intensity" : 0.0,
        "stringdb_namespace" : "stringdb",
        "query_term" : "CFAP65",
        "Reproted_sperm_source" : "Tail_whole.sperm",
        "Specific_PTMs" : "None",
        "Identified_Expression" : "VitaminE",
        "shared_name" : "9669.ENSMPUP00000016452",
        "stringdb_species" : "Mustela putorius furo",
        "Uniprot" : "M3YYP2",
        "Genital_tract_marker" : "NA",
        "stringdb_full_name" : "",
        "Ctrl_Intensity" : 0.0,
        "SUID" : 80640,
        "_id" : "stringdb:9669.ENSMPUP00000016452",
        "Carcass_Intensity" : 0.0,
        "selected" : false,
        "stringdb_description" : "",
        "Organism" : "Mustela putorius furo",
        "Expresion" : "VE",
        "Accession" : "XP_004762850.1",
        "display_name" : "ENSMPUP00000016452",
        "stringdb_enhancedLabel_Passthrough" : "label: attribute=\"display name\" labelsize=12 labelAlignment=left outline=true outlineColor=white outlineTransparency=95 outlineWidth=10 background=false color=black dropShadow=false",
        "stringdb_canonical_name" : "",
        "Coverage" : 4.7,
        "stringdb_sequence" : "",
        "VitE_mix_Intensity" : 0.0,
        "VitE_2d_Intensity" : 1.27E7,
        "VitE2_Intensity" : 1.27E7,
        "Reported_in" : "Sperm",
        "stringdb_database_identifier" : "9669.ENSMPUP00000016452",
        "name" : "9669.ENSMPUP00000016452",
        "stringdb_node_type" : "protein",
        "stringdb_STRING_style" : "string:"
      },
      "position" : {
        "x" : 46.38927118055557,
        "y" : 172.5414702224466
      },
      "selected" : false
    }, {
      "data" : {
        "id" : "80638",
        "Description" : "isocitrate dehydrogenase [NAD] subunit gamma, mitochondrial isoform X1",
        "VitE_Intensity" : 1.1E7,
        "Wild_Intensity" : 0.0,
        "stringdb_namespace" : "stringdb",
        "query_term" : "IDH3G",
        "Reproted_sperm_source" : "whole.sperm",
        "Specific_PTMs" : "Carbamidomethylation",
        "Identified_Expression" : "VitaminE",
        "shared_name" : "9669.ENSMPUP00000008711",
        "stringdb_species" : "Mustela putorius furo",
        "Uniprot" : "A0A8U0T7T5",
        "Genital_tract_marker" : "NA",
        "stringdb_full_name" : "",
        "Ctrl_Intensity" : 0.0,
        "SUID" : 80638,
        "_id" : "stringdb:9669.ENSMPUP00000008711",
        "Carcass_Intensity" : 0.0,
        "Oxidation_Count" : 0.0,
        "selected" : false,
        "stringdb_description" : "",
        "Organism" : "Mustela putorius furo",
        "Expresion" : "VE",
        "Carbamidomethylation_Count" : 1.0,
        "Phosphorylation_Count" : 0.0,
        "Accession" : "XP_004780728.1",
        "display_name" : "ENSMPUP00000008711",
        "stringdb_enhancedLabel_Passthrough" : "label: attribute=\"display name\" labelsize=12 labelAlignment=left outline=true outlineColor=white outlineTransparency=95 outlineWidth=10 background=false color=black dropShadow=false",
        "stringdb_canonical_name" : "",
        "Coverage" : 34.4,
        "Acetylation_Count" : 0.0,
        "stringdb_sequence" : "",
        "VitE_mix_Intensity" : 0.0,
        "VitE_2d_Intensity" : 1.1E7,
        "VitE2_Intensity" : 1.1E7,
        "Reported_in" : "Sperm",
        "stringdb_database_identifier" : "9669.ENSMPUP00000008711",
        "name" : "9669.ENSMPUP00000008711",
        "stringdb_node_type" : "protein",
        "stringdb_STRING_style" : "string:"
      },
      "position" : {
        "x" : 273.2409877578779,
        "y" : 27.704709429833606
      },
      "selected" : false
    }, {
      "data" : {
        "id" : "80636",
        "Description" : "coiled-coil domain-containing protein 42 isoform X1",
        "VitE_Intensity" : 2.13E7,
        "Wild_Intensity" : 0.0,
        "stringdb_namespace" : "stringdb",
        "query_term" : "CCDC42",
        "Reproted_sperm_source" : "whole.sperm",
        "Specific_PTMs" : "None",
        "Identified_Expression" : "VitaminE",
        "shared_name" : "9669.ENSMPUP00000007865",
        "stringdb_species" : "Mustela putorius furo",
        "Uniprot" : "A0A8U0MYU0",
        "Genital_tract_marker" : "NA",
        "stringdb_full_name" : "",
        "Ctrl_Intensity" : 0.0,
        "SUID" : 80636,
        "_id" : "stringdb:9669.ENSMPUP00000007865",
        "Carcass_Intensity" : 0.0,
        "selected" : false,
        "stringdb_description" : "",
        "Organism" : "Mustela putorius furo",
        "Expresion" : "VE",
        "Accession" : "XP_004760238.1",
        "display_name" : "ENSMPUP00000007865",
        "stringdb_enhancedLabel_Passthrough" : "label: attribute=\"display name\" labelsize=12 labelAlignment=left outline=true outlineColor=white outlineTransparency=95 outlineWidth=10 background=false color=black dropShadow=false",
        "stringdb_canonical_name" : "",
        "Coverage" : 18.0,
        "stringdb_sequence" : "",
        "VitE_mix_Intensity" : 0.0,
        "VitE_2d_Intensity" : 2.13E7,
        "VitE2_Intensity" : 2.13E7,
        "Reported_in" : "Sperm",
        "stringdb_database_identifier" : "9669.ENSMPUP00000007865",
        "name" : "9669.ENSMPUP00000007865",
        "stringdb_node_type" : "protein",
        "stringdb_STRING_style" : "string:"
      },
      "position" : {
        "x" : 214.208387051611,
        "y" : -46.30705468100166
      },
      "selected" : false
    }, {
      "data" : {
        "id" : "80634",
        "Description" : "keratinocyte differentiation-associated protein",
        "VitE_Intensity" : 2.95E7,
        "Wild_Intensity" : 0.0,
        "stringdb_namespace" : "stringdb",
        "query_term" : "KRTDAP",
        "Reproted_sperm_source" : "NA",
        "Specific_PTMs" : "None",
        "Identified_Expression" : "VitaminE",
        "shared_name" : "9669.ENSMPUP00000006931",
        "stringdb_species" : "Mustela putorius furo",
        "Uniprot" : "M3Y6I0",
        "Genital_tract_marker" : "NA",
        "stringdb_full_name" : "",
        "Ctrl_Intensity" : 0.0,
        "SUID" : 80634,
        "_id" : "stringdb:9669.ENSMPUP00000006931",
        "Carcass_Intensity" : 0.0,
        "selected" : false,
        "stringdb_description" : "",
        "Organism" : "Mustela putorius furo",
        "Expresion" : "VE",
        "Accession" : "XP_004765127.1",
        "display_name" : "ENSMPUP00000006931",
        "stringdb_enhancedLabel_Passthrough" : "label: attribute=\"display name\" labelsize=12 labelAlignment=left outline=true outlineColor=white outlineTransparency=95 outlineWidth=10 background=false color=black dropShadow=false",
        "stringdb_canonical_name" : "",
        "Coverage" : 12.1,
        "stringdb_sequence" : "",
        "VitE_mix_Intensity" : 0.0,
        "VitE_2d_Intensity" : 2.95E7,
        "VitE2_Intensity" : 2.95E7,
        "Reported_in" : "NA",
        "stringdb_database_identifier" : "9669.ENSMPUP00000006931",
        "name" : "9669.ENSMPUP00000006931",
        "stringdb_node_type" : "protein",
        "stringdb_STRING_style" : "string:"
      },
      "position" : {
        "x" : -415.9702359800448,
        "y" : 225.65309195265297
      },
      "selected" : false
    }, {
      "data" : {
        "id" : "80632",
        "Description" : "kallikrein-14",
        "VitE_Intensity" : 1.34E8,
        "Wild_Intensity" : 0.0,
        "stringdb_namespace" : "stringdb",
        "query_term" : "KLK14",
        "Reproted_sperm_source" : "NA",
        "Specific_PTMs" : "Carbamidomethylation",
        "Identified_Expression" : "VitaminE",
        "shared_name" : "9669.ENSMPUP00000001490",
        "stringdb_species" : "Mustela putorius furo",
        "Uniprot" : "A0A8U0UYH6",
        "Genital_tract_marker" : "NA",
        "stringdb_full_name" : "",
        "Ctrl_Intensity" : 0.0,
        "SUID" : 80632,
        "_id" : "stringdb:9669.ENSMPUP00000001490",
        "Carcass_Intensity" : 0.0,
        "Oxidation_Count" : 0.0,
        "selected" : false,
        "stringdb_description" : "",
        "Organism" : "Mustela putorius furo",
        "Expresion" : "VE",
        "Carbamidomethylation_Count" : 1.0,
        "Phosphorylation_Count" : 0.0,
        "Accession" : "XP_044933394.1",
        "display_name" : "ENSMPUP00000001490",
        "stringdb_enhancedLabel_Passthrough" : "label: attribute=\"display name\" labelsize=12 labelAlignment=left outline=true outlineColor=white outlineTransparency=95 outlineWidth=10 background=false color=black dropShadow=false",
        "stringdb_canonical_name" : "",
        "Coverage" : 23.6,
        "Acetylation_Count" : 0.0,
        "stringdb_sequence" : "",
        "VitE_mix_Intensity" : 0.0,
        "VitE_2d_Intensity" : 1.34E8,
        "VitE2_Intensity" : 1.34E8,
        "Reported_in" : "NA",
        "stringdb_database_identifier" : "9669.ENSMPUP00000001490",
        "name" : "9669.ENSMPUP00000001490",
        "stringdb_node_type" : "protein",
        "stringdb_STRING_style" : "string:"
      },
      "position" : {
        "x" : -67.9702359800448,
        "y" : 225.65309195265297
      },
      "selected" : false
    }, {
      "data" : {
        "id" : "80630",
        "Description" : "LOW QUALITY PROTEIN: ADP-ribosylation factor-like protein 8B",
        "VitE_Intensity" : 7.62E7,
        "Wild_Intensity" : 0.0,
        "stringdb_namespace" : "stringdb",
        "query_term" : "ARL8B",
        "Reproted_sperm_source" : "Tail_whole.sperm",
        "Specific_PTMs" : "None",
        "Identified_Expression" : "VitaminE",
        "shared_name" : "9669.ENSMPUP00000016929",
        "stringdb_species" : "Mustela putorius furo",
        "Uniprot" : "A0A8U0MDW3",
        "Genital_tract_marker" : "NA",
        "stringdb_full_name" : "",
        "Ctrl_Intensity" : 0.0,
        "SUID" : 80630,
        "_id" : "stringdb:9669.ENSMPUP00000016929",
        "Carcass_Intensity" : 0.0,
        "selected" : false,
        "stringdb_description" : "",
        "Organism" : "Mustela putorius furo",
        "Expresion" : "VE",
        "Accession" : "XP_004738475.2",
        "display_name" : "ENSMPUP00000016929",
        "stringdb_enhancedLabel_Passthrough" : "label: attribute=\"display name\" labelsize=12 labelAlignment=left outline=true outlineColor=white outlineTransparency=95 outlineWidth=10 background=false color=black dropShadow=false",
        "stringdb_canonical_name" : "",
        "Coverage" : 20.6,
        "stringdb_sequence" : "",
        "VitE_mix_Intensity" : 0.0,
        "VitE_2d_Intensity" : 7.62E7,
        "VitE2_Intensity" : 7.62E7,
        "Reported_in" : "Sperm",
        "stringdb_database_identifier" : "9669.ENSMPUP00000016929",
        "name" : "9669.ENSMPUP00000016929",
        "stringdb_node_type" : "protein",
        "stringdb_STRING_style" : "string:"
      },
      "position" : {
        "x" : -73.70266339591757,
        "y" : -389.1935676866979
      },
      "selected" : false
    }, {
      "data" : {
        "id" : "80628",
        "Description" : "barrier-to-autointegration factor-like protein",
        "VitE_Intensity" : 5.51E7,
        "Wild_Intensity" : 0.0,
        "stringdb_namespace" : "stringdb",
        "query_term" : "BANF2",
        "Reproted_sperm_source" : "nucleus_whole.sperm",
        "Specific_PTMs" : "Acetylation",
        "Identified_Expression" : "VitaminE",
        "shared_name" : "9669.ENSMPUP00000001293",
        "stringdb_species" : "Mustela putorius furo",
        "Uniprot" : "A0A8U0MTG2",
        "Genital_tract_marker" : "NA",
        "stringdb_full_name" : "",
        "Ctrl_Intensity" : 0.0,
        "SUID" : 80628,
        "_id" : "stringdb:9669.ENSMPUP00000001293",
        "Carcass_Intensity" : 0.0,
        "Oxidation_Count" : 0.0,
        "selected" : false,
        "stringdb_description" : "",
        "Organism" : "Mustela putorius furo",
        "Expresion" : "VE",
        "Carbamidomethylation_Count" : 0.0,
        "Phosphorylation_Count" : 0.0,
        "Accession" : "XP_004754239.1",
        "display_name" : "ENSMPUP00000001293",
        "stringdb_enhancedLabel_Passthrough" : "label: attribute=\"display name\" labelsize=12 labelAlignment=left outline=true outlineColor=white outlineTransparency=95 outlineWidth=10 background=false color=black dropShadow=false",
        "stringdb_canonical_name" : "",
        "Coverage" : 40.0,
        "Acetylation_Count" : 1.0,
        "stringdb_sequence" : "",
        "VitE_mix_Intensity" : 0.0,
        "VitE_2d_Intensity" : 5.51E7,
        "VitE2_Intensity" : 5.51E7,
        "Reported_in" : "Sperm",
        "stringdb_database_identifier" : "9669.ENSMPUP00000001293",
        "name" : "9669.ENSMPUP00000001293",
        "stringdb_node_type" : "protein",
        "stringdb_STRING_style" : "string:"
      },
      "position" : {
        "x" : 396.0297640199552,
        "y" : 225.65309195265297
      },
      "selected" : false
    }, {
      "data" : {
        "id" : "80626",
        "Description" : "protein FAM136A",
        "VitE_Intensity" : 1.75E7,
        "Wild_Intensity" : 0.0,
        "stringdb_namespace" : "stringdb",
        "query_term" : "FAM136A",
        "Reproted_sperm_source" : "NA",
        "Specific_PTMs" : "None",
        "Identified_Expression" : "VitaminE",
        "shared_name" : "9669.ENSMPUP00000007184",
        "stringdb_species" : "Mustela putorius furo",
        "Uniprot" : "M3Y777",
        "Genital_tract_marker" : "NA",
        "stringdb_full_name" : "",
        "Ctrl_Intensity" : 0.0,
        "SUID" : 80626,
        "_id" : "stringdb:9669.ENSMPUP00000007184",
        "Carcass_Intensity" : 0.0,
        "selected" : false,
        "stringdb_description" : "",
        "Organism" : "Mustela putorius furo",
        "Expresion" : "VE",
        "Accession" : "XP_004742201.1",
        "display_name" : "ENSMPUP00000007184",
        "stringdb_enhancedLabel_Passthrough" : "label: attribute=\"display name\" labelsize=12 labelAlignment=left outline=true outlineColor=white outlineTransparency=95 outlineWidth=10 background=false color=black dropShadow=false",
        "stringdb_canonical_name" : "",
        "Coverage" : 13.0,
        "stringdb_sequence" : "",
        "VitE_mix_Intensity" : 0.0,
        "VitE_2d_Intensity" : 1.75E7,
        "VitE2_Intensity" : 1.75E7,
        "Reported_in" : "NA",
        "stringdb_database_identifier" : "9669.ENSMPUP00000007184",
        "name" : "9669.ENSMPUP00000007184",
        "stringdb_node_type" : "protein",
        "stringdb_STRING_style" : "string:"
      },
      "position" : {
        "x" : -299.9702359800448,
        "y" : 280.405206522259
      },
      "selected" : false
    }, {
      "data" : {
        "id" : "80624",
        "Description" : "nucleoporin p54 isoform X1",
        "VitE_Intensity" : 1.23E7,
        "Wild_Intensity" : 0.0,
        "stringdb_namespace" : "stringdb",
        "query_term" : "NUP54",
        "Reproted_sperm_source" : "Tail_whole.sperm",
        "Specific_PTMs" : "None",
        "Identified_Expression" : "VitaminE",
        "shared_name" : "9669.ENSMPUP00000008595",
        "stringdb_species" : "Mustela putorius furo",
        "Uniprot" : "M3YB88",
        "Genital_tract_marker" : "NA",
        "stringdb_full_name" : "",
        "Ctrl_Intensity" : 0.0,
        "SUID" : 80624,
        "_id" : "stringdb:9669.ENSMPUP00000008595",
        "Carcass_Intensity" : 0.0,
        "selected" : false,
        "stringdb_description" : "",
        "Organism" : "Mustela putorius furo",
        "Expresion" : "VE",
        "Accession" : "XP_004766299.1",
        "display_name" : "ENSMPUP00000008595",
        "stringdb_enhancedLabel_Passthrough" : "label: attribute=\"display name\" labelsize=12 labelAlignment=left outline=true outlineColor=white outlineTransparency=95 outlineWidth=10 background=false color=black dropShadow=false",
        "stringdb_canonical_name" : "",
        "Coverage" : 6.5,
        "stringdb_sequence" : "",
        "VitE_mix_Intensity" : 0.0,
        "VitE_2d_Intensity" : 1.23E7,
        "VitE2_Intensity" : 1.23E7,
        "Reported_in" : "Sperm",
        "stringdb_database_identifier" : "9669.ENSMPUP00000008595",
        "name" : "9669.ENSMPUP00000008595",
        "stringdb_node_type" : "protein",
        "stringdb_STRING_style" : "string:"
      },
      "position" : {
        "x" : -79.61072881944443,
        "y" : -31.458529777553395
      },
      "selected" : false
    }, {
      "data" : {
        "id" : "80622",
        "Description" : "phosphoribosyl pyrophosphate synthase-associated protein 2",
        "VitE_Intensity" : 3.39E7,
        "Wild_Intensity" : 0.0,
        "stringdb_namespace" : "stringdb",
        "query_term" : "PRPSAP2",
        "Reproted_sperm_source" : "whole.sperm",
        "Specific_PTMs" : "None",
        "Identified_Expression" : "VitaminE",
        "shared_name" : "9669.ENSMPUP00000000040",
        "stringdb_species" : "Mustela putorius furo",
        "Uniprot" : "A0A8U0T637",
        "Genital_tract_marker" : "NA",
        "stringdb_full_name" : "",
        "Ctrl_Intensity" : 0.0,
        "SUID" : 80622,
        "_id" : "stringdb:9669.ENSMPUP00000000040",
        "Carcass_Intensity" : 0.0,
        "selected" : false,
        "stringdb_description" : "",
        "Organism" : "Mustela putorius furo",
        "Expresion" : "VE",
        "Accession" : "XP_004776597.1",
        "display_name" : "ENSMPUP00000000040",
        "stringdb_enhancedLabel_Passthrough" : "label: attribute=\"display name\" labelsize=12 labelAlignment=left outline=true outlineColor=white outlineTransparency=95 outlineWidth=10 background=false color=black dropShadow=false",
        "stringdb_canonical_name" : "",
        "Coverage" : 17.3,
        "stringdb_sequence" : "",
        "VitE_mix_Intensity" : 0.0,
        "VitE_2d_Intensity" : 3.39E7,
        "VitE2_Intensity" : 3.39E7,
        "Reported_in" : "Sperm_Seminal.plasma",
        "stringdb_database_identifier" : "9669.ENSMPUP00000000040",
        "name" : "9669.ENSMPUP00000000040",
        "stringdb_node_type" : "protein",
        "stringdb_STRING_style" : "string:"
      },
      "position" : {
        "x" : 167.71802146255587,
        "y" : -159.56018519675465
      },
      "selected" : false
    }, {
      "data" : {
        "id" : "80620",
        "Description" : "elongation factor 1-beta",
        "VitE_Intensity" : 3.42E7,
        "Wild_Intensity" : 0.0,
        "stringdb_namespace" : "stringdb",
        "query_term" : "EEF1B2",
        "Reproted_sperm_source" : "whole.sperm",
        "Specific_PTMs" : "Carbamidomethylation_Oxidation",
        "Identified_Expression" : "VitaminE",
        "shared_name" : "9669.ENSMPUP00000000441",
        "stringdb_species" : "Mustela putorius furo",
        "Uniprot" : "M3XMZ1",
        "Genital_tract_marker" : "NA",
        "stringdb_full_name" : "",
        "Ctrl_Intensity" : 0.0,
        "SUID" : 80620,
        "_id" : "stringdb:9669.ENSMPUP00000000441",
        "Carcass_Intensity" : 0.0,
        "Oxidation_Count" : 1.0,
        "selected" : false,
        "stringdb_description" : "",
        "Organism" : "Mustela putorius furo",
        "Expresion" : "VE",
        "Carbamidomethylation_Count" : 1.0,
        "Phosphorylation_Count" : 0.0,
        "Accession" : "XP_004764286.1",
        "display_name" : "ENSMPUP00000000441",
        "stringdb_enhancedLabel_Passthrough" : "label: attribute=\"display name\" labelsize=12 labelAlignment=left outline=true outlineColor=white outlineTransparency=95 outlineWidth=10 background=false color=black dropShadow=false",
        "stringdb_canonical_name" : "",
        "Coverage" : 19.6,
        "Acetylation_Count" : 0.0,
        "stringdb_sequence" : "",
        "VitE_mix_Intensity" : 0.0,
        "VitE_2d_Intensity" : 3.42E7,
        "VitE2_Intensity" : 3.42E7,
        "Reported_in" : "Sperm",
        "stringdb_database_identifier" : "9669.ENSMPUP00000000441",
        "name" : "9669.ENSMPUP00000000441",
        "stringdb_node_type" : "protein",
        "stringdb_STRING_style" : "string:"
      },
      "position" : {
        "x" : -175.9252799832734,
        "y" : 9.570030590620398
      },
      "selected" : false
    }, {
      "data" : {
        "id" : "80618",
        "Description" : "dnaJ homolog subfamily B member 4 isoform X1",
        "VitE_Intensity" : 2.03E7,
        "Wild_Intensity" : 0.0,
        "stringdb_namespace" : "stringdb",
        "query_term" : "DNAJB4",
        "Reproted_sperm_source" : "whole.sperm",
        "Specific_PTMs" : "None",
        "Identified_Expression" : "VitaminE",
        "shared_name" : "9669.ENSMPUP00000010706",
        "stringdb_species" : "Mustela putorius furo",
        "Uniprot" : "M3YH99",
        "Genital_tract_marker" : "NA",
        "stringdb_full_name" : "",
        "Ctrl_Intensity" : 0.0,
        "SUID" : 80618,
        "_id" : "stringdb:9669.ENSMPUP00000010706",
        "Carcass_Intensity" : 0.0,
        "selected" : false,
        "stringdb_description" : "",
        "Organism" : "Mustela putorius furo",
        "Expresion" : "VE",
        "Accession" : "XP_004758197.1",
        "display_name" : "ENSMPUP00000010706",
        "stringdb_enhancedLabel_Passthrough" : "label: attribute=\"display name\" labelsize=12 labelAlignment=left outline=true outlineColor=white outlineTransparency=95 outlineWidth=10 background=false color=black dropShadow=false",
        "stringdb_canonical_name" : "",
        "Coverage" : 9.0,
        "stringdb_sequence" : "",
        "VitE_mix_Intensity" : 0.0,
        "VitE_2d_Intensity" : 2.03E7,
        "VitE2_Intensity" : 2.03E7,
        "Reported_in" : "Sperm",
        "stringdb_database_identifier" : "9669.ENSMPUP00000010706",
        "name" : "9669.ENSMPUP00000010706",
        "stringdb_node_type" : "protein",
        "stringdb_STRING_style" : "string:"
      },
      "position" : {
        "x" : -65.29433822006365,
        "y" : 342.13440769909215
      },
      "selected" : false
    }, {
      "data" : {
        "id" : "80616",
        "Description" : "26S proteasome non-ATPase regulatory subunit 1",
        "VitE_Intensity" : 2.55E7,
        "Wild_Intensity" : 0.0,
        "stringdb_namespace" : "stringdb",
        "query_term" : "PSMD1",
        "Reproted_sperm_source" : "Tail_head_membrane_whole.sperm",
        "Specific_PTMs" : "None",
        "Identified_Expression" : "VitaminE",
        "shared_name" : "9669.ENSMPUP00000004642",
        "stringdb_species" : "Mustela putorius furo",
        "Uniprot" : "M3XZZ1",
        "Genital_tract_marker" : "NA",
        "stringdb_full_name" : "",
        "Ctrl_Intensity" : 0.0,
        "SUID" : 80616,
        "_id" : "stringdb:9669.ENSMPUP00000004642",
        "Carcass_Intensity" : 0.0,
        "selected" : false,
        "stringdb_description" : "",
        "Organism" : "Mustela putorius furo",
        "Expresion" : "VE",
        "Accession" : "XP_004773514.1",
        "display_name" : "ENSMPUP00000004642",
        "stringdb_enhancedLabel_Passthrough" : "label: attribute=\"display name\" labelsize=12 labelAlignment=left outline=true outlineColor=white outlineTransparency=95 outlineWidth=10 background=false color=black dropShadow=false",
        "stringdb_canonical_name" : "",
        "Coverage" : 15.3,
        "stringdb_sequence" : "",
        "VitE_mix_Intensity" : 0.0,
        "VitE_2d_Intensity" : 2.55E7,
        "VitE2_Intensity" : 2.55E7,
        "Reported_in" : "Sperm_Seminal.plasma",
        "stringdb_database_identifier" : "9669.ENSMPUP00000004642",
        "name" : "9669.ENSMPUP00000004642",
        "stringdb_node_type" : "protein",
        "stringdb_STRING_style" : "string:"
      },
      "position" : {
        "x" : -272.6392891876183,
        "y" : 10.741392799663153
      },
      "selected" : false
    }, {
      "data" : {
        "id" : "80614",
        "Description" : "LOW QUALITY PROTEIN: programmed cell death protein 6",
        "VitE_Intensity" : 3.28E7,
        "Wild_Intensity" : 0.0,
        "stringdb_namespace" : "stringdb",
        "query_term" : "PDCD6",
        "Reproted_sperm_source" : "Tail_head_whole.sperm",
        "Specific_PTMs" : "None",
        "Identified_Expression" : "VitaminE",
        "shared_name" : "9669.ENSMPUP00000010201",
        "stringdb_species" : "Mustela putorius furo",
        "Uniprot" : "A0A8U0SM82",
        "Genital_tract_marker" : "NA",
        "stringdb_full_name" : "",
        "Ctrl_Intensity" : 0.0,
        "SUID" : 80614,
        "_id" : "stringdb:9669.ENSMPUP00000010201",
        "Carcass_Intensity" : 0.0,
        "selected" : false,
        "stringdb_description" : "",
        "Organism" : "Mustela putorius furo",
        "Expresion" : "VE",
        "Accession" : "XP_044945410.1",
        "display_name" : "ENSMPUP00000010201",
        "stringdb_enhancedLabel_Passthrough" : "label: attribute=\"display name\" labelsize=12 labelAlignment=left outline=true outlineColor=white outlineTransparency=95 outlineWidth=10 background=false color=black dropShadow=false",
        "stringdb_canonical_name" : "",
        "Coverage" : 5.8,
        "stringdb_sequence" : "",
        "VitE_mix_Intensity" : 0.0,
        "VitE_2d_Intensity" : 3.28E7,
        "VitE2_Intensity" : 3.28E7,
        "Reported_in" : "Sperm_Seminal.plasma",
        "stringdb_database_identifier" : "9669.ENSMPUP00000010201",
        "name" : "9669.ENSMPUP00000010201",
        "stringdb_node_type" : "protein",
        "stringdb_STRING_style" : "string:"
      },
      "position" : {
        "x" : 388.7379670248857,
        "y" : 26.6660647681924
      },
      "selected" : false
    }, {
      "data" : {
        "id" : "80612",
        "Description" : "endothelial cell-specific molecule 1",
        "VitE_Intensity" : 1.65E7,
        "Wild_Intensity" : 0.0,
        "stringdb_namespace" : "stringdb",
        "query_term" : "ESM1",
        "Reproted_sperm_source" : "NA",
        "Specific_PTMs" : "Carbamidomethylation",
        "Identified_Expression" : "VitaminE",
        "shared_name" : "9669.ENSMPUP00000014206",
        "stringdb_species" : "Mustela putorius furo",
        "Uniprot" : "M3YS96",
        "Genital_tract_marker" : "NA",
        "stringdb_full_name" : "",
        "Ctrl_Intensity" : 0.0,
        "SUID" : 80612,
        "_id" : "stringdb:9669.ENSMPUP00000014206",
        "Carcass_Intensity" : 0.0,
        "Oxidation_Count" : 0.0,
        "selected" : false,
        "stringdb_description" : "",
        "Organism" : "Mustela putorius furo",
        "Expresion" : "VE",
        "Carbamidomethylation_Count" : 2.0,
        "Phosphorylation_Count" : 0.0,
        "Accession" : "XP_004737945.1",
        "display_name" : "ENSMPUP00000014206",
        "stringdb_enhancedLabel_Passthrough" : "label: attribute=\"display name\" labelsize=12 labelAlignment=left outline=true outlineColor=white outlineTransparency=95 outlineWidth=10 background=false color=black dropShadow=false",
        "stringdb_canonical_name" : "",
        "Coverage" : 6.6,
        "Acetylation_Count" : 0.0,
        "stringdb_sequence" : "",
        "VitE_mix_Intensity" : 0.0,
        "VitE_2d_Intensity" : 1.65E7,
        "VitE2_Intensity" : 1.65E7,
        "Reported_in" : "NA",
        "stringdb_database_identifier" : "9669.ENSMPUP00000014206",
        "name" : "9669.ENSMPUP00000014206",
        "stringdb_node_type" : "protein",
        "stringdb_STRING_style" : "string:"
      },
      "position" : {
        "x" : -417.61072881944443,
        "y" : 172.5414702224466
      },
      "selected" : false
    }, {
      "data" : {
        "id" : "80610",
        "Description" : "desmocollin-1",
        "VitE_Intensity" : 2.63E7,
        "Wild_Intensity" : 0.0,
        "stringdb_namespace" : "stringdb",
        "query_term" : "DSC1",
        "Reproted_sperm_source" : "membrane_whole.sperm",
        "Specific_PTMs" : "None",
        "Identified_Expression" : "VitaminE",
        "shared_name" : "9669.ENSMPUP00000006781",
        "stringdb_species" : "Mustela putorius furo",
        "Uniprot" : "A0A8U0MIW1",
        "Genital_tract_marker" : "NA",
        "stringdb_full_name" : "",
        "Ctrl_Intensity" : 0.0,
        "SUID" : 80610,
        "_id" : "stringdb:9669.ENSMPUP00000006781",
        "Carcass_Intensity" : 0.0,
        "selected" : false,
        "stringdb_description" : "",
        "Organism" : "Mustela putorius furo",
        "Expresion" : "VE",
        "Accession" : "XP_004742931.1",
        "display_name" : "ENSMPUP00000006781",
        "stringdb_enhancedLabel_Passthrough" : "label: attribute=\"display name\" labelsize=12 labelAlignment=left outline=true outlineColor=white outlineTransparency=95 outlineWidth=10 background=false color=black dropShadow=false",
        "stringdb_canonical_name" : "",
        "Coverage" : 2.5,
        "stringdb_sequence" : "",
        "VitE_mix_Intensity" : 2.63E7,
        "VitE_2d_Intensity" : 0.0,
        "VitE2_Intensity" : 0.0,
        "Reported_in" : "Sperm",
        "stringdb_database_identifier" : "9669.ENSMPUP00000006781",
        "name" : "9669.ENSMPUP00000006781",
        "stringdb_node_type" : "protein",
        "stringdb_STRING_style" : "string:"
      },
      "position" : {
        "x" : -132.69182175735364,
        "y" : -260.8314695514076
      },
      "selected" : false
    }, {
      "data" : {
        "id" : "80608",
        "Description" : "ubiquitin carboxyl-terminal hydrolase 7 isoform X2",
        "VitE_Intensity" : 2.71E7,
        "Wild_Intensity" : 0.0,
        "stringdb_namespace" : "stringdb",
        "query_term" : "USP7",
        "Reproted_sperm_source" : "Tail_whole.sperm",
        "Specific_PTMs" : "Carbamidomethylation",
        "Identified_Expression" : "VitaminE",
        "shared_name" : "9669.ENSMPUP00000014606",
        "stringdb_species" : "Mustela putorius furo",
        "Uniprot" : "A0A8U0SUP8",
        "Genital_tract_marker" : "NA",
        "stringdb_full_name" : "",
        "Ctrl_Intensity" : 0.0,
        "SUID" : 80608,
        "_id" : "stringdb:9669.ENSMPUP00000014606",
        "Carcass_Intensity" : 0.0,
        "Oxidation_Count" : 0.0,
        "selected" : false,
        "stringdb_description" : "",
        "Organism" : "Mustela putorius furo",
        "Expresion" : "VE",
        "Carbamidomethylation_Count" : 3.0,
        "Phosphorylation_Count" : 0.0,
        "Accession" : "XP_004750456.2",
        "display_name" : "ENSMPUP00000014606",
        "stringdb_enhancedLabel_Passthrough" : "label: attribute=\"display name\" labelsize=12 labelAlignment=left outline=true outlineColor=white outlineTransparency=95 outlineWidth=10 background=false color=black dropShadow=false",
        "stringdb_canonical_name" : "",
        "Coverage" : 10.3,
        "Acetylation_Count" : 0.0,
        "stringdb_sequence" : "",
        "VitE_mix_Intensity" : 3.22E7,
        "VitE_2d_Intensity" : 2.71E7,
        "VitE2_Intensity" : 2.71E7,
        "Reported_in" : "Sperm_Seminal.plasma",
        "stringdb_database_identifier" : "9669.ENSMPUP00000014606",
        "name" : "9669.ENSMPUP00000014606",
        "stringdb_node_type" : "protein",
        "stringdb_STRING_style" : "string:"
      },
      "position" : {
        "x" : -256.61072881944443,
        "y" : -87.4585297775534
      },
      "selected" : false
    }, {
      "data" : {
        "id" : "80606",
        "Description" : "iron-sulfur cluster assembly enzyme ISCU, mitochondrial",
        "VitE_Intensity" : 1.86E7,
        "Wild_Intensity" : 0.0,
        "stringdb_namespace" : "stringdb",
        "query_term" : "ISCU",
        "Reproted_sperm_source" : "whole.sperm",
        "Specific_PTMs" : "Carbamidomethylation",
        "Identified_Expression" : "VitaminE",
        "shared_name" : "9669.ENSMPUP00000003382",
        "stringdb_species" : "Mustela putorius furo",
        "Uniprot" : "M3XWD2",
        "Genital_tract_marker" : "NA",
        "stringdb_full_name" : "",
        "Ctrl_Intensity" : 0.0,
        "SUID" : 80606,
        "_id" : "stringdb:9669.ENSMPUP00000003382",
        "Carcass_Intensity" : 0.0,
        "Oxidation_Count" : 0.0,
        "selected" : false,
        "stringdb_description" : "",
        "Organism" : "Mustela putorius furo",
        "Expresion" : "VE",
        "Carbamidomethylation_Count" : 2.0,
        "Phosphorylation_Count" : 0.0,
        "Accession" : "XP_004779137.1",
        "display_name" : "ENSMPUP00000003382",
        "stringdb_enhancedLabel_Passthrough" : "label: attribute=\"display name\" labelsize=12 labelAlignment=left outline=true outlineColor=white outlineTransparency=95 outlineWidth=10 background=false color=black dropShadow=false",
        "stringdb_canonical_name" : "",
        "Coverage" : 27.2,
        "Acetylation_Count" : 0.0,
        "stringdb_sequence" : "",
        "VitE_mix_Intensity" : 1.78E7,
        "VitE_2d_Intensity" : 1.86E7,
        "VitE2_Intensity" : 1.86E7,
        "Reported_in" : "Sperm",
        "stringdb_database_identifier" : "9669.ENSMPUP00000003382",
        "name" : "9669.ENSMPUP00000003382",
        "stringdb_node_type" : "protein",
        "stringdb_STRING_style" : "string:"
      },
      "position" : {
        "x" : 273.89858713743473,
        "y" : 116.04711005027667
      },
      "selected" : false
    }, {
      "data" : {
        "id" : "80604",
        "Description" : "bleomycin hydrolase",
        "VitE_Intensity" : 5.25E7,
        "Wild_Intensity" : 0.0,
        "stringdb_namespace" : "stringdb",
        "query_term" : "BLMH",
        "Reproted_sperm_source" : "nucleus_whole.sperm",
        "Specific_PTMs" : "None",
        "Identified_Expression" : "VitaminE",
        "shared_name" : "9669.ENSMPUP00000013749",
        "stringdb_species" : "Mustela putorius furo",
        "Uniprot" : "M3YQZ0",
        "Genital_tract_marker" : "NA",
        "stringdb_full_name" : "",
        "Ctrl_Intensity" : 0.0,
        "SUID" : 80604,
        "_id" : "stringdb:9669.ENSMPUP00000013749",
        "Carcass_Intensity" : 0.0,
        "selected" : false,
        "stringdb_description" : "",
        "Organism" : "Mustela putorius furo",
        "Expresion" : "VE",
        "Accession" : "XP_004746978.1",
        "display_name" : "ENSMPUP00000013749",
        "stringdb_enhancedLabel_Passthrough" : "label: attribute=\"display name\" labelsize=12 labelAlignment=left outline=true outlineColor=white outlineTransparency=95 outlineWidth=10 background=false color=black dropShadow=false",
        "stringdb_canonical_name" : "",
        "Coverage" : 2.4,
        "stringdb_sequence" : "",
        "VitE_mix_Intensity" : 5.25E7,
        "VitE_2d_Intensity" : 0.0,
        "VitE2_Intensity" : 0.0,
        "Reported_in" : "Sperm_Seminal.plasma",
        "stringdb_database_identifier" : "9669.ENSMPUP00000013749",
        "name" : "9669.ENSMPUP00000013749",
        "stringdb_node_type" : "protein",
        "stringdb_STRING_style" : "string:"
      },
      "position" : {
        "x" : -361.5246606010058,
        "y" : 52.08450433166593
      },
      "selected" : false
    }, {
      "data" : {
        "id" : "80602",
        "Description" : "inverted formin-2 isoform X1",
        "VitE_Intensity" : 3.06E8,
        "Wild_Intensity" : 0.0,
        "stringdb_namespace" : "stringdb",
        "query_term" : "INF2",
        "Reproted_sperm_source" : "NA",
        "Specific_PTMs" : "None",
        "Identified_Expression" : "VitaminE",
        "shared_name" : "9669.ENSMPUP00000002175",
        "stringdb_species" : "Mustela putorius furo",
        "Uniprot" : "A0A8U0TED0",
        "Genital_tract_marker" : "NA",
        "stringdb_full_name" : "",
        "Ctrl_Intensity" : 0.0,
        "SUID" : 80602,
        "_id" : "stringdb:9669.ENSMPUP00000002175",
        "Carcass_Intensity" : 0.0,
        "selected" : false,
        "stringdb_description" : "",
        "Organism" : "Mustela putorius furo",
        "Expresion" : "VE",
        "Accession" : "XP_012912791.2",
        "display_name" : "ENSMPUP00000002175",
        "stringdb_enhancedLabel_Passthrough" : "label: attribute=\"display name\" labelsize=12 labelAlignment=left outline=true outlineColor=white outlineTransparency=95 outlineWidth=10 background=false color=black dropShadow=false",
        "stringdb_canonical_name" : "",
        "Coverage" : 3.2,
        "stringdb_sequence" : "",
        "VitE_mix_Intensity" : 3.06E8,
        "VitE_2d_Intensity" : 0.0,
        "VitE2_Intensity" : 0.0,
        "Reported_in" : "Seminal.plasma",
        "stringdb_database_identifier" : "9669.ENSMPUP00000002175",
        "name" : "9669.ENSMPUP00000002175",
        "stringdb_node_type" : "protein",
        "stringdb_STRING_style" : "string:"
      },
      "position" : {
        "x" : -299.9702359800448,
        "y" : 225.65309195265297
      },
      "selected" : false
    }, {
      "data" : {
        "id" : "80600",
        "Description" : "dynein regulatory complex protein 9 isoform X1",
        "VitE_Intensity" : 1.93E7,
        "Wild_Intensity" : 0.0,
        "stringdb_namespace" : "stringdb",
        "query_term" : "IQCG",
        "Reproted_sperm_source" : "Tail_whole.sperm",
        "Specific_PTMs" : "None",
        "Identified_Expression" : "VitaminE",
        "shared_name" : "9669.ENSMPUP00000004081",
        "stringdb_species" : "Mustela putorius furo",
        "Uniprot" : "M3XYD0",
        "Genital_tract_marker" : "NA",
        "stringdb_full_name" : "",
        "Ctrl_Intensity" : 0.0,
        "SUID" : 80600,
        "_id" : "stringdb:9669.ENSMPUP00000004081",
        "Carcass_Intensity" : 0.0,
        "selected" : false,
        "stringdb_description" : "",
        "Organism" : "Mustela putorius furo",
        "Expresion" : "VE",
        "Accession" : "XP_004745449.1",
        "display_name" : "ENSMPUP00000004081",
        "stringdb_enhancedLabel_Passthrough" : "label: attribute=\"display name\" labelsize=12 labelAlignment=left outline=true outlineColor=white outlineTransparency=95 outlineWidth=10 background=false color=black dropShadow=false",
        "stringdb_canonical_name" : "",
        "Coverage" : 3.1,
        "stringdb_sequence" : "",
        "VitE_mix_Intensity" : 0.0,
        "VitE_2d_Intensity" : 1.93E7,
        "VitE2_Intensity" : 1.93E7,
        "Reported_in" : "Sperm",
        "stringdb_database_identifier" : "9669.ENSMPUP00000004081",
        "name" : "9669.ENSMPUP00000004081",
        "stringdb_node_type" : "protein",
        "stringdb_STRING_style" : "string:"
      },
      "position" : {
        "x" : 165.20838705161103,
        "y" : 33.69294531899833
      },
      "selected" : false
    }, {
      "data" : {
        "id" : "80598",
        "Description" : "LOW QUALITY PROTEIN: creatine kinase B-type",
        "VitE_Intensity" : 3.86E7,
        "Wild_Intensity" : 0.0,
        "stringdb_namespace" : "stringdb",
        "query_term" : "CKB",
        "Reproted_sperm_source" : "Tail_whole.sperm",
        "Specific_PTMs" : "None",
        "Identified_Expression" : "VitaminE",
        "shared_name" : "9669.ENSMPUP00000002333",
        "stringdb_species" : "Mustela putorius furo",
        "Uniprot" : "A0A8U0UX76",
        "Genital_tract_marker" : "NA",
        "stringdb_full_name" : "",
        "Ctrl_Intensity" : 0.0,
        "SUID" : 80598,
        "_id" : "stringdb:9669.ENSMPUP00000002333",
        "Carcass_Intensity" : 0.0,
        "selected" : false,
        "stringdb_description" : "",
        "Organism" : "Mustela putorius furo",
        "Expresion" : "VE",
        "Accession" : "XP_044930189.1",
        "display_name" : "ENSMPUP00000002333",
        "stringdb_enhancedLabel_Passthrough" : "label: attribute=\"display name\" labelsize=12 labelAlignment=left outline=true outlineColor=white outlineTransparency=95 outlineWidth=10 background=false color=black dropShadow=false",
        "stringdb_canonical_name" : "",
        "Coverage" : 18.5,
        "stringdb_sequence" : "",
        "VitE_mix_Intensity" : 5.3E7,
        "VitE_2d_Intensity" : 3.86E7,
        "VitE2_Intensity" : 3.86E7,
        "Reported_in" : "Sperm_Seminal.plasma",
        "stringdb_database_identifier" : "9669.ENSMPUP00000002333",
        "name" : "9669.ENSMPUP00000002333",
        "stringdb_node_type" : "protein",
        "stringdb_STRING_style" : "string:"
      },
      "position" : {
        "x" : -266.61072881944443,
        "y" : -184.4585297775534
      },
      "selected" : false
    }, {
      "data" : {
        "id" : "80596",
        "Description" : "peroxiredoxin-4 isoform X2",
        "VitE_Intensity" : 1.51E7,
        "Wild_Intensity" : 0.0,
        "stringdb_namespace" : "stringdb",
        "query_term" : "PRDX4",
        "Reproted_sperm_source" : "Tail_whole.sperm",
        "Specific_PTMs" : "None",
        "Identified_Expression" : "VitaminE",
        "shared_name" : "9669.ENSMPUP00000000112",
        "stringdb_species" : "Mustela putorius furo",
        "Uniprot" : "A0A8U0THB9",
        "Genital_tract_marker" : "NA",
        "stringdb_full_name" : "",
        "Ctrl_Intensity" : 0.0,
        "SUID" : 80596,
        "_id" : "stringdb:9669.ENSMPUP00000000112",
        "Carcass_Intensity" : 0.0,
        "selected" : false,
        "stringdb_description" : "",
        "Organism" : "Mustela putorius furo",
        "Expresion" : "VE",
        "Accession" : "XP_012920358.1",
        "display_name" : "ENSMPUP00000000112",
        "stringdb_enhancedLabel_Passthrough" : "label: attribute=\"display name\" labelsize=12 labelAlignment=left outline=true outlineColor=white outlineTransparency=95 outlineWidth=10 background=false color=black dropShadow=false",
        "stringdb_canonical_name" : "",
        "Coverage" : 14.3,
        "stringdb_sequence" : "",
        "VitE_mix_Intensity" : 0.0,
        "VitE_2d_Intensity" : 1.51E7,
        "VitE2_Intensity" : 1.51E7,
        "Reported_in" : "Sperm_Seminal.plasma",
        "stringdb_database_identifier" : "9669.ENSMPUP00000000112",
        "name" : "9669.ENSMPUP00000000112",
        "stringdb_node_type" : "protein",
        "stringdb_STRING_style" : "string:"
      },
      "position" : {
        "x" : -415.9702359800448,
        "y" : 280.405206522259
      },
      "selected" : false
    }, {
      "data" : {
        "id" : "80594",
        "Description" : "peptidyl-prolyl cis-trans isomerase F, mitochondrial isoform X1",
        "VitE_Intensity" : 3.81E7,
        "Wild_Intensity" : 0.0,
        "stringdb_namespace" : "stringdb",
        "query_term" : "PPIF",
        "Reproted_sperm_source" : "Tail_whole.sperm",
        "Specific_PTMs" : "Carbamidomethylation",
        "Identified_Expression" : "VitaminE",
        "shared_name" : "9669.ENSMPUP00000003623",
        "stringdb_species" : "Mustela putorius furo",
        "Uniprot" : "M3XX23",
        "Genital_tract_marker" : "NA",
        "stringdb_full_name" : "",
        "Ctrl_Intensity" : 0.0,
        "SUID" : 80594,
        "_id" : "stringdb:9669.ENSMPUP00000003623",
        "Carcass_Intensity" : 0.0,
        "Oxidation_Count" : 0.0,
        "selected" : false,
        "stringdb_description" : "",
        "Organism" : "Mustela putorius furo",
        "Expresion" : "VE",
        "Carbamidomethylation_Count" : 1.0,
        "Phosphorylation_Count" : 0.0,
        "Accession" : "XP_004765367.1",
        "display_name" : "ENSMPUP00000003623",
        "stringdb_enhancedLabel_Passthrough" : "label: attribute=\"display name\" labelsize=12 labelAlignment=left outline=true outlineColor=white outlineTransparency=95 outlineWidth=10 background=false color=black dropShadow=false",
        "stringdb_canonical_name" : "",
        "Coverage" : 20.9,
        "Acetylation_Count" : 0.0,
        "stringdb_sequence" : "",
        "VitE_mix_Intensity" : 3.81E7,
        "VitE_2d_Intensity" : 0.0,
        "VitE2_Intensity" : 0.0,
        "Reported_in" : "Sperm",
        "stringdb_database_identifier" : "9669.ENSMPUP00000003623",
        "name" : "9669.ENSMPUP00000003623",
        "stringdb_node_type" : "protein",
        "stringdb_STRING_style" : "string:"
      },
      "position" : {
        "x" : -189.61072881944443,
        "y" : -139.4585297775534
      },
      "selected" : false
    } ],
    "edges" : [ {
      "data" : {
        "id" : "80782",
        "source" : "80696",
        "target" : "80650",
        "shared_interaction" : "pp",
        "stringdb_neighborhood" : 0.053,
        "stringdb_score" : 0.569,
        "stringdb_coexpression" : 0.128,
        "shared_name" : "9669.ENSMPUP00000003763 (pp) 9669.ENSMPUP00000009277",
        "stringdb_textmining" : 0.126,
        "stringdb_databases" : 0.473,
        "name" : "9669.ENSMPUP00000003763 (pp) 9669.ENSMPUP00000009277",
        "interaction" : "pp",
        "SUID" : 80782,
        "selected" : false
      },
      "selected" : false
    }, {
      "data" : {
        "id" : "80780",
        "source" : "80690",
        "target" : "80676",
        "shared_interaction" : "pp",
        "stringdb_score" : 0.477,
        "shared_name" : "9669.ENSMPUP00000006876 (pp) 9669.ENSMPUP00000016485",
        "stringdb_textmining" : 0.12,
        "stringdb_databases" : 0.43,
        "name" : "9669.ENSMPUP00000006876 (pp) 9669.ENSMPUP00000016485",
        "interaction" : "pp",
        "SUID" : 80780,
        "selected" : false
      },
      "selected" : false
    }, {
      "data" : {
        "id" : "80778",
        "source" : "80672",
        "target" : "80608",
        "shared_interaction" : "pp",
        "stringdb_score" : 0.411,
        "stringdb_experiments" : 0.25,
        "stringdb_coexpression" : 0.148,
        "shared_name" : "9669.ENSMPUP00000003779 (pp) 9669.ENSMPUP00000014606",
        "stringdb_textmining" : 0.153,
        "name" : "9669.ENSMPUP00000003779 (pp) 9669.ENSMPUP00000014606",
        "interaction" : "pp",
        "SUID" : 80778,
        "selected" : false
      },
      "selected" : false
    }, {
      "data" : {
        "id" : "80776",
        "source" : "80672",
        "target" : "80674",
        "shared_interaction" : "pp",
        "stringdb_score" : 0.699,
        "stringdb_coexpression" : 0.237,
        "shared_name" : "9669.ENSMPUP00000003779 (pp) 9669.ENSMPUP00000015155",
        "stringdb_textmining" : 0.121,
        "stringdb_databases" : 0.587,
        "name" : "9669.ENSMPUP00000003779 (pp) 9669.ENSMPUP00000015155",
        "interaction" : "pp",
        "SUID" : 80776,
        "selected" : false
      },
      "selected" : false
    }, {
      "data" : {
        "id" : "80774",
        "source" : "80672",
        "target" : "80616",
        "shared_interaction" : "pp",
        "stringdb_score" : 0.997,
        "stringdb_experiments" : 0.98,
        "stringdb_coexpression" : 0.382,
        "shared_name" : "9669.ENSMPUP00000003779 (pp) 9669.ENSMPUP00000004642",
        "stringdb_textmining" : 0.461,
        "stringdb_databases" : 0.583,
        "name" : "9669.ENSMPUP00000003779 (pp) 9669.ENSMPUP00000004642",
        "interaction" : "pp",
        "SUID" : 80774,
        "selected" : false
      },
      "selected" : false
    }, {
      "data" : {
        "id" : "80772",
        "source" : "80672",
        "target" : "80604",
        "shared_interaction" : "pp",
        "stringdb_score" : 0.407,
        "stringdb_experiments" : 0.305,
        "stringdb_coexpression" : 0.182,
        "shared_name" : "9669.ENSMPUP00000003779 (pp) 9669.ENSMPUP00000013749",
        "name" : "9669.ENSMPUP00000003779 (pp) 9669.ENSMPUP00000013749",
        "interaction" : "pp",
        "SUID" : 80772,
        "selected" : false
      },
      "selected" : false
    }, {
      "data" : {
        "id" : "80770",
        "source" : "80670",
        "target" : "80678",
        "shared_interaction" : "pp",
        "stringdb_score" : 0.72,
        "shared_name" : "9669.ENSMPUP00000014541 (pp) 9669.ENSMPUP00000015111",
        "stringdb_databases" : 0.72,
        "name" : "9669.ENSMPUP00000014541 (pp) 9669.ENSMPUP00000015111",
        "interaction" : "pp",
        "SUID" : 80770,
        "selected" : false
      },
      "selected" : false
    }, {
      "data" : {
        "id" : "80768",
        "source" : "80668",
        "target" : "80614",
        "shared_interaction" : "pp",
        "stringdb_score" : 0.64,
        "shared_name" : "9669.ENSMPUP00000004305 (pp) 9669.ENSMPUP00000010201",
        "stringdb_textmining" : 0.127,
        "stringdb_databases" : 0.604,
        "name" : "9669.ENSMPUP00000004305 (pp) 9669.ENSMPUP00000010201",
        "interaction" : "pp",
        "SUID" : 80768,
        "selected" : false
      },
      "selected" : false
    }, {
      "data" : {
        "id" : "80766",
        "source" : "80666",
        "target" : "80676",
        "shared_interaction" : "pp",
        "stringdb_score" : 0.412,
        "shared_name" : "9669.ENSMPUP00000007459 (pp) 9669.ENSMPUP00000016485",
        "stringdb_databases" : 0.412,
        "name" : "9669.ENSMPUP00000007459 (pp) 9669.ENSMPUP00000016485",
        "interaction" : "pp",
        "SUID" : 80766,
        "selected" : false
      },
      "selected" : false
    }, {
      "data" : {
        "id" : "80764",
        "source" : "80662",
        "target" : "80674",
        "shared_interaction" : "pp",
        "stringdb_score" : 0.574,
        "stringdb_coexpression" : 0.535,
        "shared_name" : "9669.ENSMPUP00000013016 (pp) 9669.ENSMPUP00000015155",
        "stringdb_textmining" : 0.122,
        "name" : "9669.ENSMPUP00000013016 (pp) 9669.ENSMPUP00000015155",
        "interaction" : "pp",
        "SUID" : 80764,
        "selected" : false
      },
      "selected" : false
    }, {
      "data" : {
        "id" : "80762",
        "source" : "80658",
        "target" : "80630",
        "shared_interaction" : "pp",
        "stringdb_score" : 0.443,
        "stringdb_coexpression" : 0.134,
        "shared_name" : "9669.ENSMPUP00000009873 (pp) 9669.ENSMPUP00000016929",
        "stringdb_textmining" : 0.383,
        "name" : "9669.ENSMPUP00000009873 (pp) 9669.ENSMPUP00000016929",
        "interaction" : "pp",
        "SUID" : 80762,
        "selected" : false
      },
      "selected" : false
    }, {
      "data" : {
        "id" : "80760",
        "source" : "80652",
        "target" : "80678",
        "shared_interaction" : "pp",
        "stringdb_score" : 0.937,
        "stringdb_experiments" : 0.441,
        "stringdb_coexpression" : 0.202,
        "shared_name" : "9669.ENSMPUP00000006683 (pp) 9669.ENSMPUP00000015111",
        "stringdb_textmining" : 0.699,
        "stringdb_databases" : 0.587,
        "name" : "9669.ENSMPUP00000006683 (pp) 9669.ENSMPUP00000015111",
        "interaction" : "pp",
        "SUID" : 80760,
        "selected" : false
      },
      "selected" : false
    }, {
      "data" : {
        "id" : "80758",
        "source" : "80652",
        "target" : "80624",
        "shared_interaction" : "pp",
        "stringdb_score" : 0.937,
        "stringdb_experiments" : 0.474,
        "stringdb_coexpression" : 0.171,
        "shared_name" : "9669.ENSMPUP00000006683 (pp) 9669.ENSMPUP00000008595",
        "stringdb_textmining" : 0.55,
        "stringdb_databases" : 0.715,
        "name" : "9669.ENSMPUP00000006683 (pp) 9669.ENSMPUP00000008595",
        "interaction" : "pp",
        "SUID" : 80758,
        "selected" : false
      },
      "selected" : false
    }, {
      "data" : {
        "id" : "80756",
        "source" : "80646",
        "target" : "80616",
        "shared_interaction" : "pp",
        "stringdb_score" : 0.443,
        "stringdb_coexpression" : 0.326,
        "shared_name" : "9669.ENSMPUP00000002235 (pp) 9669.ENSMPUP00000004642",
        "stringdb_textmining" : 0.207,
        "name" : "9669.ENSMPUP00000002235 (pp) 9669.ENSMPUP00000004642",
        "interaction" : "pp",
        "SUID" : 80756,
        "selected" : false
      },
      "selected" : false
    }, {
      "data" : {
        "id" : "80754",
        "source" : "80644",
        "target" : "80600",
        "shared_interaction" : "pp",
        "stringdb_score" : 0.691,
        "stringdb_coexpression" : 0.323,
        "shared_name" : "9669.ENSMPUP00000002558 (pp) 9669.ENSMPUP00000004081",
        "stringdb_textmining" : 0.562,
        "name" : "9669.ENSMPUP00000002558 (pp) 9669.ENSMPUP00000004081",
        "interaction" : "pp",
        "SUID" : 80754,
        "selected" : false
      },
      "selected" : false
    }, {
      "data" : {
        "id" : "80752",
        "source" : "80624",
        "target" : "80678",
        "shared_interaction" : "pp",
        "stringdb_score" : 0.767,
        "stringdb_experiments" : 0.25,
        "stringdb_coexpression" : 0.202,
        "shared_name" : "9669.ENSMPUP00000008595 (pp) 9669.ENSMPUP00000015111",
        "stringdb_textmining" : 0.332,
        "stringdb_databases" : 0.486,
        "name" : "9669.ENSMPUP00000008595 (pp) 9669.ENSMPUP00000015111",
        "interaction" : "pp",
        "SUID" : 80752,
        "selected" : false
      },
      "selected" : false
    }, {
      "data" : {
        "id" : "80750",
        "source" : "80622",
        "target" : "80650",
        "shared_interaction" : "pp",
        "stringdb_neighborhood" : 0.053,
        "stringdb_score" : 0.503,
        "stringdb_coexpression" : 0.099,
        "shared_name" : "9669.ENSMPUP00000000040 (pp) 9669.ENSMPUP00000009277",
        "stringdb_databases" : 0.464,
        "name" : "9669.ENSMPUP00000000040 (pp) 9669.ENSMPUP00000009277",
        "interaction" : "pp",
        "SUID" : 80750,
        "selected" : false
      },
      "selected" : false
    }, {
      "data" : {
        "id" : "80748",
        "source" : "80622",
        "target" : "80696",
        "shared_interaction" : "pp",
        "stringdb_score" : 0.66,
        "stringdb_experiments" : 0.399,
        "shared_name" : "9669.ENSMPUP00000000040 (pp) 9669.ENSMPUP00000003763",
        "stringdb_textmining" : 0.055,
        "stringdb_databases" : 0.45,
        "name" : "9669.ENSMPUP00000000040 (pp) 9669.ENSMPUP00000003763",
        "interaction" : "pp",
        "SUID" : 80748,
        "selected" : false
      },
      "selected" : false
    }, {
      "data" : {
        "id" : "80746",
        "source" : "80620",
        "target" : "80678",
        "shared_interaction" : "pp",
        "stringdb_score" : 0.436,
        "stringdb_coexpression" : 0.38,
        "shared_name" : "9669.ENSMPUP00000000441 (pp) 9669.ENSMPUP00000015111",
        "stringdb_textmining" : 0.127,
        "name" : "9669.ENSMPUP00000000441 (pp) 9669.ENSMPUP00000015111",
        "interaction" : "pp",
        "SUID" : 80746,
        "selected" : false
      },
      "selected" : false
    }, {
      "data" : {
        "id" : "80744",
        "source" : "80620",
        "target" : "80616",
        "shared_interaction" : "pp",
        "stringdb_score" : 0.439,
        "stringdb_coexpression" : 0.38,
        "shared_name" : "9669.ENSMPUP00000000441 (pp) 9669.ENSMPUP00000004642",
        "stringdb_textmining" : 0.132,
        "name" : "9669.ENSMPUP00000000441 (pp) 9669.ENSMPUP00000004642",
        "interaction" : "pp",
        "SUID" : 80744,
        "selected" : false
      },
      "selected" : false
    }, {
      "data" : {
        "id" : "80742",
        "source" : "80620",
        "target" : "80672",
        "shared_interaction" : "pp",
        "stringdb_score" : 0.596,
        "stringdb_coexpression" : 0.559,
        "shared_name" : "9669.ENSMPUP00000000441 (pp) 9669.ENSMPUP00000003779",
        "stringdb_textmining" : 0.121,
        "name" : "9669.ENSMPUP00000000441 (pp) 9669.ENSMPUP00000003779",
        "interaction" : "pp",
        "SUID" : 80742,
        "selected" : false
      },
      "selected" : false
    }, {
      "data" : {
        "id" : "80740",
        "source" : "80616",
        "target" : "80710",
        "shared_interaction" : "pp",
        "stringdb_score" : 0.649,
        "shared_name" : "9669.ENSMPUP00000004642 (pp) 9669.ENSMPUP00000016232",
        "stringdb_databases" : 0.649,
        "name" : "9669.ENSMPUP00000004642 (pp) 9669.ENSMPUP00000016232",
        "interaction" : "pp",
        "SUID" : 80740,
        "selected" : false
      },
      "selected" : false
    }, {
      "data" : {
        "id" : "80738",
        "source" : "80616",
        "target" : "80674",
        "shared_interaction" : "pp",
        "stringdb_score" : 0.903,
        "stringdb_coexpression" : 0.369,
        "shared_name" : "9669.ENSMPUP00000004642 (pp) 9669.ENSMPUP00000015155",
        "stringdb_databases" : 0.853,
        "name" : "9669.ENSMPUP00000004642 (pp) 9669.ENSMPUP00000015155",
        "interaction" : "pp",
        "SUID" : 80738,
        "selected" : false
      },
      "selected" : false
    }, {
      "data" : {
        "id" : "80736",
        "source" : "80616",
        "target" : "80678",
        "shared_interaction" : "pp",
        "stringdb_score" : 0.638,
        "stringdb_coexpression" : 0.588,
        "shared_name" : "9669.ENSMPUP00000004642 (pp) 9669.ENSMPUP00000015111",
        "stringdb_textmining" : 0.158,
        "name" : "9669.ENSMPUP00000004642 (pp) 9669.ENSMPUP00000015111",
        "interaction" : "pp",
        "SUID" : 80736,
        "selected" : false
      },
      "selected" : false
    }, {
      "data" : {
        "id" : "80734",
        "source" : "80616",
        "target" : "80604",
        "shared_interaction" : "pp",
        "stringdb_score" : 0.601,
        "stringdb_coexpression" : 0.522,
        "shared_name" : "9669.ENSMPUP00000004642 (pp) 9669.ENSMPUP00000013749",
        "stringdb_textmining" : 0.2,
        "name" : "9669.ENSMPUP00000004642 (pp) 9669.ENSMPUP00000013749",
        "interaction" : "pp",
        "SUID" : 80734,
        "selected" : false
      },
      "selected" : false
    }, {
      "data" : {
        "id" : "80732",
        "source" : "80610",
        "target" : "80670",
        "shared_interaction" : "pp",
        "stringdb_score" : 0.55,
        "stringdb_experiments" : 0.509,
        "shared_name" : "9669.ENSMPUP00000006781 (pp) 9669.ENSMPUP00000014541",
        "stringdb_textmining" : 0.122,
        "name" : "9669.ENSMPUP00000006781 (pp) 9669.ENSMPUP00000014541",
        "interaction" : "pp",
        "SUID" : 80732,
        "selected" : false
      },
      "selected" : false
    }, {
      "data" : {
        "id" : "80730",
        "source" : "80610",
        "target" : "80658",
        "shared_interaction" : "pp",
        "stringdb_score" : 0.451,
        "shared_name" : "9669.ENSMPUP00000006781 (pp) 9669.ENSMPUP00000009873",
        "stringdb_databases" : 0.451,
        "name" : "9669.ENSMPUP00000006781 (pp) 9669.ENSMPUP00000009873",
        "interaction" : "pp",
        "SUID" : 80730,
        "selected" : false
      },
      "selected" : false
    }, {
      "data" : {
        "id" : "80728",
        "source" : "80606",
        "target" : "80638",
        "shared_interaction" : "pp",
        "stringdb_neighborhood" : 0.054,
        "stringdb_score" : 0.523,
        "stringdb_experiments" : 0.19,
        "shared_name" : "9669.ENSMPUP00000003382 (pp) 9669.ENSMPUP00000008711",
        "stringdb_textmining" : 0.427,
        "name" : "9669.ENSMPUP00000003382 (pp) 9669.ENSMPUP00000008711",
        "interaction" : "pp",
        "SUID" : 80728,
        "selected" : false
      },
      "selected" : false
    }, {
      "data" : {
        "id" : "80726",
        "source" : "80600",
        "target" : "80636",
        "shared_interaction" : "pp",
        "stringdb_score" : 0.41,
        "stringdb_coexpression" : 0.239,
        "shared_name" : "9669.ENSMPUP00000004081 (pp) 9669.ENSMPUP00000007865",
        "stringdb_textmining" : 0.257,
        "name" : "9669.ENSMPUP00000004081 (pp) 9669.ENSMPUP00000007865",
        "interaction" : "pp",
        "SUID" : 80726,
        "selected" : false
      },
      "selected" : false
    }, {
      "data" : {
        "id" : "80724",
        "source" : "80598",
        "target" : "80674",
        "shared_interaction" : "pp",
        "stringdb_score" : 0.731,
        "stringdb_experiments" : 0.636,
        "stringdb_coexpression" : 0.152,
        "shared_name" : "9669.ENSMPUP00000002333 (pp) 9669.ENSMPUP00000015155",
        "stringdb_textmining" : 0.199,
        "name" : "9669.ENSMPUP00000002333 (pp) 9669.ENSMPUP00000015155",
        "interaction" : "pp",
        "SUID" : 80724,
        "selected" : false
      },
      "selected" : false
    }, {
      "data" : {
        "id" : "80722",
        "source" : "80598",
        "target" : "80670",
        "shared_interaction" : "pp",
        "stringdb_score" : 0.559,
        "stringdb_coexpression" : 0.132,
        "shared_name" : "9669.ENSMPUP00000002333 (pp) 9669.ENSMPUP00000014541",
        "stringdb_textmining" : 0.103,
        "stringdb_databases" : 0.479,
        "name" : "9669.ENSMPUP00000002333 (pp) 9669.ENSMPUP00000014541",
        "interaction" : "pp",
        "SUID" : 80722,
        "selected" : false
      },
      "selected" : false
    }, {
      "data" : {
        "id" : "80720",
        "source" : "80598",
        "target" : "80594",
        "shared_interaction" : "pp",
        "stringdb_score" : 0.484,
        "stringdb_experiments" : 0.42,
        "stringdb_coexpression" : 0.146,
        "shared_name" : "9669.ENSMPUP00000002333 (pp) 9669.ENSMPUP00000003623",
        "name" : "9669.ENSMPUP00000002333 (pp) 9669.ENSMPUP00000003623",
        "interaction" : "pp",
        "SUID" : 80720,
        "selected" : false
      },
      "selected" : false
    }, {
      "data" : {
        "id" : "80718",
        "source" : "80594",
        "target" : "80652",
        "shared_interaction" : "pp",
        "stringdb_score" : 0.584,
        "stringdb_experiments" : 0.305,
        "stringdb_coexpression" : 0.2,
        "shared_name" : "9669.ENSMPUP00000003623 (pp) 9669.ENSMPUP00000006683",
        "stringdb_textmining" : 0.312,
        "name" : "9669.ENSMPUP00000003623 (pp) 9669.ENSMPUP00000006683",
        "interaction" : "pp",
        "SUID" : 80718,
        "selected" : false
      },
      "selected" : false
    }, {
      "data" : {
        "id" : "80716",
        "source" : "80594",
        "target" : "80608",
        "shared_interaction" : "pp",
        "stringdb_score" : 0.58,
        "shared_name" : "9669.ENSMPUP00000003623 (pp) 9669.ENSMPUP00000014606",
        "stringdb_databases" : 0.58,
        "name" : "9669.ENSMPUP00000003623 (pp) 9669.ENSMPUP00000014606",
        "interaction" : "pp",
        "SUID" : 80716,
        "selected" : false
      },
      "selected" : false
    } ]
  }
},"Proteome_All_Clustered": {
  "format_version" : "1.0",
  "generated_by" : "cytoscape-3.10.1",
  "target_cytoscapejs_version" : "~2.1",
  "data" : {
    "__Annotations" : [ "canvas=foreground|color=-16777216|rotation=0.0|type=org.cytoscape.view.presentation.annotations.TextAnnotation|fontStyle=0|uuid=8b8f4307-2d5c-4dbe-b39a-320720af2593|fontFamily=Arial|name=AutoAnnotate: Cluster 21|x=2953.3304504336456|y=-7392.4|z=0|fontSize=40|text=Cluster 21", "canvas=foreground|color=-16777216|rotation=0.0|type=org.cytoscape.view.presentation.annotations.TextAnnotation|fontStyle=0|uuid=680ddd32-3c4a-49c8-a087-1343c721fb95|fontFamily=Arial|name=AutoAnnotate: Other glycan degradation|x=-1903.5612097830597|y=-6950.4|z=35|fontSize=40|text=Other glycan degradation", "edgeThickness=3.0|canvas=background|fillOpacity=0.0|rotation=0.0|type=org.cytoscape.view.presentation.annotations.ShapeAnnotation|uuid=0f62c8af-0574-4bcc-84b6-5dd90039445c|fillColor=-60|shapeType=ELLIPSE|edgeColor=-12566464|edgeOpacity=0.0|name=AutoAnnotate: Lipid catabolic process, Ether lipid metabolism|x=-492.0|width=212.6135607196552|y=-6152.0|z=35|height=509.052426627262", "edgeThickness=3.0|canvas=background|fillOpacity=0.0|rotation=0.0|type=org.cytoscape.view.presentation.annotations.ShapeAnnotation|uuid=13e113bf-70fb-46f9-9d99-83ff6a9d46e7|fillColor=-60|shapeType=ELLIPSE|edgeColor=-12566464|edgeOpacity=0.0|name=AutoAnnotate: Cluster 3|x=-2989.0|width=765.3126437637407|y=-4739.0|z=36|height=850.0812542532785", "edgeThickness=3.0|canvas=background|fillOpacity=0.0|rotation=0.0|type=org.cytoscape.view.presentation.annotations.ShapeAnnotation|uuid=8eddb076-afc9-46af-9d25-29bb4b9af88b|fillColor=-60|shapeType=ELLIPSE|edgeColor=-12566464|edgeOpacity=0.0|name=AutoAnnotate: Specific granule|x=-2394.0|width=323.40564113013346|y=-2507.0|z=0|height=241.48214088326912", "canvas=foreground|color=-16777216|rotation=0.0|type=org.cytoscape.view.presentation.annotations.TextAnnotation|fontStyle=0|uuid=04da371a-b664-46e4-aca8-1fc00f9665e7|fontFamily=Arial|name=AutoAnnotate: Fusion of sperm to egg|x=3062.065593785996|y=-6754.4|z=10|fontSize=40|text=Fusion of sperm to egg", "edgeThickness=3.0|canvas=background|fillOpacity=0.0|rotation=0.0|type=org.cytoscape.view.presentation.annotations.ShapeAnnotation|uuid=53914c74-f6ce-427a-b840-cc6270f97355|fillColor=-60|shapeType=ELLIPSE|edgeColor=-12566464|edgeOpacity=0.0|name=AutoAnnotate: Cluster 38 Septin ring|x=3350.0|width=273.75422855077204|y=-5383.0|z=9|height=349.69426283109317", "edgeThickness=3.0|canvas=background|fillOpacity=0.0|rotation=0.0|type=org.cytoscape.view.presentation.annotations.ShapeAnnotation|uuid=b029b942-b876-4836-bb7f-89f4e184fa78|fillColor=-60|shapeType=ELLIPSE|edgeColor=-12566464|edgeOpacity=0.0|name=AutoAnnotate: Cluster 27|x=-2493.0|width=391.6079999238006|y=-6488.0|z=37|height=359.0957641404364", "canvas=foreground|color=-16777216|rotation=0.0|type=org.cytoscape.view.presentation.annotations.TextAnnotation|fontStyle=0|uuid=5beb7f08-c871-43c9-90f7-3b30848efaca|fontFamily=Arial|name=AutoAnnotate: Cluster 5|x=2203.4939000251766|y=-7752.4|z=11|fontSize=40|text=Cluster 5", "edgeThickness=3.0|canvas=background|fillOpacity=0.0|rotation=0.0|type=org.cytoscape.view.presentation.annotations.ShapeAnnotation|uuid=686036fa-a1d7-445c-9a5a-39621446b23d|fillColor=-60|shapeType=ELLIPSE|edgeColor=-12566464|edgeOpacity=0.0|name=AutoAnnotate: Cluster 21|x=2811.0|width=468.6609008672913|y=-7344.0|z=10|height=365.57006078224697", "edgeThickness=3.0|canvas=background|fillOpacity=0.0|rotation=0.0|type=org.cytoscape.view.presentation.annotations.ShapeAnnotation|uuid=4c252605-1e65-43a9-a0f7-fdd1bb572d3e|fillColor=-60|shapeType=ELLIPSE|edgeColor=-12566464|edgeOpacity=0.0|name=AutoAnnotate: Cluster 11|x=-4406.0|width=495.66177277420235|y=-6295.0|z=38|height=703.7269971884649", "edgeThickness=3.0|canvas=background|fillOpacity=0.0|rotation=0.0|type=org.cytoscape.view.presentation.annotations.ShapeAnnotation|uuid=e7ff6de2-46d6-4608-bcba-59472358afb0|fillColor=-60|shapeType=ELLIPSE|edgeColor=-12566464|edgeOpacity=0.0|name=AutoAnnotate: Cluster 17|x=2813.0|width=387.3910000000007|y=-6253.0|z=11|height=412.6799999999977", "edgeThickness=3.0|canvas=background|fillOpacity=0.0|rotation=0.0|type=org.cytoscape.view.presentation.annotations.ShapeAnnotation|uuid=6f467b79-ac3e-4664-b02f-786a11cae073|fillColor=-60|shapeType=ELLIPSE|edgeColor=-12566464|edgeOpacity=0.0|name=AutoAnnotate: Cluster 30 Virus defense|x=-3434.0|width=439.0306862632126|y=-2364.0|z=1|height=374.3222901057283", "edgeThickness=3.0|canvas=background|fillOpacity=0.0|rotation=0.0|type=org.cytoscape.view.presentation.annotations.ShapeAnnotation|uuid=5bb62c7c-dfc3-43e1-bdeb-e899cbc548c5|fillColor=-60|shapeType=ELLIPSE|edgeColor=-12566464|edgeOpacity=0.0|name=AutoAnnotate: Aminoacyl-tRNA biosynthesis|x=2363.0|width=320.2173647717546|y=-4373.0|z=12|height=249.37746199671767", "edgeThickness=3.0|canvas=background|fillOpacity=0.0|rotation=0.0|type=org.cytoscape.view.presentation.annotations.ShapeAnnotation|uuid=6884bead-eb59-4575-8dad-625b924cb6e7|fillColor=-60|shapeType=ELLIPSE|edgeColor=-12566464|edgeOpacity=0.0|name=AutoAnnotate: Sperm connecting piece, Potassium|x=2670.0|width=348.01136531767884|y=-6827.0|z=13|height=354.39163143186283", "canvas=foreground|color=-16777216|rotation=0.0|type=org.cytoscape.view.presentation.annotations.TextAnnotation|fontStyle=0|uuid=2a11eb56-1163-4f4b-a93f-41ea76d1db08|fontFamily=Arial|name=AutoAnnotate: Cluster 26 Acrosome|x=3462.8762817672973|y=-6052.4|z=12|fontSize=40|text=Cluster 26 Acrosome", "canvas=foreground|color=-16777216|rotation=0.0|type=org.cytoscape.view.presentation.annotations.TextAnnotation|fontStyle=0|uuid=32200d16-0ddf-4d69-b45c-2fa91cf20b69|fontFamily=Arial|name=AutoAnnotate: Cluster 22|x=-4260.849821037908|y=-7245.4|z=36|fontSize=40|text=Cluster 22", "canvas=foreground|color=-16777216|rotation=0.0|type=org.cytoscape.view.presentation.annotations.TextAnnotation|fontStyle=0|uuid=387fcd0c-85b7-488c-9300-10b62f5e9d30|fontFamily=Arial|name=AutoAnnotate: Cluster 17|x=2914.6955000000003|y=-6301.4|z=13|fontSize=40|text=Cluster 17", "edgeThickness=3.0|canvas=background|fillOpacity=0.0|rotation=0.0|type=org.cytoscape.view.presentation.annotations.ShapeAnnotation|uuid=684393ad-7678-46c1-9f13-0fb3190dc48a|fillColor=-60|shapeType=ELLIPSE|edgeColor=-12566464|edgeOpacity=0.0|name=AutoAnnotate: Cluster 25|x=-4333.0|width=323.44975999999866|y=-6738.0|z=39|height=352.55940136961607", "edgeThickness=3.0|canvas=background|fillOpacity=0.0|rotation=0.0|type=org.cytoscape.view.presentation.annotations.ShapeAnnotation|uuid=96fe478d-b450-4b1c-b8a8-895c90359592|fillColor=-60|shapeType=ELLIPSE|edgeColor=-12566464|edgeOpacity=0.0|name=AutoAnnotate: Mitochondrial inner membrane, Heme biosynthesys|x=-470.0|width=212.6135607196552|y=-7091.0|z=40|height=513.8101901594262", "canvas=foreground|color=-16777216|rotation=0.0|type=org.cytoscape.view.presentation.annotations.TextAnnotation|fontStyle=0|uuid=18d0d895-8f1d-4ec6-a771-64374c1a7ab6|fontFamily=Arial|name=AutoAnnotate: Cluster 7|x=-4262.651666829944|y=-5566.4|z=37|fontSize=40|text=Cluster 7", "canvas=foreground|color=-16777216|rotation=0.0|type=org.cytoscape.view.presentation.annotations.TextAnnotation|fontStyle=0|uuid=75c75f35-04de-40d1-a9f1-45b81ed71f05|fontFamily=Arial|name=AutoAnnotate: Cluster 25|x=-4263.27512|y=-6786.4|z=38|fontSize=40|text=Cluster 25", "canvas=foreground|color=-16777216|rotation=0.0|type=org.cytoscape.view.presentation.annotations.TextAnnotation|fontStyle=0|uuid=af930eb9-b127-4919-8b5d-4e122d75e34b|fontFamily=Arial|name=AutoAnnotate: Cluster 16|x=1671.1190049999987|y=-7760.4|z=14|fontSize=40|text=Cluster 16", "canvas=foreground|color=-16777216|rotation=0.0|type=org.cytoscape.view.presentation.annotations.TextAnnotation|fontStyle=0|uuid=507bf02e-4107-4b7b-9136-99f5b2e28541|fontFamily=Arial|name=AutoAnnotate: Glycerol-3-phospate metabolic process|x=-1973.0432395524363|y=-6655.4|z=39|fontSize=40|text=Glycerol-3-phospate metabolic process", "edgeThickness=3.0|canvas=background|fillOpacity=0.0|rotation=0.0|type=org.cytoscape.view.presentation.annotations.ShapeAnnotation|uuid=818757bf-a2c9-46bf-9ff9-bb929ae6853c|fillColor=-60|shapeType=ELLIPSE|edgeColor=-12566464|edgeOpacity=0.0|name=AutoAnnotate: Cluster 20 Keratin filament|x=2215.0|width=351.18975212090777|y=-5383.0|z=14|height=428.50741785945155", "edgeThickness=3.0|canvas=background|fillOpacity=0.0|rotation=0.0|type=org.cytoscape.view.presentation.annotations.ShapeAnnotation|uuid=7d2549e3-09aa-404d-9ed8-c83ef07f1cf6|fillColor=-60|shapeType=ELLIPSE|edgeColor=-12566464|edgeOpacity=0.0|name=AutoAnnotate: Cluster 36|x=-2898.0|width=284.94234939117223|y=-6166.0|z=41|height=499.0711870787697", "edgeThickness=3.0|canvas=background|fillOpacity=0.0|rotation=0.0|type=org.cytoscape.view.presentation.annotations.ShapeAnnotation|uuid=ff05bed3-6500-4be9-898a-29dc6c07c2e0|fillColor=-60|shapeType=ELLIPSE|edgeColor=-12566464|edgeOpacity=0.0|name=AutoAnnotate: L-proline biosynthesis, Arginine and proline metabolism|x=-506.0|width=221.75700931031162|y=-6594.0|z=42|height=469.56942337096314", "canvas=foreground|color=-16777216|rotation=0.0|type=org.cytoscape.view.presentation.annotations.TextAnnotation|fontStyle=0|uuid=ebb5a4c2-9566-4a9a-8d6c-1bdffc14d25d|fontFamily=Arial|name=AutoAnnotate: Cluster 4|x=-3865.248884200725|y=-3277.4|z=1|fontSize=40|text=Cluster 4", "canvas=foreground|color=-16777216|rotation=0.0|type=org.cytoscape.view.presentation.annotations.TextAnnotation|fontStyle=0|uuid=41c13666-eb69-45d0-ba1c-6eef8cab4e34|fontFamily=Arial|name=AutoAnnotate: Cluster 18 Clathrin coat|x=-3042.861534116285|y=-3315.4|z=2|fontSize=40|text=Cluster 18 Clathrin coat", "edgeThickness=3.0|canvas=background|fillOpacity=0.0|rotation=0.0|type=org.cytoscape.view.presentation.annotations.ShapeAnnotation|uuid=97a2a31b-1165-4ce4-a024-b267709e2d16|fillColor=-60|shapeType=ELLIPSE|edgeColor=-12566464|edgeOpacity=0.0|name=AutoAnnotate: cAMP-dependent protein kinase|x=2014.0|width=312.82039400000014|y=-6804.0|z=15|height=369.3331899000019", "canvas=foreground|color=-16777216|rotation=0.0|type=org.cytoscape.view.presentation.annotations.TextAnnotation|fontStyle=0|uuid=f8eaf95f-76da-40cf-8341-b7faeb1a95f7|fontFamily=Arial|name=AutoAnnotate: Cluster 20 Keratin filament|x=2142.1948760604537|y=-5431.4|z=15|fontSize=40|text=Cluster 20 Keratin filament", "canvas=foreground|color=-16777216|rotation=0.0|type=org.cytoscape.view.presentation.annotations.TextAnnotation|fontStyle=0|uuid=caba7f1d-85ea-40ae-a6dd-c6433785708c|fontFamily=Arial|name=AutoAnnotate: Acylglycerol lipase activity|x=3534.7772212893647|y=-7595.4|z=16|fontSize=40|text=Acylglycerol lipase activity", "edgeThickness=3.0|canvas=background|fillOpacity=0.0|rotation=0.0|type=org.cytoscape.view.presentation.annotations.ShapeAnnotation|uuid=849b8556-c7d8-4cd1-ab89-dfa8aaf4a465|fillColor=-60|shapeType=ELLIPSE|edgeColor=-12566464|edgeOpacity=0.0|name=AutoAnnotate: Centrosome|x=4317.0|width=370.3099975695977|y=-4827.0|z=16|height=321.2816322824694", "canvas=foreground|color=-16777216|rotation=0.0|type=org.cytoscape.view.presentation.annotations.TextAnnotation|fontStyle=0|uuid=06ce8246-3e6f-4e7f-9a6b-9d74b65a0051|fontFamily=Arial|name=AutoAnnotate: Signal peptidase complex, Protein export|x=-1285.7436434249998|y=-4811.4|z=40|fontSize=40|text=Signal peptidase complex, Protein export", "canvas=foreground|color=-16777216|rotation=0.0|type=org.cytoscape.view.presentation.annotations.TextAnnotation|fontStyle=0|uuid=5cea4458-7a85-4cc4-b16c-d805afb488a1|fontFamily=Arial|name=AutoAnnotate: Cluster 37 Mucins|x=-4288.239135168062|y=-2476.4|z=3|fontSize=40|text=Cluster 37 Mucins", "canvas=foreground|color=-16777216|rotation=0.0|type=org.cytoscape.view.presentation.annotations.TextAnnotation|fontStyle=0|uuid=a45ad12b-4094-4cc3-ba67-26a34ecbe327|fontFamily=Arial|name=AutoAnnotate: Cluster 39|x=-1817.839873684443|y=-7662.4|z=41|fontSize=40|text=Cluster 39", "canvas=foreground|color=-16777216|rotation=0.0|type=org.cytoscape.view.presentation.annotations.TextAnnotation|fontStyle=0|uuid=53d3d6c0-a4f7-4b30-a9d5-cbc5c689ec4d|fontFamily=Arial|name=AutoAnnotate: Cluster 9|x=2265.1386795667813|y=-6381.4|z=17|fontSize=40|text=Cluster 9", "edgeThickness=3.0|canvas=background|fillOpacity=0.0|rotation=0.0|type=org.cytoscape.view.presentation.annotations.ShapeAnnotation|uuid=53cc5ad3-9721-48a5-82fe-4787e6337140|fillColor=-60|shapeType=ELLIPSE|edgeColor=-12566464|edgeOpacity=0.0|name=AutoAnnotate: Cluster 33|x=1535.0|width=339.77427569959326|y=-6797.0|z=17|height=446.91469634204367", "canvas=foreground|color=-16777216|rotation=0.0|type=org.cytoscape.view.presentation.annotations.TextAnnotation|fontStyle=0|uuid=ec27310e-c7c8-40c2-8299-33f799b6a6e9|fontFamily=Arial|name=AutoAnnotate: cAMP-dependent protein kinase|x=1903.6101970000002|y=-6852.4|z=18|fontSize=40|text=cAMP-dependent protein kinase", "edgeThickness=3.0|canvas=background|fillOpacity=0.0|rotation=0.0|type=org.cytoscape.view.presentation.annotations.ShapeAnnotation|uuid=40f706a8-354c-42e3-9661-7581e803e31a|fillColor=-60|shapeType=ELLIPSE|edgeColor=-12566464|edgeOpacity=0.0|name=AutoAnnotate: Calpain, Calcium-dependent endopeptidase|x=-1036.0|width=275.79476910000017|y=-5517.0|z=43|height=277.93835791000015", "canvas=foreground|color=-16777216|rotation=0.0|type=org.cytoscape.view.presentation.annotations.TextAnnotation|fontStyle=0|uuid=f63a8e3b-f48a-4d26-9ec1-913c7594f7dd|fontFamily=Arial|name=AutoAnnotate: Cluster 24 Splicing|x=2330.0044418194752|y=-4857.4|z=19|fontSize=40|text=Cluster 24 Splicing", "canvas=foreground|color=-16777216|rotation=0.0|type=org.cytoscape.view.presentation.annotations.TextAnnotation|fontStyle=0|uuid=9e863ae1-723b-4023-89e3-0b5560cf0e9c|fontFamily=Arial|name=AutoAnnotate: Filamentous actin|x=3753.5264834751993|y=-5476.4|z=20|fontSize=40|text=Filamentous actin", "canvas=foreground|color=-16777216|rotation=0.0|type=org.cytoscape.view.presentation.annotations.TextAnnotation|fontStyle=0|uuid=16eacc4b-b2e8-4470-ae24-ebdfe1ac98c7|fontFamily=Arial|name=AutoAnnotate: Oxidoreductase activity|x=-1264.606297090057|y=-6501.4|z=42|fontSize=40|text=Oxidoreductase activity", "edgeThickness=3.0|canvas=background|fillOpacity=0.0|rotation=0.0|type=org.cytoscape.view.presentation.annotations.ShapeAnnotation|uuid=9304eb5a-877b-4d61-8e60-1cc5443f023e|fillColor=-60|shapeType=ELLIPSE|edgeColor=-12566464|edgeOpacity=0.0|name=AutoAnnotate: Glycerol-3-phospate metabolic process|x=-1770.0|width=274.7135208951273|y=-6607.0|z=44|height=334.8453973453101", "edgeThickness=3.0|canvas=background|fillOpacity=0.0|rotation=0.0|type=org.cytoscape.view.presentation.annotations.ShapeAnnotation|uuid=985e7b4c-9b96-47ba-8a1b-50688d9db8c5|fillColor=-60|shapeType=ELLIPSE|edgeColor=-12566464|edgeOpacity=0.0|name=AutoAnnotate: Glutathione metabolism|x=-1838.0|width=390.5041847965131|y=-7214.0|z=45|height=212.6135607196552", "edgeThickness=3.0|canvas=background|fillOpacity=0.0|rotation=0.0|type=org.cytoscape.view.presentation.annotations.ShapeAnnotation|uuid=13ad8ef1-3e6d-4f52-a6f1-8963a43c2d58|fillColor=-60|shapeType=ELLIPSE|edgeColor=-12566464|edgeOpacity=0.0|name=AutoAnnotate: Cluster 35|x=-2450.0|width=299.6008750211517|y=-6092.0|z=46|height=334.9577691370606", "edgeThickness=3.0|canvas=background|fillOpacity=0.0|rotation=0.0|type=org.cytoscape.view.presentation.annotations.ShapeAnnotation|uuid=59503c22-dc93-4793-ae03-7302f3c5442c|fillColor=-60|shapeType=ELLIPSE|edgeColor=-12566464|edgeOpacity=0.0|name=AutoAnnotate: Oxidoreductase activity|x=-1169.0|width=231.98740581988574|y=-6453.0|z=47|height=439.4511607756146", "canvas=foreground|color=-16777216|rotation=0.0|type=org.cytoscape.view.presentation.annotations.TextAnnotation|fontStyle=0|uuid=bbbdfc41-292e-4be5-8266-6398fcb35851|fontFamily=Arial|name=AutoAnnotate: Cluster 12 Perinuclear theca|x=1514.2315192956537|y=-5597.4|z=21|fontSize=40|text=Cluster 12 Perinuclear theca", "edgeThickness=3.0|canvas=background|fillOpacity=0.0|rotation=0.0|type=org.cytoscape.view.presentation.annotations.ShapeAnnotation|uuid=acbabfc4-bf04-4309-8c89-bc3e1c0c0a51|fillColor=-60|shapeType=ELLIPSE|edgeColor=-12566464|edgeOpacity=0.0|name=AutoAnnotate: Cluster 18 Clathrin coat|x=-3026.0|width=407.87693176743073|y=-3267.0|z=2|height=462.09778423423563", "edgeThickness=3.0|canvas=background|fillOpacity=0.0|rotation=0.0|type=org.cytoscape.view.presentation.annotations.ShapeAnnotation|uuid=52d0fdb8-fa96-4f32-808b-c5a100d0f3ed|fillColor=-60|shapeType=ELLIPSE|edgeColor=-12566464|edgeOpacity=0.0|name=AutoAnnotate: Antibacterial humoral response|x=-2333.0|width=255.52581955534845|y=-2213.0|z=3|height=421.5253370017569", "edgeThickness=3.0|canvas=background|fillOpacity=0.0|rotation=0.0|type=org.cytoscape.view.presentation.annotations.ShapeAnnotation|uuid=67da8880-8352-405d-b40b-dbb779e0ef24|fillColor=-60|shapeType=ELLIPSE|edgeColor=-12566464|edgeOpacity=0.0|name=AutoAnnotate: Signal peptidase complex, Protein export|x=-1061.0|width=286.5127131500002|y=-4763.0|z=48|height=352.96396626000416", "edgeThickness=3.0|canvas=background|fillOpacity=0.0|rotation=0.0|type=org.cytoscape.view.presentation.annotations.ShapeAnnotation|uuid=c7b296d1-c2a1-413f-836e-4abda4950587|fillColor=-60|shapeType=ELLIPSE|edgeColor=-12566464|edgeOpacity=0.0|name=AutoAnnotate: Cluster 22|x=-4339.0|width=340.30035792418255|y=-7197.0|z=49|height=372.0333387596642", "canvas=foreground|color=-16777216|rotation=0.0|type=org.cytoscape.view.presentation.annotations.TextAnnotation|fontStyle=0|uuid=17c2fe78-5b66-4635-8fb1-a0e36fb0c4a4|fontFamily=Arial|name=AutoAnnotate: Cluster 19 Nucleosome|x=1552.9370702978138|y=-4854.4|z=22|fontSize=40|text=Cluster 19 Nucleosome", "canvas=foreground|color=-16777216|rotation=0.0|type=org.cytoscape.view.presentation.annotations.TextAnnotation|fontStyle=0|uuid=c262b2f6-d1b7-41dc-ad22-7ee1b7ea6e09|fontFamily=Arial|name=AutoAnnotate: Sperm connecting piece, Potassium|x=2540.4056826588394|y=-6875.4|z=23|fontSize=40|text=Sperm connecting piece, Potassium", "canvas=foreground|color=-16777216|rotation=0.0|type=org.cytoscape.view.presentation.annotations.TextAnnotation|fontStyle=0|uuid=35a39f76-49cc-4961-99f0-2414dc486507|fontFamily=Arial|name=AutoAnnotate: Mitochondrial inner membrane, Heme biosynthesys|x=-796.0932196401724|y=-7139.4|z=43|fontSize=40|text=Mitochondrial inner membrane, Heme biosynthesys", "edgeThickness=3.0|canvas=background|fillOpacity=0.0|rotation=0.0|type=org.cytoscape.view.presentation.annotations.ShapeAnnotation|uuid=0d9cb6c2-c144-4fe3-b58e-237a8f62c7d6|fillColor=-60|shapeType=ELLIPSE|edgeColor=-12566464|edgeOpacity=0.0|name=AutoAnnotate: Other glycan degradation|x=-1837.0|width=308.47758043388035|y=-6902.0|z=50|height=245.50782430478998", "canvas=foreground|color=-16777216|rotation=0.0|type=org.cytoscape.view.presentation.annotations.TextAnnotation|fontStyle=0|uuid=f3adffd5-9b31-45ed-b731-d45520ba5dc6|fontFamily=Arial|name=AutoAnnotate: Cluster 14|x=-2859.2448246765202|y=-2802.4|z=4|fontSize=40|text=Cluster 14", "canvas=foreground|color=-16777216|rotation=0.0|type=org.cytoscape.view.presentation.annotations.TextAnnotation|fontStyle=0|uuid=1d51f087-c4c0-40bb-9296-8e1dcf7f6872|fontFamily=Arial|name=AutoAnnotate: L-proline biosynthesis, Arginine and proline metabolism|x=-901.1214953448441|y=-6642.4|z=44|fontSize=40|text=L-proline biosynthesis, Arginine and proline metabolism", "canvas=foreground|color=-16777216|rotation=0.0|type=org.cytoscape.view.presentation.annotations.TextAnnotation|fontStyle=0|uuid=fa2ada50-ebc2-4546-9162-97c463f8e29c|fontFamily=Arial|name=AutoAnnotate: Lipid biosynthetic process|x=-1313.9023284880393|y=-7339.4|z=45|fontSize=40|text=Lipid biosynthetic process", "canvas=foreground|color=-16777216|rotation=0.0|type=org.cytoscape.view.presentation.annotations.TextAnnotation|fontStyle=0|uuid=6044b050-375e-44f7-9888-22ac049af6ce|fontFamily=Arial|name=AutoAnnotate: ER|x=-900.4257076499999|y=-5194.4|z=46|fontSize=40|text=ER", "canvas=foreground|color=-16777216|rotation=0.0|type=org.cytoscape.view.presentation.annotations.TextAnnotation|fontStyle=0|uuid=a27c4964-60de-4348-8d1c-030144b780eb|fontFamily=Arial|name=AutoAnnotate: Cluster 35|x=-2392.1995624894244|y=-6140.4|z=47|fontSize=40|text=Cluster 35", "canvas=foreground|color=-16777216|rotation=0.0|type=org.cytoscape.view.presentation.annotations.TextAnnotation|fontStyle=0|uuid=a1ddf7a0-b3f9-4e45-961e-30cd6361ee5c|fontFamily=Arial|name=AutoAnnotate: Cluster 28|x=1629.8930623268545|y=-7304.4|z=24|fontSize=40|text=Cluster 28", "edgeThickness=3.0|canvas=background|fillOpacity=0.0|rotation=0.0|type=org.cytoscape.view.presentation.annotations.ShapeAnnotation|uuid=5c44f37b-7cb9-4014-9832-85bdfbb9d295|fillColor=-60|shapeType=ELLIPSE|edgeColor=-12566464|edgeOpacity=0.0|name=AutoAnnotate: Cluster 28|x=1553.0|width=337.7861246537091|y=-7256.0|z=18|height=424.422520561841", "canvas=foreground|color=-16777216|rotation=0.0|type=org.cytoscape.view.presentation.annotations.TextAnnotation|fontStyle=0|uuid=28b8078a-45c1-4c11-87e0-0ecc406d389d|fontFamily=Arial|name=AutoAnnotate: Cluster 29|x=-3395.168226326473|y=-3194.4|z=5|fontSize=40|text=Cluster 29", "canvas=foreground|color=-16777216|rotation=0.0|type=org.cytoscape.view.presentation.annotations.TextAnnotation|fontStyle=0|uuid=fd144f07-394f-4c29-a3b5-a4dc362abdf1|fontFamily=Arial|name=AutoAnnotate: Cluster 1|x=-3261.9159856074707|y=-7470.4|z=48|fontSize=40|text=Cluster 1", "canvas=foreground|color=-16777216|rotation=0.0|type=org.cytoscape.view.presentation.annotations.TextAnnotation|fontStyle=0|uuid=e726482c-4749-4598-aed5-35b16a4201c2|fontFamily=Arial|name=AutoAnnotate: Extracellular matrix|x=-3419.658744147735|y=-2794.4|z=6|fontSize=40|text=Extracellular matrix", "canvas=foreground|color=-16777216|rotation=0.0|type=org.cytoscape.view.presentation.annotations.TextAnnotation|fontStyle=0|uuid=8b6cfbcb-7178-49b2-a0cd-9c84c38d4092|fontFamily=Arial|name=AutoAnnotate: Cluster 6|x=-3299.2728257729077|y=-5561.4|z=49|fontSize=40|text=Cluster 6", "edgeThickness=3.0|canvas=background|fillOpacity=0.0|rotation=0.0|type=org.cytoscape.view.presentation.annotations.ShapeAnnotation|uuid=81482fda-9c74-4646-9a5b-cc3b0be3fd98|fillColor=-60|shapeType=ELLIPSE|edgeColor=-12566464|edgeOpacity=0.0|name=AutoAnnotate: Cluster 9|x=2040.0|width=615.8773591335631|y=-6333.0|z=19|height=797.5043756070668", "canvas=foreground|color=-16777216|rotation=0.0|type=org.cytoscape.view.presentation.annotations.TextAnnotation|fontStyle=0|uuid=b704c4e4-f24d-458d-b672-abd81a3e2b0e|fontFamily=Arial|name=AutoAnnotate: Cluster 11|x=-4250.169113612898|y=-6343.4|z=50|fontSize=40|text=Cluster 11", "edgeThickness=3.0|canvas=background|fillOpacity=0.0|rotation=0.0|type=org.cytoscape.view.presentation.annotations.ShapeAnnotation|uuid=d77978e6-ceae-445f-9ab9-db772529634f|fillColor=-60|shapeType=ELLIPSE|edgeColor=-12566464|edgeOpacity=0.0|name=AutoAnnotate: Cluster 26 Acrosome|x=3376.0|width=523.3525635345953|y=-6004.0|z=20|height=342.35949686917974", "canvas=foreground|color=-16777216|rotation=0.0|type=org.cytoscape.view.presentation.annotations.TextAnnotation|fontStyle=0|uuid=991f19ab-98eb-4c29-a174-ece194ab4e91|fontFamily=Arial|name=AutoAnnotate: NAD binding|x=-1209.0636226617169|y=-6933.4|z=51|fontSize=40|text=NAD binding", "canvas=foreground|color=-16777216|rotation=0.0|type=org.cytoscape.view.presentation.annotations.TextAnnotation|fontStyle=0|uuid=6b59d178-b95b-4cdf-94eb-e39605eb7dfb|fontFamily=Arial|name=AutoAnnotate: Aminoacyl-tRNA biosynthesis|x=2274.708682385877|y=-4421.4|z=25|fontSize=40|text=Aminoacyl-tRNA biosynthesis", "edgeThickness=3.0|canvas=background|fillOpacity=0.0|rotation=0.0|type=org.cytoscape.view.presentation.annotations.ShapeAnnotation|uuid=d9c176ce-e306-46d0-aa50-ec223341d9a7|fillColor=-60|shapeType=ELLIPSE|edgeColor=-12566464|edgeOpacity=0.0|name=AutoAnnotate: Cluster 37 Mucins|x=-4257.0|width=250.32172966387503|y=-2428.0|z=4|height=486.48800689577126", "edgeThickness=3.0|canvas=background|fillOpacity=0.0|rotation=0.0|type=org.cytoscape.view.presentation.annotations.ShapeAnnotation|uuid=b6438d6c-3b05-48b0-89ab-feb7654e7b06|fillColor=-60|shapeType=ELLIPSE|edgeColor=-12566464|edgeOpacity=0.0|name=AutoAnnotate: Cluster 8 Translation|x=3441.0|width=716.3023891765375|y=-4898.0|z=21|height=672.4911999999975", "edgeThickness=3.0|canvas=background|fillOpacity=0.0|rotation=0.0|type=org.cytoscape.view.presentation.annotations.ShapeAnnotation|uuid=9a06366a-442c-46a3-abad-1b5f28cba09d|fillColor=-60|shapeType=ELLIPSE|edgeColor=-12566464|edgeOpacity=0.0|name=AutoAnnotate: Cluster 16|x=1541.0|width=444.2380099999973|y=-7712.0|z=22|height=437.7959699999973", "canvas=foreground|color=-16777216|rotation=0.0|type=org.cytoscape.view.presentation.annotations.TextAnnotation|fontStyle=0|uuid=a9b80c85-7718-4699-857e-a035a279335d|fontFamily=Arial|name=AutoAnnotate: Cluster 3|x=-2689.14367811813|y=-4787.4|z=52|fontSize=40|text=Cluster 3", "canvas=foreground|color=-16777216|rotation=0.0|type=org.cytoscape.view.presentation.annotations.TextAnnotation|fontStyle=0|uuid=fd23933f-4858-453c-88f3-2c43423c733f|fontFamily=Arial|name=AutoAnnotate: Sperm principal piece|x=2746.7274763639853|y=-5440.4|z=26|fontSize=40|text=Sperm principal piece", "edgeThickness=3.0|canvas=background|fillOpacity=0.0|rotation=0.0|type=org.cytoscape.view.presentation.annotations.ShapeAnnotation|uuid=25c35679-a3da-4fb0-b88a-eba0cb4b12e6|fillColor=-60|shapeType=ELLIPSE|edgeColor=-12566464|edgeOpacity=0.0|name=AutoAnnotate: NAD binding|x=-1269.0|width=322.27275467656636|y=-6885.0|z=51|height=263.64593135183793", "edgeThickness=3.0|canvas=background|fillOpacity=0.0|rotation=0.0|type=org.cytoscape.view.presentation.annotations.ShapeAnnotation|uuid=53c6bca0-d497-420a-bb4b-f0762ed97f7e|fillColor=-60|shapeType=ELLIPSE|edgeColor=-12566464|edgeOpacity=0.0|name=AutoAnnotate: Cluster 10|x=-2646.0|width=656.6833319422559|y=-5526.0|z=52|height=667.8771316061845", "edgeThickness=3.0|canvas=background|fillOpacity=0.0|rotation=0.0|type=org.cytoscape.view.presentation.annotations.ShapeAnnotation|uuid=64203cc9-2916-49f6-ad8e-4c869a1afd3b|fillColor=-60|shapeType=ELLIPSE|edgeColor=-12566464|edgeOpacity=0.0|name=AutoAnnotate: Cluster 32|x=-2439.0|width=322.83792237535056|y=-6951.0|z=53|height=330.2894235424875", "edgeThickness=3.0|canvas=background|fillOpacity=0.0|rotation=0.0|type=org.cytoscape.view.presentation.annotations.ShapeAnnotation|uuid=5adc925d-ae3d-4e5c-a268-a1d5a369cb11|fillColor=-60|shapeType=ELLIPSE|edgeColor=-12566464|edgeOpacity=0.0|name=AutoAnnotate: Porphyrin and chlorophyll metabolism|x=-465.0|width=218.89041747309722|y=-7600.0|z=54|height=592.3633943029022", "canvas=foreground|color=-16777216|rotation=0.0|type=org.cytoscape.view.presentation.annotations.TextAnnotation|fontStyle=0|uuid=fb6601ca-f7c5-4fbc-b9ae-c6b174826cb1|fontFamily=Arial|name=AutoAnnotate: Glutathione metabolism|x=-1845.1479076017436|y=-7262.4|z=53|fontSize=40|text=Glutathione metabolism", "canvas=foreground|color=-16777216|rotation=0.0|type=org.cytoscape.view.presentation.annotations.TextAnnotation|fontStyle=0|uuid=c811755c-611c-4340-8cb5-e60b2967f7d6|fontFamily=Arial|name=AutoAnnotate: Cluster 38 Septin ring|x=3284.4771142753857|y=-5431.4|z=27|fontSize=40|text=Cluster 38 Septin ring", "canvas=foreground|color=-16777216|rotation=0.0|type=org.cytoscape.view.presentation.annotations.TextAnnotation|fontStyle=0|uuid=ae1a3d5f-b14a-4d4b-8d72-9471490a2cb0|fontFamily=Arial|name=AutoAnnotate: Cluster 23|x=1629.6664590121422|y=-6241.4|z=28|fontSize=40|text=Cluster 23", "edgeThickness=3.0|canvas=background|fillOpacity=0.0|rotation=0.0|type=org.cytoscape.view.presentation.annotations.ShapeAnnotation|uuid=7cc61b73-4208-4555-ae8e-3ba9c58aa33c|fillColor=-60|shapeType=ELLIPSE|edgeColor=-12566464|edgeOpacity=0.0|name=AutoAnnotate: Cluster 5|x=1911.0|width=750.5878000503536|y=-7704.0|z=23|height=769.0298365329272", "edgeThickness=3.0|canvas=background|fillOpacity=0.0|rotation=0.0|type=org.cytoscape.view.presentation.annotations.ShapeAnnotation|uuid=bcc66e57-1b7a-4fbf-8884-ff111ee72439|fillColor=-60|shapeType=ELLIPSE|edgeColor=-12566464|edgeOpacity=0.0|name=AutoAnnotate: Cluster 29|x=-3477.0|width=347.66354734705453|y=-3146.0|z=5|height=324.3171693063214", "canvas=foreground|color=-16777216|rotation=0.0|type=org.cytoscape.view.presentation.annotations.TextAnnotation|fontStyle=0|uuid=da595a6d-43a4-405d-8570-dab277bef059|fontFamily=Arial|name=AutoAnnotate: Calpain, Calcium-dependent endopeptidase|x=-1266.10261545|y=-5565.4|z=54|fontSize=40|text=Calpain, Calcium-dependent endopeptidase", "edgeThickness=3.0|canvas=background|fillOpacity=0.0|rotation=0.0|type=org.cytoscape.view.presentation.annotations.ShapeAnnotation|uuid=d82c3743-c551-490c-a9a3-12bda911e95f|fillColor=-60|shapeType=ELLIPSE|edgeColor=-12566464|edgeOpacity=0.0|name=AutoAnnotate: Filamentous actin|x=3781.0|width=257.8529669503986|y=-5428.0|z=24|height=390.27624668424266", "edgeThickness=3.0|canvas=background|fillOpacity=0.0|rotation=0.0|type=org.cytoscape.view.presentation.annotations.ShapeAnnotation|uuid=d7abf4a6-0f53-4523-b92c-b39adbd52dee|fillColor=-60|shapeType=ELLIPSE|edgeColor=-12566464|edgeOpacity=0.0|name=AutoAnnotate: Sperm principal piece|x=2807.0|width=265.8549527279704|y=-5392.0|z=25|height=270.5537265207299", "edgeThickness=3.0|canvas=background|fillOpacity=0.0|rotation=0.0|type=org.cytoscape.view.presentation.annotations.ShapeAnnotation|uuid=584a057e-23af-424b-85fe-63755753626b|fillColor=-60|shapeType=ELLIPSE|edgeColor=-12566464|edgeOpacity=0.0|name=AutoAnnotate: Fusion of sperm to egg|x=3136.0|width=256.9311875719926|y=-6706.0|z=26|height=394.9006244840502", "edgeThickness=3.0|canvas=background|fillOpacity=0.0|rotation=0.0|type=org.cytoscape.view.presentation.annotations.ShapeAnnotation|uuid=6ae94a52-c46e-4ae3-98aa-f0fb9fdd50c2|fillColor=-60|shapeType=ELLIPSE|edgeColor=-12566464|edgeOpacity=0.0|name=AutoAnnotate: Cluster 14|x=-2986.0|width=437.5103506469591|y=-2754.0|z=6|height=433.0806406927693", "canvas=foreground|color=-16777216|rotation=0.0|type=org.cytoscape.view.presentation.annotations.TextAnnotation|fontStyle=0|uuid=9accd377-8075-47b3-9c4c-90275f338258|fontFamily=Arial|name=AutoAnnotate: Lipid catabolic process, Ether lipid metabolism|x=-818.0932196401724|y=-6200.4|z=55|fontSize=40|text=Lipid catabolic process, Ether lipid metabolism", "canvas=foreground|color=-16777216|rotation=0.0|type=org.cytoscape.view.presentation.annotations.TextAnnotation|fontStyle=0|uuid=d5b8d41b-6d20-4e36-87fa-e7e435c71e91|fontFamily=Arial|name=AutoAnnotate: Cluster 8 Translation|x=3605.951194588269|y=-4946.4|z=29|fontSize=40|text=Cluster 8 Translation", "canvas=foreground|color=-16777216|rotation=0.0|type=org.cytoscape.view.presentation.annotations.TextAnnotation|fontStyle=0|uuid=76a00eff-79d0-407b-bcbf-acc2229a6961|fontFamily=Arial|name=AutoAnnotate: Cluster 32|x=-2369.5810388123246|y=-6999.4|z=56|fontSize=40|text=Cluster 32", "edgeThickness=3.0|canvas=background|fillOpacity=0.0|rotation=0.0|type=org.cytoscape.view.presentation.annotations.ShapeAnnotation|uuid=04166609-1c90-4805-8380-82778e3695aa|fillColor=-60|shapeType=ELLIPSE|edgeColor=-12566464|edgeOpacity=0.0|name=AutoAnnotate: Cluster 34 Sodium:potassium ATPase|x=2844.0|width=353.74345310000376|y=-7707.0|z=27|height=363.16350817086237", "canvas=foreground|color=-16777216|rotation=0.0|type=org.cytoscape.view.presentation.annotations.TextAnnotation|fontStyle=0|uuid=5c82b222-3e93-43f5-b9a9-58af4025cf15|fontFamily=Arial|name=AutoAnnotate: Cluster 31 Ran GTPase, RNA transport|x=2764.7556365|y=-4855.4|z=30|fontSize=40|text=Cluster 31 Ran GTPase, RNA transport", "canvas=foreground|color=-16777216|rotation=0.0|type=org.cytoscape.view.presentation.annotations.TextAnnotation|fontStyle=0|uuid=10fa91c2-7b46-4e59-9a69-9234e62acb24|fontFamily=Arial|name=AutoAnnotate: Antibacterial humoral response|x=-2481.2370902223256|y=-2261.4|z=7|fontSize=40|text=Antibacterial humoral response", "edgeThickness=3.0|canvas=background|fillOpacity=0.0|rotation=0.0|type=org.cytoscape.view.presentation.annotations.ShapeAnnotation|uuid=b889d549-ee5a-4165-9270-6c2578bbade5|fillColor=-60|shapeType=ELLIPSE|edgeColor=-12566464|edgeOpacity=0.0|name=AutoAnnotate: Lipid biosynthetic process|x=-1215.0|width=280.5953430239215|y=-7291.0|z=55|height=435.10307386007355", "edgeThickness=3.0|canvas=background|fillOpacity=0.0|rotation=0.0|type=org.cytoscape.view.presentation.annotations.ShapeAnnotation|uuid=b84ce3e4-57bc-47f1-85eb-9c3332068a05|fillColor=-60|shapeType=ELLIPSE|edgeColor=-12566464|edgeOpacity=0.0|name=AutoAnnotate: Cluster 1|x=-3852.0|width=1345.7680287850587|y=-7422.0|z=56|height=1343.8466790256655", "edgeThickness=3.0|canvas=background|fillOpacity=0.0|rotation=0.0|type=org.cytoscape.view.presentation.annotations.ShapeAnnotation|uuid=d938d575-02ff-4a4a-9309-88ebb7161fb7|fillColor=-60|shapeType=ELLIPSE|edgeColor=-12566464|edgeOpacity=0.0|name=AutoAnnotate: Glycerophospholipid metabolism|x=-1307.0|width=383.1047693875171|y=-7604.0|z=57|height=235.05649829135257", "edgeThickness=3.0|canvas=background|fillOpacity=0.0|rotation=0.0|type=org.cytoscape.view.presentation.annotations.ShapeAnnotation|uuid=92d46272-48df-48fc-82c0-c18545b3810f|fillColor=-60|shapeType=ELLIPSE|edgeColor=-12566464|edgeOpacity=0.0|name=AutoAnnotate: Cluster 13|x=-4385.0|width=466.5340377368336|y=-7748.0|z=58|height=476.29548581611107", "edgeThickness=3.0|canvas=background|fillOpacity=0.0|rotation=0.0|type=org.cytoscape.view.presentation.annotations.ShapeAnnotation|uuid=fc35b21a-33dd-4094-95c6-985e73c604b7|fillColor=-60|shapeType=ELLIPSE|edgeColor=-12566464|edgeOpacity=0.0|name=AutoAnnotate: Cluster 23|x=1515.0|width=413.3329180242845|y=-6193.0|z=28|height=352.1242112668424", "canvas=foreground|color=-16777216|rotation=0.0|type=org.cytoscape.view.presentation.annotations.TextAnnotation|fontStyle=0|uuid=38517b26-3861-43ac-ac68-a6bccb108bff|fontFamily=Arial|name=AutoAnnotate: Cluster 15|x=3582.7071424596484|y=-6689.4|z=31|fontSize=40|text=Cluster 15", "canvas=foreground|color=-16777216|rotation=0.0|type=org.cytoscape.view.presentation.annotations.TextAnnotation|fontStyle=0|uuid=f5a96360-1aa6-4111-8ea1-c23bc5454926|fontFamily=Arial|name=AutoAnnotate: Cluster 10|x=-2409.658334028872|y=-5574.4|z=57|fontSize=40|text=Cluster 10", "edgeThickness=3.0|canvas=background|fillOpacity=0.0|rotation=0.0|type=org.cytoscape.view.presentation.annotations.ShapeAnnotation|uuid=68674e5f-3624-4d1a-8f38-1a4dd22d36d7|fillColor=-60|shapeType=ELLIPSE|edgeColor=-12566464|edgeOpacity=0.0|name=AutoAnnotate: Cluster 7|x=-4516.0|width=672.2966663401139|y=-5518.0|z=59|height=686.9821097609237", "canvas=foreground|color=-16777216|rotation=0.0|type=org.cytoscape.view.presentation.annotations.TextAnnotation|fontStyle=0|uuid=369ed3a8-d559-49cc-9cfa-9aaa1563fd18|fontFamily=Arial|name=AutoAnnotate: Cluster 27|x=-2389.1960000380996|y=-6536.4|z=58|fontSize=40|text=Cluster 27", "canvas=foreground|color=-16777216|rotation=0.0|type=org.cytoscape.view.presentation.annotations.TextAnnotation|fontStyle=0|uuid=04ba10d2-90cb-4d1c-ab9c-8feb4571a7b3|fontFamily=Arial|name=AutoAnnotate: Centrosome|x=4410.154998784799|y=-4875.4|z=32|fontSize=40|text=Centrosome", "edgeThickness=3.0|canvas=background|fillOpacity=0.0|rotation=0.0|type=org.cytoscape.view.presentation.annotations.ShapeAnnotation|uuid=ca9de067-7bdd-4c9d-919d-5f1a5b7e4257|fillColor=-60|shapeType=ELLIPSE|edgeColor=-12566464|edgeOpacity=0.0|name=AutoAnnotate: Cluster 31 Ran GTPase, RNA transport|x=2905.0|width=381.9112730000001|y=-4807.0|z=29|height=404.3490530420375", "edgeThickness=3.0|canvas=background|fillOpacity=0.0|rotation=0.0|type=org.cytoscape.view.presentation.annotations.ShapeAnnotation|uuid=c4c11b91-c7de-4023-aba5-245b60f1610f|fillColor=-60|shapeType=ELLIPSE|edgeColor=-12566464|edgeOpacity=0.0|name=AutoAnnotate: Cluster 6|x=-3609.0|width=785.0543484541848|y=-5513.0|z=60|height=656.1004716117288", "canvas=foreground|color=-16777216|rotation=0.0|type=org.cytoscape.view.presentation.annotations.TextAnnotation|fontStyle=0|uuid=bff413de-29d0-44a2-84a9-ad8b4cb1bad8|fontFamily=Arial|name=AutoAnnotate: Cluster 30 Virus defense|x=-3435.284656868394|y=-2412.4|z=8|fontSize=40|text=Cluster 30 Virus defense", "canvas=foreground|color=-16777216|rotation=0.0|type=org.cytoscape.view.presentation.annotations.TextAnnotation|fontStyle=0|uuid=defa92ba-4b8d-437b-bf3d-551879f51868|fontFamily=Arial|name=AutoAnnotate: Porphyrin and chlorophyll metabolism|x=-686.7547912634514|y=-7648.4|z=59|fontSize=40|text=Porphyrin and chlorophyll metabolism", "edgeThickness=3.0|canvas=background|fillOpacity=0.0|rotation=0.0|type=org.cytoscape.view.presentation.annotations.ShapeAnnotation|uuid=180a08a1-54ae-4b30-bd1b-66a682e6eff9|fillColor=-60|shapeType=ELLIPSE|edgeColor=-12566464|edgeOpacity=0.0|name=AutoAnnotate: Cluster 24 Splicing|x=2310.0|width=389.608883638951|y=-4809.0|z=30|height=358.2997845847231", "canvas=foreground|color=-16777216|rotation=0.0|type=org.cytoscape.view.presentation.annotations.TextAnnotation|fontStyle=0|uuid=50c80039-2fe7-422f-a435-41e806de7d96|fontFamily=Arial|name=AutoAnnotate: Cluster 13|x=-4243.732981131583|y=-7796.4|z=60|fontSize=40|text=Cluster 13", "edgeThickness=3.0|canvas=background|fillOpacity=0.0|rotation=0.0|type=org.cytoscape.view.presentation.annotations.ShapeAnnotation|uuid=e49bca5e-b6b4-4c99-b019-b6ed57958fa6|fillColor=-60|shapeType=ELLIPSE|edgeColor=-12566464|edgeOpacity=0.0|name=AutoAnnotate: Cluster 19 Nucleosome|x=1529.0|width=434.27414059562784|y=-4806.0|z=31|height=483.6630116666731", "edgeThickness=3.0|canvas=background|fillOpacity=0.0|rotation=0.0|type=org.cytoscape.view.presentation.annotations.ShapeAnnotation|uuid=2070c5fe-b55e-47ad-9001-0aa28d0835f6|fillColor=-60|shapeType=ELLIPSE|edgeColor=-12566464|edgeOpacity=0.0|name=AutoAnnotate: ER|x=-1055.0|width=345.94858470000014|y=-5146.0|z=61|height=342.0511505000001", "edgeThickness=3.0|canvas=background|fillOpacity=0.0|rotation=0.0|type=org.cytoscape.view.presentation.annotations.ShapeAnnotation|uuid=2ea8d24f-8668-4972-a35a-41c6835c9b93|fillColor=-60|shapeType=ELLIPSE|edgeColor=-12566464|edgeOpacity=0.0|name=AutoAnnotate: Cluster 12 Perinuclear theca|x=1474.0|width=595.6630385913072|y=-5549.0|z=32|height=472.83611521158986", "edgeThickness=3.0|canvas=background|fillOpacity=0.0|rotation=0.0|type=org.cytoscape.view.presentation.annotations.ShapeAnnotation|uuid=7b6549d6-02f8-4c6a-93f9-78ee9b81d206|fillColor=-60|shapeType=ELLIPSE|edgeColor=-12566464|edgeOpacity=0.0|name=AutoAnnotate: Acylglycerol lipase activity|x=3655.0|width=274.7544425787295|y=-7547.0|z=33|height=254.04081529236927", "canvas=foreground|color=-16777216|rotation=0.0|type=org.cytoscape.view.presentation.annotations.TextAnnotation|fontStyle=0|uuid=c3446360-4ddb-4ba5-bc96-ef64b7132596|fontFamily=Arial|name=AutoAnnotate: Cluster 36|x=-2847.5288253044137|y=-6214.4|z=61|fontSize=40|text=Cluster 36", "canvas=foreground|color=-16777216|rotation=0.0|type=org.cytoscape.view.presentation.annotations.TextAnnotation|fontStyle=0|uuid=4c0605d9-c979-4dcd-88c8-600d5ae6d018|fontFamily=Arial|name=AutoAnnotate: Glycerophospholipid metabolism|x=-1391.4476153062415|y=-7652.4|z=62|fontSize=40|text=Glycerophospholipid metabolism", "canvas=foreground|color=-16777216|rotation=0.0|type=org.cytoscape.view.presentation.annotations.TextAnnotation|fontStyle=0|uuid=d80d4990-bca0-45d8-878c-e12cf3315827|fontFamily=Arial|name=AutoAnnotate: Cluster 34 Sodium:potassium ATPase|x=2708.0717265500016|y=-7755.4|z=33|fontSize=40|text=Cluster 34 Sodium:potassium ATPase", "edgeThickness=3.0|canvas=background|fillOpacity=0.0|rotation=0.0|type=org.cytoscape.view.presentation.annotations.ShapeAnnotation|uuid=bcf850ce-3e0d-43da-b85a-df7c29d42ebe|fillColor=-60|shapeType=ELLIPSE|edgeColor=-12566464|edgeOpacity=0.0|name=AutoAnnotate: Cluster 15|x=3456.0|width=437.414284919297|y=-6641.0|z=34|height=479.61116899693275", "edgeThickness=3.0|canvas=background|fillOpacity=0.0|rotation=0.0|type=org.cytoscape.view.presentation.annotations.ShapeAnnotation|uuid=e7edc173-b489-4b00-be39-e39dfa0ce402|fillColor=-60|shapeType=ELLIPSE|edgeColor=-12566464|edgeOpacity=0.0|name=AutoAnnotate: Extracellular matrix|x=-3414.0|width=356.6825117045302|y=-2746.0|z=7|height=327.6115847498208", "edgeThickness=3.0|canvas=background|fillOpacity=0.0|rotation=0.0|type=org.cytoscape.view.presentation.annotations.ShapeAnnotation|uuid=f8af8b2f-122b-4d67-8555-49d089e08b93|fillColor=-60|shapeType=ELLIPSE|edgeColor=-12566464|edgeOpacity=0.0|name=AutoAnnotate: Cluster 39|x=-1917.0|width=382.32025263111376|y=-7614.0|z=62|height=332.4444849499426", "canvas=foreground|color=-16777216|rotation=0.0|type=org.cytoscape.view.presentation.annotations.TextAnnotation|fontStyle=0|uuid=968c7944-05c6-4e6e-966f-88382b24342d|fontFamily=Arial|name=AutoAnnotate: Cluster 2|x=-4023.447312170637|y=-4768.4|z=63|fontSize=40|text=Cluster 2", "edgeThickness=3.0|canvas=background|fillOpacity=0.0|rotation=0.0|type=org.cytoscape.view.presentation.annotations.ShapeAnnotation|uuid=32bcfb3b-0242-4755-ba61-27ecf6c55e69|fillColor=-60|shapeType=ELLIPSE|edgeColor=-12566464|edgeOpacity=0.0|name=AutoAnnotate: Cluster 2|x=-4421.0|width=960.7053756587268|y=-4720.0|z=63|height=794.0586408702397", "canvas=foreground|color=-16777216|rotation=0.0|type=org.cytoscape.view.presentation.annotations.TextAnnotation|fontStyle=0|uuid=8846cec0-c6dd-4c3b-9a26-16456ba27c96|fontFamily=Arial|name=AutoAnnotate: Cluster 33|x=1612.8871378497965|y=-6845.4|z=34|fontSize=40|text=Cluster 33", "canvas=foreground|color=-16777216|rotation=0.0|type=org.cytoscape.view.presentation.annotations.TextAnnotation|fontStyle=0|uuid=189f544e-73af-43ac-a15b-dcb2e15fb542|fontFamily=Arial|name=AutoAnnotate: Specific granule|x=-2379.497179434933|y=-2555.4|z=9|fontSize=40|text=Specific granule", "edgeThickness=3.0|canvas=background|fillOpacity=0.0|rotation=0.0|type=org.cytoscape.view.presentation.annotations.ShapeAnnotation|uuid=6471568e-4c11-4e30-b98a-9fdbf759cff6|fillColor=-60|shapeType=ELLIPSE|edgeColor=-12566464|edgeOpacity=0.0|name=AutoAnnotate: Cluster 4|x=-4096.0|width=627.1022315985501|y=-3229.0|z=8|height=866.7407526144436" ],
    "__clusterParams" : [ "adjustLoops", "edgeCutOff=0.4", "undirectedEdges", "converter=None", "dataAttribute=stringdb::score" ],
    "enrichmentAvgDegree" : 1.33,
    "enrichmentTables" : [ "STRING Enrichment: All" ],
    "shared_name" : "Network",
    "database" : "string",
    "confidence_score" : 0.4,
    "SUID" : 36485,
    "Cloud_Network_UID" : 7,
    "enrichmentEdges" : 2,
    "selected" : false,
    "__clusterAttribute" : "__mclCluster",
    "uri" : "https://api11.jensenlab.org/network",
    "ppiEnrichment" : 1.5E-6,
    "network_type" : "full STRING network",
    "__clusterType" : "mcl",
    "species" : "Mustela putorius furo",
    "Cloud_Counter" : 1,
    "Use_Stemming" : false,
    "name" : "Proteome_All_Clustered",
    "enrichmentExpectedEdges" : 0,
    "enrichmentSettingsTable_SUID" : 168357,
    "enrichmentNodes" : 3,
    "enrichmentClusteringCoeff" : 0.667,
    "data_version" : "11.5"
  },
  "elements" : {
    "nodes" : [ {
      "data" : {
        "id" : "883",
        "Description" : "electron transfer flavoprotein subunit beta isoform X1",
        "VitE_Intensity" : 4.38E8,
        "Wild_Intensity" : 9.0E8,
        "stringdb_namespace" : "stringdb",
        "query_term" : "ETFB",
        "Reproted_sperm_source" : "Tail_whole.sperm",
        "Specific_PTMs" : "Carbamidomethylation_Oxidation",
        "Identified_Expression" : "All",
        "shared_name" : "9669.ENSMPUP00000001404",
        "stringdb_species" : "Mustela putorius furo",
        "Uniprot" : "A0A8U0N3Z4",
        "Genital_tract_marker" : "NA",
        "stringdb_full_name" : "",
        "Ctrl_Intensity" : 7.75E8,
        "SUID" : 883,
        "_id" : "stringdb:9669.ENSMPUP00000001404",
        "Carcass_Intensity" : 5.62E8,
        "__mclCluster" : 1,
        "Oxidation_Count" : 3.0,
        "selected" : false,
        "stringdb_description" : "",
        "Organism" : "Mustela putorius furo",
        "Carbamidomethylation_Count" : 4.0,
        "Expresion" : "All",
        "Phosphorylation_Count" : 0.0,
        "Accession" : "XP_004767192.1",
        "display_name" : "ENSMPUP00000001404",
        "stringdb_enhancedLabel_Passthrough" : "label: attribute=\"display name\" labelsize=12 labelAlignment=left outline=true outlineColor=white outlineTransparency=95 outlineWidth=10 background=false color=black dropShadow=false",
        "stringdb_canonical_name" : "",
        "Coverage" : 62.7,
        "Acetylation_Count" : 0.0,
        "stringdb_sequence" : "",
        "VitE_mix_Intensity" : 7.54E8,
        "VitE_2d_Intensity" : 4.38E8,
        "Reported_in" : "Sperm",
        "stringdb_database_identifier" : "9669.ENSMPUP00000001404",
        "name" : "9669.ENSMPUP00000001404",
        "stringdb_node_type" : "protein",
        "stringdb_STRING_style" : "string:"
      },
      "position" : {
        "x" : -3344.8211301719125,
        "y" : -6964.835540795696
      },
      "selected" : false
    }, {
      "data" : {
        "id" : "885",
        "Description" : "60S ribosomal protein L17",
        "VitE_Intensity" : 0.0,
        "Wild_Intensity" : 1.48E7,
        "stringdb_namespace" : "stringdb",
        "query_term" : "RPL17",
        "Reproted_sperm_source" : "nucleus_whole.sperm",
        "Specific_PTMs" : "None",
        "Identified_Expression" : "Wild",
        "shared_name" : "9669.ENSMPUP00000000798",
        "stringdb_species" : "Mustela putorius furo",
        "Uniprot" : "A0A8U0NSX5",
        "Genital_tract_marker" : "NA",
        "stringdb_full_name" : "",
        "Ctrl_Intensity" : 0.0,
        "SUID" : 885,
        "_id" : "stringdb:9669.ENSMPUP00000000798",
        "Carcass_Intensity" : 0.0,
        "__mclCluster" : 9,
        "selected" : false,
        "stringdb_description" : "",
        "Organism" : "Mustela putorius furo",
        "Expresion" : "Wild",
        "Accession" : "XP_012911358.1",
        "display_name" : "ENSMPUP00000000798",
        "stringdb_enhancedLabel_Passthrough" : "label: attribute=\"display name\" labelsize=12 labelAlignment=left outline=true outlineColor=white outlineTransparency=95 outlineWidth=10 background=false color=black dropShadow=false",
        "stringdb_canonical_name" : "",
        "Coverage" : 14.1,
        "stringdb_sequence" : "",
        "VitE_mix_Intensity" : 0.0,
        "VitE_2d_Intensity" : 0.0,
        "Reported_in" : "Sperm",
        "stringdb_database_identifier" : "9669.ENSMPUP00000000798",
        "name" : "9669.ENSMPUP00000000798",
        "stringdb_node_type" : "protein",
        "stringdb_STRING_style" : "string:"
      },
      "position" : {
        "x" : 3639.0686159569723,
        "y" : -4427.862887809321
      },
      "selected" : false
    }, {
      "data" : {
        "id" : "887",
        "Description" : "3-ketoacyl-CoA thiolase, peroxisomal",
        "VitE_Intensity" : 3410639.2,
        "Wild_Intensity" : 4.51E7,
        "stringdb_namespace" : "stringdb",
        "query_term" : "ACAA1",
        "Reproted_sperm_source" : "Tail_membrane_whole.sperm",
        "Specific_PTMs" : "Oxidation",
        "Identified_Expression" : "W_VE",
        "shared_name" : "9669.ENSMPUP00000002732",
        "stringdb_species" : "Mustela putorius furo",
        "Uniprot" : "A0A8U0NY20",
        "Genital_tract_marker" : "NA",
        "stringdb_full_name" : "",
        "Ctrl_Intensity" : 0.0,
        "SUID" : 887,
        "_id" : "stringdb:9669.ENSMPUP00000002732",
        "Carcass_Intensity" : 0.0,
        "__mclCluster" : 1,
        "Oxidation_Count" : 1.0,
        "selected" : false,
        "stringdb_description" : "",
        "Organism" : "Mustela putorius furo",
        "Carbamidomethylation_Count" : 0.0,
        "Expresion" : "W_VE",
        "Phosphorylation_Count" : 0.0,
        "Accession" : "XP_012915443.2",
        "display_name" : "ENSMPUP00000002732",
        "stringdb_enhancedLabel_Passthrough" : "label: attribute=\"display name\" labelsize=12 labelAlignment=left outline=true outlineColor=white outlineTransparency=95 outlineWidth=10 background=false color=black dropShadow=false",
        "stringdb_canonical_name" : "",
        "Coverage" : 18.8,
        "Acetylation_Count" : 0.0,
        "stringdb_sequence" : "",
        "VitE_mix_Intensity" : 0.0,
        "VitE_2d_Intensity" : 3410639.2,
        "Reported_in" : "Sperm_Seminal.plasma",
        "stringdb_database_identifier" : "9669.ENSMPUP00000002732",
        "name" : "9669.ENSMPUP00000002732",
        "stringdb_node_type" : "protein",
        "stringdb_STRING_style" : "string:"
      },
      "position" : {
        "x" : -3221.8211301719125,
        "y" : -6796.835540795694
      },
      "selected" : false
    }, {
      "data" : {
        "id" : "889",
        "Description" : "protein S100-A2 isoform X3",
        "VitE_Intensity" : 2.88E7,
        "Wild_Intensity" : 0.0,
        "stringdb_namespace" : "stringdb",
        "query_term" : "S100A2",
        "Reproted_sperm_source" : "whole.sperm",
        "Specific_PTMs" : "Acetylation",
        "Identified_Expression" : "Ctrl_VE",
        "shared_name" : "9669.ENSMPUP00000008280",
        "stringdb_species" : "Mustela putorius furo",
        "Uniprot" : "A0A8U0SHM1",
        "Genital_tract_marker" : "NA",
        "stringdb_full_name" : "",
        "Ctrl_Intensity" : 3.16E7,
        "SUID" : 889,
        "_id" : "stringdb:9669.ENSMPUP00000008280",
        "Carcass_Intensity" : 0.0,
        "__mclCluster" : 125,
        "Oxidation_Count" : 0.0,
        "selected" : false,
        "stringdb_description" : "",
        "Organism" : "Mustela putorius furo",
        "Carbamidomethylation_Count" : 0.0,
        "Expresion" : "Ctrl_VE",
        "Phosphorylation_Count" : 0.0,
        "Accession" : "XP_004780445.1",
        "display_name" : "ENSMPUP00000008280",
        "stringdb_enhancedLabel_Passthrough" : "label: attribute=\"display name\" labelsize=12 labelAlignment=left outline=true outlineColor=white outlineTransparency=95 outlineWidth=10 background=false color=black dropShadow=false",
        "stringdb_canonical_name" : "",
        "Coverage" : 17.5,
        "Acetylation_Count" : 1.0,
        "stringdb_sequence" : "",
        "VitE_mix_Intensity" : 0.0,
        "VitE_2d_Intensity" : 2.88E7,
        "Reported_in" : "Sperm",
        "stringdb_database_identifier" : "9669.ENSMPUP00000008280",
        "name" : "9669.ENSMPUP00000008280",
        "stringdb_node_type" : "protein",
        "stringdb_STRING_style" : "string:"
      },
      "position" : {
        "x" : 2919.492258836066,
        "y" : -2326.8004051460875
      },
      "selected" : false
    }, {
      "data" : {
        "id" : "891",
        "Description" : "solute carrier organic anion transporter family member 1B3",
        "VitE_Intensity" : 0.0,
        "Wild_Intensity" : 3.81E7,
        "stringdb_namespace" : "stringdb",
        "query_term" : "SLCO1B3",
        "Reproted_sperm_source" : "NA",
        "Specific_PTMs" : "None",
        "Identified_Expression" : "W_Ctrl",
        "shared_name" : "9669.ENSMPUP00000011209",
        "stringdb_species" : "Mustela putorius furo",
        "Uniprot" : "A0A8U0MV65",
        "Genital_tract_marker" : "NA",
        "stringdb_full_name" : "",
        "Ctrl_Intensity" : 9.07E7,
        "SUID" : 891,
        "_id" : "stringdb:9669.ENSMPUP00000011209",
        "Carcass_Intensity" : 0.0,
        "__mclCluster" : 4,
        "selected" : false,
        "stringdb_description" : "",
        "Organism" : "Mustela putorius furo",
        "Expresion" : "W_Ctrl",
        "Accession" : "XP_004755779.1",
        "display_name" : "ENSMPUP00000011209",
        "stringdb_enhancedLabel_Passthrough" : "label: attribute=\"display name\" labelsize=12 labelAlignment=left outline=true outlineColor=white outlineTransparency=95 outlineWidth=10 background=false color=black dropShadow=false",
        "stringdb_canonical_name" : "",
        "Coverage" : 1.2,
        "stringdb_sequence" : "",
        "VitE_mix_Intensity" : 0.0,
        "VitE_2d_Intensity" : 0.0,
        "Reported_in" : "NA",
        "stringdb_database_identifier" : "9669.ENSMPUP00000011209",
        "name" : "9669.ENSMPUP00000011209",
        "stringdb_node_type" : "protein",
        "stringdb_STRING_style" : "string:"
      },
      "position" : {
        "x" : -3804.007913857562,
        "y" : -2697.208554393227
      },
      "selected" : false
    }, {
      "data" : {
        "id" : "893",
        "Description" : "lysozyme-like protein 1",
        "VitE_Intensity" : 1.23E9,
        "Wild_Intensity" : 5.96E8,
        "stringdb_namespace" : "stringdb",
        "query_term" : "LOC101675016",
        "Reproted_sperm_source" : "NA",
        "Specific_PTMs" : "Carbamidomethylation_Oxidation",
        "Identified_Expression" : "All",
        "shared_name" : "9669.ENSMPUP00000014959",
        "stringdb_species" : "Mustela putorius furo",
        "Uniprot" : "M3YUE9",
        "Genital_tract_marker" : "NA",
        "stringdb_full_name" : "",
        "Ctrl_Intensity" : 9.66E8,
        "SUID" : 893,
        "_id" : "stringdb:9669.ENSMPUP00000014959",
        "Carcass_Intensity" : 8.0E8,
        "__mclCluster" : 63,
        "Oxidation_Count" : 2.0,
        "selected" : false,
        "stringdb_description" : "",
        "Organism" : "Mustela putorius furo",
        "Carbamidomethylation_Count" : 4.0,
        "Expresion" : "All",
        "Phosphorylation_Count" : 0.0,
        "Accession" : "XP_004779406.1",
        "display_name" : "ENSMPUP00000014959",
        "stringdb_enhancedLabel_Passthrough" : "label: attribute=\"display name\" labelsize=12 labelAlignment=left outline=true outlineColor=white outlineTransparency=95 outlineWidth=10 background=false color=black dropShadow=false",
        "stringdb_canonical_name" : "",
        "Coverage" : 32.4,
        "Acetylation_Count" : 0.0,
        "stringdb_sequence" : "",
        "VitE_mix_Intensity" : 1.88E9,
        "VitE_2d_Intensity" : 1.23E9,
        "Reported_in" : "NA",
        "stringdb_database_identifier" : "9669.ENSMPUP00000014959",
        "name" : "9669.ENSMPUP00000014959",
        "stringdb_node_type" : "protein",
        "stringdb_STRING_style" : "string:"
      },
      "position" : {
        "x" : 2553.2873626371056,
        "y" : -2573.3036524514027
      },
      "selected" : false
    }, {
      "data" : {
        "id" : "895",
        "Description" : "neuroblast differentiation-associated protein AHNAK isoform X1",
        "VitE_Intensity" : 2.84E8,
        "Wild_Intensity" : 5.65E8,
        "stringdb_namespace" : "stringdb",
        "query_term" : "AHNAK",
        "Reproted_sperm_source" : "whole.sperm",
        "Specific_PTMs" : "Carbamidomethylation_Oxidation",
        "Identified_Expression" : "W_Ctrl_VE",
        "shared_name" : "9669.ENSMPUP00000013879",
        "stringdb_species" : "Mustela putorius furo",
        "Uniprot" : "A0A8U0R7M0",
        "Genital_tract_marker" : "Epididymis marker",
        "stringdb_full_name" : "",
        "Ctrl_Intensity" : 5.06E8,
        "SUID" : 895,
        "_id" : "stringdb:9669.ENSMPUP00000013879",
        "Carcass_Intensity" : 0.0,
        "__mclCluster" : 89,
        "Oxidation_Count" : 9.0,
        "selected" : false,
        "stringdb_description" : "",
        "Organism" : "Mustela putorius furo",
        "Carbamidomethylation_Count" : 1.0,
        "Expresion" : "W_Ctrl_VE",
        "Phosphorylation_Count" : 0.0,
        "Accession" : "XP_044919372.1",
        "display_name" : "ENSMPUP00000013879",
        "stringdb_enhancedLabel_Passthrough" : "label: attribute=\"display name\" labelsize=12 labelAlignment=left outline=true outlineColor=white outlineTransparency=95 outlineWidth=10 background=false color=black dropShadow=false",
        "stringdb_canonical_name" : "",
        "Coverage" : 48.7,
        "Acetylation_Count" : 0.0,
        "stringdb_sequence" : "",
        "VitE_mix_Intensity" : 2.52E7,
        "VitE_2d_Intensity" : 2.84E8,
        "Reported_in" : "Sperm_Seminal.plasma",
        "stringdb_database_identifier" : "9669.ENSMPUP00000013879",
        "name" : "9669.ENSMPUP00000013879",
        "stringdb_node_type" : "protein",
        "stringdb_STRING_style" : "string:"
      },
      "position" : {
        "x" : 3471.309087646754,
        "y" : -2615.3402695308478
      },
      "selected" : false
    }, {
      "data" : {
        "id" : "897",
        "Description" : "calcium load-activated calcium channel",
        "VitE_Intensity" : 0.0,
        "Wild_Intensity" : 0.0,
        "stringdb_namespace" : "stringdb",
        "query_term" : "TMCO1",
        "Reproted_sperm_source" : "whole.sperm",
        "Specific_PTMs" : "None",
        "Identified_Expression" : "Unidentified",
        "shared_name" : "9669.ENSMPUP00000003830",
        "stringdb_species" : "Mustela putorius furo",
        "Uniprot" : "M3XXN0",
        "Genital_tract_marker" : "NA",
        "stringdb_full_name" : "",
        "Ctrl_Intensity" : 0.0,
        "SUID" : 897,
        "_id" : "stringdb:9669.ENSMPUP00000003830",
        "Carcass_Intensity" : 0.0,
        "selected" : false,
        "stringdb_description" : "",
        "Organism" : "Mustela putorius furo",
        "Expresion" : "",
        "Accession" : "XP_004751499.1",
        "display_name" : "ENSMPUP00000003830",
        "stringdb_enhancedLabel_Passthrough" : "label: attribute=\"display name\" labelsize=12 labelAlignment=left outline=true outlineColor=white outlineTransparency=95 outlineWidth=10 background=false color=black dropShadow=false",
        "stringdb_canonical_name" : "",
        "Coverage" : 9.0,
        "stringdb_sequence" : "",
        "VitE_mix_Intensity" : 0.0,
        "VitE_2d_Intensity" : 0.0,
        "Reported_in" : "Sperm",
        "stringdb_database_identifier" : "9669.ENSMPUP00000003830",
        "name" : "9669.ENSMPUP00000003830",
        "stringdb_node_type" : "protein",
        "stringdb_STRING_style" : "string:"
      },
      "position" : {
        "x" : 652.4220620714229,
        "y" : -2027.3420822286832
      },
      "selected" : false
    }, {
      "data" : {
        "id" : "899",
        "Description" : "ribose-phosphate pyrophosphokinase 3",
        "VitE_Intensity" : 3.47E7,
        "Wild_Intensity" : 2.11E7,
        "stringdb_namespace" : "stringdb",
        "query_term" : "PRPS1L1",
        "Reproted_sperm_source" : "NA",
        "Specific_PTMs" : "Carbamidomethylation",
        "Identified_Expression" : "All",
        "shared_name" : "9669.ENSMPUP00000019170",
        "stringdb_species" : "Mustela putorius furo",
        "Uniprot" : "M3Z6F7",
        "Genital_tract_marker" : "Testis marker",
        "stringdb_full_name" : "",
        "Ctrl_Intensity" : 3.23E7,
        "SUID" : 899,
        "_id" : "stringdb:9669.ENSMPUP00000019170",
        "Carcass_Intensity" : 4.19E7,
        "__mclCluster" : 7,
        "Oxidation_Count" : 0.0,
        "selected" : false,
        "stringdb_description" : "",
        "Organism" : "Mustela putorius furo",
        "Carbamidomethylation_Count" : 2.0,
        "Expresion" : "All",
        "Phosphorylation_Count" : 0.0,
        "Accession" : "XP_012906954.1",
        "display_name" : "ENSMPUP00000019170",
        "stringdb_enhancedLabel_Passthrough" : "label: attribute=\"display name\" labelsize=12 labelAlignment=left outline=true outlineColor=white outlineTransparency=95 outlineWidth=10 background=false color=black dropShadow=false",
        "stringdb_canonical_name" : "",
        "Coverage" : 23.6,
        "Acetylation_Count" : 0.0,
        "stringdb_sequence" : "",
        "VitE_mix_Intensity" : 3.47E7,
        "VitE_2d_Intensity" : 0.0,
        "Reported_in" : "NA",
        "stringdb_database_identifier" : "9669.ENSMPUP00000019170",
        "name" : "9669.ENSMPUP00000019170",
        "stringdb_node_type" : "protein",
        "stringdb_STRING_style" : "string:"
      },
      "position" : {
        "x" : -4377.516039933966,
        "y" : -5175.982360081951
      },
      "selected" : false
    }, {
      "data" : {
        "id" : "901",
        "Description" : "2-oxoglutarate dehydrogenase, mitochondrial isoform X3",
        "VitE_Intensity" : 6.75E8,
        "Wild_Intensity" : 6.87E8,
        "stringdb_namespace" : "stringdb",
        "query_term" : "OGDH",
        "Reproted_sperm_source" : "Tail_whole.sperm",
        "Specific_PTMs" : "Carbamidomethylation_Oxidation",
        "Identified_Expression" : "All",
        "shared_name" : "9669.ENSMPUP00000018082",
        "stringdb_species" : "Mustela putorius furo",
        "Uniprot" : "M3Z3C0",
        "Genital_tract_marker" : "NA",
        "stringdb_full_name" : "",
        "Ctrl_Intensity" : 5.65E8,
        "SUID" : 901,
        "_id" : "stringdb:9669.ENSMPUP00000018082",
        "Carcass_Intensity" : 4.63E8,
        "__mclCluster" : 1,
        "Oxidation_Count" : 7.0,
        "selected" : false,
        "stringdb_description" : "",
        "Organism" : "Mustela putorius furo",
        "Carbamidomethylation_Count" : 8.0,
        "Expresion" : "All",
        "Phosphorylation_Count" : 0.0,
        "Accession" : "XP_004739513.1",
        "display_name" : "ENSMPUP00000018082",
        "stringdb_enhancedLabel_Passthrough" : "label: attribute=\"display name\" labelsize=12 labelAlignment=left outline=true outlineColor=white outlineTransparency=95 outlineWidth=10 background=false color=black dropShadow=false",
        "stringdb_canonical_name" : "",
        "Coverage" : 56.0,
        "Acetylation_Count" : 0.0,
        "stringdb_sequence" : "",
        "VitE_mix_Intensity" : 6.81E8,
        "VitE_2d_Intensity" : 6.75E8,
        "Reported_in" : "Sperm",
        "stringdb_database_identifier" : "9669.ENSMPUP00000018082",
        "name" : "9669.ENSMPUP00000018082",
        "stringdb_node_type" : "protein",
        "stringdb_STRING_style" : "string:"
      },
      "position" : {
        "x" : -3208.8211301719125,
        "y" : -6868.835540795694
      },
      "selected" : false
    }, {
      "data" : {
        "id" : "903",
        "Description" : "40S ribosomal protein S25",
        "VitE_Intensity" : 2.72E7,
        "Wild_Intensity" : 2.84E7,
        "stringdb_namespace" : "stringdb",
        "query_term" : "RPS25",
        "Reproted_sperm_source" : "nucleus_whole.sperm",
        "Specific_PTMs" : "None",
        "Identified_Expression" : "W_VE",
        "shared_name" : "9669.ENSMPUP00000004921",
        "stringdb_species" : "Mustela putorius furo",
        "Uniprot" : "A0A8U0SUF6",
        "Genital_tract_marker" : "NA",
        "stringdb_full_name" : "",
        "Ctrl_Intensity" : 0.0,
        "SUID" : 903,
        "_id" : "stringdb:9669.ENSMPUP00000004921",
        "Carcass_Intensity" : 0.0,
        "__mclCluster" : 9,
        "selected" : false,
        "stringdb_description" : "",
        "Organism" : "Mustela putorius furo",
        "Expresion" : "W_VE",
        "Accession" : "XP_004750041.1",
        "display_name" : "ENSMPUP00000004921",
        "stringdb_enhancedLabel_Passthrough" : "label: attribute=\"display name\" labelsize=12 labelAlignment=left outline=true outlineColor=white outlineTransparency=95 outlineWidth=10 background=false color=black dropShadow=false",
        "stringdb_canonical_name" : "",
        "Coverage" : 19.4,
        "stringdb_sequence" : "",
        "VitE_mix_Intensity" : 0.0,
        "VitE_2d_Intensity" : 2.72E7,
        "Reported_in" : "Sperm_Seminal.plasma",
        "stringdb_database_identifier" : "9669.ENSMPUP00000004921",
        "name" : "9669.ENSMPUP00000004921",
        "stringdb_node_type" : "protein",
        "stringdb_STRING_style" : "string:"
      },
      "position" : {
        "x" : 3862.0766395045803,
        "y" : -4533.558974150554
      },
      "selected" : false
    }, {
      "data" : {
        "id" : "905",
        "Description" : "peptidyl-prolyl cis-trans isomerase B",
        "VitE_Intensity" : 2.0E8,
        "Wild_Intensity" : 2.89E8,
        "stringdb_namespace" : "stringdb",
        "query_term" : "PPIB",
        "Reproted_sperm_source" : "Tail_nucleus_whole.sperm",
        "Specific_PTMs" : "Carbamidomethylation_Oxidation",
        "Identified_Expression" : "All",
        "shared_name" : "9669.ENSMPUP00000000568",
        "stringdb_species" : "Mustela putorius furo",
        "Uniprot" : "M3XNB8",
        "Genital_tract_marker" : "NA",
        "stringdb_full_name" : "",
        "Ctrl_Intensity" : 3.08E8,
        "SUID" : 905,
        "_id" : "stringdb:9669.ENSMPUP00000000568",
        "Carcass_Intensity" : 3.21E8,
        "__mclCluster" : 10,
        "Oxidation_Count" : 1.0,
        "selected" : false,
        "stringdb_description" : "",
        "Organism" : "Mustela putorius furo",
        "Carbamidomethylation_Count" : 1.0,
        "Expresion" : "All",
        "Phosphorylation_Count" : 0.0,
        "Accession" : "XP_004758782.1",
        "display_name" : "ENSMPUP00000000568",
        "stringdb_enhancedLabel_Passthrough" : "label: attribute=\"display name\" labelsize=12 labelAlignment=left outline=true outlineColor=white outlineTransparency=95 outlineWidth=10 background=false color=black dropShadow=false",
        "stringdb_canonical_name" : "",
        "Coverage" : 63.0,
        "Acetylation_Count" : 0.0,
        "stringdb_sequence" : "",
        "VitE_mix_Intensity" : 1.44E8,
        "VitE_2d_Intensity" : 2.0E8,
        "Reported_in" : "Sperm_Seminal.plasma",
        "stringdb_database_identifier" : "9669.ENSMPUP00000000568",
        "name" : "9669.ENSMPUP00000000568",
        "stringdb_node_type" : "protein",
        "stringdb_STRING_style" : "string:"
      },
      "position" : {
        "x" : -2352.897863634463,
        "y" : -5131.693594135892
      },
      "selected" : false
    }, {
      "data" : {
        "id" : "907",
        "Description" : "heat shock protein HSP 90-alpha",
        "VitE_Intensity" : 6.6E8,
        "Wild_Intensity" : 6.78E8,
        "stringdb_namespace" : "stringdb",
        "query_term" : "HSP90AA1",
        "Reproted_sperm_source" : "Tail_nucleus_membrane_whole.sperm",
        "Specific_PTMs" : "Carbamidomethylation",
        "Identified_Expression" : "All",
        "shared_name" : "9669.ENSMPUP00000002744",
        "stringdb_species" : "Mustela putorius furo",
        "Uniprot" : "A0A8U0RV06",
        "Genital_tract_marker" : "NA",
        "stringdb_full_name" : "",
        "Ctrl_Intensity" : 9.13E8,
        "SUID" : 907,
        "_id" : "stringdb:9669.ENSMPUP00000002744",
        "Carcass_Intensity" : 7.51E8,
        "__mclCluster" : 6,
        "Oxidation_Count" : 0.0,
        "selected" : false,
        "stringdb_description" : "",
        "Organism" : "Mustela putorius furo",
        "Carbamidomethylation_Count" : 2.0,
        "Expresion" : "All",
        "Phosphorylation_Count" : 0.0,
        "Accession" : "XP_044929822.1",
        "display_name" : "ENSMPUP00000002744",
        "stringdb_enhancedLabel_Passthrough" : "label: attribute=\"display name\" labelsize=12 labelAlignment=left outline=true outlineColor=white outlineTransparency=95 outlineWidth=10 background=false color=black dropShadow=false",
        "stringdb_canonical_name" : "",
        "Coverage" : 45.7,
        "Acetylation_Count" : 0.0,
        "stringdb_sequence" : "",
        "VitE_mix_Intensity" : 4.73E8,
        "VitE_2d_Intensity" : 6.6E8,
        "Reported_in" : "Sperm_Seminal.plasma",
        "stringdb_database_identifier" : "9669.ENSMPUP00000002744",
        "name" : "9669.ENSMPUP00000002744",
        "stringdb_node_type" : "protein",
        "stringdb_STRING_style" : "string:"
      },
      "position" : {
        "x" : -3471.507525555105,
        "y" : -5233.033843338063
      },
      "selected" : false
    }, {
      "data" : {
        "id" : "909",
        "Description" : "mitochondrial ornithine transporter 2",
        "VitE_Intensity" : 0.0,
        "Wild_Intensity" : 0.0,
        "stringdb_namespace" : "stringdb",
        "query_term" : "SLC25A2",
        "Reproted_sperm_source" : "whole.sperm",
        "Specific_PTMs" : "Carbamidomethylation",
        "Identified_Expression" : "Unidentified",
        "shared_name" : "9669.ENSMPUP00000008271",
        "stringdb_species" : "Mustela putorius furo",
        "Uniprot" : "A0A8U0MJU7",
        "Genital_tract_marker" : "NA",
        "stringdb_full_name" : "",
        "Ctrl_Intensity" : 0.0,
        "SUID" : 909,
        "_id" : "stringdb:9669.ENSMPUP00000008271",
        "Carcass_Intensity" : 0.0,
        "__mclCluster" : 80,
        "Oxidation_Count" : 0.0,
        "selected" : false,
        "stringdb_description" : "",
        "Organism" : "Mustela putorius furo",
        "Carbamidomethylation_Count" : 1.0,
        "Expresion" : "",
        "Phosphorylation_Count" : 0.0,
        "Accession" : "XP_004744828.1",
        "display_name" : "ENSMPUP00000008271",
        "stringdb_enhancedLabel_Passthrough" : "label: attribute=\"display name\" labelsize=12 labelAlignment=left outline=true outlineColor=white outlineTransparency=95 outlineWidth=10 background=false color=black dropShadow=false",
        "stringdb_canonical_name" : "",
        "Coverage" : 26.9,
        "Acetylation_Count" : 0.0,
        "stringdb_sequence" : "",
        "VitE_mix_Intensity" : 0.0,
        "VitE_2d_Intensity" : 0.0,
        "Reported_in" : "Sperm",
        "stringdb_database_identifier" : "9669.ENSMPUP00000008271",
        "name" : "9669.ENSMPUP00000008271",
        "stringdb_node_type" : "protein",
        "stringdb_STRING_style" : "string:"
      },
      "position" : {
        "x" : -421.5201227183522,
        "y" : -6296.504502399105
      },
      "selected" : false
    }, {
      "data" : {
        "id" : "911",
        "Description" : "heterogeneous nuclear ribonucleoprotein M isoform X3",
        "VitE_Intensity" : 0.0,
        "Wild_Intensity" : 0.0,
        "stringdb_namespace" : "stringdb",
        "query_term" : "HNRNPM",
        "Reproted_sperm_source" : "whole.sperm",
        "Specific_PTMs" : "None",
        "Identified_Expression" : "Unidentified",
        "shared_name" : "9669.ENSMPUP00000007183",
        "stringdb_species" : "Mustela putorius furo",
        "Uniprot" : "A0A8U0N866",
        "Genital_tract_marker" : "NA",
        "stringdb_full_name" : "",
        "Ctrl_Intensity" : 0.0,
        "SUID" : 911,
        "_id" : "stringdb:9669.ENSMPUP00000007183",
        "Carcass_Intensity" : 0.0,
        "__mclCluster" : 25,
        "selected" : false,
        "stringdb_description" : "",
        "Organism" : "Mustela putorius furo",
        "Expresion" : "",
        "Accession" : "XP_004771717.3",
        "display_name" : "ENSMPUP00000007183",
        "stringdb_enhancedLabel_Passthrough" : "label: attribute=\"display name\" labelsize=12 labelAlignment=left outline=true outlineColor=white outlineTransparency=95 outlineWidth=10 background=false color=black dropShadow=false",
        "stringdb_canonical_name" : "",
        "Coverage" : 14.9,
        "stringdb_sequence" : "",
        "VitE_mix_Intensity" : 0.0,
        "VitE_2d_Intensity" : 0.0,
        "Reported_in" : "Sperm",
        "stringdb_database_identifier" : "9669.ENSMPUP00000007183",
        "name" : "9669.ENSMPUP00000007183",
        "stringdb_node_type" : "protein",
        "stringdb_STRING_style" : "string:"
      },
      "position" : {
        "x" : 2514.708710096817,
        "y" : -4547.848295354177
      },
      "selected" : false
    }, {
      "data" : {
        "id" : "913",
        "Description" : "protein S100-A16",
        "VitE_Intensity" : 1.78E8,
        "Wild_Intensity" : 2.43E8,
        "stringdb_namespace" : "stringdb",
        "query_term" : "S100A16",
        "Reproted_sperm_source" : "whole.sperm",
        "Specific_PTMs" : "Acetylation_Oxidation",
        "Identified_Expression" : "W_Ctrl_VE",
        "shared_name" : "9669.ENSMPUP00000008275",
        "stringdb_species" : "Mustela putorius furo",
        "Uniprot" : "M3YAB8",
        "Genital_tract_marker" : "NA",
        "stringdb_full_name" : "",
        "Ctrl_Intensity" : 3.99E8,
        "SUID" : 913,
        "_id" : "stringdb:9669.ENSMPUP00000008275",
        "Carcass_Intensity" : 0.0,
        "__mclCluster" : 3,
        "Oxidation_Count" : 1.0,
        "selected" : false,
        "stringdb_description" : "",
        "Organism" : "Mustela putorius furo",
        "Carbamidomethylation_Count" : 0.0,
        "Expresion" : "W_Ctrl_VE",
        "Phosphorylation_Count" : 0.0,
        "Accession" : "XP_004780440.1",
        "display_name" : "ENSMPUP00000008275",
        "stringdb_enhancedLabel_Passthrough" : "label: attribute=\"display name\" labelsize=12 labelAlignment=left outline=true outlineColor=white outlineTransparency=95 outlineWidth=10 background=false color=black dropShadow=false",
        "stringdb_canonical_name" : "",
        "Coverage" : 35.0,
        "Acetylation_Count" : 1.0,
        "stringdb_sequence" : "",
        "VitE_mix_Intensity" : 4.25E7,
        "VitE_2d_Intensity" : 1.78E8,
        "Reported_in" : "Sperm",
        "stringdb_database_identifier" : "9669.ENSMPUP00000008275",
        "name" : "9669.ENSMPUP00000008275",
        "stringdb_node_type" : "protein",
        "stringdb_STRING_style" : "string:"
      },
      "position" : {
        "x" : -2568.253139891399,
        "y" : -4009.508546944151
      },
      "selected" : false
    }, {
      "data" : {
        "id" : "915",
        "Description" : "protein FAM136A",
        "VitE_Intensity" : 1.75E7,
        "Wild_Intensity" : 0.0,
        "stringdb_namespace" : "stringdb",
        "query_term" : "FAM136A",
        "Reproted_sperm_source" : "NA",
        "Specific_PTMs" : "None",
        "Identified_Expression" : "VitaminE",
        "shared_name" : "9669.ENSMPUP00000007184",
        "stringdb_species" : "Mustela putorius furo",
        "Uniprot" : "M3Y777",
        "Genital_tract_marker" : "NA",
        "stringdb_full_name" : "",
        "Ctrl_Intensity" : 0.0,
        "SUID" : 915,
        "_id" : "stringdb:9669.ENSMPUP00000007184",
        "Carcass_Intensity" : 0.0,
        "__mclCluster" : 37,
        "selected" : false,
        "stringdb_description" : "",
        "Organism" : "Mustela putorius furo",
        "Expresion" : "VE",
        "Accession" : "XP_004742201.1",
        "display_name" : "ENSMPUP00000007184",
        "stringdb_enhancedLabel_Passthrough" : "label: attribute=\"display name\" labelsize=12 labelAlignment=left outline=true outlineColor=white outlineTransparency=95 outlineWidth=10 background=false color=black dropShadow=false",
        "stringdb_canonical_name" : "",
        "Coverage" : 13.0,
        "stringdb_sequence" : "",
        "VitE_mix_Intensity" : 0.0,
        "VitE_2d_Intensity" : 1.75E7,
        "Reported_in" : "NA",
        "stringdb_database_identifier" : "9669.ENSMPUP00000007184",
        "name" : "9669.ENSMPUP00000007184",
        "stringdb_node_type" : "protein",
        "stringdb_STRING_style" : "string:"
      },
      "position" : {
        "x" : 1098.2450147218658,
        "y" : -2853.2299571854555
      },
      "selected" : false
    }, {
      "data" : {
        "id" : "917",
        "Description" : "2-oxoglutarate dehydrogenase-like, mitochondrial",
        "VitE_Intensity" : 0.0,
        "Wild_Intensity" : 0.0,
        "stringdb_namespace" : "stringdb",
        "query_term" : "OGDHL",
        "Reproted_sperm_source" : "whole.sperm",
        "Specific_PTMs" : "None",
        "Identified_Expression" : "Unidentified",
        "shared_name" : "9669.ENSMPUP00000009362",
        "stringdb_species" : "Mustela putorius furo",
        "Uniprot" : "M3YDF5",
        "Genital_tract_marker" : "NA",
        "stringdb_full_name" : "",
        "Ctrl_Intensity" : 0.0,
        "SUID" : 917,
        "_id" : "stringdb:9669.ENSMPUP00000009362",
        "Carcass_Intensity" : 0.0,
        "__mclCluster" : 1,
        "selected" : false,
        "stringdb_description" : "",
        "Organism" : "Mustela putorius furo",
        "Expresion" : "",
        "Accession" : "XP_004765915.1",
        "display_name" : "ENSMPUP00000009362",
        "stringdb_enhancedLabel_Passthrough" : "label: attribute=\"display name\" labelsize=12 labelAlignment=left outline=true outlineColor=white outlineTransparency=95 outlineWidth=10 background=false color=black dropShadow=false",
        "stringdb_canonical_name" : "",
        "Coverage" : 16.0,
        "stringdb_sequence" : "",
        "VitE_mix_Intensity" : 0.0,
        "VitE_2d_Intensity" : 0.0,
        "Reported_in" : "Sperm",
        "stringdb_database_identifier" : "9669.ENSMPUP00000009362",
        "name" : "9669.ENSMPUP00000009362",
        "stringdb_node_type" : "protein",
        "stringdb_STRING_style" : "string:"
      },
      "position" : {
        "x" : -3347.8211301719125,
        "y" : -6820.835540795694
      },
      "selected" : false
    }, {
      "data" : {
        "id" : "919",
        "Description" : "40S ribosomal protein S3",
        "VitE_Intensity" : 0.0,
        "Wild_Intensity" : 1.43E8,
        "stringdb_namespace" : "stringdb",
        "query_term" : "RPS3",
        "Reproted_sperm_source" : "whole.sperm",
        "Specific_PTMs" : "None",
        "Identified_Expression" : "Wild",
        "shared_name" : "9669.ENSMPUP00000009120",
        "stringdb_species" : "Mustela putorius furo",
        "Uniprot" : "M3YCR3",
        "Genital_tract_marker" : "NA",
        "stringdb_full_name" : "",
        "Ctrl_Intensity" : 0.0,
        "SUID" : 919,
        "_id" : "stringdb:9669.ENSMPUP00000009120",
        "Carcass_Intensity" : 0.0,
        "__mclCluster" : 9,
        "selected" : false,
        "stringdb_description" : "",
        "Organism" : "Mustela putorius furo",
        "Expresion" : "Wild",
        "Accession" : "XP_004768082.1",
        "display_name" : "ENSMPUP00000009120",
        "stringdb_enhancedLabel_Passthrough" : "label: attribute=\"display name\" labelsize=12 labelAlignment=left outline=true outlineColor=white outlineTransparency=95 outlineWidth=10 background=false color=black dropShadow=false",
        "stringdb_canonical_name" : "",
        "Coverage" : 42.4,
        "stringdb_sequence" : "",
        "VitE_mix_Intensity" : 0.0,
        "VitE_2d_Intensity" : 0.0,
        "Reported_in" : "Sperm_Seminal.plasma",
        "stringdb_database_identifier" : "9669.ENSMPUP00000009120",
        "name" : "9669.ENSMPUP00000009120",
        "stringdb_node_type" : "protein",
        "stringdb_STRING_style" : "string:"
      },
      "position" : {
        "x" : 3852.0766395045785,
        "y" : -4461.5589741505555
      },
      "selected" : false
    }, {
      "data" : {
        "id" : "921",
        "Description" : "trafficking protein particle complex subunit 3 isoform X1",
        "VitE_Intensity" : 5.12E7,
        "Wild_Intensity" : 1.17E8,
        "stringdb_namespace" : "stringdb",
        "query_term" : "TRAPPC3",
        "Reproted_sperm_source" : "Tail_whole.sperm",
        "Specific_PTMs" : "None",
        "Identified_Expression" : "All",
        "shared_name" : "9669.ENSMPUP00000014706",
        "stringdb_species" : "Mustela putorius furo",
        "Uniprot" : "M3YTP6",
        "Genital_tract_marker" : "NA",
        "stringdb_full_name" : "",
        "Ctrl_Intensity" : 1.27E8,
        "SUID" : 921,
        "_id" : "stringdb:9669.ENSMPUP00000014706",
        "Carcass_Intensity" : 8.46E7,
        "__mclCluster" : 3,
        "selected" : false,
        "stringdb_description" : "",
        "Organism" : "Mustela putorius furo",
        "Expresion" : "All",
        "Accession" : "XP_004740848.1",
        "display_name" : "ENSMPUP00000014706",
        "stringdb_enhancedLabel_Passthrough" : "label: attribute=\"display name\" labelsize=12 labelAlignment=left outline=true outlineColor=white outlineTransparency=95 outlineWidth=10 background=false color=black dropShadow=false",
        "stringdb_canonical_name" : "",
        "Coverage" : 23.3,
        "stringdb_sequence" : "",
        "VitE_mix_Intensity" : 0.0,
        "VitE_2d_Intensity" : 5.12E7,
        "Reported_in" : "Sperm",
        "stringdb_database_identifier" : "9669.ENSMPUP00000014706",
        "name" : "9669.ENSMPUP00000014706",
        "stringdb_node_type" : "protein",
        "stringdb_STRING_style" : "string:"
      },
      "position" : {
        "x" : -2589.2887704438212,
        "y" : -4302.18613444664
      },
      "selected" : false
    }, {
      "data" : {
        "id" : "923",
        "Description" : "lipase member I isoform X1",
        "VitE_Intensity" : 2.6E9,
        "Wild_Intensity" : 3.77E8,
        "stringdb_namespace" : "stringdb",
        "query_term" : "LIPI",
        "Reproted_sperm_source" : "whole.sperm",
        "Specific_PTMs" : "Carbamidomethylation_Oxidation",
        "Identified_Expression" : "All",
        "shared_name" : "9669.ENSMPUP00000010599",
        "stringdb_species" : "Mustela putorius furo",
        "Uniprot" : "A0A8U0SJR8",
        "Genital_tract_marker" : "Epididymis marker",
        "stringdb_full_name" : "",
        "Ctrl_Intensity" : 2.87E9,
        "SUID" : 923,
        "_id" : "stringdb:9669.ENSMPUP00000010599",
        "Carcass_Intensity" : 3.02E9,
        "__mclCluster" : 52,
        "Oxidation_Count" : 3.0,
        "selected" : false,
        "stringdb_description" : "",
        "Organism" : "Mustela putorius furo",
        "Carbamidomethylation_Count" : 7.0,
        "Expresion" : "All",
        "Phosphorylation_Count" : 0.0,
        "Accession" : "XP_044944090.1",
        "display_name" : "ENSMPUP00000010599",
        "stringdb_enhancedLabel_Passthrough" : "label: attribute=\"display name\" labelsize=12 labelAlignment=left outline=true outlineColor=white outlineTransparency=95 outlineWidth=10 background=false color=black dropShadow=false",
        "stringdb_canonical_name" : "",
        "Coverage" : 61.4,
        "Acetylation_Count" : 0.0,
        "stringdb_sequence" : "",
        "VitE_mix_Intensity" : 3.42E9,
        "VitE_2d_Intensity" : 2.6E9,
        "Reported_in" : "Sperm_Seminal.plasma",
        "stringdb_database_identifier" : "9669.ENSMPUP00000010599",
        "name" : "9669.ENSMPUP00000010599",
        "stringdb_node_type" : "protein",
        "stringdb_STRING_style" : "string:"
      },
      "position" : {
        "x" : 2373.2751310836775,
        "y" : -2685.572812074036
      },
      "selected" : false
    }, {
      "data" : {
        "id" : "925",
        "Description" : "protein AMBP",
        "VitE_Intensity" : 0.0,
        "Wild_Intensity" : 3.59E7,
        "stringdb_namespace" : "stringdb",
        "query_term" : "AMBP",
        "Reproted_sperm_source" : "NA",
        "Specific_PTMs" : "None",
        "Identified_Expression" : "W_Ctrl",
        "shared_name" : "9669.ENSMPUP00000008037",
        "stringdb_species" : "Mustela putorius furo",
        "Uniprot" : "M3Y9N0",
        "Genital_tract_marker" : "Testis marker",
        "stringdb_full_name" : "",
        "Ctrl_Intensity" : 7.43E7,
        "SUID" : 925,
        "_id" : "stringdb:9669.ENSMPUP00000008037",
        "Carcass_Intensity" : 0.0,
        "__mclCluster" : 4,
        "selected" : false,
        "stringdb_description" : "",
        "Organism" : "Mustela putorius furo",
        "Expresion" : "W_Ctrl",
        "Accession" : "XP_004747922.1",
        "display_name" : "ENSMPUP00000008037",
        "stringdb_enhancedLabel_Passthrough" : "label: attribute=\"display name\" labelsize=12 labelAlignment=left outline=true outlineColor=white outlineTransparency=95 outlineWidth=10 background=false color=black dropShadow=false",
        "stringdb_canonical_name" : "",
        "Coverage" : 6.2,
        "stringdb_sequence" : "",
        "VitE_mix_Intensity" : 0.0,
        "VitE_2d_Intensity" : 0.0,
        "Reported_in" : "Seminal.plasma",
        "stringdb_database_identifier" : "9669.ENSMPUP00000008037",
        "name" : "9669.ENSMPUP00000008037",
        "stringdb_node_type" : "protein",
        "stringdb_STRING_style" : "string:"
      },
      "position" : {
        "x" : -3861.007913857562,
        "y" : -2625.208554393227
      },
      "selected" : false
    }, {
      "data" : {
        "id" : "927",
        "Description" : "hexokinase-2 isoform X1",
        "VitE_Intensity" : 0.0,
        "Wild_Intensity" : 0.0,
        "stringdb_namespace" : "stringdb",
        "query_term" : "HK2",
        "Reproted_sperm_source" : "whole.sperm",
        "Specific_PTMs" : "Oxidation",
        "Identified_Expression" : "Unidentified",
        "shared_name" : "9669.ENSMPUP00000008279",
        "stringdb_species" : "Mustela putorius furo",
        "Uniprot" : "M3YAC2",
        "Genital_tract_marker" : "NA",
        "stringdb_full_name" : "",
        "Ctrl_Intensity" : 0.0,
        "SUID" : 927,
        "_id" : "stringdb:9669.ENSMPUP00000008279",
        "Carcass_Intensity" : 0.0,
        "__mclCluster" : 7,
        "Oxidation_Count" : 1.0,
        "selected" : false,
        "stringdb_description" : "",
        "Organism" : "Mustela putorius furo",
        "Carbamidomethylation_Count" : 0.0,
        "Expresion" : "",
        "Phosphorylation_Count" : 0.0,
        "Accession" : "XP_004742331.1",
        "display_name" : "ENSMPUP00000008279",
        "stringdb_enhancedLabel_Passthrough" : "label: attribute=\"display name\" labelsize=12 labelAlignment=left outline=true outlineColor=white outlineTransparency=95 outlineWidth=10 background=false color=black dropShadow=false",
        "stringdb_canonical_name" : "",
        "Coverage" : 9.1,
        "Acetylation_Count" : 0.0,
        "stringdb_sequence" : "",
        "VitE_mix_Intensity" : 0.0,
        "VitE_2d_Intensity" : 0.0,
        "Reported_in" : "Sperm",
        "stringdb_database_identifier" : "9669.ENSMPUP00000008279",
        "name" : "9669.ENSMPUP00000008279",
        "stringdb_node_type" : "protein",
        "stringdb_STRING_style" : "string:"
      },
      "position" : {
        "x" : -4000.516039933962,
        "y" : -5141.982360081951
      },
      "selected" : false
    }, {
      "data" : {
        "id" : "929",
        "Description" : "L-lactate dehydrogenase A chain",
        "VitE_Intensity" : 1.6E9,
        "Wild_Intensity" : 1.7E9,
        "stringdb_namespace" : "stringdb",
        "query_term" : "LDHA",
        "Reproted_sperm_source" : "Tail_head_nucleus_whole.sperm",
        "Specific_PTMs" : "Carbamidomethylation_Acetylation_Phosphorylation_Oxidation",
        "Identified_Expression" : "All",
        "shared_name" : "9669.ENSMPUP00000013627",
        "stringdb_species" : "Mustela putorius furo",
        "Uniprot" : "C6L2F2",
        "Genital_tract_marker" : "NA",
        "stringdb_full_name" : "",
        "Ctrl_Intensity" : 1.91E9,
        "SUID" : 929,
        "_id" : "stringdb:9669.ENSMPUP00000013627",
        "Carcass_Intensity" : 1.54E9,
        "__mclCluster" : 7,
        "Oxidation_Count" : 24.0,
        "selected" : false,
        "stringdb_description" : "",
        "Organism" : "Mustela putorius furo",
        "Carbamidomethylation_Count" : 10.0,
        "Expresion" : "All",
        "Phosphorylation_Count" : 6.0,
        "Accession" : "NP_001297133.1",
        "display_name" : "ENSMPUP00000013627",
        "stringdb_enhancedLabel_Passthrough" : "label: attribute=\"display name\" labelsize=12 labelAlignment=left outline=true outlineColor=white outlineTransparency=95 outlineWidth=10 background=false color=black dropShadow=false",
        "stringdb_canonical_name" : "",
        "Coverage" : 81.9,
        "Acetylation_Count" : 2.0,
        "stringdb_sequence" : "",
        "VitE_mix_Intensity" : 7.21E8,
        "VitE_2d_Intensity" : 1.6E9,
        "Reported_in" : "Sperm_Seminal.plasma",
        "stringdb_database_identifier" : "9669.ENSMPUP00000013627",
        "name" : "9669.ENSMPUP00000013627",
        "stringdb_node_type" : "protein",
        "stringdb_STRING_style" : "string:"
      },
      "position" : {
        "x" : -4270.516039933964,
        "y" : -5330.982360081951
      },
      "selected" : false
    }, {
      "data" : {
        "id" : "931",
        "Description" : "thiosulfate sulfurtransferase",
        "VitE_Intensity" : 0.0,
        "Wild_Intensity" : 0.0,
        "stringdb_namespace" : "stringdb",
        "query_term" : "TST",
        "Reproted_sperm_source" : "whole.sperm",
        "Specific_PTMs" : "None",
        "Identified_Expression" : "Control",
        "shared_name" : "9669.ENSMPUP00000012535",
        "stringdb_species" : "Mustela putorius furo",
        "Uniprot" : "A0A8U0MIC4",
        "Genital_tract_marker" : "NA",
        "stringdb_full_name" : "",
        "Ctrl_Intensity" : 1.96E7,
        "SUID" : 931,
        "_id" : "stringdb:9669.ENSMPUP00000012535",
        "Carcass_Intensity" : 0.0,
        "__mclCluster" : 20,
        "selected" : false,
        "stringdb_description" : "",
        "Organism" : "Mustela putorius furo",
        "Expresion" : "Control",
        "Accession" : "XP_004743217.3",
        "display_name" : "ENSMPUP00000012535",
        "stringdb_enhancedLabel_Passthrough" : "label: attribute=\"display name\" labelsize=12 labelAlignment=left outline=true outlineColor=white outlineTransparency=95 outlineWidth=10 background=false color=black dropShadow=false",
        "stringdb_canonical_name" : "",
        "Coverage" : 15.5,
        "stringdb_sequence" : "",
        "VitE_mix_Intensity" : 0.0,
        "VitE_2d_Intensity" : 0.0,
        "Reported_in" : "Sperm",
        "stringdb_database_identifier" : "9669.ENSMPUP00000012535",
        "name" : "9669.ENSMPUP00000012535",
        "stringdb_node_type" : "protein",
        "stringdb_STRING_style" : "string:"
      },
      "position" : {
        "x" : -4180.295794452257,
        "y" : -6972.420020040632
      },
      "selected" : false
    }, {
      "data" : {
        "id" : "933",
        "Description" : "tektin-2",
        "VitE_Intensity" : 5.96E8,
        "Wild_Intensity" : 3.49E8,
        "stringdb_namespace" : "stringdb",
        "query_term" : "TEKT2",
        "Reproted_sperm_source" : "Tail_head_nucleus_whole.sperm",
        "Specific_PTMs" : "Carbamidomethylation_Acetylation",
        "Identified_Expression" : "All",
        "shared_name" : "9669.ENSMPUP00000014713",
        "stringdb_species" : "Mustela putorius furo",
        "Uniprot" : "A0A8U0MG53",
        "Genital_tract_marker" : "NA",
        "stringdb_full_name" : "",
        "Ctrl_Intensity" : 6.54E8,
        "SUID" : 933,
        "_id" : "stringdb:9669.ENSMPUP00000014713",
        "Carcass_Intensity" : 7.02E8,
        "__mclCluster" : 5,
        "Oxidation_Count" : 0.0,
        "selected" : false,
        "stringdb_description" : "",
        "Organism" : "Mustela putorius furo",
        "Carbamidomethylation_Count" : 6.0,
        "Expresion" : "All",
        "Phosphorylation_Count" : 0.0,
        "Accession" : "XP_004740851.1",
        "display_name" : "ENSMPUP00000014713",
        "stringdb_enhancedLabel_Passthrough" : "label: attribute=\"display name\" labelsize=12 labelAlignment=left outline=true outlineColor=white outlineTransparency=95 outlineWidth=10 background=false color=black dropShadow=false",
        "stringdb_canonical_name" : "",
        "Coverage" : 71.2,
        "Acetylation_Count" : 1.0,
        "stringdb_sequence" : "",
        "VitE_mix_Intensity" : 2.87E8,
        "VitE_2d_Intensity" : 5.96E8,
        "Reported_in" : "Sperm",
        "stringdb_database_identifier" : "9669.ENSMPUP00000014713",
        "name" : "9669.ENSMPUP00000014713",
        "stringdb_node_type" : "protein",
        "stringdb_STRING_style" : "string:"
      },
      "position" : {
        "x" : 2365.8639291864324,
        "y" : -7182.005365280628
      },
      "selected" : false
    }, {
      "data" : {
        "id" : "935",
        "Description" : "ATP-dependent RNA helicase DDX3X isoform X1",
        "VitE_Intensity" : 4435974.0,
        "Wild_Intensity" : 3.15E7,
        "stringdb_namespace" : "stringdb",
        "query_term" : "DDX3X",
        "Reproted_sperm_source" : "whole.sperm",
        "Specific_PTMs" : "None",
        "Identified_Expression" : "W_Ctrl_VE",
        "shared_name" : "9669.ENSMPUP00000012537",
        "stringdb_species" : "Mustela putorius furo",
        "Uniprot" : "M3YMI0",
        "Genital_tract_marker" : "Testis marker",
        "stringdb_full_name" : "",
        "Ctrl_Intensity" : 2.31E7,
        "SUID" : 935,
        "_id" : "stringdb:9669.ENSMPUP00000012537",
        "Carcass_Intensity" : 0.0,
        "__mclCluster" : 9,
        "selected" : false,
        "stringdb_description" : "",
        "Organism" : "Mustela putorius furo",
        "Expresion" : "W_Ctrl_VE",
        "Accession" : "XP_004754971.1",
        "display_name" : "ENSMPUP00000012537",
        "stringdb_enhancedLabel_Passthrough" : "label: attribute=\"display name\" labelsize=12 labelAlignment=left outline=true outlineColor=white outlineTransparency=95 outlineWidth=10 background=false color=black dropShadow=false",
        "stringdb_canonical_name" : "",
        "Coverage" : 15.1,
        "stringdb_sequence" : "",
        "VitE_mix_Intensity" : 0.0,
        "VitE_2d_Intensity" : 4435974.0,
        "Reported_in" : "Sperm_Seminal.plasma",
        "stringdb_database_identifier" : "9669.ENSMPUP00000012537",
        "name" : "9669.ENSMPUP00000012537",
        "stringdb_node_type" : "protein",
        "stringdb_STRING_style" : "string:"
      },
      "position" : {
        "x" : 3956.076639504578,
        "y" : -4693.558974150554
      },
      "selected" : false
    }, {
      "data" : {
        "id" : "937",
        "Description" : "radial spoke head protein 9 homolog isoform X3",
        "VitE_Intensity" : 3.59E8,
        "Wild_Intensity" : 3.31E8,
        "stringdb_namespace" : "stringdb",
        "query_term" : "RSPH9",
        "Reproted_sperm_source" : "Tail_whole.sperm",
        "Specific_PTMs" : "Acetylation_Oxidation",
        "Identified_Expression" : "All",
        "shared_name" : "9669.ENSMPUP00000012773",
        "stringdb_species" : "Mustela putorius furo",
        "Uniprot" : "M3YN66",
        "Genital_tract_marker" : "NA",
        "stringdb_full_name" : "",
        "Ctrl_Intensity" : 4.06E8,
        "SUID" : 937,
        "_id" : "stringdb:9669.ENSMPUP00000012773",
        "Carcass_Intensity" : 3.34E8,
        "__mclCluster" : 5,
        "Oxidation_Count" : 2.0,
        "selected" : false,
        "stringdb_description" : "",
        "Organism" : "Mustela putorius furo",
        "Carbamidomethylation_Count" : 0.0,
        "Expresion" : "All",
        "Phosphorylation_Count" : 0.0,
        "Accession" : "XP_004739872.1",
        "display_name" : "ENSMPUP00000012773",
        "stringdb_enhancedLabel_Passthrough" : "label: attribute=\"display name\" labelsize=12 labelAlignment=left outline=true outlineColor=white outlineTransparency=95 outlineWidth=10 background=false color=black dropShadow=false",
        "stringdb_canonical_name" : "",
        "Coverage" : 68.8,
        "Acetylation_Count" : 1.0,
        "stringdb_sequence" : "",
        "VitE_mix_Intensity" : 2.06E8,
        "VitE_2d_Intensity" : 3.59E8,
        "Reported_in" : "Sperm",
        "stringdb_database_identifier" : "9669.ENSMPUP00000012773",
        "name" : "9669.ENSMPUP00000012773",
        "stringdb_node_type" : "protein",
        "stringdb_STRING_style" : "string:"
      },
      "position" : {
        "x" : 2231.5652592761335,
        "y" : -7233.930237807422
      },
      "selected" : false
    }, {
      "data" : {
        "id" : "939",
        "Description" : "sperm flagellar protein 2",
        "VitE_Intensity" : 1.26E7,
        "Wild_Intensity" : 2.6E7,
        "stringdb_namespace" : "stringdb",
        "query_term" : "SPEF2",
        "Reproted_sperm_source" : "Head_whole.sperm",
        "Specific_PTMs" : "Carbamidomethylation",
        "Identified_Expression" : "W_VE",
        "shared_name" : "9669.ENSMPUP00000014954",
        "stringdb_species" : "Mustela putorius furo",
        "Uniprot" : "A0A8U0TBT9",
        "Genital_tract_marker" : "NA",
        "stringdb_full_name" : "",
        "Ctrl_Intensity" : 0.0,
        "SUID" : 939,
        "_id" : "stringdb:9669.ENSMPUP00000014954",
        "Carcass_Intensity" : 0.0,
        "__mclCluster" : 5,
        "Oxidation_Count" : 0.0,
        "selected" : false,
        "stringdb_description" : "",
        "Organism" : "Mustela putorius furo",
        "Carbamidomethylation_Count" : 1.0,
        "Expresion" : "W_VE",
        "Phosphorylation_Count" : 0.0,
        "Accession" : "XP_012907399.1",
        "display_name" : "ENSMPUP00000014954",
        "stringdb_enhancedLabel_Passthrough" : "label: attribute=\"display name\" labelsize=12 labelAlignment=left outline=true outlineColor=white outlineTransparency=95 outlineWidth=10 background=false color=black dropShadow=false",
        "stringdb_canonical_name" : "",
        "Coverage" : 1.9,
        "Acetylation_Count" : 0.0,
        "stringdb_sequence" : "",
        "VitE_mix_Intensity" : 1.26E7,
        "VitE_2d_Intensity" : 0.0,
        "Reported_in" : "Sperm",
        "stringdb_database_identifier" : "9669.ENSMPUP00000014954",
        "name" : "9669.ENSMPUP00000014954",
        "stringdb_node_type" : "protein",
        "stringdb_STRING_style" : "string:"
      },
      "position" : {
        "x" : 2185.5652592761335,
        "y" : -7342.9302378074235
      },
      "selected" : false
    }, {
      "data" : {
        "id" : "941",
        "Description" : "ran-binding protein 17 isoform X3",
        "VitE_Intensity" : 8341409.5,
        "Wild_Intensity" : 0.0,
        "stringdb_namespace" : "stringdb",
        "query_term" : "RANBP17",
        "Reproted_sperm_source" : "whole.sperm",
        "Specific_PTMs" : "Carbamidomethylation",
        "Identified_Expression" : "Ctrl_VE",
        "shared_name" : "9669.ENSMPUP00000012776",
        "stringdb_species" : "Mustela putorius furo",
        "Uniprot" : "A0A8U0MD98",
        "Genital_tract_marker" : "NA",
        "stringdb_full_name" : "",
        "Ctrl_Intensity" : 1.48E7,
        "SUID" : 941,
        "_id" : "stringdb:9669.ENSMPUP00000012776",
        "Carcass_Intensity" : 0.0,
        "__mclCluster" : 30,
        "Oxidation_Count" : 0.0,
        "selected" : false,
        "stringdb_description" : "",
        "Organism" : "Mustela putorius furo",
        "Carbamidomethylation_Count" : 1.0,
        "Expresion" : "Ctrl_VE",
        "Phosphorylation_Count" : 0.0,
        "Accession" : "XP_004737670.1",
        "display_name" : "ENSMPUP00000012776",
        "stringdb_enhancedLabel_Passthrough" : "label: attribute=\"display name\" labelsize=12 labelAlignment=left outline=true outlineColor=white outlineTransparency=95 outlineWidth=10 background=false color=black dropShadow=false",
        "stringdb_canonical_name" : "",
        "Coverage" : 2.8,
        "Acetylation_Count" : 0.0,
        "stringdb_sequence" : "",
        "VitE_mix_Intensity" : 0.0,
        "VitE_2d_Intensity" : 8341409.5,
        "Reported_in" : "Sperm",
        "stringdb_database_identifier" : "9669.ENSMPUP00000012776",
        "name" : "9669.ENSMPUP00000012776",
        "stringdb_node_type" : "protein",
        "stringdb_STRING_style" : "string:"
      },
      "position" : {
        "x" : 3044.3584666579927,
        "y" : -4563.364259439583
      },
      "selected" : false
    }, {
      "data" : {
        "id" : "943",
        "Description" : "dnaJ homolog subfamily C member 3",
        "VitE_Intensity" : 0.0,
        "Wild_Intensity" : 0.0,
        "stringdb_namespace" : "stringdb",
        "query_term" : "DNAJC3",
        "Reproted_sperm_source" : "whole.sperm",
        "Specific_PTMs" : "None",
        "Identified_Expression" : "Carcass",
        "shared_name" : "9669.ENSMPUP00000011687",
        "stringdb_species" : "Mustela putorius furo",
        "Uniprot" : "M3YK30",
        "Genital_tract_marker" : "NA",
        "stringdb_full_name" : "",
        "Ctrl_Intensity" : 0.0,
        "SUID" : 943,
        "_id" : "stringdb:9669.ENSMPUP00000011687",
        "Carcass_Intensity" : 6.87E7,
        "__mclCluster" : 10,
        "selected" : false,
        "stringdb_description" : "",
        "Organism" : "Mustela putorius furo",
        "Expresion" : "Carcass",
        "Accession" : "XP_004746189.1",
        "display_name" : "ENSMPUP00000011687",
        "stringdb_enhancedLabel_Passthrough" : "label: attribute=\"display name\" labelsize=12 labelAlignment=left outline=true outlineColor=white outlineTransparency=95 outlineWidth=10 background=false color=black dropShadow=false",
        "stringdb_canonical_name" : "",
        "Coverage" : 2.0,
        "stringdb_sequence" : "",
        "VitE_mix_Intensity" : 0.0,
        "VitE_2d_Intensity" : 0.0,
        "Reported_in" : "Sperm_Seminal.plasma",
        "stringdb_database_identifier" : "9669.ENSMPUP00000011687",
        "name" : "9669.ENSMPUP00000011687",
        "stringdb_node_type" : "protein",
        "stringdb_STRING_style" : "string:"
      },
      "position" : {
        "x" : -2369.897863634463,
        "y" : -5203.693594135892
      },
      "selected" : false
    }, {
      "data" : {
        "id" : "945",
        "Description" : "cysteine-rich secretory protein 2",
        "VitE_Intensity" : 5.1E7,
        "Wild_Intensity" : 9822627.0,
        "stringdb_namespace" : "stringdb",
        "query_term" : "CRISP2",
        "Reproted_sperm_source" : "whole.sperm",
        "Specific_PTMs" : "Carbamidomethylation",
        "Identified_Expression" : "W_Ctrl_VE",
        "shared_name" : "9669.ENSMPUP00000009129",
        "stringdb_species" : "Mustela putorius furo",
        "Uniprot" : "M3YCS2",
        "Genital_tract_marker" : "NA",
        "stringdb_full_name" : "",
        "Ctrl_Intensity" : 3.29E7,
        "SUID" : 945,
        "_id" : "stringdb:9669.ENSMPUP00000009129",
        "Carcass_Intensity" : 0.0,
        "__mclCluster" : 15,
        "Oxidation_Count" : 0.0,
        "selected" : false,
        "stringdb_description" : "",
        "Organism" : "Mustela putorius furo",
        "Carbamidomethylation_Count" : 1.0,
        "Expresion" : "W_Ctrl_VE",
        "Phosphorylation_Count" : 0.0,
        "Accession" : "XP_004771952.1",
        "display_name" : "ENSMPUP00000009129",
        "stringdb_enhancedLabel_Passthrough" : "label: attribute=\"display name\" labelsize=12 labelAlignment=left outline=true outlineColor=white outlineTransparency=95 outlineWidth=10 background=false color=black dropShadow=false",
        "stringdb_canonical_name" : "",
        "Coverage" : 13.1,
        "Acetylation_Count" : 0.0,
        "stringdb_sequence" : "",
        "VitE_mix_Intensity" : 2.11E7,
        "VitE_2d_Intensity" : 5.1E7,
        "Reported_in" : "Sperm_Seminal.plasma",
        "stringdb_database_identifier" : "9669.ENSMPUP00000009129",
        "name" : "9669.ENSMPUP00000009129",
        "stringdb_node_type" : "protein",
        "stringdb_STRING_style" : "string:"
      },
      "position" : {
        "x" : 3715.8825881573844,
        "y" : -6421.241177369532
      },
      "selected" : false
    }, {
      "data" : {
        "id" : "947",
        "Description" : "mitochondrial carrier homolog 2 isoform X2",
        "VitE_Intensity" : 2.09E9,
        "Wild_Intensity" : 1.69E9,
        "stringdb_namespace" : "stringdb",
        "query_term" : "MTCH2",
        "Reproted_sperm_source" : "Tail_head_nucleus_whole.sperm",
        "Specific_PTMs" : "Phosphorylation",
        "Identified_Expression" : "All",
        "shared_name" : "9669.ENSMPUP00000003822",
        "stringdb_species" : "Mustela putorius furo",
        "Uniprot" : "A0A8U0T0E9",
        "Genital_tract_marker" : "NA",
        "stringdb_full_name" : "",
        "Ctrl_Intensity" : 3.92E9,
        "SUID" : 947,
        "_id" : "stringdb:9669.ENSMPUP00000003822",
        "Carcass_Intensity" : 3.96E9,
        "__mclCluster" : 1,
        "Oxidation_Count" : 0.0,
        "selected" : false,
        "stringdb_description" : "",
        "Organism" : "Mustela putorius furo",
        "Carbamidomethylation_Count" : 0.0,
        "Expresion" : "All",
        "Phosphorylation_Count" : 2.0,
        "Accession" : "XP_004763096.1",
        "display_name" : "ENSMPUP00000003822",
        "stringdb_enhancedLabel_Passthrough" : "label: attribute=\"display name\" labelsize=12 labelAlignment=left outline=true outlineColor=white outlineTransparency=95 outlineWidth=10 background=false color=black dropShadow=false",
        "stringdb_canonical_name" : "",
        "Coverage" : 55.4,
        "Acetylation_Count" : 0.0,
        "stringdb_sequence" : "",
        "VitE_mix_Intensity" : 1.25E9,
        "VitE_2d_Intensity" : 2.09E9,
        "Reported_in" : "Sperm",
        "stringdb_database_identifier" : "9669.ENSMPUP00000003822",
        "name" : "9669.ENSMPUP00000003822",
        "stringdb_node_type" : "protein",
        "stringdb_STRING_style" : "string:"
      },
      "position" : {
        "x" : -2865.821130171912,
        "y" : -6639.835540795694
      },
      "selected" : false
    }, {
      "data" : {
        "id" : "949",
        "Description" : "4-trimethylaminobutyraldehyde dehydrogenase",
        "VitE_Intensity" : 3.14E8,
        "Wild_Intensity" : 1.96E8,
        "stringdb_namespace" : "stringdb",
        "query_term" : "ALDH9A1",
        "Reproted_sperm_source" : "whole.sperm",
        "Specific_PTMs" : "Carbamidomethylation_Oxidation",
        "Identified_Expression" : "All",
        "shared_name" : "9669.ENSMPUP00000003823",
        "stringdb_species" : "Mustela putorius furo",
        "Uniprot" : "A0A8U0S711",
        "Genital_tract_marker" : "NA",
        "stringdb_full_name" : "",
        "Ctrl_Intensity" : 3.19E8,
        "SUID" : 949,
        "_id" : "stringdb:9669.ENSMPUP00000003823",
        "Carcass_Intensity" : 3.23E8,
        "__mclCluster" : 36,
        "Oxidation_Count" : 1.0,
        "selected" : false,
        "stringdb_description" : "",
        "Organism" : "Mustela putorius furo",
        "Carbamidomethylation_Count" : 6.0,
        "Expresion" : "All",
        "Phosphorylation_Count" : 0.0,
        "Accession" : "XP_044937122.1",
        "display_name" : "ENSMPUP00000003823",
        "stringdb_enhancedLabel_Passthrough" : "label: attribute=\"display name\" labelsize=12 labelAlignment=left outline=true outlineColor=white outlineTransparency=95 outlineWidth=10 background=false color=black dropShadow=false",
        "stringdb_canonical_name" : "",
        "Coverage" : 43.2,
        "Acetylation_Count" : 0.0,
        "stringdb_sequence" : "",
        "VitE_mix_Intensity" : 1.75E8,
        "VitE_2d_Intensity" : 3.14E8,
        "Reported_in" : "Sperm_Seminal.plasma",
        "stringdb_database_identifier" : "9669.ENSMPUP00000003823",
        "name" : "9669.ENSMPUP00000003823",
        "stringdb_node_type" : "protein",
        "stringdb_STRING_style" : "string:"
      },
      "position" : {
        "x" : -2234.6596627860827,
        "y" : -6867.755377050722
      },
      "selected" : false
    }, {
      "data" : {
        "id" : "951",
        "Description" : "protein SGT1 homolog",
        "VitE_Intensity" : 4.09E7,
        "Wild_Intensity" : 0.0,
        "stringdb_namespace" : "stringdb",
        "query_term" : "SUGT1",
        "Reproted_sperm_source" : "Tail_whole.sperm",
        "Specific_PTMs" : "None",
        "Identified_Expression" : "Car_VE",
        "shared_name" : "9669.ENSMPUP00000001868",
        "stringdb_species" : "Mustela putorius furo",
        "Uniprot" : "M3XS18",
        "Genital_tract_marker" : "NA",
        "stringdb_full_name" : "",
        "Ctrl_Intensity" : 0.0,
        "SUID" : 951,
        "_id" : "stringdb:9669.ENSMPUP00000001868",
        "Carcass_Intensity" : 6.85E7,
        "__mclCluster" : 10,
        "selected" : false,
        "stringdb_description" : "",
        "Organism" : "Mustela putorius furo",
        "Expresion" : "Car_VE",
        "Accession" : "XP_004759352.1",
        "display_name" : "ENSMPUP00000001868",
        "stringdb_enhancedLabel_Passthrough" : "label: attribute=\"display name\" labelsize=12 labelAlignment=left outline=true outlineColor=white outlineTransparency=95 outlineWidth=10 background=false color=black dropShadow=false",
        "stringdb_canonical_name" : "",
        "Coverage" : 11.1,
        "stringdb_sequence" : "",
        "VitE_mix_Intensity" : 4.09E7,
        "VitE_2d_Intensity" : 0.0,
        "Reported_in" : "Sperm_Seminal.plasma",
        "stringdb_database_identifier" : "9669.ENSMPUP00000001868",
        "name" : "9669.ENSMPUP00000001868",
        "stringdb_node_type" : "protein",
        "stringdb_STRING_style" : "string:"
      },
      "position" : {
        "x" : -2275.6784865498034,
        "y" : -5386.429380098573
      },
      "selected" : false
    }, {
      "data" : {
        "id" : "953",
        "Description" : "testis anion transporter 1 isoform X4",
        "VitE_Intensity" : 3.51E7,
        "Wild_Intensity" : 3.29E7,
        "stringdb_namespace" : "stringdb",
        "query_term" : "SLC26A8",
        "Reproted_sperm_source" : "Tail_membrane_whole.sperm",
        "Specific_PTMs" : "Carbamidomethylation",
        "Identified_Expression" : "W_Ctrl_VE",
        "shared_name" : "9669.ENSMPUP00000003805",
        "stringdb_species" : "Mustela putorius furo",
        "Uniprot" : "A0A8U0T9C4",
        "Genital_tract_marker" : "NA",
        "stringdb_full_name" : "",
        "Ctrl_Intensity" : 3.06E7,
        "SUID" : 953,
        "_id" : "stringdb:9669.ENSMPUP00000003805",
        "Carcass_Intensity" : 0.0,
        "__mclCluster" : 47,
        "Oxidation_Count" : 0.0,
        "selected" : false,
        "stringdb_description" : "",
        "Organism" : "Mustela putorius furo",
        "Carbamidomethylation_Count" : 4.0,
        "Expresion" : "W_Ctrl_VE",
        "Phosphorylation_Count" : 0.0,
        "Accession" : "XP_012900260.1",
        "display_name" : "ENSMPUP00000003805",
        "stringdb_enhancedLabel_Passthrough" : "label: attribute=\"display name\" labelsize=12 labelAlignment=left outline=true outlineColor=white outlineTransparency=95 outlineWidth=10 background=false color=black dropShadow=false",
        "stringdb_canonical_name" : "",
        "Coverage" : 12.5,
        "Acetylation_Count" : 0.0,
        "stringdb_sequence" : "",
        "VitE_mix_Intensity" : 0.0,
        "VitE_2d_Intensity" : 3.51E7,
        "Reported_in" : "Sperm",
        "stringdb_database_identifier" : "9669.ENSMPUP00000003805",
        "name" : "9669.ENSMPUP00000003805",
        "stringdb_node_type" : "protein",
        "stringdb_STRING_style" : "string:"
      },
      "position" : {
        "x" : 2711.691305944385,
        "y" : -2918.4503912514074
      },
      "selected" : false
    }, {
      "data" : {
        "id" : "955",
        "Description" : "translationally-controlled tumor protein isoform X2",
        "VitE_Intensity" : 5.49E7,
        "Wild_Intensity" : 3.8E7,
        "stringdb_namespace" : "stringdb",
        "query_term" : "TPT1",
        "Reproted_sperm_source" : "Tail_whole.sperm",
        "Specific_PTMs" : "Oxidation",
        "Identified_Expression" : "All",
        "shared_name" : "9669.ENSMPUP00000001623",
        "stringdb_species" : "Mustela putorius furo",
        "Uniprot" : "A0A8U0SYE3",
        "Genital_tract_marker" : "NA",
        "stringdb_full_name" : "",
        "Ctrl_Intensity" : 4.59E7,
        "SUID" : 955,
        "_id" : "stringdb:9669.ENSMPUP00000001623",
        "Carcass_Intensity" : 1.5E8,
        "__mclCluster" : 9,
        "Oxidation_Count" : 1.0,
        "selected" : false,
        "stringdb_description" : "",
        "Organism" : "Mustela putorius furo",
        "Carbamidomethylation_Count" : 0.0,
        "Expresion" : "All",
        "Phosphorylation_Count" : 0.0,
        "Accession" : "XP_004759288.1",
        "display_name" : "ENSMPUP00000001623",
        "stringdb_enhancedLabel_Passthrough" : "label: attribute=\"display name\" labelsize=12 labelAlignment=left outline=true outlineColor=white outlineTransparency=95 outlineWidth=10 background=false color=black dropShadow=false",
        "stringdb_canonical_name" : "",
        "Coverage" : 19.8,
        "Acetylation_Count" : 0.0,
        "stringdb_sequence" : "",
        "VitE_mix_Intensity" : 0.0,
        "VitE_2d_Intensity" : 5.49E7,
        "Reported_in" : "Sperm_Seminal.plasma",
        "stringdb_database_identifier" : "9669.ENSMPUP00000001623",
        "name" : "9669.ENSMPUP00000001623",
        "stringdb_node_type" : "protein",
        "stringdb_STRING_style" : "string:"
      },
      "position" : {
        "x" : 4011.9487533180218,
        "y" : -4504.718954527547
      },
      "selected" : false
    }, {
      "data" : {
        "id" : "957",
        "Description" : "sodium/potassium-transporting ATPase subunit alpha-1 isoform X2",
        "VitE_Intensity" : 4.56E7,
        "Wild_Intensity" : 9.33E7,
        "stringdb_namespace" : "stringdb",
        "query_term" : "ATP1A1",
        "Reproted_sperm_source" : "membrane_whole.sperm",
        "Specific_PTMs" : "None",
        "Identified_Expression" : "W_Ctrl_VE",
        "shared_name" : "9669.ENSMPUP00000001621",
        "stringdb_species" : "Mustela putorius furo",
        "Uniprot" : "M3XRC1",
        "Genital_tract_marker" : "NA",
        "stringdb_full_name" : "",
        "Ctrl_Intensity" : 6.91E7,
        "SUID" : 957,
        "_id" : "stringdb:9669.ENSMPUP00000001621",
        "Carcass_Intensity" : 0.0,
        "__mclCluster" : 33,
        "selected" : false,
        "stringdb_description" : "",
        "Organism" : "Mustela putorius furo",
        "Expresion" : "W_Ctrl_VE",
        "Accession" : "XP_004771136.1",
        "display_name" : "ENSMPUP00000001621",
        "stringdb_enhancedLabel_Passthrough" : "label: attribute=\"display name\" labelsize=12 labelAlignment=left outline=true outlineColor=white outlineTransparency=95 outlineWidth=10 background=false color=black dropShadow=false",
        "stringdb_canonical_name" : "",
        "Coverage" : 26.2,
        "stringdb_sequence" : "",
        "VitE_mix_Intensity" : 4.23E7,
        "VitE_2d_Intensity" : 4.56E7,
        "Reported_in" : "Sperm",
        "stringdb_database_identifier" : "9669.ENSMPUP00000001621",
        "name" : "9669.ENSMPUP00000001621",
        "stringdb_node_type" : "protein",
        "stringdb_STRING_style" : "string:"
      },
      "position" : {
        "x" : 3038.2082137967827,
        "y" : -7608.778786715141
      },
      "selected" : false
    }, {
      "data" : {
        "id" : "959",
        "Description" : "14-3-3 protein epsilon isoform X1",
        "VitE_Intensity" : 1.45E7,
        "Wild_Intensity" : 2.37E7,
        "stringdb_namespace" : "stringdb",
        "query_term" : "YWHAE",
        "Reproted_sperm_source" : "Tail_whole.sperm",
        "Specific_PTMs" : "Acetylation_Oxidation",
        "Identified_Expression" : "W_VE",
        "shared_name" : "9669.ENSMPUP00000013608",
        "stringdb_species" : "Mustela putorius furo",
        "Uniprot" : "A0A8U0MLT6",
        "Genital_tract_marker" : "NA",
        "stringdb_full_name" : "",
        "Ctrl_Intensity" : 0.0,
        "SUID" : 959,
        "_id" : "stringdb:9669.ENSMPUP00000013608",
        "Carcass_Intensity" : 0.0,
        "__mclCluster" : 22,
        "Oxidation_Count" : 1.0,
        "selected" : false,
        "stringdb_description" : "",
        "Organism" : "Mustela putorius furo",
        "Carbamidomethylation_Count" : 0.0,
        "Expresion" : "W_VE",
        "Phosphorylation_Count" : 0.0,
        "Accession" : "XP_004746947.1",
        "display_name" : "ENSMPUP00000013608",
        "stringdb_enhancedLabel_Passthrough" : "label: attribute=\"display name\" labelsize=12 labelAlignment=left outline=true outlineColor=white outlineTransparency=95 outlineWidth=10 background=false color=black dropShadow=false",
        "stringdb_canonical_name" : "",
        "Coverage" : 44.2,
        "Acetylation_Count" : 1.0,
        "stringdb_sequence" : "",
        "VitE_mix_Intensity" : 0.0,
        "VitE_2d_Intensity" : 1.45E7,
        "Reported_in" : "Sperm_Seminal.plasma",
        "stringdb_database_identifier" : "9669.ENSMPUP00000013608",
        "name" : "9669.ENSMPUP00000013608",
        "stringdb_node_type" : "protein",
        "stringdb_STRING_style" : "string:"
      },
      "position" : {
        "x" : 3081.3647999105115,
        "y" : -7085.889640640445
      },
      "selected" : false
    }, {
      "data" : {
        "id" : "961",
        "Description" : "mitochondrial potassium channel ATP-binding subunit isoform X1",
        "VitE_Intensity" : 8.12E7,
        "Wild_Intensity" : 6.02E7,
        "stringdb_namespace" : "stringdb",
        "query_term" : "ABCB8",
        "Reproted_sperm_source" : "whole.sperm",
        "Specific_PTMs" : "Carbamidomethylation",
        "Identified_Expression" : "All",
        "shared_name" : "9669.ENSMPUP00000008023",
        "stringdb_species" : "Mustela putorius furo",
        "Uniprot" : "M3Y9L6",
        "Genital_tract_marker" : "NA",
        "stringdb_full_name" : "",
        "Ctrl_Intensity" : 5.77E7,
        "SUID" : 961,
        "_id" : "stringdb:9669.ENSMPUP00000008023",
        "Carcass_Intensity" : 1.4E7,
        "__mclCluster" : 33,
        "Oxidation_Count" : 0.0,
        "selected" : false,
        "stringdb_description" : "",
        "Organism" : "Mustela putorius furo",
        "Carbamidomethylation_Count" : 1.0,
        "Expresion" : "All",
        "Phosphorylation_Count" : 0.0,
        "Accession" : "XP_004765995.1",
        "display_name" : "ENSMPUP00000008023",
        "stringdb_enhancedLabel_Passthrough" : "label: attribute=\"display name\" labelsize=12 labelAlignment=left outline=true outlineColor=white outlineTransparency=95 outlineWidth=10 background=false color=black dropShadow=false",
        "stringdb_canonical_name" : "",
        "Coverage" : 24.0,
        "Acetylation_Count" : 0.0,
        "stringdb_sequence" : "",
        "VitE_mix_Intensity" : 0.0,
        "VitE_2d_Intensity" : 8.12E7,
        "Reported_in" : "Sperm",
        "stringdb_database_identifier" : "9669.ENSMPUP00000008023",
        "name" : "9669.ENSMPUP00000008023",
        "stringdb_node_type" : "protein",
        "stringdb_STRING_style" : "string:"
      },
      "position" : {
        "x" : 2956.585576358307,
        "y" : -7607.8184130205145
      },
      "selected" : false
    }, {
      "data" : {
        "id" : "963",
        "Description" : "mitochondrial transcription rescue factor 1",
        "VitE_Intensity" : 0.0,
        "Wild_Intensity" : 0.0,
        "stringdb_namespace" : "stringdb",
        "query_term" : "MTRES1",
        "Reproted_sperm_source" : "NA",
        "Specific_PTMs" : "None",
        "Identified_Expression" : "Unidentified",
        "shared_name" : "9669.ENSMPUP00000009596",
        "stringdb_species" : "Mustela putorius furo",
        "Uniprot" : "A0A8U0MSZ8",
        "Genital_tract_marker" : "NA",
        "stringdb_full_name" : "",
        "Ctrl_Intensity" : 0.0,
        "SUID" : 963,
        "_id" : "stringdb:9669.ENSMPUP00000009596",
        "Carcass_Intensity" : 0.0,
        "__mclCluster" : 6,
        "selected" : false,
        "stringdb_description" : "",
        "Organism" : "Mustela putorius furo",
        "Expresion" : "",
        "Accession" : "XP_004753499.1",
        "display_name" : "ENSMPUP00000009596",
        "stringdb_enhancedLabel_Passthrough" : "label: attribute=\"display name\" labelsize=12 labelAlignment=left outline=true outlineColor=white outlineTransparency=95 outlineWidth=10 background=false color=black dropShadow=false",
        "stringdb_canonical_name" : "",
        "Coverage" : 15.1,
        "stringdb_sequence" : "",
        "VitE_mix_Intensity" : 0.0,
        "VitE_2d_Intensity" : 0.0,
        "Reported_in" : "NA",
        "stringdb_database_identifier" : "9669.ENSMPUP00000009596",
        "name" : "9669.ENSMPUP00000009596",
        "stringdb_node_type" : "protein",
        "stringdb_STRING_style" : "string:"
      },
      "position" : {
        "x" : -3045.02472951412,
        "y" : -5073.737284129867
      },
      "selected" : false
    }, {
      "data" : {
        "id" : "965",
        "Description" : "renin receptor",
        "VitE_Intensity" : 0.0,
        "Wild_Intensity" : 0.0,
        "stringdb_namespace" : "stringdb",
        "query_term" : "ATP6AP2",
        "Reproted_sperm_source" : "Tail_whole.sperm",
        "Specific_PTMs" : "None",
        "Identified_Expression" : "Unidentified",
        "shared_name" : "9669.ENSMPUP00000012517",
        "stringdb_species" : "Mustela putorius furo",
        "Uniprot" : "M3YMG0",
        "Genital_tract_marker" : "NA",
        "stringdb_full_name" : "",
        "Ctrl_Intensity" : 0.0,
        "SUID" : 965,
        "_id" : "stringdb:9669.ENSMPUP00000012517",
        "Carcass_Intensity" : 0.0,
        "__mclCluster" : 8,
        "selected" : false,
        "stringdb_description" : "",
        "Organism" : "Mustela putorius furo",
        "Expresion" : "",
        "Accession" : "XP_004754965.1",
        "display_name" : "ENSMPUP00000012517",
        "stringdb_enhancedLabel_Passthrough" : "label: attribute=\"display name\" labelsize=12 labelAlignment=left outline=true outlineColor=white outlineTransparency=95 outlineWidth=10 background=false color=black dropShadow=false",
        "stringdb_canonical_name" : "",
        "Coverage" : 2.3,
        "stringdb_sequence" : "",
        "VitE_mix_Intensity" : 0.0,
        "VitE_2d_Intensity" : 0.0,
        "Reported_in" : "Sperm_Seminal.plasma",
        "stringdb_database_identifier" : "9669.ENSMPUP00000012517",
        "name" : "9669.ENSMPUP00000012517",
        "stringdb_node_type" : "protein",
        "stringdb_STRING_style" : "string:"
      },
      "position" : {
        "x" : 2521.0072878033898,
        "y" : -6107.848203426523
      },
      "selected" : false
    }, {
      "data" : {
        "id" : "967",
        "Description" : "MICOS complex subunit MIC13",
        "VitE_Intensity" : 8.7E7,
        "Wild_Intensity" : 7.19E7,
        "stringdb_namespace" : "stringdb",
        "query_term" : "MICOS13",
        "Reproted_sperm_source" : "Tail_whole.sperm",
        "Specific_PTMs" : "Oxidation",
        "Identified_Expression" : "W_Ctrl_VE",
        "shared_name" : "9669.ENSMPUP00000006084",
        "stringdb_species" : "Mustela putorius furo",
        "Uniprot" : "M3Y433",
        "Genital_tract_marker" : "NA",
        "stringdb_full_name" : "",
        "Ctrl_Intensity" : 1.92E7,
        "SUID" : 967,
        "_id" : "stringdb:9669.ENSMPUP00000006084",
        "Carcass_Intensity" : 0.0,
        "__mclCluster" : 6,
        "Oxidation_Count" : 1.0,
        "selected" : false,
        "stringdb_description" : "",
        "Organism" : "Mustela putorius furo",
        "Carbamidomethylation_Count" : 0.0,
        "Expresion" : "W_Ctrl_VE",
        "Phosphorylation_Count" : 0.0,
        "Accession" : "XP_004771580.1",
        "display_name" : "ENSMPUP00000006084",
        "stringdb_enhancedLabel_Passthrough" : "label: attribute=\"display name\" labelsize=12 labelAlignment=left outline=true outlineColor=white outlineTransparency=95 outlineWidth=10 background=false color=black dropShadow=false",
        "stringdb_canonical_name" : "",
        "Coverage" : 49.2,
        "Acetylation_Count" : 0.0,
        "stringdb_sequence" : "",
        "VitE_mix_Intensity" : 3.64E7,
        "VitE_2d_Intensity" : 8.7E7,
        "Reported_in" : "Sperm",
        "stringdb_database_identifier" : "9669.ENSMPUP00000006084",
        "name" : "9669.ENSMPUP00000006084",
        "stringdb_node_type" : "protein",
        "stringdb_STRING_style" : "string:"
      },
      "position" : {
        "x" : -3136.5075255551055,
        "y" : -5051.033843338063
      },
      "selected" : false
    }, {
      "data" : {
        "id" : "969",
        "Description" : "glutathione peroxidase 3",
        "VitE_Intensity" : 2.0E8,
        "Wild_Intensity" : 4.28E7,
        "stringdb_namespace" : "stringdb",
        "query_term" : "GPX3",
        "Reproted_sperm_source" : "NA",
        "Specific_PTMs" : "Oxidation",
        "Identified_Expression" : "All",
        "shared_name" : "9669.ENSMPUP00000013606",
        "stringdb_species" : "Mustela putorius furo",
        "Uniprot" : "A0A8U0MDB1",
        "Genital_tract_marker" : "NA",
        "stringdb_full_name" : "",
        "Ctrl_Intensity" : 1.88E8,
        "SUID" : 969,
        "_id" : "stringdb:9669.ENSMPUP00000013606",
        "Carcass_Intensity" : 4.21E8,
        "__mclCluster" : 13,
        "Oxidation_Count" : 1.0,
        "selected" : false,
        "stringdb_description" : "",
        "Organism" : "Mustela putorius furo",
        "Carbamidomethylation_Count" : 0.0,
        "Expresion" : "All",
        "Phosphorylation_Count" : 0.0,
        "Accession" : "XP_004737857.2",
        "display_name" : "ENSMPUP00000013606",
        "stringdb_enhancedLabel_Passthrough" : "label: attribute=\"display name\" labelsize=12 labelAlignment=left outline=true outlineColor=white outlineTransparency=95 outlineWidth=10 background=false color=black dropShadow=false",
        "stringdb_canonical_name" : "",
        "Coverage" : 38.9,
        "Acetylation_Count" : 0.0,
        "stringdb_sequence" : "",
        "VitE_mix_Intensity" : 1.14E8,
        "VitE_2d_Intensity" : 2.0E8,
        "Reported_in" : "Seminal.plasma",
        "stringdb_database_identifier" : "9669.ENSMPUP00000013606",
        "name" : "9669.ENSMPUP00000013606",
        "stringdb_node_type" : "protein",
        "stringdb_STRING_style" : "string:"
      },
      "position" : {
        "x" : -4036.51181969372,
        "y" : -7475.277334815949
      },
      "selected" : false
    }, {
      "data" : {
        "id" : "971",
        "Description" : "ras-related protein Rab-1A",
        "VitE_Intensity" : 1.57E8,
        "Wild_Intensity" : 2.91E8,
        "stringdb_namespace" : "stringdb",
        "query_term" : "RAB1A",
        "Reproted_sperm_source" : "Tail_whole.sperm",
        "Specific_PTMs" : "None",
        "Identified_Expression" : "All",
        "shared_name" : "9669.ENSMPUP00000006087",
        "stringdb_species" : "Mustela putorius furo",
        "Uniprot" : "A0A8U0SQR9",
        "Genital_tract_marker" : "NA",
        "stringdb_full_name" : "",
        "Ctrl_Intensity" : 1.67E8,
        "SUID" : 971,
        "_id" : "stringdb:9669.ENSMPUP00000006087",
        "Carcass_Intensity" : 1.11E8,
        "__mclCluster" : 3,
        "selected" : false,
        "stringdb_description" : "",
        "Organism" : "Mustela putorius furo",
        "Expresion" : "All",
        "Accession" : "XP_004742133.1",
        "display_name" : "ENSMPUP00000006087",
        "stringdb_enhancedLabel_Passthrough" : "label: attribute=\"display name\" labelsize=12 labelAlignment=left outline=true outlineColor=white outlineTransparency=95 outlineWidth=10 background=false color=black dropShadow=false",
        "stringdb_canonical_name" : "",
        "Coverage" : 28.3,
        "stringdb_sequence" : "",
        "VitE_mix_Intensity" : 0.0,
        "VitE_2d_Intensity" : 1.57E8,
        "Reported_in" : "Sperm_Seminal.plasma",
        "stringdb_database_identifier" : "9669.ENSMPUP00000006087",
        "name" : "9669.ENSMPUP00000006087",
        "stringdb_node_type" : "protein",
        "stringdb_STRING_style" : "string:"
      },
      "position" : {
        "x" : -2620.2887704438212,
        "y" : -4266.186134446641
      },
      "selected" : false
    }, {
      "data" : {
        "id" : "973",
        "Description" : "apoptosis facilitator Bcl-2-like protein 14",
        "VitE_Intensity" : 2.03E7,
        "Wild_Intensity" : 0.0,
        "stringdb_namespace" : "stringdb",
        "query_term" : "BCL2L14",
        "Reproted_sperm_source" : "whole.sperm",
        "Specific_PTMs" : "None",
        "Identified_Expression" : "VitaminE",
        "shared_name" : "9669.ENSMPUP00000011678",
        "stringdb_species" : "Mustela putorius furo",
        "Uniprot" : "M3YK21",
        "Genital_tract_marker" : "NA",
        "stringdb_full_name" : "",
        "Ctrl_Intensity" : 0.0,
        "SUID" : 973,
        "_id" : "stringdb:9669.ENSMPUP00000011678",
        "Carcass_Intensity" : 0.0,
        "__mclCluster" : 103,
        "selected" : false,
        "stringdb_description" : "",
        "Organism" : "Mustela putorius furo",
        "Expresion" : "VE",
        "Accession" : "XP_004755894.1",
        "display_name" : "ENSMPUP00000011678",
        "stringdb_enhancedLabel_Passthrough" : "label: attribute=\"display name\" labelsize=12 labelAlignment=left outline=true outlineColor=white outlineTransparency=95 outlineWidth=10 background=false color=black dropShadow=false",
        "stringdb_canonical_name" : "",
        "Coverage" : 14.6,
        "stringdb_sequence" : "",
        "VitE_mix_Intensity" : 0.0,
        "VitE_2d_Intensity" : 2.03E7,
        "Reported_in" : "Sperm",
        "stringdb_database_identifier" : "9669.ENSMPUP00000011678",
        "name" : "9669.ENSMPUP00000011678",
        "stringdb_node_type" : "protein",
        "stringdb_STRING_style" : "string:"
      },
      "position" : {
        "x" : 1799.549884614372,
        "y" : -2232.8446731634567
      },
      "selected" : false
    }, {
      "data" : {
        "id" : "975",
        "Description" : "MICOS complex subunit MIC60 isoform X1",
        "VitE_Intensity" : 3.67E8,
        "Wild_Intensity" : 3.2E8,
        "stringdb_namespace" : "stringdb",
        "query_term" : "IMMT",
        "Reproted_sperm_source" : "Tail_whole.sperm",
        "Specific_PTMs" : "Carbamidomethylation_Oxidation",
        "Identified_Expression" : "All",
        "shared_name" : "9669.ENSMPUP00000009116",
        "stringdb_species" : "Mustela putorius furo",
        "Uniprot" : "A0A8U0SQW3",
        "Genital_tract_marker" : "NA",
        "stringdb_full_name" : "",
        "Ctrl_Intensity" : 4.67E8,
        "SUID" : 975,
        "_id" : "stringdb:9669.ENSMPUP00000009116",
        "Carcass_Intensity" : 5.61E8,
        "__mclCluster" : 6,
        "Oxidation_Count" : 3.0,
        "selected" : false,
        "stringdb_description" : "",
        "Organism" : "Mustela putorius furo",
        "Carbamidomethylation_Count" : 1.0,
        "Expresion" : "All",
        "Phosphorylation_Count" : 0.0,
        "Accession" : "XP_004742403.1",
        "display_name" : "ENSMPUP00000009116",
        "stringdb_enhancedLabel_Passthrough" : "label: attribute=\"display name\" labelsize=12 labelAlignment=left outline=true outlineColor=white outlineTransparency=95 outlineWidth=10 background=false color=black dropShadow=false",
        "stringdb_canonical_name" : "",
        "Coverage" : 51.3,
        "Acetylation_Count" : 0.0,
        "stringdb_sequence" : "",
        "VitE_mix_Intensity" : 2.02E8,
        "VitE_2d_Intensity" : 3.67E8,
        "Reported_in" : "Sperm",
        "stringdb_database_identifier" : "9669.ENSMPUP00000009116",
        "name" : "9669.ENSMPUP00000009116",
        "stringdb_node_type" : "protein",
        "stringdb_STRING_style" : "string:"
      },
      "position" : {
        "x" : -3138.5075255551055,
        "y" : -5126.033843338063
      },
      "selected" : false
    }, {
      "data" : {
        "id" : "977",
        "Description" : "coatomer subunit alpha",
        "VitE_Intensity" : 0.0,
        "Wild_Intensity" : 0.0,
        "stringdb_namespace" : "stringdb",
        "query_term" : "COPA",
        "Reproted_sperm_source" : "Tail_whole.sperm",
        "Specific_PTMs" : "None",
        "Identified_Expression" : "Unidentified",
        "shared_name" : "9669.ENSMPUP00000013850",
        "stringdb_species" : "Mustela putorius furo",
        "Uniprot" : "A0A8U0T5U5",
        "Genital_tract_marker" : "NA",
        "stringdb_full_name" : "",
        "Ctrl_Intensity" : 0.0,
        "SUID" : 977,
        "_id" : "stringdb:9669.ENSMPUP00000013850",
        "Carcass_Intensity" : 0.0,
        "__mclCluster" : 3,
        "selected" : false,
        "stringdb_description" : "",
        "Organism" : "Mustela putorius furo",
        "Expresion" : "",
        "Accession" : "XP_004775910.1",
        "display_name" : "ENSMPUP00000013850",
        "stringdb_enhancedLabel_Passthrough" : "label: attribute=\"display name\" labelsize=12 labelAlignment=left outline=true outlineColor=white outlineTransparency=95 outlineWidth=10 background=false color=black dropShadow=false",
        "stringdb_canonical_name" : "",
        "Coverage" : 1.2,
        "stringdb_sequence" : "",
        "VitE_mix_Intensity" : 0.0,
        "VitE_2d_Intensity" : 0.0,
        "Reported_in" : "Sperm_Seminal.plasma",
        "stringdb_database_identifier" : "9669.ENSMPUP00000013850",
        "name" : "9669.ENSMPUP00000013850",
        "stringdb_node_type" : "protein",
        "stringdb_STRING_style" : "string:"
      },
      "position" : {
        "x" : -2688.2887704438212,
        "y" : -4166.186134446641
      },
      "selected" : false
    }, {
      "data" : {
        "id" : "979",
        "Description" : "protein disulfide-isomerase A3",
        "VitE_Intensity" : 2.52E8,
        "Wild_Intensity" : 4.06E8,
        "stringdb_namespace" : "stringdb",
        "query_term" : "PDIA3",
        "Reproted_sperm_source" : "Tail_nucleus_membrane_whole.sperm",
        "Specific_PTMs" : "Oxidation",
        "Identified_Expression" : "All",
        "shared_name" : "9669.ENSMPUP00000010341",
        "stringdb_species" : "Mustela putorius furo",
        "Uniprot" : "M3YG84",
        "Genital_tract_marker" : "NA",
        "stringdb_full_name" : "",
        "Ctrl_Intensity" : 1.2E8,
        "SUID" : 979,
        "_id" : "stringdb:9669.ENSMPUP00000010341",
        "Carcass_Intensity" : 1.72E8,
        "__mclCluster" : 10,
        "Oxidation_Count" : 2.0,
        "selected" : false,
        "stringdb_description" : "",
        "Organism" : "Mustela putorius furo",
        "Carbamidomethylation_Count" : 0.0,
        "Expresion" : "All",
        "Phosphorylation_Count" : 0.0,
        "Accession" : "XP_004751329.1",
        "display_name" : "ENSMPUP00000010341",
        "stringdb_enhancedLabel_Passthrough" : "label: attribute=\"display name\" labelsize=12 labelAlignment=left outline=true outlineColor=white outlineTransparency=95 outlineWidth=10 background=false color=black dropShadow=false",
        "stringdb_canonical_name" : "",
        "Coverage" : 45.0,
        "Acetylation_Count" : 0.0,
        "stringdb_sequence" : "",
        "VitE_mix_Intensity" : 1.22E8,
        "VitE_2d_Intensity" : 2.52E8,
        "Reported_in" : "Sperm_Seminal.plasma",
        "stringdb_database_identifier" : "9669.ENSMPUP00000010341",
        "name" : "9669.ENSMPUP00000010341",
        "stringdb_node_type" : "protein",
        "stringdb_STRING_style" : "string:"
      },
      "position" : {
        "x" : -2248.8978636344614,
        "y" : -5272.693594135892
      },
      "selected" : false
    }, {
      "data" : {
        "id" : "981",
        "Description" : "ubiquitin-like modifier-activating enzyme 6 isoform X1",
        "VitE_Intensity" : 8433773.0,
        "Wild_Intensity" : 0.0,
        "stringdb_namespace" : "stringdb",
        "query_term" : "UBA6",
        "Reproted_sperm_source" : "Tail_whole.sperm",
        "Specific_PTMs" : "None",
        "Identified_Expression" : "Car_VE",
        "shared_name" : "9669.ENSMPUP00000001619",
        "stringdb_species" : "Mustela putorius furo",
        "Uniprot" : "M3XRB9",
        "Genital_tract_marker" : "NA",
        "stringdb_full_name" : "",
        "Ctrl_Intensity" : 0.0,
        "SUID" : 981,
        "_id" : "stringdb:9669.ENSMPUP00000001619",
        "Carcass_Intensity" : 5747554.0,
        "__mclCluster" : 2,
        "selected" : false,
        "stringdb_description" : "",
        "Organism" : "Mustela putorius furo",
        "Expresion" : "Car_VE",
        "Accession" : "XP_004764362.1",
        "display_name" : "ENSMPUP00000001619",
        "stringdb_enhancedLabel_Passthrough" : "label: attribute=\"display name\" labelsize=12 labelAlignment=left outline=true outlineColor=white outlineTransparency=95 outlineWidth=10 background=false color=black dropShadow=false",
        "stringdb_canonical_name" : "",
        "Coverage" : 7.1,
        "stringdb_sequence" : "",
        "VitE_mix_Intensity" : 0.0,
        "VitE_2d_Intensity" : 8433773.0,
        "Reported_in" : "Sperm",
        "stringdb_database_identifier" : "9669.ENSMPUP00000001619",
        "name" : "9669.ENSMPUP00000001619",
        "stringdb_node_type" : "protein",
        "stringdb_STRING_style" : "string:"
      },
      "position" : {
        "x" : -4261.334395461474,
        "y" : -4370.655272013253
      },
      "selected" : false
    }, {
      "data" : {
        "id" : "983",
        "Description" : "V-type proton ATPase subunit",
        "VitE_Intensity" : 2.02E7,
        "Wild_Intensity" : 0.0,
        "stringdb_namespace" : "stringdb",
        "query_term" : "ATP6V1G1",
        "Reproted_sperm_source" : "whole.sperm",
        "Specific_PTMs" : "Acetylation",
        "Identified_Expression" : "VitaminE",
        "shared_name" : "9669.ENSMPUP00000001637",
        "stringdb_species" : "Mustela putorius furo",
        "Uniprot" : "M3XRD7",
        "Genital_tract_marker" : "NA",
        "stringdb_full_name" : "",
        "Ctrl_Intensity" : 0.0,
        "SUID" : 983,
        "_id" : "stringdb:9669.ENSMPUP00000001637",
        "Carcass_Intensity" : 0.0,
        "__mclCluster" : 1,
        "Oxidation_Count" : 0.0,
        "selected" : false,
        "stringdb_description" : "",
        "Organism" : "Mustela putorius furo",
        "Carbamidomethylation_Count" : 0.0,
        "Expresion" : "VE",
        "Phosphorylation_Count" : 0.0,
        "Accession" : "XP_004774110.1",
        "display_name" : "ENSMPUP00000001637",
        "stringdb_enhancedLabel_Passthrough" : "label: attribute=\"display name\" labelsize=12 labelAlignment=left outline=true outlineColor=white outlineTransparency=95 outlineWidth=10 background=false color=black dropShadow=false",
        "stringdb_canonical_name" : "",
        "Coverage" : 22.9,
        "Acetylation_Count" : 1.0,
        "stringdb_sequence" : "",
        "VitE_mix_Intensity" : 0.0,
        "VitE_2d_Intensity" : 2.02E7,
        "Reported_in" : "Sperm_Seminal.plasma",
        "stringdb_database_identifier" : "9669.ENSMPUP00000001637",
        "name" : "9669.ENSMPUP00000001637",
        "stringdb_node_type" : "protein",
        "stringdb_STRING_style" : "string:"
      },
      "position" : {
        "x" : -2833.821130171912,
        "y" : -6678.835540795694
      },
      "selected" : false
    }, {
      "data" : {
        "id" : "985",
        "Description" : "corticosteroid 11-beta-dehydrogenase isozyme 1 isoform X1",
        "VitE_Intensity" : 6.61E7,
        "Wild_Intensity" : 3.15E8,
        "stringdb_namespace" : "stringdb",
        "query_term" : "HSD11B1",
        "Reproted_sperm_source" : "NA",
        "Specific_PTMs" : "Carbamidomethylation",
        "Identified_Expression" : "W_VE",
        "shared_name" : "9669.ENSMPUP00000002965",
        "stringdb_species" : "Mustela putorius furo",
        "Uniprot" : "M3XV65",
        "Genital_tract_marker" : "NA",
        "stringdb_full_name" : "",
        "Ctrl_Intensity" : 0.0,
        "SUID" : 985,
        "_id" : "stringdb:9669.ENSMPUP00000002965",
        "Carcass_Intensity" : 0.0,
        "__mclCluster" : 4,
        "Oxidation_Count" : 0.0,
        "selected" : false,
        "stringdb_description" : "",
        "Organism" : "Mustela putorius furo",
        "Carbamidomethylation_Count" : 2.0,
        "Expresion" : "W_VE",
        "Phosphorylation_Count" : 0.0,
        "Accession" : "XP_004775348.2",
        "display_name" : "ENSMPUP00000002965",
        "stringdb_enhancedLabel_Passthrough" : "label: attribute=\"display name\" labelsize=12 labelAlignment=left outline=true outlineColor=white outlineTransparency=95 outlineWidth=10 background=false color=black dropShadow=false",
        "stringdb_canonical_name" : "",
        "Coverage" : 35.3,
        "Acetylation_Count" : 0.0,
        "stringdb_sequence" : "",
        "VitE_mix_Intensity" : 0.0,
        "VitE_2d_Intensity" : 6.61E7,
        "Reported_in" : "NA",
        "stringdb_database_identifier" : "9669.ENSMPUP00000002965",
        "name" : "9669.ENSMPUP00000002965",
        "stringdb_node_type" : "protein",
        "stringdb_STRING_style" : "string:"
      },
      "position" : {
        "x" : -3649.007913857562,
        "y" : -2804.208554393228
      },
      "selected" : false
    }, {
      "data" : {
        "id" : "987",
        "Description" : "sperm acrosome membrane-associated protein 6 isoform X1",
        "VitE_Intensity" : 0.0,
        "Wild_Intensity" : 0.0,
        "stringdb_namespace" : "stringdb",
        "query_term" : "SPACA6",
        "Reproted_sperm_source" : "NA",
        "Specific_PTMs" : "Carbamidomethylation",
        "Identified_Expression" : "Unidentified",
        "shared_name" : "9669.ENSMPUP00000002722",
        "stringdb_species" : "Mustela putorius furo",
        "Uniprot" : "A0A8U0NML1",
        "Genital_tract_marker" : "NA",
        "stringdb_full_name" : "",
        "Ctrl_Intensity" : 0.0,
        "SUID" : 987,
        "_id" : "stringdb:9669.ENSMPUP00000002722",
        "Carcass_Intensity" : 0.0,
        "__mclCluster" : 57,
        "Oxidation_Count" : 0.0,
        "selected" : false,
        "stringdb_description" : "",
        "Organism" : "Mustela putorius furo",
        "Carbamidomethylation_Count" : 1.0,
        "Expresion" : "",
        "Phosphorylation_Count" : 0.0,
        "Accession" : "XP_012906150.1",
        "display_name" : "ENSMPUP00000002722",
        "stringdb_enhancedLabel_Passthrough" : "label: attribute=\"display name\" labelsize=12 labelAlignment=left outline=true outlineColor=white outlineTransparency=95 outlineWidth=10 background=false color=black dropShadow=false",
        "stringdb_canonical_name" : "",
        "Coverage" : 7.6,
        "Acetylation_Count" : 0.0,
        "stringdb_sequence" : "",
        "VitE_mix_Intensity" : 0.0,
        "VitE_2d_Intensity" : 0.0,
        "Reported_in" : "NA",
        "stringdb_database_identifier" : "9669.ENSMPUP00000002722",
        "name" : "9669.ENSMPUP00000002722",
        "stringdb_node_type" : "protein",
        "stringdb_STRING_style" : "string:"
      },
      "position" : {
        "x" : 3264.961034173564,
        "y" : -6502.3695084436995
      },
      "selected" : false
    }, {
      "data" : {
        "id" : "989",
        "Description" : "ornithine aminotransferase, mitochondrial",
        "VitE_Intensity" : 4.92E8,
        "Wild_Intensity" : 4.16E8,
        "stringdb_namespace" : "stringdb",
        "query_term" : "OAT",
        "Reproted_sperm_source" : "whole.sperm",
        "Specific_PTMs" : "Carbamidomethylation",
        "Identified_Expression" : "All",
        "shared_name" : "9669.ENSMPUP00000002720",
        "stringdb_species" : "Mustela putorius furo",
        "Uniprot" : "M3XUH0",
        "Genital_tract_marker" : "NA",
        "stringdb_full_name" : "",
        "Ctrl_Intensity" : 4.18E8,
        "SUID" : 989,
        "_id" : "stringdb:9669.ENSMPUP00000002720",
        "Carcass_Intensity" : 1.45E8,
        "__mclCluster" : 80,
        "Oxidation_Count" : 0.0,
        "selected" : false,
        "stringdb_description" : "",
        "Organism" : "Mustela putorius furo",
        "Carbamidomethylation_Count" : 3.0,
        "Expresion" : "All",
        "Phosphorylation_Count" : 0.0,
        "Accession" : "XP_044924546.1",
        "display_name" : "ENSMPUP00000002720",
        "stringdb_enhancedLabel_Passthrough" : "label: attribute=\"display name\" labelsize=12 labelAlignment=left outline=true outlineColor=white outlineTransparency=95 outlineWidth=10 background=false color=black dropShadow=false",
        "stringdb_canonical_name" : "",
        "Coverage" : 67.0,
        "Acetylation_Count" : 0.0,
        "stringdb_sequence" : "",
        "VitE_mix_Intensity" : 7.24E8,
        "VitE_2d_Intensity" : 4.92E8,
        "Reported_in" : "Sperm",
        "stringdb_database_identifier" : "9669.ENSMPUP00000002720",
        "name" : "9669.ENSMPUP00000002720",
        "stringdb_node_type" : "protein",
        "stringdb_STRING_style" : "string:"
      },
      "position" : {
        "x" : -395.16029207193003,
        "y" : -6360.291112614578
      },
      "selected" : false
    }, {
      "data" : {
        "id" : "991",
        "Description" : "26S proteasome non-ATPase regulatory subunit 14",
        "VitE_Intensity" : 8.76E7,
        "Wild_Intensity" : 2.32E7,
        "stringdb_namespace" : "stringdb",
        "query_term" : "PSMD14",
        "Reproted_sperm_source" : "Tail_nucleus_whole.sperm",
        "Specific_PTMs" : "None",
        "Identified_Expression" : "All",
        "shared_name" : "9669.ENSMPUP00000000542",
        "stringdb_species" : "Mustela putorius furo",
        "Uniprot" : "M3XN92",
        "Genital_tract_marker" : "NA",
        "stringdb_full_name" : "",
        "Ctrl_Intensity" : 1.02E8,
        "SUID" : 991,
        "_id" : "stringdb:9669.ENSMPUP00000000542",
        "Carcass_Intensity" : 1.15E8,
        "__mclCluster" : 2,
        "selected" : false,
        "stringdb_description" : "",
        "Organism" : "Mustela putorius furo",
        "Expresion" : "All",
        "Accession" : "XP_004743998.1",
        "display_name" : "ENSMPUP00000000542",
        "stringdb_enhancedLabel_Passthrough" : "label: attribute=\"display name\" labelsize=12 labelAlignment=left outline=true outlineColor=white outlineTransparency=95 outlineWidth=10 background=false color=black dropShadow=false",
        "stringdb_canonical_name" : "",
        "Coverage" : 21.9,
        "stringdb_sequence" : "",
        "VitE_mix_Intensity" : 1.0E8,
        "VitE_2d_Intensity" : 8.76E7,
        "Reported_in" : "Sperm_Seminal.plasma",
        "stringdb_database_identifier" : "9669.ENSMPUP00000000542",
        "name" : "9669.ENSMPUP00000000542",
        "stringdb_node_type" : "protein",
        "stringdb_STRING_style" : "string:"
      },
      "position" : {
        "x" : -3964.6924692055045,
        "y" : -4421.576033069326
      },
      "selected" : false
    }, {
      "data" : {
        "id" : "993",
        "Description" : "dynein axonemal light chain 1 isoform X2",
        "VitE_Intensity" : 5.77E7,
        "Wild_Intensity" : 4.48E7,
        "stringdb_namespace" : "stringdb",
        "query_term" : "DNAL1",
        "Reproted_sperm_source" : "whole.sperm",
        "Specific_PTMs" : "Carbamidomethylation",
        "Identified_Expression" : "All",
        "shared_name" : "9669.ENSMPUP00000009581",
        "stringdb_species" : "Mustela putorius furo",
        "Uniprot" : "A0A8U0SPE9",
        "Genital_tract_marker" : "NA",
        "stringdb_full_name" : "",
        "Ctrl_Intensity" : 2.52E7,
        "SUID" : 993,
        "_id" : "stringdb:9669.ENSMPUP00000009581",
        "Carcass_Intensity" : 1.9E7,
        "__mclCluster" : 5,
        "Oxidation_Count" : 0.0,
        "selected" : false,
        "stringdb_description" : "",
        "Organism" : "Mustela putorius furo",
        "Carbamidomethylation_Count" : 1.0,
        "Expresion" : "All",
        "Phosphorylation_Count" : 0.0,
        "Accession" : "XP_004739369.1",
        "display_name" : "ENSMPUP00000009581",
        "stringdb_enhancedLabel_Passthrough" : "label: attribute=\"display name\" labelsize=12 labelAlignment=left outline=true outlineColor=white outlineTransparency=95 outlineWidth=10 background=false color=black dropShadow=false",
        "stringdb_canonical_name" : "",
        "Coverage" : 32.2,
        "Acetylation_Count" : 0.0,
        "stringdb_sequence" : "",
        "VitE_mix_Intensity" : 7.9E7,
        "VitE_2d_Intensity" : 5.77E7,
        "Reported_in" : "Sperm",
        "stringdb_database_identifier" : "9669.ENSMPUP00000009581",
        "name" : "9669.ENSMPUP00000009581",
        "stringdb_node_type" : "protein",
        "stringdb_STRING_style" : "string:"
      },
      "position" : {
        "x" : 2389.5652592761344,
        "y" : -7401.9302378074235
      },
      "selected" : false
    }, {
      "data" : {
        "id" : "995",
        "Description" : "epidermal growth factor receptor kinase substrate 8-like protein 1 isoform X1",
        "VitE_Intensity" : 4608529.5,
        "Wild_Intensity" : 1.17E7,
        "stringdb_namespace" : "stringdb",
        "query_term" : "EPS8L1",
        "Reproted_sperm_source" : "whole.sperm",
        "Specific_PTMs" : "None",
        "Identified_Expression" : "W_Ctrl_VE",
        "shared_name" : "9669.ENSMPUP00000008012",
        "stringdb_species" : "Mustela putorius furo",
        "Uniprot" : "A0A8U0NLU2",
        "Genital_tract_marker" : "NA",
        "stringdb_full_name" : "",
        "Ctrl_Intensity" : 1.03E7,
        "SUID" : 995,
        "_id" : "stringdb:9669.ENSMPUP00000008012",
        "Carcass_Intensity" : 0.0,
        "__mclCluster" : 46,
        "selected" : false,
        "stringdb_description" : "",
        "Organism" : "Mustela putorius furo",
        "Expresion" : "W_Ctrl_VE",
        "Accession" : "XP_012903591.1",
        "display_name" : "ENSMPUP00000008012",
        "stringdb_enhancedLabel_Passthrough" : "label: attribute=\"display name\" labelsize=12 labelAlignment=left outline=true outlineColor=white outlineTransparency=95 outlineWidth=10 background=false color=black dropShadow=false",
        "stringdb_canonical_name" : "",
        "Coverage" : 21.0,
        "stringdb_sequence" : "",
        "VitE_mix_Intensity" : 0.0,
        "VitE_2d_Intensity" : 4608529.5,
        "Reported_in" : "Sperm_Seminal.plasma",
        "stringdb_database_identifier" : "9669.ENSMPUP00000008012",
        "name" : "9669.ENSMPUP00000008012",
        "stringdb_node_type" : "protein",
        "stringdb_STRING_style" : "string:"
      },
      "position" : {
        "x" : -1169.5641099488325,
        "y" : -7383.019649567713
      },
      "selected" : false
    }, {
      "data" : {
        "id" : "997",
        "Description" : "peptidyl-prolyl cis-trans isomerase FKBP4",
        "VitE_Intensity" : 1.74E7,
        "Wild_Intensity" : 1.26E8,
        "stringdb_namespace" : "stringdb",
        "query_term" : "FKBP4",
        "Reproted_sperm_source" : "Tail_whole.sperm",
        "Specific_PTMs" : "None",
        "Identified_Expression" : "W_VE",
        "shared_name" : "9669.ENSMPUP00000009343",
        "stringdb_species" : "Mustela putorius furo",
        "Uniprot" : "M1EPS0",
        "Genital_tract_marker" : "NA",
        "stringdb_full_name" : "",
        "Ctrl_Intensity" : 0.0,
        "SUID" : 997,
        "_id" : "stringdb:9669.ENSMPUP00000009343",
        "Carcass_Intensity" : 0.0,
        "__mclCluster" : 125,
        "selected" : false,
        "stringdb_description" : "",
        "Organism" : "Mustela putorius furo",
        "Expresion" : "W_VE",
        "Accession" : "XP_004778377.1",
        "display_name" : "ENSMPUP00000009343",
        "stringdb_enhancedLabel_Passthrough" : "label: attribute=\"display name\" labelsize=12 labelAlignment=left outline=true outlineColor=white outlineTransparency=95 outlineWidth=10 background=false color=black dropShadow=false",
        "stringdb_canonical_name" : "",
        "Coverage" : 13.5,
        "stringdb_sequence" : "",
        "VitE_mix_Intensity" : 0.0,
        "VitE_2d_Intensity" : 1.74E7,
        "Reported_in" : "Sperm_Seminal.plasma",
        "stringdb_database_identifier" : "9669.ENSMPUP00000009343",
        "name" : "9669.ENSMPUP00000009343",
        "stringdb_node_type" : "protein",
        "stringdb_STRING_style" : "string:"
      },
      "position" : {
        "x" : 2928.492258836066,
        "y" : -2236.8004051460875
      },
      "selected" : false
    }, {
      "data" : {
        "id" : "999",
        "Description" : "kinesin-like protein KIF9 isoform X1",
        "VitE_Intensity" : 2.55E7,
        "Wild_Intensity" : 1.9E7,
        "stringdb_namespace" : "stringdb",
        "query_term" : "KIF9",
        "Reproted_sperm_source" : "whole.sperm",
        "Specific_PTMs" : "None",
        "Identified_Expression" : "W_VE",
        "shared_name" : "9669.ENSMPUP00000014926",
        "stringdb_species" : "Mustela putorius furo",
        "Uniprot" : "M3YUB6",
        "Genital_tract_marker" : "NA",
        "stringdb_full_name" : "",
        "Ctrl_Intensity" : 0.0,
        "SUID" : 999,
        "_id" : "stringdb:9669.ENSMPUP00000014926",
        "Carcass_Intensity" : 0.0,
        "__mclCluster" : 27,
        "selected" : false,
        "stringdb_description" : "",
        "Organism" : "Mustela putorius furo",
        "Expresion" : "W_VE",
        "Accession" : "XP_004760827.1",
        "display_name" : "ENSMPUP00000014926",
        "stringdb_enhancedLabel_Passthrough" : "label: attribute=\"display name\" labelsize=12 labelAlignment=left outline=true outlineColor=white outlineTransparency=95 outlineWidth=10 background=false color=black dropShadow=false",
        "stringdb_canonical_name" : "",
        "Coverage" : 10.4,
        "stringdb_sequence" : "",
        "VitE_mix_Intensity" : 0.0,
        "VitE_2d_Intensity" : 2.55E7,
        "Reported_in" : "Sperm",
        "stringdb_database_identifier" : "9669.ENSMPUP00000014926",
        "name" : "9669.ENSMPUP00000014926",
        "stringdb_node_type" : "protein",
        "stringdb_STRING_style" : "string:"
      },
      "position" : {
        "x" : 1848.8351523156157,
        "y" : -5990.3422521830025
      },
      "selected" : false
    }, {
      "data" : {
        "id" : "1001",
        "Description" : "elongation factor 1-gamma",
        "VitE_Intensity" : 2.21E8,
        "Wild_Intensity" : 2.38E8,
        "stringdb_namespace" : "stringdb",
        "query_term" : "EEF1G",
        "Reproted_sperm_source" : "Tail_nucleus_whole.sperm",
        "Specific_PTMs" : "Carbamidomethylation",
        "Identified_Expression" : "All",
        "shared_name" : "9669.ENSMPUP00000013837",
        "stringdb_species" : "Mustela putorius furo",
        "Uniprot" : "M3YR78",
        "Genital_tract_marker" : "NA",
        "stringdb_full_name" : "",
        "Ctrl_Intensity" : 3.28E8,
        "SUID" : 1001,
        "_id" : "stringdb:9669.ENSMPUP00000013837",
        "Carcass_Intensity" : 1.86E8,
        "__mclCluster" : 9,
        "Oxidation_Count" : 0.0,
        "selected" : false,
        "stringdb_description" : "",
        "Organism" : "Mustela putorius furo",
        "Carbamidomethylation_Count" : 1.0,
        "Expresion" : "All",
        "Phosphorylation_Count" : 0.0,
        "Accession" : "XP_004770360.2",
        "display_name" : "ENSMPUP00000013837",
        "stringdb_enhancedLabel_Passthrough" : "label: attribute=\"display name\" labelsize=12 labelAlignment=left outline=true outlineColor=white outlineTransparency=95 outlineWidth=10 background=false color=black dropShadow=false",
        "stringdb_canonical_name" : "",
        "Coverage" : 32.3,
        "Acetylation_Count" : 0.0,
        "stringdb_sequence" : "",
        "VitE_mix_Intensity" : 1.98E8,
        "VitE_2d_Intensity" : 2.21E8,
        "Reported_in" : "Sperm_Seminal.plasma",
        "stringdb_database_identifier" : "9669.ENSMPUP00000013837",
        "name" : "9669.ENSMPUP00000013837",
        "stringdb_node_type" : "protein",
        "stringdb_STRING_style" : "string:"
      },
      "position" : {
        "x" : 3917.076639504578,
        "y" : -4729.558974150553
      },
      "selected" : false
    }, {
      "data" : {
        "id" : "1003",
        "Description" : "proteasome subunit alpha type-3",
        "VitE_Intensity" : 1.39E8,
        "Wild_Intensity" : 3.18E7,
        "stringdb_namespace" : "stringdb",
        "query_term" : "PSMA3",
        "Reproted_sperm_source" : "Tail_nucleus_whole.sperm",
        "Specific_PTMs" : "Acetylation_Oxidation",
        "Identified_Expression" : "All",
        "shared_name" : "9669.ENSMPUP00000006075",
        "stringdb_species" : "Mustela putorius furo",
        "Uniprot" : "M3Y424",
        "Genital_tract_marker" : "Epididymis marker",
        "stringdb_full_name" : "",
        "Ctrl_Intensity" : 8.85E7,
        "SUID" : 1003,
        "_id" : "stringdb:9669.ENSMPUP00000006075",
        "Carcass_Intensity" : 2.29E7,
        "__mclCluster" : 2,
        "Oxidation_Count" : 1.0,
        "selected" : false,
        "stringdb_description" : "",
        "Organism" : "Mustela putorius furo",
        "Carbamidomethylation_Count" : 0.0,
        "Expresion" : "All",
        "Phosphorylation_Count" : 0.0,
        "Accession" : "XP_004738903.1",
        "display_name" : "ENSMPUP00000006075",
        "stringdb_enhancedLabel_Passthrough" : "label: attribute=\"display name\" labelsize=12 labelAlignment=left outline=true outlineColor=white outlineTransparency=95 outlineWidth=10 background=false color=black dropShadow=false",
        "stringdb_canonical_name" : "",
        "Coverage" : 26.7,
        "Acetylation_Count" : 1.0,
        "stringdb_sequence" : "",
        "VitE_mix_Intensity" : 6.88E7,
        "VitE_2d_Intensity" : 1.39E8,
        "Reported_in" : "Sperm_Seminal.plasma",
        "stringdb_database_identifier" : "9669.ENSMPUP00000006075",
        "name" : "9669.ENSMPUP00000006075",
        "stringdb_node_type" : "protein",
        "stringdb_STRING_style" : "string:"
      },
      "position" : {
        "x" : -3865.6924692055036,
        "y" : -4198.576033069326
      },
      "selected" : false
    }, {
      "data" : {
        "id" : "1005",
        "Description" : "glutamine synthetase isoform X3",
        "VitE_Intensity" : 8.05E7,
        "Wild_Intensity" : 8.7E7,
        "stringdb_namespace" : "stringdb",
        "query_term" : "GLUL",
        "Reproted_sperm_source" : "Tail_nucleus_whole.sperm",
        "Specific_PTMs" : "Acetylation",
        "Identified_Expression" : "W_Ctrl_VE",
        "shared_name" : "9669.ENSMPUP00000011419",
        "stringdb_species" : "Mustela putorius furo",
        "Uniprot" : "A0A8U0T2K7",
        "Genital_tract_marker" : "NA",
        "stringdb_full_name" : "",
        "Ctrl_Intensity" : 6.13E7,
        "SUID" : 1005,
        "_id" : "stringdb:9669.ENSMPUP00000011419",
        "Carcass_Intensity" : 0.0,
        "__mclCluster" : 1,
        "Oxidation_Count" : 0.0,
        "selected" : false,
        "stringdb_description" : "",
        "Organism" : "Mustela putorius furo",
        "Carbamidomethylation_Count" : 0.0,
        "Expresion" : "W_Ctrl_VE",
        "Phosphorylation_Count" : 0.0,
        "Accession" : "XP_004767961.1",
        "display_name" : "ENSMPUP00000011419",
        "stringdb_enhancedLabel_Passthrough" : "label: attribute=\"display name\" labelsize=12 labelAlignment=left outline=true outlineColor=white outlineTransparency=95 outlineWidth=10 background=false color=black dropShadow=false",
        "stringdb_canonical_name" : "",
        "Coverage" : 75.9,
        "Acetylation_Count" : 1.0,
        "stringdb_sequence" : "",
        "VitE_mix_Intensity" : 0.0,
        "VitE_2d_Intensity" : 8.05E7,
        "Reported_in" : "Sperm_Seminal.plasma",
        "stringdb_database_identifier" : "9669.ENSMPUP00000011419",
        "name" : "9669.ENSMPUP00000011419",
        "stringdb_node_type" : "protein",
        "stringdb_STRING_style" : "string:"
      },
      "position" : {
        "x" : -2873.821130171912,
        "y" : -6471.835540795694
      },
      "selected" : false
    }, {
      "data" : {
        "id" : "1007",
        "Description" : "lysophospholipase D",
        "VitE_Intensity" : 2.79E7,
        "Wild_Intensity" : 0.0,
        "stringdb_namespace" : "stringdb",
        "query_term" : "GDPD3",
        "Reproted_sperm_source" : "NA",
        "Specific_PTMs" : "Carbamidomethylation",
        "Identified_Expression" : "Ctrl_VE",
        "shared_name" : "9669.ENSMPUP00000012514",
        "stringdb_species" : "Mustela putorius furo",
        "Uniprot" : "A0A8U0T4A8",
        "Genital_tract_marker" : "NA",
        "stringdb_full_name" : "",
        "Ctrl_Intensity" : 3.2E7,
        "SUID" : 1007,
        "_id" : "stringdb:9669.ENSMPUP00000012514",
        "Carcass_Intensity" : 0.0,
        "__mclCluster" : 64,
        "Oxidation_Count" : 0.0,
        "selected" : false,
        "stringdb_description" : "",
        "Organism" : "Mustela putorius furo",
        "Carbamidomethylation_Count" : 1.0,
        "Expresion" : "Ctrl_VE",
        "Phosphorylation_Count" : 0.0,
        "Accession" : "XP_004774014.1",
        "display_name" : "ENSMPUP00000012514",
        "stringdb_enhancedLabel_Passthrough" : "label: attribute=\"display name\" labelsize=12 labelAlignment=left outline=true outlineColor=white outlineTransparency=95 outlineWidth=10 background=false color=black dropShadow=false",
        "stringdb_canonical_name" : "",
        "Coverage" : 6.4,
        "Acetylation_Count" : 0.0,
        "stringdb_sequence" : "",
        "VitE_mix_Intensity" : 0.0,
        "VitE_2d_Intensity" : 2.79E7,
        "Reported_in" : "NA",
        "stringdb_database_identifier" : "9669.ENSMPUP00000012514",
        "name" : "9669.ENSMPUP00000012514",
        "stringdb_node_type" : "protein",
        "stringdb_STRING_style" : "string:"
      },
      "position" : {
        "x" : 740.1068998138633,
        "y" : -2560.6778929754164
      },
      "selected" : false
    }, {
      "data" : {
        "id" : "1009",
        "Description" : "lysozyme-like protein 4 isoform X1",
        "VitE_Intensity" : 8.09E8,
        "Wild_Intensity" : 1.31E9,
        "stringdb_namespace" : "stringdb",
        "query_term" : "LYZL4",
        "Reproted_sperm_source" : "Tail_head_nucleus_whole.sperm",
        "Specific_PTMs" : "Carbamidomethylation_Oxidation",
        "Identified_Expression" : "All",
        "shared_name" : "9669.ENSMPUP00000011667",
        "stringdb_species" : "Mustela putorius furo",
        "Uniprot" : "A0A8U0SWC1",
        "Genital_tract_marker" : "NA",
        "stringdb_full_name" : "",
        "Ctrl_Intensity" : 9.1E8,
        "SUID" : 1009,
        "_id" : "stringdb:9669.ENSMPUP00000011667",
        "Carcass_Intensity" : 9.81E8,
        "__mclCluster" : 124,
        "Oxidation_Count" : 2.0,
        "selected" : false,
        "stringdb_description" : "",
        "Organism" : "Mustela putorius furo",
        "Carbamidomethylation_Count" : 10.0,
        "Expresion" : "All",
        "Phosphorylation_Count" : 0.0,
        "Accession" : "XP_004754298.1",
        "display_name" : "ENSMPUP00000011667",
        "stringdb_enhancedLabel_Passthrough" : "label: attribute=\"display name\" labelsize=12 labelAlignment=left outline=true outlineColor=white outlineTransparency=95 outlineWidth=10 background=false color=black dropShadow=false",
        "stringdb_canonical_name" : "",
        "Coverage" : 69.7,
        "Acetylation_Count" : 0.0,
        "stringdb_sequence" : "",
        "VitE_mix_Intensity" : 1.36E9,
        "VitE_2d_Intensity" : 8.09E8,
        "Reported_in" : "Sperm_Seminal.plasma",
        "stringdb_database_identifier" : "9669.ENSMPUP00000011667",
        "name" : "9669.ENSMPUP00000011667",
        "stringdb_node_type" : "protein",
        "stringdb_STRING_style" : "string:"
      },
      "position" : {
        "x" : 4238.516796164031,
        "y" : -2259.692138421944
      },
      "selected" : false
    }, {
      "data" : {
        "id" : "1011",
        "Description" : "protein ABHD14B",
        "VitE_Intensity" : 0.0,
        "Wild_Intensity" : 0.0,
        "stringdb_namespace" : "stringdb",
        "query_term" : "ABHD14B",
        "Reproted_sperm_source" : "Tail_whole.sperm",
        "Specific_PTMs" : "None",
        "Identified_Expression" : "Unidentified",
        "shared_name" : "9669.ENSMPUP00000011666",
        "stringdb_species" : "Mustela putorius furo",
        "Uniprot" : "M3YK09",
        "Genital_tract_marker" : "NA",
        "stringdb_full_name" : "",
        "Ctrl_Intensity" : 0.0,
        "SUID" : 1011,
        "_id" : "stringdb:9669.ENSMPUP00000011666",
        "Carcass_Intensity" : 0.0,
        "__mclCluster" : 88,
        "selected" : false,
        "stringdb_description" : "",
        "Organism" : "Mustela putorius furo",
        "Expresion" : "",
        "Accession" : "XP_004780128.1",
        "display_name" : "ENSMPUP00000011666",
        "stringdb_enhancedLabel_Passthrough" : "label: attribute=\"display name\" labelsize=12 labelAlignment=left outline=true outlineColor=white outlineTransparency=95 outlineWidth=10 background=false color=black dropShadow=false",
        "stringdb_canonical_name" : "",
        "Coverage" : 10.0,
        "stringdb_sequence" : "",
        "VitE_mix_Intensity" : 0.0,
        "VitE_2d_Intensity" : 0.0,
        "Reported_in" : "Sperm_Seminal.plasma",
        "stringdb_database_identifier" : "9669.ENSMPUP00000011666",
        "name" : "9669.ENSMPUP00000011666",
        "stringdb_node_type" : "protein",
        "stringdb_STRING_style" : "string:"
      },
      "position" : {
        "x" : 3055.481695460011,
        "y" : -2546.430954654955
      },
      "selected" : false
    }, {
      "data" : {
        "id" : "1013",
        "Description" : "deoxyribonuclease-1",
        "VitE_Intensity" : 9.33E7,
        "Wild_Intensity" : 0.0,
        "stringdb_namespace" : "stringdb",
        "query_term" : "DNASE1",
        "Reproted_sperm_source" : "NA",
        "Specific_PTMs" : "None",
        "Identified_Expression" : "Car_VE",
        "shared_name" : "9669.ENSMPUP00000014936",
        "stringdb_species" : "Mustela putorius furo",
        "Uniprot" : "A0A8U0MPY3",
        "Genital_tract_marker" : "Testis marker",
        "stringdb_full_name" : "",
        "Ctrl_Intensity" : 0.0,
        "SUID" : 1013,
        "_id" : "stringdb:9669.ENSMPUP00000014936",
        "Carcass_Intensity" : 5.84E7,
        "__mclCluster" : 4,
        "selected" : false,
        "stringdb_description" : "",
        "Organism" : "Mustela putorius furo",
        "Expresion" : "Car_VE",
        "Accession" : "XP_004750598.1",
        "display_name" : "ENSMPUP00000014936",
        "stringdb_enhancedLabel_Passthrough" : "label: attribute=\"display name\" labelsize=12 labelAlignment=left outline=true outlineColor=white outlineTransparency=95 outlineWidth=10 background=false color=black dropShadow=false",
        "stringdb_canonical_name" : "",
        "Coverage" : 38.4,
        "stringdb_sequence" : "",
        "VitE_mix_Intensity" : 9.33E7,
        "VitE_2d_Intensity" : 0.0,
        "Reported_in" : "NA",
        "stringdb_database_identifier" : "9669.ENSMPUP00000014936",
        "name" : "9669.ENSMPUP00000014936",
        "stringdb_node_type" : "protein",
        "stringdb_STRING_style" : "string:"
      },
      "position" : {
        "x" : -3963.4862610996934,
        "y" : -2943.0346701406042
      },
      "selected" : false
    }, {
      "data" : {
        "id" : "1015",
        "Description" : "phosphoglycerate kinase 2",
        "VitE_Intensity" : 7.7E8,
        "Wild_Intensity" : 4.11E8,
        "stringdb_namespace" : "stringdb",
        "query_term" : "PGK2",
        "Reproted_sperm_source" : "Tail_head_nucleus_whole.sperm",
        "Specific_PTMs" : "Carbamidomethylation_Oxidation",
        "Identified_Expression" : "All",
        "shared_name" : "9669.ENSMPUP00000009102",
        "stringdb_species" : "Mustela putorius furo",
        "Uniprot" : "A0A8U0T450",
        "Genital_tract_marker" : "Testis marker",
        "stringdb_full_name" : "",
        "Ctrl_Intensity" : 6.8E8,
        "SUID" : 1015,
        "_id" : "stringdb:9669.ENSMPUP00000009102",
        "Carcass_Intensity" : 1.33E9,
        "__mclCluster" : 7,
        "Oxidation_Count" : 6.0,
        "selected" : false,
        "stringdb_description" : "",
        "Organism" : "Mustela putorius furo",
        "Carbamidomethylation_Count" : 8.0,
        "Expresion" : "All",
        "Phosphorylation_Count" : 0.0,
        "Accession" : "XP_004771950.2",
        "display_name" : "ENSMPUP00000009102",
        "stringdb_enhancedLabel_Passthrough" : "label: attribute=\"display name\" labelsize=12 labelAlignment=left outline=true outlineColor=white outlineTransparency=95 outlineWidth=10 background=false color=black dropShadow=false",
        "stringdb_canonical_name" : "",
        "Coverage" : 77.9,
        "Acetylation_Count" : 0.0,
        "stringdb_sequence" : "",
        "VitE_mix_Intensity" : 8.36E8,
        "VitE_2d_Intensity" : 7.7E8,
        "Reported_in" : "Sperm_Seminal.plasma",
        "stringdb_database_identifier" : "9669.ENSMPUP00000009102",
        "name" : "9669.ENSMPUP00000009102",
        "stringdb_node_type" : "protein",
        "stringdb_STRING_style" : "string:"
      },
      "position" : {
        "x" : -4066.516039933962,
        "y" : -4988.982360081949
      },
      "selected" : false
    }, {
      "data" : {
        "id" : "1017",
        "Description" : "lysosomal Pro-X carboxypeptidase",
        "VitE_Intensity" : 1.67E8,
        "Wild_Intensity" : 0.0,
        "stringdb_namespace" : "stringdb",
        "query_term" : "PRCP",
        "Reproted_sperm_source" : "membrane_whole.sperm",
        "Specific_PTMs" : "Carbamidomethylation_Oxidation",
        "Identified_Expression" : "Ctrl_Car_VE",
        "shared_name" : "9669.ENSMPUP00000008013",
        "stringdb_species" : "Mustela putorius furo",
        "Uniprot" : "M3Y9K6",
        "Genital_tract_marker" : "NA",
        "stringdb_full_name" : "",
        "Ctrl_Intensity" : 2.28E8,
        "SUID" : 1017,
        "_id" : "stringdb:9669.ENSMPUP00000008013",
        "Carcass_Intensity" : 3.28E8,
        "__mclCluster" : 8,
        "Oxidation_Count" : 1.0,
        "selected" : false,
        "stringdb_description" : "",
        "Organism" : "Mustela putorius furo",
        "Carbamidomethylation_Count" : 2.0,
        "Expresion" : "Ctrl_Car_VE",
        "Phosphorylation_Count" : 0.0,
        "Accession" : "XP_004763527.1",
        "display_name" : "ENSMPUP00000008013",
        "stringdb_enhancedLabel_Passthrough" : "label: attribute=\"display name\" labelsize=12 labelAlignment=left outline=true outlineColor=white outlineTransparency=95 outlineWidth=10 background=false color=black dropShadow=false",
        "stringdb_canonical_name" : "",
        "Coverage" : 24.3,
        "Acetylation_Count" : 0.0,
        "stringdb_sequence" : "",
        "VitE_mix_Intensity" : 2.63E8,
        "VitE_2d_Intensity" : 1.67E8,
        "Reported_in" : "Sperm_Seminal.plasma",
        "stringdb_database_identifier" : "9669.ENSMPUP00000008013",
        "name" : "9669.ENSMPUP00000008013",
        "stringdb_node_type" : "protein",
        "stringdb_STRING_style" : "string:"
      },
      "position" : {
        "x" : 2539.0072878033898,
        "y" : -6064.848203426522
      },
      "selected" : false
    }, {
      "data" : {
        "id" : "1019",
        "Description" : "heat shock protein 75 kDa, mitochondrial",
        "VitE_Intensity" : 7.82E7,
        "Wild_Intensity" : 1.43E8,
        "stringdb_namespace" : "stringdb",
        "query_term" : "TRAP1",
        "Reproted_sperm_source" : "Tail_whole.sperm",
        "Specific_PTMs" : "Carbamidomethylation",
        "Identified_Expression" : "All",
        "shared_name" : "9669.ENSMPUP00000014933",
        "stringdb_species" : "Mustela putorius furo",
        "Uniprot" : "A0A8U0UVT4",
        "Genital_tract_marker" : "NA",
        "stringdb_full_name" : "",
        "Ctrl_Intensity" : 9.75E7,
        "SUID" : 1019,
        "_id" : "stringdb:9669.ENSMPUP00000014933",
        "Carcass_Intensity" : 3.85E7,
        "__mclCluster" : 4,
        "Oxidation_Count" : 0.0,
        "selected" : false,
        "stringdb_description" : "",
        "Organism" : "Mustela putorius furo",
        "Carbamidomethylation_Count" : 1.0,
        "Expresion" : "All",
        "Phosphorylation_Count" : 0.0,
        "Accession" : "XP_044928226.1",
        "display_name" : "ENSMPUP00000014933",
        "stringdb_enhancedLabel_Passthrough" : "label: attribute=\"display name\" labelsize=12 labelAlignment=left outline=true outlineColor=white outlineTransparency=95 outlineWidth=10 background=false color=black dropShadow=false",
        "stringdb_canonical_name" : "",
        "Coverage" : 24.6,
        "Acetylation_Count" : 0.0,
        "stringdb_sequence" : "",
        "VitE_mix_Intensity" : 6.08E7,
        "VitE_2d_Intensity" : 7.82E7,
        "Reported_in" : "Sperm",
        "stringdb_database_identifier" : "9669.ENSMPUP00000014933",
        "name" : "9669.ENSMPUP00000014933",
        "stringdb_node_type" : "protein",
        "stringdb_STRING_style" : "string:"
      },
      "position" : {
        "x" : -4003.008576047232,
        "y" : -3014.665579972322
      },
      "selected" : false
    }, {
      "data" : {
        "id" : "1021",
        "Description" : "malonyl-CoA decarboxylase, mitochondrial",
        "VitE_Intensity" : 0.0,
        "Wild_Intensity" : 3.37E7,
        "stringdb_namespace" : "stringdb",
        "query_term" : "MLYCD",
        "Reproted_sperm_source" : "whole.sperm",
        "Specific_PTMs" : "Carbamidomethylation",
        "Identified_Expression" : "W_Ctrl",
        "shared_name" : "9669.ENSMPUP00000009103",
        "stringdb_species" : "Mustela putorius furo",
        "Uniprot" : "A0A8U0SWF2",
        "Genital_tract_marker" : "NA",
        "stringdb_full_name" : "",
        "Ctrl_Intensity" : 3.28E7,
        "SUID" : 1021,
        "_id" : "stringdb:9669.ENSMPUP00000009103",
        "Carcass_Intensity" : 0.0,
        "__mclCluster" : 1,
        "Oxidation_Count" : 0.0,
        "selected" : false,
        "stringdb_description" : "",
        "Organism" : "Mustela putorius furo",
        "Carbamidomethylation_Count" : 1.0,
        "Expresion" : "W_Ctrl",
        "Phosphorylation_Count" : 0.0,
        "Accession" : "XP_004754122.2",
        "display_name" : "ENSMPUP00000009103",
        "stringdb_enhancedLabel_Passthrough" : "label: attribute=\"display name\" labelsize=12 labelAlignment=left outline=true outlineColor=white outlineTransparency=95 outlineWidth=10 background=false color=black dropShadow=false",
        "stringdb_canonical_name" : "",
        "Coverage" : 20.9,
        "Acetylation_Count" : 0.0,
        "stringdb_sequence" : "",
        "VitE_mix_Intensity" : 0.0,
        "VitE_2d_Intensity" : 0.0,
        "Reported_in" : "Sperm",
        "stringdb_database_identifier" : "9669.ENSMPUP00000009103",
        "name" : "9669.ENSMPUP00000009103",
        "stringdb_node_type" : "protein",
        "stringdb_STRING_style" : "string:"
      },
      "position" : {
        "x" : -2945.821130171913,
        "y" : -7129.835540795696
      },
      "selected" : false
    }, {
      "data" : {
        "id" : "1023",
        "Description" : "transcription factor A, mitochondrial",
        "VitE_Intensity" : 7.24E8,
        "Wild_Intensity" : 9.44E8,
        "stringdb_namespace" : "stringdb",
        "query_term" : "TFAM",
        "Reproted_sperm_source" : "Head_nucleus_whole.sperm",
        "Specific_PTMs" : "Carbamidomethylation_Oxidation",
        "Identified_Expression" : "All",
        "shared_name" : "9669.ENSMPUP00000010332",
        "stringdb_species" : "Mustela putorius furo",
        "Uniprot" : "M3YG75",
        "Genital_tract_marker" : "NA",
        "stringdb_full_name" : "",
        "Ctrl_Intensity" : 6.93E8,
        "SUID" : 1023,
        "_id" : "stringdb:9669.ENSMPUP00000010332",
        "Carcass_Intensity" : 2.15E8,
        "__mclCluster" : 1,
        "Oxidation_Count" : 4.0,
        "selected" : false,
        "stringdb_description" : "",
        "Organism" : "Mustela putorius furo",
        "Carbamidomethylation_Count" : 3.0,
        "Expresion" : "All",
        "Phosphorylation_Count" : 0.0,
        "Accession" : "XP_004780706.1",
        "display_name" : "ENSMPUP00000010332",
        "stringdb_enhancedLabel_Passthrough" : "label: attribute=\"display name\" labelsize=12 labelAlignment=left outline=true outlineColor=white outlineTransparency=95 outlineWidth=10 background=false color=black dropShadow=false",
        "stringdb_canonical_name" : "",
        "Coverage" : 66.3,
        "Acetylation_Count" : 0.0,
        "stringdb_sequence" : "",
        "VitE_mix_Intensity" : 7.11E8,
        "VitE_2d_Intensity" : 7.24E8,
        "Reported_in" : "Sperm",
        "stringdb_database_identifier" : "9669.ENSMPUP00000010332",
        "name" : "9669.ENSMPUP00000010332",
        "stringdb_node_type" : "protein",
        "stringdb_STRING_style" : "string:"
      },
      "position" : {
        "x" : -3358.8211301719125,
        "y" : -6711.835540795694
      },
      "selected" : false
    }, {
      "data" : {
        "id" : "1025",
        "Description" : "spermatogenesis-associated protein 48",
        "VitE_Intensity" : 2.34E7,
        "Wild_Intensity" : 0.0,
        "stringdb_namespace" : "stringdb",
        "query_term" : "SPATA48",
        "Reproted_sperm_source" : "Tail_whole.sperm",
        "Specific_PTMs" : "None",
        "Identified_Expression" : "Ctrl_VE",
        "shared_name" : "9669.ENSMPUP00000018050",
        "stringdb_species" : "Mustela putorius furo",
        "Uniprot" : "M3Z388",
        "Genital_tract_marker" : "NA",
        "stringdb_full_name" : "",
        "Ctrl_Intensity" : 2.67E7,
        "SUID" : 1025,
        "_id" : "stringdb:9669.ENSMPUP00000018050",
        "Carcass_Intensity" : 0.0,
        "__mclCluster" : 12,
        "selected" : false,
        "stringdb_description" : "",
        "Organism" : "Mustela putorius furo",
        "Expresion" : "Ctrl_VE",
        "Accession" : "XP_004739454.1",
        "display_name" : "ENSMPUP00000018050",
        "stringdb_enhancedLabel_Passthrough" : "label: attribute=\"display name\" labelsize=12 labelAlignment=left outline=true outlineColor=white outlineTransparency=95 outlineWidth=10 background=false color=black dropShadow=false",
        "stringdb_canonical_name" : "",
        "Coverage" : 5.7,
        "stringdb_sequence" : "",
        "VitE_mix_Intensity" : 0.0,
        "VitE_2d_Intensity" : 2.34E7,
        "Reported_in" : "Sperm",
        "stringdb_database_identifier" : "9669.ENSMPUP00000018050",
        "name" : "9669.ENSMPUP00000018050",
        "stringdb_node_type" : "protein",
        "stringdb_STRING_style" : "string:"
      },
      "position" : {
        "x" : 1866.9456887338765,
        "y" : -5296.653713961143
      },
      "selected" : false
    }, {
      "data" : {
        "id" : "1027",
        "Description" : "ATP-citrate synthase isoform X1",
        "VitE_Intensity" : 0.0,
        "Wild_Intensity" : 1.16E8,
        "stringdb_namespace" : "stringdb",
        "query_term" : "ACLY",
        "Reproted_sperm_source" : "Head_whole.sperm",
        "Specific_PTMs" : "Carbamidomethylation",
        "Identified_Expression" : "Wild",
        "shared_name" : "9669.ENSMPUP00000010572",
        "stringdb_species" : "Mustela putorius furo",
        "Uniprot" : "A0A8U0V2R6",
        "Genital_tract_marker" : "NA",
        "stringdb_full_name" : "",
        "Ctrl_Intensity" : 0.0,
        "SUID" : 1027,
        "_id" : "stringdb:9669.ENSMPUP00000010572",
        "Carcass_Intensity" : 0.0,
        "__mclCluster" : 1,
        "Oxidation_Count" : 0.0,
        "selected" : false,
        "stringdb_description" : "",
        "Organism" : "Mustela putorius furo",
        "Carbamidomethylation_Count" : 2.0,
        "Expresion" : "Wild",
        "Phosphorylation_Count" : 0.0,
        "Accession" : "XP_044936628.1",
        "display_name" : "ENSMPUP00000010572",
        "stringdb_enhancedLabel_Passthrough" : "label: attribute=\"display name\" labelsize=12 labelAlignment=left outline=true outlineColor=white outlineTransparency=95 outlineWidth=10 background=false color=black dropShadow=false",
        "stringdb_canonical_name" : "",
        "Coverage" : 11.1,
        "Acetylation_Count" : 0.0,
        "stringdb_sequence" : "",
        "VitE_mix_Intensity" : 0.0,
        "VitE_2d_Intensity" : 0.0,
        "Reported_in" : "Sperm_Seminal.plasma",
        "stringdb_database_identifier" : "9669.ENSMPUP00000010572",
        "name" : "9669.ENSMPUP00000010572",
        "stringdb_node_type" : "protein",
        "stringdb_STRING_style" : "string:"
      },
      "position" : {
        "x" : -3636.8211301719134,
        "y" : -6572.835540795694
      },
      "selected" : false
    }, {
      "data" : {
        "id" : "1029",
        "Description" : "uridine phosphorylase 1 isoform X1",
        "VitE_Intensity" : 0.0,
        "Wild_Intensity" : 2.46E8,
        "stringdb_namespace" : "stringdb",
        "query_term" : "UPP1",
        "Reproted_sperm_source" : "NA",
        "Specific_PTMs" : "Carbamidomethylation",
        "Identified_Expression" : "Wild",
        "shared_name" : "9669.ENSMPUP00000018054",
        "stringdb_species" : "Mustela putorius furo",
        "Uniprot" : "M3Z392",
        "Genital_tract_marker" : "NA",
        "stringdb_full_name" : "",
        "Ctrl_Intensity" : 0.0,
        "SUID" : 1029,
        "_id" : "stringdb:9669.ENSMPUP00000018054",
        "Carcass_Intensity" : 0.0,
        "__mclCluster" : 121,
        "Oxidation_Count" : 0.0,
        "selected" : false,
        "stringdb_description" : "",
        "Organism" : "Mustela putorius furo",
        "Carbamidomethylation_Count" : 2.0,
        "Expresion" : "Wild",
        "Phosphorylation_Count" : 0.0,
        "Accession" : "XP_004739465.2",
        "display_name" : "ENSMPUP00000018054",
        "stringdb_enhancedLabel_Passthrough" : "label: attribute=\"display name\" labelsize=12 labelAlignment=left outline=true outlineColor=white outlineTransparency=95 outlineWidth=10 background=false color=black dropShadow=false",
        "stringdb_canonical_name" : "",
        "Coverage" : 8.1,
        "Acetylation_Count" : 0.0,
        "stringdb_sequence" : "",
        "VitE_mix_Intensity" : 0.0,
        "VitE_2d_Intensity" : 0.0,
        "Reported_in" : "NA",
        "stringdb_database_identifier" : "9669.ENSMPUP00000018054",
        "name" : "9669.ENSMPUP00000018054",
        "stringdb_node_type" : "protein",
        "stringdb_STRING_style" : "string:"
      },
      "position" : {
        "x" : 1206.6138833211478,
        "y" : -2328.2905398013854
      },
      "selected" : false
    }, {
      "data" : {
        "id" : "1031",
        "Description" : "transmembrane protein 81",
        "VitE_Intensity" : 0.0,
        "Wild_Intensity" : 0.0,
        "stringdb_namespace" : "stringdb",
        "query_term" : "TMEM81",
        "Reproted_sperm_source" : "NA",
        "Specific_PTMs" : "None",
        "Identified_Expression" : "Unidentified",
        "shared_name" : "9669.ENSMPUP00000019144",
        "stringdb_species" : "Mustela putorius furo",
        "Uniprot" : "A0A8U0MW20",
        "Genital_tract_marker" : "NA",
        "stringdb_full_name" : "",
        "Ctrl_Intensity" : 0.0,
        "SUID" : 1031,
        "_id" : "stringdb:9669.ENSMPUP00000019144",
        "Carcass_Intensity" : 0.0,
        "__mclCluster" : 123,
        "selected" : false,
        "stringdb_description" : "",
        "Organism" : "Mustela putorius furo",
        "Expresion" : "",
        "Accession" : "XP_004756478.1",
        "display_name" : "ENSMPUP00000019144",
        "stringdb_enhancedLabel_Passthrough" : "label: attribute=\"display name\" labelsize=12 labelAlignment=left outline=true outlineColor=white outlineTransparency=95 outlineWidth=10 background=false color=black dropShadow=false",
        "stringdb_canonical_name" : "",
        "Coverage" : 4.6,
        "stringdb_sequence" : "",
        "VitE_mix_Intensity" : 0.0,
        "VitE_2d_Intensity" : 0.0,
        "Reported_in" : "NA",
        "stringdb_database_identifier" : "9669.ENSMPUP00000019144",
        "name" : "9669.ENSMPUP00000019144",
        "stringdb_node_type" : "protein",
        "stringdb_STRING_style" : "string:"
      },
      "position" : {
        "x" : 2439.549884614372,
        "y" : -2232.8446731634567
      },
      "selected" : false
    }, {
      "data" : {
        "id" : "1033",
        "Description" : "rho guanine nucleotide exchange factor 6 isoform X1",
        "VitE_Intensity" : 1.38E7,
        "Wild_Intensity" : 0.0,
        "stringdb_namespace" : "stringdb",
        "query_term" : "ARHGEF6",
        "Reproted_sperm_source" : "NA",
        "Specific_PTMs" : "Carbamidomethylation",
        "Identified_Expression" : "VitaminE",
        "shared_name" : "9669.ENSMPUP00000001869",
        "stringdb_species" : "Mustela putorius furo",
        "Uniprot" : "M3XS19",
        "Genital_tract_marker" : "NA",
        "stringdb_full_name" : "",
        "Ctrl_Intensity" : 0.0,
        "SUID" : 1033,
        "_id" : "stringdb:9669.ENSMPUP00000001869",
        "Carcass_Intensity" : 0.0,
        "__mclCluster" : 8,
        "Oxidation_Count" : 0.0,
        "selected" : false,
        "stringdb_description" : "",
        "Organism" : "Mustela putorius furo",
        "Carbamidomethylation_Count" : 1.0,
        "Expresion" : "VE",
        "Phosphorylation_Count" : 0.0,
        "Accession" : "XP_004773708.1",
        "display_name" : "ENSMPUP00000001869",
        "stringdb_enhancedLabel_Passthrough" : "label: attribute=\"display name\" labelsize=12 labelAlignment=left outline=true outlineColor=white outlineTransparency=95 outlineWidth=10 background=false color=black dropShadow=false",
        "stringdb_canonical_name" : "",
        "Coverage" : 5.5,
        "Acetylation_Count" : 0.0,
        "stringdb_sequence" : "",
        "VitE_mix_Intensity" : 0.0,
        "VitE_2d_Intensity" : 1.38E7,
        "Reported_in" : "NA",
        "stringdb_database_identifier" : "9669.ENSMPUP00000001869",
        "name" : "9669.ENSMPUP00000001869",
        "stringdb_node_type" : "protein",
        "stringdb_STRING_style" : "string:"
      },
      "position" : {
        "x" : 2270.0072878033893,
        "y" : -6086.848203426521
      },
      "selected" : false
    }, {
      "data" : {
        "id" : "1035",
        "Description" : "methylosome protein 50 isoform X1",
        "VitE_Intensity" : 2.03E7,
        "Wild_Intensity" : 0.0,
        "stringdb_namespace" : "stringdb",
        "query_term" : "WDR77",
        "Reproted_sperm_source" : "whole.sperm",
        "Specific_PTMs" : "None",
        "Identified_Expression" : "Ctrl_VE",
        "shared_name" : "9669.ENSMPUP00000004718",
        "stringdb_species" : "Mustela putorius furo",
        "Uniprot" : "M3Y067",
        "Genital_tract_marker" : "NA",
        "stringdb_full_name" : "",
        "Ctrl_Intensity" : 3.25E7,
        "SUID" : 1035,
        "_id" : "stringdb:9669.ENSMPUP00000004718",
        "Carcass_Intensity" : 0.0,
        "__mclCluster" : 18,
        "selected" : false,
        "stringdb_description" : "",
        "Organism" : "Mustela putorius furo",
        "Expresion" : "Ctrl_VE",
        "Accession" : "XP_004769829.1",
        "display_name" : "ENSMPUP00000004718",
        "stringdb_enhancedLabel_Passthrough" : "label: attribute=\"display name\" labelsize=12 labelAlignment=left outline=true outlineColor=white outlineTransparency=95 outlineWidth=10 background=false color=black dropShadow=false",
        "stringdb_canonical_name" : "",
        "Coverage" : 2.0,
        "stringdb_sequence" : "",
        "VitE_mix_Intensity" : 0.0,
        "VitE_2d_Intensity" : 2.03E7,
        "Reported_in" : "Sperm_Seminal.plasma",
        "stringdb_database_identifier" : "9669.ENSMPUP00000004718",
        "name" : "9669.ENSMPUP00000004718",
        "stringdb_node_type" : "protein",
        "stringdb_STRING_style" : "string:"
      },
      "position" : {
        "x" : 1730.5139347324834,
        "y" : -4426.81824058475
      },
      "selected" : false
    }, {
      "data" : {
        "id" : "1037",
        "Description" : "dihydrolipoyllysine-residue acetyltransferase component of pyruvate dehydrogenase complex, mitochondrial",
        "VitE_Intensity" : 7.87E8,
        "Wild_Intensity" : 8.18E8,
        "stringdb_namespace" : "stringdb",
        "query_term" : "DLAT",
        "Reproted_sperm_source" : "whole.sperm",
        "Specific_PTMs" : "Carbamidomethylation_Oxidation",
        "Identified_Expression" : "All",
        "shared_name" : "9669.ENSMPUP00000003628",
        "stringdb_species" : "Mustela putorius furo",
        "Uniprot" : "A0A8U0MPA7",
        "Genital_tract_marker" : "NA",
        "stringdb_full_name" : "",
        "Ctrl_Intensity" : 5.94E8,
        "SUID" : 1037,
        "_id" : "stringdb:9669.ENSMPUP00000003628",
        "Carcass_Intensity" : 7.21E8,
        "__mclCluster" : 1,
        "Oxidation_Count" : 3.0,
        "selected" : false,
        "stringdb_description" : "",
        "Organism" : "Mustela putorius furo",
        "Carbamidomethylation_Count" : 4.0,
        "Expresion" : "All",
        "Phosphorylation_Count" : 0.0,
        "Accession" : "XP_004749869.2",
        "display_name" : "ENSMPUP00000003628",
        "stringdb_enhancedLabel_Passthrough" : "label: attribute=\"display name\" labelsize=12 labelAlignment=left outline=true outlineColor=white outlineTransparency=95 outlineWidth=10 background=false color=black dropShadow=false",
        "stringdb_canonical_name" : "",
        "Coverage" : 37.2,
        "Acetylation_Count" : 0.0,
        "stringdb_sequence" : "",
        "VitE_mix_Intensity" : 6.29E8,
        "VitE_2d_Intensity" : 7.87E8,
        "Reported_in" : "Sperm",
        "stringdb_database_identifier" : "9669.ENSMPUP00000003628",
        "name" : "9669.ENSMPUP00000003628",
        "stringdb_node_type" : "protein",
        "stringdb_STRING_style" : "string:"
      },
      "position" : {
        "x" : -3172.8211301719125,
        "y" : -6491.835540795694
      },
      "selected" : false
    }, {
      "data" : {
        "id" : "1039",
        "Description" : "peptidyl-prolyl cis-trans isomerase F, mitochondrial isoform X1",
        "VitE_Intensity" : 3.81E7,
        "Wild_Intensity" : 0.0,
        "stringdb_namespace" : "stringdb",
        "query_term" : "PPIF",
        "Reproted_sperm_source" : "Tail_whole.sperm",
        "Specific_PTMs" : "Carbamidomethylation",
        "Identified_Expression" : "VitaminE",
        "shared_name" : "9669.ENSMPUP00000003623",
        "stringdb_species" : "Mustela putorius furo",
        "Uniprot" : "M3XX23",
        "Genital_tract_marker" : "NA",
        "stringdb_full_name" : "",
        "Ctrl_Intensity" : 0.0,
        "SUID" : 1039,
        "_id" : "stringdb:9669.ENSMPUP00000003623",
        "Carcass_Intensity" : 0.0,
        "Oxidation_Count" : 0.0,
        "selected" : false,
        "stringdb_description" : "",
        "Organism" : "Mustela putorius furo",
        "Carbamidomethylation_Count" : 1.0,
        "Expresion" : "VE",
        "Phosphorylation_Count" : 0.0,
        "Accession" : "XP_004765367.1",
        "display_name" : "ENSMPUP00000003623",
        "stringdb_enhancedLabel_Passthrough" : "label: attribute=\"display name\" labelsize=12 labelAlignment=left outline=true outlineColor=white outlineTransparency=95 outlineWidth=10 background=false color=black dropShadow=false",
        "stringdb_canonical_name" : "",
        "Coverage" : 20.9,
        "Acetylation_Count" : 0.0,
        "stringdb_sequence" : "",
        "VitE_mix_Intensity" : 3.81E7,
        "VitE_2d_Intensity" : 0.0,
        "Reported_in" : "Sperm",
        "stringdb_database_identifier" : "9669.ENSMPUP00000003623",
        "name" : "9669.ENSMPUP00000003623",
        "stringdb_node_type" : "protein",
        "stringdb_STRING_style" : "string:"
      },
      "position" : {
        "x" : 4016.4220620714177,
        "y" : -2027.3420822286832
      },
      "selected" : false
    }, {
      "data" : {
        "id" : "1041",
        "Description" : "peroxiredoxin-4 isoform X2",
        "VitE_Intensity" : 1.51E7,
        "Wild_Intensity" : 0.0,
        "stringdb_namespace" : "stringdb",
        "query_term" : "PRDX4",
        "Reproted_sperm_source" : "Tail_whole.sperm",
        "Specific_PTMs" : "None",
        "Identified_Expression" : "VitaminE",
        "shared_name" : "9669.ENSMPUP00000000112",
        "stringdb_species" : "Mustela putorius furo",
        "Uniprot" : "A0A8U0THB9",
        "Genital_tract_marker" : "NA",
        "stringdb_full_name" : "",
        "Ctrl_Intensity" : 0.0,
        "SUID" : 1041,
        "_id" : "stringdb:9669.ENSMPUP00000000112",
        "Carcass_Intensity" : 0.0,
        "__mclCluster" : 10,
        "selected" : false,
        "stringdb_description" : "",
        "Organism" : "Mustela putorius furo",
        "Expresion" : "VE",
        "Accession" : "XP_012920358.1",
        "display_name" : "ENSMPUP00000000112",
        "stringdb_enhancedLabel_Passthrough" : "label: attribute=\"display name\" labelsize=12 labelAlignment=left outline=true outlineColor=white outlineTransparency=95 outlineWidth=10 background=false color=black dropShadow=false",
        "stringdb_canonical_name" : "",
        "Coverage" : 14.3,
        "stringdb_sequence" : "",
        "VitE_mix_Intensity" : 0.0,
        "VitE_2d_Intensity" : 1.51E7,
        "Reported_in" : "Sperm_Seminal.plasma",
        "stringdb_database_identifier" : "9669.ENSMPUP00000000112",
        "name" : "9669.ENSMPUP00000000112",
        "stringdb_node_type" : "protein",
        "stringdb_STRING_style" : "string:"
      },
      "position" : {
        "x" : -2170.8978636344614,
        "y" : -5177.693594135892
      },
      "selected" : false
    }, {
      "data" : {
        "id" : "1043",
        "Description" : "cytosolic 10-formyltetrahydrofolate dehydrogenase isoform X1",
        "VitE_Intensity" : 5.17E7,
        "Wild_Intensity" : 6.14E7,
        "stringdb_namespace" : "stringdb",
        "query_term" : "ALDH1L1",
        "Reproted_sperm_source" : "whole.sperm",
        "Specific_PTMs" : "None",
        "Identified_Expression" : "W_Ctrl_VE",
        "shared_name" : "9669.ENSMPUP00000002771",
        "stringdb_species" : "Mustela putorius furo",
        "Uniprot" : "A0A8U0R7X8",
        "Genital_tract_marker" : "NA",
        "stringdb_full_name" : "",
        "Ctrl_Intensity" : 7.03E7,
        "SUID" : 1043,
        "_id" : "stringdb:9669.ENSMPUP00000002771",
        "Carcass_Intensity" : 0.0,
        "__mclCluster" : 76,
        "selected" : false,
        "stringdb_description" : "",
        "Organism" : "Mustela putorius furo",
        "Expresion" : "W_Ctrl_VE",
        "Accession" : "XP_004781559.1",
        "display_name" : "ENSMPUP00000002771",
        "stringdb_enhancedLabel_Passthrough" : "label: attribute=\"display name\" labelsize=12 labelAlignment=left outline=true outlineColor=white outlineTransparency=95 outlineWidth=10 background=false color=black dropShadow=false",
        "stringdb_canonical_name" : "",
        "Coverage" : 6.4,
        "stringdb_sequence" : "",
        "VitE_mix_Intensity" : 0.0,
        "VitE_2d_Intensity" : 5.17E7,
        "Reported_in" : "Sperm",
        "stringdb_database_identifier" : "9669.ENSMPUP00000002771",
        "name" : "9669.ENSMPUP00000002771",
        "stringdb_node_type" : "protein",
        "stringdb_STRING_style" : "string:"
      },
      "position" : {
        "x" : -1019.2631960403096,
        "y" : -6303.380138755179
      },
      "selected" : false
    }, {
      "data" : {
        "id" : "1045",
        "Description" : "phosphoglycerate mutase 1",
        "VitE_Intensity" : 0.0,
        "Wild_Intensity" : 1.12E8,
        "stringdb_namespace" : "stringdb",
        "query_term" : "PGAM1",
        "Reproted_sperm_source" : "Tail_whole.sperm",
        "Specific_PTMs" : "Carbamidomethylation",
        "Identified_Expression" : "W_Ctrl",
        "shared_name" : "9669.ENSMPUP00000016939",
        "stringdb_species" : "Mustela putorius furo",
        "Uniprot" : "M3Z028",
        "Genital_tract_marker" : "NA",
        "stringdb_full_name" : "",
        "Ctrl_Intensity" : 2.03E7,
        "SUID" : 1045,
        "_id" : "stringdb:9669.ENSMPUP00000016939",
        "Carcass_Intensity" : 0.0,
        "__mclCluster" : 7,
        "Oxidation_Count" : 0.0,
        "selected" : false,
        "stringdb_description" : "",
        "Organism" : "Mustela putorius furo",
        "Carbamidomethylation_Count" : 1.0,
        "Expresion" : "W_Ctrl",
        "Phosphorylation_Count" : 0.0,
        "Accession" : "XP_004749614.1",
        "display_name" : "ENSMPUP00000016939",
        "stringdb_enhancedLabel_Passthrough" : "label: attribute=\"display name\" labelsize=12 labelAlignment=left outline=true outlineColor=white outlineTransparency=95 outlineWidth=10 background=false color=black dropShadow=false",
        "stringdb_canonical_name" : "",
        "Coverage" : 39.4,
        "Acetylation_Count" : 0.0,
        "stringdb_sequence" : "",
        "VitE_mix_Intensity" : 0.0,
        "VitE_2d_Intensity" : 0.0,
        "Reported_in" : "Sperm_Seminal.plasma",
        "stringdb_database_identifier" : "9669.ENSMPUP00000016939",
        "name" : "9669.ENSMPUP00000016939",
        "stringdb_node_type" : "protein",
        "stringdb_STRING_style" : "string:"
      },
      "position" : {
        "x" : -4175.516039933964,
        "y" : -4989.98236008195
      },
      "selected" : false
    }, {
      "data" : {
        "id" : "1047",
        "Description" : "long-chain-fatty-acid--CoA ligase 1 isoform X2",
        "VitE_Intensity" : 5.44E8,
        "Wild_Intensity" : 1.46E9,
        "stringdb_namespace" : "stringdb",
        "query_term" : "ACSL1",
        "Reproted_sperm_source" : "Tail_head_whole.sperm",
        "Specific_PTMs" : "Carbamidomethylation_Acetylation_Oxidation",
        "Identified_Expression" : "All",
        "shared_name" : "9669.ENSMPUP00000011018",
        "stringdb_species" : "Mustela putorius furo",
        "Uniprot" : "A0A8U0SY67",
        "Genital_tract_marker" : "NA",
        "stringdb_full_name" : "",
        "Ctrl_Intensity" : 5.1E8,
        "SUID" : 1047,
        "_id" : "stringdb:9669.ENSMPUP00000011018",
        "Carcass_Intensity" : 3.31E8,
        "__mclCluster" : 29,
        "Oxidation_Count" : 8.0,
        "selected" : false,
        "stringdb_description" : "",
        "Organism" : "Mustela putorius furo",
        "Carbamidomethylation_Count" : 11.0,
        "Expresion" : "All",
        "Phosphorylation_Count" : 0.0,
        "Accession" : "XP_004757784.1",
        "display_name" : "ENSMPUP00000011018",
        "stringdb_enhancedLabel_Passthrough" : "label: attribute=\"display name\" labelsize=12 labelAlignment=left outline=true outlineColor=white outlineTransparency=95 outlineWidth=10 background=false color=black dropShadow=false",
        "stringdb_canonical_name" : "",
        "Coverage" : 66.6,
        "Acetylation_Count" : 1.0,
        "stringdb_sequence" : "",
        "VitE_mix_Intensity" : 2.25E8,
        "VitE_2d_Intensity" : 5.44E8,
        "Reported_in" : "Sperm",
        "stringdb_database_identifier" : "9669.ENSMPUP00000011018",
        "name" : "9669.ENSMPUP00000011018",
        "stringdb_node_type" : "protein",
        "stringdb_STRING_style" : "string:"
      },
      "position" : {
        "x" : -2198.4340946818797,
        "y" : -6325.315931598488
      },
      "selected" : false
    }, {
      "data" : {
        "id" : "1049",
        "Description" : "fibronectin type III domain-containing protein 8",
        "VitE_Intensity" : 4.76E8,
        "Wild_Intensity" : 5.13E8,
        "stringdb_namespace" : "stringdb",
        "query_term" : "FNDC8",
        "Reproted_sperm_source" : "Tail_head_nucleus_whole.sperm",
        "Specific_PTMs" : "Carbamidomethylation_Phosphorylation_Oxidation",
        "Identified_Expression" : "All",
        "shared_name" : "9669.ENSMPUP00000014769",
        "stringdb_species" : "Mustela putorius furo",
        "Uniprot" : "M3YTV9",
        "Genital_tract_marker" : "NA",
        "stringdb_full_name" : "",
        "Ctrl_Intensity" : 3.49E8,
        "SUID" : 1049,
        "_id" : "stringdb:9669.ENSMPUP00000014769",
        "Carcass_Intensity" : 1.86E8,
        "Oxidation_Count" : 3.0,
        "selected" : false,
        "stringdb_description" : "",
        "Organism" : "Mustela putorius furo",
        "Carbamidomethylation_Count" : 3.0,
        "Expresion" : "All",
        "Phosphorylation_Count" : 2.0,
        "Accession" : "XP_004747173.1",
        "display_name" : "ENSMPUP00000014769",
        "stringdb_enhancedLabel_Passthrough" : "label: attribute=\"display name\" labelsize=12 labelAlignment=left outline=true outlineColor=white outlineTransparency=95 outlineWidth=10 background=false color=black dropShadow=false",
        "stringdb_canonical_name" : "",
        "Coverage" : 38.8,
        "Acetylation_Count" : 0.0,
        "stringdb_sequence" : "",
        "VitE_mix_Intensity" : 2.77E8,
        "VitE_2d_Intensity" : 4.76E8,
        "Reported_in" : "Sperm",
        "stringdb_database_identifier" : "9669.ENSMPUP00000014769",
        "name" : "9669.ENSMPUP00000014769",
        "stringdb_node_type" : "protein",
        "stringdb_STRING_style" : "string:"
      },
      "position" : {
        "x" : 1580.2728372748481,
        "y" : -2112.6770521973303
      },
      "selected" : false
    }, {
      "data" : {
        "id" : "1051",
        "Description" : "keratin, type I cytoskeletal 10 isoform X1",
        "VitE_Intensity" : 1.28E9,
        "Wild_Intensity" : 8.1E8,
        "stringdb_namespace" : "stringdb",
        "query_term" : "KRT10",
        "Reproted_sperm_source" : "Tail_nucleus_whole.sperm",
        "Specific_PTMs" : "Carbamidomethylation",
        "Identified_Expression" : "All",
        "shared_name" : "9669.ENSMPUP00000014527",
        "stringdb_species" : "Mustela putorius furo",
        "Uniprot" : "A0A8U0RLH0",
        "Genital_tract_marker" : "NA",
        "stringdb_full_name" : "",
        "Ctrl_Intensity" : 2.07E9,
        "SUID" : 1051,
        "_id" : "stringdb:9669.ENSMPUP00000014527",
        "Carcass_Intensity" : 3.64E9,
        "__mclCluster" : 21,
        "Oxidation_Count" : 0.0,
        "selected" : false,
        "stringdb_description" : "",
        "Organism" : "Mustela putorius furo",
        "Carbamidomethylation_Count" : 1.0,
        "Expresion" : "All",
        "Phosphorylation_Count" : 0.0,
        "Accession" : "XP_044926088.1",
        "display_name" : "ENSMPUP00000014527",
        "stringdb_enhancedLabel_Passthrough" : "label: attribute=\"display name\" labelsize=12 labelAlignment=left outline=true outlineColor=white outlineTransparency=95 outlineWidth=10 background=false color=black dropShadow=false",
        "stringdb_canonical_name" : "",
        "Coverage" : 39.4,
        "Acetylation_Count" : 0.0,
        "stringdb_sequence" : "",
        "VitE_mix_Intensity" : 3.3E9,
        "VitE_2d_Intensity" : 1.28E9,
        "Reported_in" : "Sperm_Seminal.plasma",
        "stringdb_database_identifier" : "9669.ENSMPUP00000014527",
        "name" : "9669.ENSMPUP00000014527",
        "stringdb_node_type" : "protein",
        "stringdb_STRING_style" : "string:"
      },
      "position" : {
        "x" : 2478.025922217585,
        "y" : -5185.9543248803675
      },
      "selected" : false
    }, {
      "data" : {
        "id" : "1053",
        "Description" : "protein FAM183A",
        "VitE_Intensity" : 1.79E7,
        "Wild_Intensity" : 1.43E7,
        "stringdb_namespace" : "stringdb",
        "query_term" : "FAM183A",
        "Reproted_sperm_source" : "whole.sperm",
        "Specific_PTMs" : "None",
        "Identified_Expression" : "W_Car_VE",
        "shared_name" : "9669.ENSMPUP00000013677",
        "stringdb_species" : "Mustela putorius furo",
        "Uniprot" : "M3YQR8",
        "Genital_tract_marker" : "NA",
        "stringdb_full_name" : "",
        "Ctrl_Intensity" : 0.0,
        "SUID" : 1053,
        "_id" : "stringdb:9669.ENSMPUP00000013677",
        "Carcass_Intensity" : 2.7E7,
        "selected" : false,
        "stringdb_description" : "",
        "Organism" : "Mustela putorius furo",
        "Expresion" : "W_Car_VE",
        "Accession" : "XP_012900402.1",
        "display_name" : "ENSMPUP00000013677",
        "stringdb_enhancedLabel_Passthrough" : "label: attribute=\"display name\" labelsize=12 labelAlignment=left outline=true outlineColor=white outlineTransparency=95 outlineWidth=10 background=false color=black dropShadow=false",
        "stringdb_canonical_name" : "",
        "Coverage" : 25.9,
        "stringdb_sequence" : "",
        "VitE_mix_Intensity" : 0.0,
        "VitE_2d_Intensity" : 1.79E7,
        "Reported_in" : "Sperm",
        "stringdb_database_identifier" : "9669.ENSMPUP00000013677",
        "name" : "9669.ENSMPUP00000013677",
        "stringdb_node_type" : "protein",
        "stringdb_STRING_style" : "string:"
      },
      "position" : {
        "x" : 3647.4220620714186,
        "y" : -2117.3420822286826
      },
      "selected" : false
    }, {
      "data" : {
        "id" : "1055",
        "Description" : "glutathione reductase, mitochondrial",
        "VitE_Intensity" : 0.0,
        "Wild_Intensity" : 1.09E8,
        "stringdb_namespace" : "stringdb",
        "query_term" : "GSR",
        "Reproted_sperm_source" : "whole.sperm",
        "Specific_PTMs" : "Carbamidomethylation",
        "Identified_Expression" : "Wild",
        "shared_name" : "9669.ENSMPUP00000010167",
        "stringdb_species" : "Mustela putorius furo",
        "Uniprot" : "A0A8U0UV19",
        "Genital_tract_marker" : "NA",
        "stringdb_full_name" : "",
        "Ctrl_Intensity" : 0.0,
        "SUID" : 1055,
        "_id" : "stringdb:9669.ENSMPUP00000010167",
        "Carcass_Intensity" : 0.0,
        "__mclCluster" : 13,
        "Oxidation_Count" : 0.0,
        "selected" : false,
        "stringdb_description" : "",
        "Organism" : "Mustela putorius furo",
        "Carbamidomethylation_Count" : 1.0,
        "Expresion" : "Wild",
        "Phosphorylation_Count" : 0.0,
        "Accession" : "XP_044929719.1",
        "display_name" : "ENSMPUP00000010167",
        "stringdb_enhancedLabel_Passthrough" : "label: attribute=\"display name\" labelsize=12 labelAlignment=left outline=true outlineColor=white outlineTransparency=95 outlineWidth=10 background=false color=black dropShadow=false",
        "stringdb_canonical_name" : "",
        "Coverage" : 11.6,
        "Acetylation_Count" : 0.0,
        "stringdb_sequence" : "",
        "VitE_mix_Intensity" : 0.0,
        "VitE_2d_Intensity" : 0.0,
        "Reported_in" : "Sperm_Seminal.plasma",
        "stringdb_database_identifier" : "9669.ENSMPUP00000010167",
        "name" : "9669.ENSMPUP00000010167",
        "stringdb_node_type" : "protein",
        "stringdb_STRING_style" : "string:"
      },
      "position" : {
        "x" : -4094.5118196937196,
        "y" : -7435.277334815947
      },
      "selected" : false
    }, {
      "data" : {
        "id" : "1057",
        "Description" : "hypoxia up-regulated protein 1 isoform X1",
        "VitE_Intensity" : 1.08E8,
        "Wild_Intensity" : 1.19E8,
        "stringdb_namespace" : "stringdb",
        "query_term" : "HYOU1",
        "Reproted_sperm_source" : "Tail_nucleus_membrane_whole.sperm",
        "Specific_PTMs" : "Carbamidomethylation_Oxidation",
        "Identified_Expression" : "All",
        "shared_name" : "9669.ENSMPUP00000004961",
        "stringdb_species" : "Mustela putorius furo",
        "Uniprot" : "A0A8U0TCF4",
        "Genital_tract_marker" : "NA",
        "stringdb_full_name" : "",
        "Ctrl_Intensity" : 1.2E8,
        "SUID" : 1057,
        "_id" : "stringdb:9669.ENSMPUP00000004961",
        "Carcass_Intensity" : 1.25E8,
        "__mclCluster" : 10,
        "Oxidation_Count" : 2.0,
        "selected" : false,
        "stringdb_description" : "",
        "Organism" : "Mustela putorius furo",
        "Carbamidomethylation_Count" : 1.0,
        "Expresion" : "All",
        "Phosphorylation_Count" : 0.0,
        "Accession" : "XP_004750062.1",
        "display_name" : "ENSMPUP00000004961",
        "stringdb_enhancedLabel_Passthrough" : "label: attribute=\"display name\" labelsize=12 labelAlignment=left outline=true outlineColor=white outlineTransparency=95 outlineWidth=10 background=false color=black dropShadow=false",
        "stringdb_canonical_name" : "",
        "Coverage" : 20.1,
        "Acetylation_Count" : 0.0,
        "stringdb_sequence" : "",
        "VitE_mix_Intensity" : 6.11E7,
        "VitE_2d_Intensity" : 1.08E8,
        "Reported_in" : "Sperm_Seminal.plasma",
        "stringdb_database_identifier" : "9669.ENSMPUP00000004961",
        "name" : "9669.ENSMPUP00000004961",
        "stringdb_node_type" : "protein",
        "stringdb_STRING_style" : "string:"
      },
      "position" : {
        "x" : -2436.897863634463,
        "y" : -5122.693594135892
      },
      "selected" : false
    }, {
      "data" : {
        "id" : "1059",
        "Description" : "periplakin",
        "VitE_Intensity" : 3.59E8,
        "Wild_Intensity" : 6.6E8,
        "stringdb_namespace" : "stringdb",
        "query_term" : "PPL",
        "Reproted_sperm_source" : "whole.sperm",
        "Specific_PTMs" : "Carbamidomethylation_Oxidation",
        "Identified_Expression" : "All",
        "shared_name" : "9669.ENSMPUP00000014764",
        "stringdb_species" : "Mustela putorius furo",
        "Uniprot" : "M3YTV4",
        "Genital_tract_marker" : "NA",
        "stringdb_full_name" : "",
        "Ctrl_Intensity" : 4.35E8,
        "SUID" : 1059,
        "_id" : "stringdb:9669.ENSMPUP00000014764",
        "Carcass_Intensity" : 3.31E7,
        "__mclCluster" : 14,
        "Oxidation_Count" : 1.0,
        "selected" : false,
        "stringdb_description" : "",
        "Organism" : "Mustela putorius furo",
        "Carbamidomethylation_Count" : 9.0,
        "Expresion" : "All",
        "Phosphorylation_Count" : 0.0,
        "Accession" : "XP_004750498.1",
        "display_name" : "ENSMPUP00000014764",
        "stringdb_enhancedLabel_Passthrough" : "label: attribute=\"display name\" labelsize=12 labelAlignment=left outline=true outlineColor=white outlineTransparency=95 outlineWidth=10 background=false color=black dropShadow=false",
        "stringdb_canonical_name" : "",
        "Coverage" : 59.5,
        "Acetylation_Count" : 0.0,
        "stringdb_sequence" : "",
        "VitE_mix_Intensity" : 4.23E7,
        "VitE_2d_Intensity" : 3.59E8,
        "Reported_in" : "Sperm",
        "stringdb_database_identifier" : "9669.ENSMPUP00000014764",
        "name" : "9669.ENSMPUP00000014764",
        "stringdb_node_type" : "protein",
        "stringdb_STRING_style" : "string:"
      },
      "position" : {
        "x" : -2731.5191780623886,
        "y" : -2607.6126394802095
      },
      "selected" : false
    }, {
      "data" : {
        "id" : "1061",
        "Description" : "lamin",
        "VitE_Intensity" : 2.97E8,
        "Wild_Intensity" : 5.25E8,
        "stringdb_namespace" : "stringdb",
        "query_term" : "LMNA",
        "Reproted_sperm_source" : "whole.sperm",
        "Specific_PTMs" : "Oxidation",
        "Identified_Expression" : "All",
        "shared_name" : "9669.ENSMPUP00000004723",
        "stringdb_species" : "Mustela putorius furo",
        "Uniprot" : "M3Y072",
        "Genital_tract_marker" : "NA",
        "stringdb_full_name" : "",
        "Ctrl_Intensity" : 2.14E8,
        "SUID" : 1061,
        "_id" : "stringdb:9669.ENSMPUP00000004723",
        "Carcass_Intensity" : 2.65E8,
        "__mclCluster" : 18,
        "Oxidation_Count" : 1.0,
        "selected" : false,
        "stringdb_description" : "",
        "Organism" : "Mustela putorius furo",
        "Carbamidomethylation_Count" : 0.0,
        "Expresion" : "All",
        "Phosphorylation_Count" : 0.0,
        "Accession" : "XP_004778596.1",
        "display_name" : "ENSMPUP00000004723",
        "stringdb_enhancedLabel_Passthrough" : "label: attribute=\"display name\" labelsize=12 labelAlignment=left outline=true outlineColor=white outlineTransparency=95 outlineWidth=10 background=false color=black dropShadow=false",
        "stringdb_canonical_name" : "",
        "Coverage" : 41.1,
        "Acetylation_Count" : 0.0,
        "stringdb_sequence" : "",
        "VitE_mix_Intensity" : 0.0,
        "VitE_2d_Intensity" : 2.97E8,
        "Reported_in" : "Sperm",
        "stringdb_database_identifier" : "9669.ENSMPUP00000004723",
        "name" : "9669.ENSMPUP00000004723",
        "stringdb_node_type" : "protein",
        "stringdb_STRING_style" : "string:"
      },
      "position" : {
        "x" : 1767.1986358144345,
        "y" : -4640.402882580648
      },
      "selected" : false
    }, {
      "data" : {
        "id" : "1063",
        "Description" : "GTP:AMP phosphotransferase AK3, mitochondrial",
        "VitE_Intensity" : 0.0,
        "Wild_Intensity" : 9.06E7,
        "stringdb_namespace" : "stringdb",
        "query_term" : "AK3",
        "Reproted_sperm_source" : "Tail_whole.sperm",
        "Specific_PTMs" : "None",
        "Identified_Expression" : "Wild",
        "shared_name" : "9669.ENSMPUP00000004966",
        "stringdb_species" : "Mustela putorius furo",
        "Uniprot" : "M3Y0W5",
        "Genital_tract_marker" : "NA",
        "stringdb_full_name" : "",
        "Ctrl_Intensity" : 0.0,
        "SUID" : 1063,
        "_id" : "stringdb:9669.ENSMPUP00000004966",
        "Carcass_Intensity" : 0.0,
        "__mclCluster" : 11,
        "selected" : false,
        "stringdb_description" : "",
        "Organism" : "Mustela putorius furo",
        "Expresion" : "Wild",
        "Accession" : "XP_004766237.1",
        "display_name" : "ENSMPUP00000004966",
        "stringdb_enhancedLabel_Passthrough" : "label: attribute=\"display name\" labelsize=12 labelAlignment=left outline=true outlineColor=white outlineTransparency=95 outlineWidth=10 background=false color=black dropShadow=false",
        "stringdb_canonical_name" : "",
        "Coverage" : 21.6,
        "stringdb_sequence" : "",
        "VitE_mix_Intensity" : 0.0,
        "VitE_2d_Intensity" : 0.0,
        "Reported_in" : "Sperm",
        "stringdb_database_identifier" : "9669.ENSMPUP00000004966",
        "name" : "9669.ENSMPUP00000004966",
        "stringdb_node_type" : "protein",
        "stringdb_STRING_style" : "string:"
      },
      "position" : {
        "x" : -4088.0174358165673,
        "y" : -5979.342226621724
      },
      "selected" : false
    }, {
      "data" : {
        "id" : "1065",
        "Description" : "lymphocyte antigen 6 complex locus protein",
        "VitE_Intensity" : 1.96E8,
        "Wild_Intensity" : 1.08E8,
        "stringdb_namespace" : "stringdb",
        "query_term" : "LY6G6C",
        "Reproted_sperm_source" : "NA",
        "Specific_PTMs" : "Carbamidomethylation_Oxidation",
        "Identified_Expression" : "W_Ctrl_VE",
        "shared_name" : "9669.ENSMPUP00000011011",
        "stringdb_species" : "Mustela putorius furo",
        "Uniprot" : "A0A8U0NFK8",
        "Genital_tract_marker" : "NA",
        "stringdb_full_name" : "",
        "Ctrl_Intensity" : 2.12E8,
        "SUID" : 1065,
        "_id" : "stringdb:9669.ENSMPUP00000011011",
        "Carcass_Intensity" : 0.0,
        "__mclCluster" : 23,
        "Oxidation_Count" : 1.0,
        "selected" : false,
        "stringdb_description" : "",
        "Organism" : "Mustela putorius furo",
        "Carbamidomethylation_Count" : 5.0,
        "Expresion" : "W_Ctrl_VE",
        "Phosphorylation_Count" : 0.0,
        "Accession" : "XP_004781018.1",
        "display_name" : "ENSMPUP00000011011",
        "stringdb_enhancedLabel_Passthrough" : "label: attribute=\"display name\" labelsize=12 labelAlignment=left outline=true outlineColor=white outlineTransparency=95 outlineWidth=10 background=false color=black dropShadow=false",
        "stringdb_canonical_name" : "",
        "Coverage" : 22.4,
        "Acetylation_Count" : 0.0,
        "stringdb_sequence" : "",
        "VitE_mix_Intensity" : 0.0,
        "VitE_2d_Intensity" : 1.96E8,
        "Reported_in" : "NA",
        "stringdb_database_identifier" : "9669.ENSMPUP00000011011",
        "name" : "9669.ENSMPUP00000011011",
        "stringdb_node_type" : "protein",
        "stringdb_STRING_style" : "string:"
      },
      "position" : {
        "x" : 3501.617910971952,
        "y" : -5764.844510581346
      },
      "selected" : false
    }, {
      "data" : {
        "id" : "1067",
        "Description" : "tubulin beta-4A chain",
        "VitE_Intensity" : 1.28E8,
        "Wild_Intensity" : 1.01E8,
        "stringdb_namespace" : "stringdb",
        "query_term" : "TUBB4A",
        "Reproted_sperm_source" : "Tail_nucleus_whole.sperm",
        "Specific_PTMs" : "Oxidation",
        "Identified_Expression" : "All",
        "shared_name" : "9669.ENSMPUP00000006903",
        "stringdb_species" : "Mustela putorius furo",
        "Uniprot" : "A0A8U0T405",
        "Genital_tract_marker" : "NA",
        "stringdb_full_name" : "",
        "Ctrl_Intensity" : 2.39E8,
        "SUID" : 1067,
        "_id" : "stringdb:9669.ENSMPUP00000006903",
        "Carcass_Intensity" : 1.01E8,
        "__mclCluster" : 3,
        "Oxidation_Count" : 1.0,
        "selected" : false,
        "stringdb_description" : "",
        "Organism" : "Mustela putorius furo",
        "Carbamidomethylation_Count" : 0.0,
        "Expresion" : "All",
        "Phosphorylation_Count" : 0.0,
        "Accession" : "XP_004771652.2",
        "display_name" : "ENSMPUP00000006903",
        "stringdb_enhancedLabel_Passthrough" : "label: attribute=\"display name\" labelsize=12 labelAlignment=left outline=true outlineColor=white outlineTransparency=95 outlineWidth=10 background=false color=black dropShadow=false",
        "stringdb_canonical_name" : "",
        "Coverage" : 71.2,
        "Acetylation_Count" : 0.0,
        "stringdb_sequence" : "",
        "VitE_mix_Intensity" : 0.0,
        "VitE_2d_Intensity" : 1.28E8,
        "Reported_in" : "Sperm_Seminal.plasma",
        "stringdb_database_identifier" : "9669.ENSMPUP00000006903",
        "name" : "9669.ENSMPUP00000006903",
        "stringdb_node_type" : "protein",
        "stringdb_STRING_style" : "string:"
      },
      "position" : {
        "x" : -2334.061969378432,
        "y" : -4426.144889957283
      },
      "selected" : false
    }, {
      "data" : {
        "id" : "1069",
        "Description" : "glutathione S-transferase Mu 3",
        "VitE_Intensity" : 1.22E10,
        "Wild_Intensity" : 9.23E9,
        "stringdb_namespace" : "stringdb",
        "query_term" : "GSTM3",
        "Reproted_sperm_source" : "Tail_head_nucleus_whole.sperm",
        "Specific_PTMs" : "Carbamidomethylation_Acetylation_Phosphorylation_Oxidation",
        "Identified_Expression" : "All",
        "shared_name" : "9669.ENSMPUP00000003638",
        "stringdb_species" : "Mustela putorius furo",
        "Uniprot" : "M3XX38",
        "Genital_tract_marker" : "NA",
        "stringdb_full_name" : "",
        "Ctrl_Intensity" : 1.18E10,
        "SUID" : 1069,
        "_id" : "stringdb:9669.ENSMPUP00000003638",
        "Carcass_Intensity" : 1.19E10,
        "__mclCluster" : 13,
        "Oxidation_Count" : 15.0,
        "selected" : false,
        "stringdb_description" : "",
        "Organism" : "Mustela putorius furo",
        "Carbamidomethylation_Count" : 9.0,
        "Expresion" : "All",
        "Phosphorylation_Count" : 1.0,
        "Accession" : "XP_004769774.1",
        "display_name" : "ENSMPUP00000003638",
        "stringdb_enhancedLabel_Passthrough" : "label: attribute=\"display name\" labelsize=12 labelAlignment=left outline=true outlineColor=white outlineTransparency=95 outlineWidth=10 background=false color=black dropShadow=false",
        "stringdb_canonical_name" : "",
        "Coverage" : 90.7,
        "Acetylation_Count" : 1.0,
        "stringdb_sequence" : "",
        "VitE_mix_Intensity" : 8.9E9,
        "VitE_2d_Intensity" : 1.22E10,
        "Reported_in" : "Sperm_Seminal.plasma",
        "stringdb_database_identifier" : "9669.ENSMPUP00000003638",
        "name" : "9669.ENSMPUP00000003638",
        "stringdb_node_type" : "protein",
        "stringdb_STRING_style" : "string:"
      },
      "position" : {
        "x" : -4107.51181969372,
        "y" : -7471.277334815947
      },
      "selected" : false
    }, {
      "data" : {
        "id" : "1071",
        "Description" : "aspartyl/asparaginyl beta-hydroxylase isoform X1",
        "VitE_Intensity" : 0.0,
        "Wild_Intensity" : 3.78E7,
        "stringdb_namespace" : "stringdb",
        "query_term" : "ASPH",
        "Reproted_sperm_source" : "whole.sperm",
        "Specific_PTMs" : "None",
        "Identified_Expression" : "Wild",
        "shared_name" : "9669.ENSMPUP00000002306",
        "stringdb_species" : "Mustela putorius furo",
        "Uniprot" : "A0A8U0RZ89",
        "Genital_tract_marker" : "NA",
        "stringdb_full_name" : "",
        "Ctrl_Intensity" : 0.0,
        "SUID" : 1071,
        "_id" : "stringdb:9669.ENSMPUP00000002306",
        "Carcass_Intensity" : 0.0,
        "__mclCluster" : 33,
        "selected" : false,
        "stringdb_description" : "",
        "Organism" : "Mustela putorius furo",
        "Expresion" : "Wild",
        "Accession" : "XP_044931679.1",
        "display_name" : "ENSMPUP00000002306",
        "stringdb_enhancedLabel_Passthrough" : "label: attribute=\"display name\" labelsize=12 labelAlignment=left outline=true outlineColor=white outlineTransparency=95 outlineWidth=10 background=false color=black dropShadow=false",
        "stringdb_canonical_name" : "",
        "Coverage" : 7.0,
        "stringdb_sequence" : "",
        "VitE_mix_Intensity" : 0.0,
        "VitE_2d_Intensity" : 0.0,
        "Reported_in" : "Sperm_Seminal.plasma",
        "stringdb_database_identifier" : "9669.ENSMPUP00000002306",
        "name" : "9669.ENSMPUP00000002306",
        "stringdb_node_type" : "protein",
        "stringdb_STRING_style" : "string:"
      },
      "position" : {
        "x" : 3030.532741284478,
        "y" : -7442.944808981348
      },
      "selected" : false
    }, {
      "data" : {
        "id" : "1073",
        "Description" : "endoplasmic reticulum resident protein 29",
        "VitE_Intensity" : 0.0,
        "Wild_Intensity" : 0.0,
        "stringdb_namespace" : "stringdb",
        "query_term" : "ERP29",
        "Reproted_sperm_source" : "Tail_whole.sperm",
        "Specific_PTMs" : "None",
        "Identified_Expression" : "Unidentified",
        "shared_name" : "9669.ENSMPUP00000002302",
        "stringdb_species" : "Mustela putorius furo",
        "Uniprot" : "M3XTA2",
        "Genital_tract_marker" : "NA",
        "stringdb_full_name" : "",
        "Ctrl_Intensity" : 0.0,
        "SUID" : 1073,
        "_id" : "stringdb:9669.ENSMPUP00000002302",
        "Carcass_Intensity" : 0.0,
        "__mclCluster" : 10,
        "selected" : false,
        "stringdb_description" : "",
        "Organism" : "Mustela putorius furo",
        "Expresion" : "",
        "Accession" : "XP_004753323.1",
        "display_name" : "ENSMPUP00000002302",
        "stringdb_enhancedLabel_Passthrough" : "label: attribute=\"display name\" labelsize=12 labelAlignment=left outline=true outlineColor=white outlineTransparency=95 outlineWidth=10 background=false color=black dropShadow=false",
        "stringdb_canonical_name" : "",
        "Coverage" : 8.5,
        "stringdb_sequence" : "",
        "VitE_mix_Intensity" : 0.0,
        "VitE_2d_Intensity" : 0.0,
        "Reported_in" : "Sperm_Seminal.plasma",
        "stringdb_database_identifier" : "9669.ENSMPUP00000002302",
        "name" : "9669.ENSMPUP00000002302",
        "stringdb_node_type" : "protein",
        "stringdb_STRING_style" : "string:"
      },
      "position" : {
        "x" : -2212.8978636344614,
        "y" : -5235.693594135892
      },
      "selected" : false
    }, {
      "data" : {
        "id" : "1075",
        "Description" : "NADH dehydrogenase [ubiquinone] 1 alpha subcomplex subunit 10, mitochondrial",
        "VitE_Intensity" : 4.74E8,
        "Wild_Intensity" : 5.26E8,
        "stringdb_namespace" : "stringdb",
        "query_term" : "NDUFA10",
        "Reproted_sperm_source" : "Tail_whole.sperm",
        "Specific_PTMs" : "Carbamidomethylation",
        "Identified_Expression" : "All",
        "shared_name" : "9669.ENSMPUP00000000124",
        "stringdb_species" : "Mustela putorius furo",
        "Uniprot" : "M3XM24",
        "Genital_tract_marker" : "NA",
        "stringdb_full_name" : "",
        "Ctrl_Intensity" : 4.83E8,
        "SUID" : 1075,
        "_id" : "stringdb:9669.ENSMPUP00000000124",
        "Carcass_Intensity" : 2.93E8,
        "__mclCluster" : 1,
        "Oxidation_Count" : 0.0,
        "selected" : false,
        "stringdb_description" : "",
        "Organism" : "Mustela putorius furo",
        "Carbamidomethylation_Count" : 4.0,
        "Expresion" : "All",
        "Phosphorylation_Count" : 0.0,
        "Accession" : "XP_004743799.1",
        "display_name" : "ENSMPUP00000000124",
        "stringdb_enhancedLabel_Passthrough" : "label: attribute=\"display name\" labelsize=12 labelAlignment=left outline=true outlineColor=white outlineTransparency=95 outlineWidth=10 background=false color=black dropShadow=false",
        "stringdb_canonical_name" : "",
        "Coverage" : 50.7,
        "Acetylation_Count" : 0.0,
        "stringdb_sequence" : "",
        "VitE_mix_Intensity" : 4.32E8,
        "VitE_2d_Intensity" : 4.74E8,
        "Reported_in" : "Sperm",
        "stringdb_database_identifier" : "9669.ENSMPUP00000000124",
        "name" : "9669.ENSMPUP00000000124",
        "stringdb_node_type" : "protein",
        "stringdb_STRING_style" : "string:"
      },
      "position" : {
        "x" : -3319.8211301719125,
        "y" : -6856.835540795694
      },
      "selected" : false
    }, {
      "data" : {
        "id" : "1077",
        "Description" : "tubulin alpha-3 chain",
        "VitE_Intensity" : 1.53E10,
        "Wild_Intensity" : 1.55E10,
        "stringdb_namespace" : "stringdb",
        "query_term" : "TUBA3D",
        "Reproted_sperm_source" : "Tail_nucleus_whole.sperm",
        "Specific_PTMs" : "Carbamidomethylation_Oxidation",
        "Identified_Expression" : "All",
        "shared_name" : "9669.ENSMPUP00000003631",
        "stringdb_species" : "Mustela putorius furo",
        "Uniprot" : "M3XX31",
        "Genital_tract_marker" : "NA",
        "stringdb_full_name" : "",
        "Ctrl_Intensity" : 1.67E10,
        "SUID" : 1077,
        "_id" : "stringdb:9669.ENSMPUP00000003631",
        "Carcass_Intensity" : 1.3E10,
        "__mclCluster" : 3,
        "Oxidation_Count" : 11.0,
        "selected" : false,
        "stringdb_description" : "",
        "Organism" : "Mustela putorius furo",
        "Carbamidomethylation_Count" : 14.0,
        "Expresion" : "All",
        "Phosphorylation_Count" : 0.0,
        "Accession" : "XP_012906769.1",
        "display_name" : "ENSMPUP00000003631",
        "stringdb_enhancedLabel_Passthrough" : "label: attribute=\"display name\" labelsize=12 labelAlignment=left outline=true outlineColor=white outlineTransparency=95 outlineWidth=10 background=false color=black dropShadow=false",
        "stringdb_canonical_name" : "",
        "Coverage" : 62.7,
        "Acetylation_Count" : 0.0,
        "stringdb_sequence" : "",
        "VitE_mix_Intensity" : 1.23E10,
        "VitE_2d_Intensity" : 1.53E10,
        "Reported_in" : "Sperm_Seminal.plasma",
        "stringdb_database_identifier" : "9669.ENSMPUP00000003631",
        "name" : "9669.ENSMPUP00000003631",
        "stringdb_node_type" : "protein",
        "stringdb_STRING_style" : "string:"
      },
      "position" : {
        "x" : -2366.0722761381644,
        "y" : -4559.495407040316
      },
      "selected" : false
    }, {
      "data" : {
        "id" : "1079",
        "Description" : "coiled-coil domain-containing protein 39",
        "VitE_Intensity" : 0.0,
        "Wild_Intensity" : 0.0,
        "stringdb_namespace" : "stringdb",
        "query_term" : "CCDC39",
        "Reproted_sperm_source" : "whole.sperm",
        "Specific_PTMs" : "None",
        "Identified_Expression" : "Unidentified",
        "shared_name" : "9669.ENSMPUP00000002300",
        "stringdb_species" : "Mustela putorius furo",
        "Uniprot" : "M3XTA0",
        "Genital_tract_marker" : "NA",
        "stringdb_full_name" : "",
        "Ctrl_Intensity" : 0.0,
        "SUID" : 1079,
        "_id" : "stringdb:9669.ENSMPUP00000002300",
        "Carcass_Intensity" : 0.0,
        "__mclCluster" : 5,
        "selected" : false,
        "stringdb_description" : "",
        "Organism" : "Mustela putorius furo",
        "Expresion" : "",
        "Accession" : "XP_004745128.1",
        "display_name" : "ENSMPUP00000002300",
        "stringdb_enhancedLabel_Passthrough" : "label: attribute=\"display name\" labelsize=12 labelAlignment=left outline=true outlineColor=white outlineTransparency=95 outlineWidth=10 background=false color=black dropShadow=false",
        "stringdb_canonical_name" : "",
        "Coverage" : 8.7,
        "stringdb_sequence" : "",
        "VitE_mix_Intensity" : 0.0,
        "VitE_2d_Intensity" : 0.0,
        "Reported_in" : "Sperm",
        "stringdb_database_identifier" : "9669.ENSMPUP00000002300",
        "name" : "9669.ENSMPUP00000002300",
        "stringdb_node_type" : "protein",
        "stringdb_STRING_style" : "string:"
      },
      "position" : {
        "x" : 2157.5652592761317,
        "y" : -7306.9302378074235
      },
      "selected" : false
    }, {
      "data" : {
        "id" : "1081",
        "Description" : "twinfilin-1",
        "VitE_Intensity" : 3.91E7,
        "Wild_Intensity" : 5.79E7,
        "stringdb_namespace" : "stringdb",
        "query_term" : "TWF1",
        "Reproted_sperm_source" : "whole.sperm",
        "Specific_PTMs" : "Acetylation",
        "Identified_Expression" : "W_VE",
        "shared_name" : "9669.ENSMPUP00000000361",
        "stringdb_species" : "Mustela putorius furo",
        "Uniprot" : "M3XMR1",
        "Genital_tract_marker" : "NA",
        "stringdb_full_name" : "",
        "Ctrl_Intensity" : 0.0,
        "SUID" : 1081,
        "_id" : "stringdb:9669.ENSMPUP00000000361",
        "Carcass_Intensity" : 0.0,
        "__mclCluster" : 17,
        "Oxidation_Count" : 0.0,
        "selected" : false,
        "stringdb_description" : "",
        "Organism" : "Mustela putorius furo",
        "Carbamidomethylation_Count" : 0.0,
        "Expresion" : "W_VE",
        "Phosphorylation_Count" : 0.0,
        "Accession" : "XP_004765628.1",
        "display_name" : "ENSMPUP00000000361",
        "stringdb_enhancedLabel_Passthrough" : "label: attribute=\"display name\" labelsize=12 labelAlignment=left outline=true outlineColor=white outlineTransparency=95 outlineWidth=10 background=false color=black dropShadow=false",
        "stringdb_canonical_name" : "",
        "Coverage" : 10.0,
        "Acetylation_Count" : 1.0,
        "stringdb_sequence" : "",
        "VitE_mix_Intensity" : 0.0,
        "VitE_2d_Intensity" : 3.91E7,
        "Reported_in" : "Sperm_Seminal.plasma",
        "stringdb_database_identifier" : "9669.ENSMPUP00000000361",
        "name" : "9669.ENSMPUP00000000361",
        "stringdb_node_type" : "protein",
        "stringdb_STRING_style" : "string:"
      },
      "position" : {
        "x" : 3137.0927174146645,
        "y" : -6075.134756989303
      },
      "selected" : false
    }, {
      "data" : {
        "id" : "1083",
        "Description" : "LOW QUALITY PROTEIN: ADP-ribosylation factor-like protein 8B",
        "VitE_Intensity" : 7.62E7,
        "Wild_Intensity" : 0.0,
        "stringdb_namespace" : "stringdb",
        "query_term" : "ARL8B",
        "Reproted_sperm_source" : "Tail_whole.sperm",
        "Specific_PTMs" : "None",
        "Identified_Expression" : "VitaminE",
        "shared_name" : "9669.ENSMPUP00000016929",
        "stringdb_species" : "Mustela putorius furo",
        "Uniprot" : "A0A8U0MDW3",
        "Genital_tract_marker" : "NA",
        "stringdb_full_name" : "",
        "Ctrl_Intensity" : 0.0,
        "SUID" : 1083,
        "_id" : "stringdb:9669.ENSMPUP00000016929",
        "Carcass_Intensity" : 0.0,
        "__mclCluster" : 3,
        "selected" : false,
        "stringdb_description" : "",
        "Organism" : "Mustela putorius furo",
        "Expresion" : "VE",
        "Accession" : "XP_004738475.2",
        "display_name" : "ENSMPUP00000016929",
        "stringdb_enhancedLabel_Passthrough" : "label: attribute=\"display name\" labelsize=12 labelAlignment=left outline=true outlineColor=white outlineTransparency=95 outlineWidth=10 background=false color=black dropShadow=false",
        "stringdb_canonical_name" : "",
        "Coverage" : 20.6,
        "stringdb_sequence" : "",
        "VitE_mix_Intensity" : 0.0,
        "VitE_2d_Intensity" : 7.62E7,
        "Reported_in" : "Sperm",
        "stringdb_database_identifier" : "9669.ENSMPUP00000016929",
        "name" : "9669.ENSMPUP00000016929",
        "stringdb_node_type" : "protein",
        "stringdb_STRING_style" : "string:"
      },
      "position" : {
        "x" : -2402.2887704438212,
        "y" : -4238.186134446641
      },
      "selected" : false
    }, {
      "data" : {
        "id" : "1085",
        "Description" : "protein disulfide-isomerase A6",
        "VitE_Intensity" : 5.84E7,
        "Wild_Intensity" : 1.86E8,
        "stringdb_namespace" : "stringdb",
        "query_term" : "PDIA6",
        "Reproted_sperm_source" : "Head_membrane_whole.sperm",
        "Specific_PTMs" : "None",
        "Identified_Expression" : "W_Ctrl_VE",
        "shared_name" : "9669.ENSMPUP00000013427",
        "stringdb_species" : "Mustela putorius furo",
        "Uniprot" : "A0A8U0V5Q7",
        "Genital_tract_marker" : "NA",
        "stringdb_full_name" : "",
        "Ctrl_Intensity" : 7.38E7,
        "SUID" : 1085,
        "_id" : "stringdb:9669.ENSMPUP00000013427",
        "Carcass_Intensity" : 0.0,
        "__mclCluster" : 10,
        "selected" : false,
        "stringdb_description" : "",
        "Organism" : "Mustela putorius furo",
        "Expresion" : "W_Ctrl_VE",
        "Accession" : "XP_044940815.1",
        "display_name" : "ENSMPUP00000013427",
        "stringdb_enhancedLabel_Passthrough" : "label: attribute=\"display name\" labelsize=12 labelAlignment=left outline=true outlineColor=white outlineTransparency=95 outlineWidth=10 background=false color=black dropShadow=false",
        "stringdb_canonical_name" : "",
        "Coverage" : 25.9,
        "stringdb_sequence" : "",
        "VitE_mix_Intensity" : 0.0,
        "VitE_2d_Intensity" : 5.84E7,
        "Reported_in" : "Sperm_Seminal.plasma",
        "stringdb_database_identifier" : "9669.ENSMPUP00000013427",
        "name" : "9669.ENSMPUP00000013427",
        "stringdb_node_type" : "protein",
        "stringdb_STRING_style" : "string:"
      },
      "position" : {
        "x" : -2314.897863634463,
        "y" : -5079.693594135893
      },
      "selected" : false
    }, {
      "data" : {
        "id" : "1087",
        "Description" : "cilia- and flagella-associated protein 57 isoform X1",
        "VitE_Intensity" : 6.61E7,
        "Wild_Intensity" : 4.92E7,
        "stringdb_namespace" : "stringdb",
        "query_term" : "CFAP57",
        "Reproted_sperm_source" : "Tail_whole.sperm",
        "Specific_PTMs" : "Carbamidomethylation_Oxidation",
        "Identified_Expression" : "W_Ctrl_VE",
        "shared_name" : "9669.ENSMPUP00000013667",
        "stringdb_species" : "Mustela putorius furo",
        "Uniprot" : "M3YQQ8",
        "Genital_tract_marker" : "NA",
        "stringdb_full_name" : "",
        "Ctrl_Intensity" : 4.73E7,
        "SUID" : 1087,
        "_id" : "stringdb:9669.ENSMPUP00000013667",
        "Carcass_Intensity" : 0.0,
        "__mclCluster" : 5,
        "Oxidation_Count" : 1.0,
        "selected" : false,
        "stringdb_description" : "",
        "Organism" : "Mustela putorius furo",
        "Carbamidomethylation_Count" : 1.0,
        "Expresion" : "W_Ctrl_VE",
        "Phosphorylation_Count" : 0.0,
        "Accession" : "XP_012900346.1",
        "display_name" : "ENSMPUP00000013667",
        "stringdb_enhancedLabel_Passthrough" : "label: attribute=\"display name\" labelsize=12 labelAlignment=left outline=true outlineColor=white outlineTransparency=95 outlineWidth=10 background=false color=black dropShadow=false",
        "stringdb_canonical_name" : "",
        "Coverage" : 10.8,
        "Acetylation_Count" : 0.0,
        "stringdb_sequence" : "",
        "VitE_mix_Intensity" : 0.0,
        "VitE_2d_Intensity" : 6.61E7,
        "Reported_in" : "Sperm",
        "stringdb_database_identifier" : "9669.ENSMPUP00000013667",
        "name" : "9669.ENSMPUP00000013667",
        "stringdb_node_type" : "protein",
        "stringdb_STRING_style" : "string:"
      },
      "position" : {
        "x" : 1992.3200164878267,
        "y" : -7408.816624460868
      },
      "selected" : false
    }, {
      "data" : {
        "id" : "1089",
        "Description" : "protein Mpv17 isoform X1",
        "VitE_Intensity" : 1.25E7,
        "Wild_Intensity" : 0.0,
        "stringdb_namespace" : "stringdb",
        "query_term" : "MPV17",
        "Reproted_sperm_source" : "whole.sperm",
        "Specific_PTMs" : "None",
        "Identified_Expression" : "Ctrl_VE",
        "shared_name" : "9669.ENSMPUP00000015603",
        "stringdb_species" : "Mustela putorius furo",
        "Uniprot" : "A0A8U0N2W5",
        "Genital_tract_marker" : "NA",
        "stringdb_full_name" : "",
        "Ctrl_Intensity" : 9082020.0,
        "SUID" : 1089,
        "_id" : "stringdb:9669.ENSMPUP00000015603",
        "Carcass_Intensity" : 0.0,
        "__mclCluster" : 6,
        "selected" : false,
        "stringdb_description" : "",
        "Organism" : "Mustela putorius furo",
        "Expresion" : "Ctrl_VE",
        "Accession" : "XP_004765473.1",
        "display_name" : "ENSMPUP00000015603",
        "stringdb_enhancedLabel_Passthrough" : "label: attribute=\"display name\" labelsize=12 labelAlignment=left outline=true outlineColor=white outlineTransparency=95 outlineWidth=10 background=false color=black dropShadow=false",
        "stringdb_canonical_name" : "",
        "Coverage" : 14.5,
        "stringdb_sequence" : "",
        "VitE_mix_Intensity" : 0.0,
        "VitE_2d_Intensity" : 1.25E7,
        "Reported_in" : "Sperm",
        "stringdb_database_identifier" : "9669.ENSMPUP00000015603",
        "name" : "9669.ENSMPUP00000015603",
        "stringdb_node_type" : "protein",
        "stringdb_STRING_style" : "string:"
      },
      "position" : {
        "x" : -3121.8649730255174,
        "y" : -4953.0277844343545
      },
      "selected" : false
    }, {
      "data" : {
        "id" : "1091",
        "Description" : "keratin, type I cytoskeletal 23",
        "VitE_Intensity" : 0.0,
        "Wild_Intensity" : 3.62E7,
        "stringdb_namespace" : "stringdb",
        "query_term" : "KRT23",
        "Reproted_sperm_source" : "NA",
        "Specific_PTMs" : "None",
        "Identified_Expression" : "Wild",
        "shared_name" : "9669.ENSMPUP00000014512",
        "stringdb_species" : "Mustela putorius furo",
        "Uniprot" : "A0A8U0S7P9",
        "Genital_tract_marker" : "NA",
        "stringdb_full_name" : "",
        "Ctrl_Intensity" : 0.0,
        "SUID" : 1091,
        "_id" : "stringdb:9669.ENSMPUP00000014512",
        "Carcass_Intensity" : 0.0,
        "__mclCluster" : 21,
        "selected" : false,
        "stringdb_description" : "",
        "Organism" : "Mustela putorius furo",
        "Expresion" : "Wild",
        "Accession" : "XP_044936587.1",
        "display_name" : "ENSMPUP00000014512",
        "stringdb_enhancedLabel_Passthrough" : "label: attribute=\"display name\" labelsize=12 labelAlignment=left outline=true outlineColor=white outlineTransparency=95 outlineWidth=10 background=false color=black dropShadow=false",
        "stringdb_canonical_name" : "",
        "Coverage" : 20.9,
        "stringdb_sequence" : "",
        "VitE_mix_Intensity" : 0.0,
        "VitE_2d_Intensity" : 0.0,
        "Reported_in" : "NA",
        "stringdb_database_identifier" : "9669.ENSMPUP00000014512",
        "name" : "9669.ENSMPUP00000014512",
        "stringdb_node_type" : "protein",
        "stringdb_STRING_style" : "string:"
      },
      "position" : {
        "x" : 2328.3674198454355,
        "y" : -5131.890643383134
      },
      "selected" : false
    }, {
      "data" : {
        "id" : "1093",
        "Description" : "tripartite motif-containing protein 42",
        "VitE_Intensity" : 0.0,
        "Wild_Intensity" : 0.0,
        "stringdb_namespace" : "stringdb",
        "query_term" : "TRIM42",
        "Reproted_sperm_source" : "whole.sperm",
        "Specific_PTMs" : "None",
        "Identified_Expression" : "Unidentified",
        "shared_name" : "9669.ENSMPUP00000004953",
        "stringdb_species" : "Mustela putorius furo",
        "Uniprot" : "M3Y0V2",
        "Genital_tract_marker" : "NA",
        "stringdb_full_name" : "",
        "Ctrl_Intensity" : 0.0,
        "SUID" : 1093,
        "_id" : "stringdb:9669.ENSMPUP00000004953",
        "Carcass_Intensity" : 0.0,
        "__mclCluster" : 40,
        "selected" : false,
        "stringdb_description" : "",
        "Organism" : "Mustela putorius furo",
        "Expresion" : "",
        "Accession" : "XP_004745554.1",
        "display_name" : "ENSMPUP00000004953",
        "stringdb_enhancedLabel_Passthrough" : "label: attribute=\"display name\" labelsize=12 labelAlignment=left outline=true outlineColor=white outlineTransparency=95 outlineWidth=10 background=false color=black dropShadow=false",
        "stringdb_canonical_name" : "",
        "Coverage" : 9.3,
        "stringdb_sequence" : "",
        "VitE_mix_Intensity" : 0.0,
        "VitE_2d_Intensity" : 0.0,
        "Reported_in" : "Sperm",
        "stringdb_database_identifier" : "9669.ENSMPUP00000004953",
        "name" : "9669.ENSMPUP00000004953",
        "stringdb_node_type" : "protein",
        "stringdb_STRING_style" : "string:"
      },
      "position" : {
        "x" : 1550.0188087470208,
        "y" : -3008.478673940059
      },
      "selected" : false
    }, {
      "data" : {
        "id" : "1095",
        "Description" : "F-actin-capping protein subunit alpha-1",
        "VitE_Intensity" : 0.0,
        "Wild_Intensity" : 2.1E7,
        "stringdb_namespace" : "stringdb",
        "query_term" : "CAPZA1",
        "Reproted_sperm_source" : "Tail_whole.sperm",
        "Specific_PTMs" : "None",
        "Identified_Expression" : "Wild",
        "shared_name" : "9669.ENSMPUP00000004938",
        "stringdb_species" : "Mustela putorius furo",
        "Uniprot" : "M3Y0T7",
        "Genital_tract_marker" : "NA",
        "stringdb_full_name" : "",
        "Ctrl_Intensity" : 0.0,
        "SUID" : 1095,
        "_id" : "stringdb:9669.ENSMPUP00000004938",
        "Carcass_Intensity" : 0.0,
        "__mclCluster" : 27,
        "selected" : false,
        "stringdb_description" : "",
        "Organism" : "Mustela putorius furo",
        "Expresion" : "Wild",
        "Accession" : "XP_004769839.1",
        "display_name" : "ENSMPUP00000004938",
        "stringdb_enhancedLabel_Passthrough" : "label: attribute=\"display name\" labelsize=12 labelAlignment=left outline=true outlineColor=white outlineTransparency=95 outlineWidth=10 background=false color=black dropShadow=false",
        "stringdb_canonical_name" : "",
        "Coverage" : 28.3,
        "stringdb_sequence" : "",
        "VitE_mix_Intensity" : 0.0,
        "VitE_2d_Intensity" : 0.0,
        "Reported_in" : "Sperm_Seminal.plasma",
        "stringdb_database_identifier" : "9669.ENSMPUP00000004938",
        "name" : "9669.ENSMPUP00000004938",
        "stringdb_node_type" : "protein",
        "stringdb_STRING_style" : "string:"
      },
      "position" : {
        "x" : 1773.7770237117115,
        "y" : -6016.719365399383
      },
      "selected" : false
    }, {
      "data" : {
        "id" : "1097",
        "Description" : "2'-5'-oligoadenylate synthase 1 isoform X1",
        "VitE_Intensity" : 0.0,
        "Wild_Intensity" : 4.38E7,
        "stringdb_namespace" : "stringdb",
        "query_term" : "OAS1",
        "Reproted_sperm_source" : "NA",
        "Specific_PTMs" : "None",
        "Identified_Expression" : "Wild",
        "shared_name" : "9669.ENSMPUP00000002514",
        "stringdb_species" : "Mustela putorius furo",
        "Uniprot" : "M3XTW4",
        "Genital_tract_marker" : "NA",
        "stringdb_full_name" : "",
        "Ctrl_Intensity" : 0.0,
        "SUID" : 1097,
        "_id" : "stringdb:9669.ENSMPUP00000002514",
        "Carcass_Intensity" : 0.0,
        "__mclCluster" : 28,
        "selected" : false,
        "stringdb_description" : "",
        "Organism" : "Mustela putorius furo",
        "Expresion" : "Wild",
        "Accession" : "XP_004753330.1",
        "display_name" : "ENSMPUP00000002514",
        "stringdb_enhancedLabel_Passthrough" : "label: attribute=\"display name\" labelsize=12 labelAlignment=left outline=true outlineColor=white outlineTransparency=95 outlineWidth=10 background=false color=black dropShadow=false",
        "stringdb_canonical_name" : "",
        "Coverage" : 9.3,
        "stringdb_sequence" : "",
        "VitE_mix_Intensity" : 0.0,
        "VitE_2d_Intensity" : 0.0,
        "Reported_in" : "NA",
        "stringdb_database_identifier" : "9669.ENSMPUP00000002514",
        "name" : "9669.ENSMPUP00000002514",
        "stringdb_node_type" : "protein",
        "stringdb_STRING_style" : "string:"
      },
      "position" : {
        "x" : -3350.971524629558,
        "y" : -2236.9449856736933
      },
      "selected" : false
    }, {
      "data" : {
        "id" : "1099",
        "Description" : "serine/threonine-protein phosphatase 2B catalytic subunit gamma isoform isoform X1",
        "VitE_Intensity" : 2.52E7,
        "Wild_Intensity" : 2.23E7,
        "stringdb_namespace" : "stringdb",
        "query_term" : "PPP3CC",
        "Reproted_sperm_source" : "whole.sperm",
        "Specific_PTMs" : "None",
        "Identified_Expression" : "W_VE",
        "shared_name" : "9669.ENSMPUP00000003601",
        "stringdb_species" : "Mustela putorius furo",
        "Uniprot" : "M3XX01",
        "Genital_tract_marker" : "NA",
        "stringdb_full_name" : "",
        "Ctrl_Intensity" : 0.0,
        "SUID" : 1099,
        "_id" : "stringdb:9669.ENSMPUP00000003601",
        "Carcass_Intensity" : 0.0,
        "__mclCluster" : 22,
        "selected" : false,
        "stringdb_description" : "",
        "Organism" : "Mustela putorius furo",
        "Expresion" : "W_VE",
        "Accession" : "XP_004763350.1",
        "display_name" : "ENSMPUP00000003601",
        "stringdb_enhancedLabel_Passthrough" : "label: attribute=\"display name\" labelsize=12 labelAlignment=left outline=true outlineColor=white outlineTransparency=95 outlineWidth=10 background=false color=black dropShadow=false",
        "stringdb_canonical_name" : "",
        "Coverage" : 13.6,
        "stringdb_sequence" : "",
        "VitE_mix_Intensity" : 0.0,
        "VitE_2d_Intensity" : 2.52E7,
        "Reported_in" : "Sperm",
        "stringdb_database_identifier" : "9669.ENSMPUP00000003601",
        "name" : "9669.ENSMPUP00000003601",
        "stringdb_node_type" : "protein",
        "stringdb_STRING_style" : "string:"
      },
      "position" : {
        "x" : 2951.119434496764,
        "y" : -7171.015383311697
      },
      "selected" : false
    }, {
      "data" : {
        "id" : "1101",
        "Description" : "peroxisomal bifunctional enzyme isoform X1",
        "VitE_Intensity" : 0.0,
        "Wild_Intensity" : 1.12E8,
        "stringdb_namespace" : "stringdb",
        "query_term" : "EHHADH",
        "Reproted_sperm_source" : "NA",
        "Specific_PTMs" : "None",
        "Identified_Expression" : "Wild",
        "shared_name" : "9669.ENSMPUP00000002996",
        "stringdb_species" : "Mustela putorius furo",
        "Uniprot" : "M3XV96",
        "Genital_tract_marker" : "NA",
        "stringdb_full_name" : "",
        "Ctrl_Intensity" : 0.0,
        "SUID" : 1101,
        "_id" : "stringdb:9669.ENSMPUP00000002996",
        "Carcass_Intensity" : 0.0,
        "__mclCluster" : 1,
        "selected" : false,
        "stringdb_description" : "",
        "Organism" : "Mustela putorius furo",
        "Expresion" : "Wild",
        "Accession" : "XP_004745228.1",
        "display_name" : "ENSMPUP00000002996",
        "stringdb_enhancedLabel_Passthrough" : "label: attribute=\"display name\" labelsize=12 labelAlignment=left outline=true outlineColor=white outlineTransparency=95 outlineWidth=10 background=false color=black dropShadow=false",
        "stringdb_canonical_name" : "",
        "Coverage" : 5.2,
        "stringdb_sequence" : "",
        "VitE_mix_Intensity" : 0.0,
        "VitE_2d_Intensity" : 0.0,
        "Reported_in" : "NA",
        "stringdb_database_identifier" : "9669.ENSMPUP00000002996",
        "name" : "9669.ENSMPUP00000002996",
        "stringdb_node_type" : "protein",
        "stringdb_STRING_style" : "string:"
      },
      "position" : {
        "x" : -2943.821130171913,
        "y" : -6764.835540795694
      },
      "selected" : false
    }, {
      "data" : {
        "id" : "1103",
        "Description" : "receptor expression-enhancing protein 6 isoform X1",
        "VitE_Intensity" : 2.02E8,
        "Wild_Intensity" : 1.65E8,
        "stringdb_namespace" : "stringdb",
        "query_term" : "REEP6",
        "Reproted_sperm_source" : "Tail_nucleus_whole.sperm",
        "Specific_PTMs" : "Carbamidomethylation",
        "Identified_Expression" : "All",
        "shared_name" : "9669.ENSMPUP00000008062",
        "stringdb_species" : "Mustela putorius furo",
        "Uniprot" : "A0A8U0NF71",
        "Genital_tract_marker" : "NA",
        "stringdb_full_name" : "",
        "Ctrl_Intensity" : 2.18E8,
        "SUID" : 1103,
        "_id" : "stringdb:9669.ENSMPUP00000008062",
        "Carcass_Intensity" : 2.71E8,
        "__mclCluster" : 37,
        "Oxidation_Count" : 0.0,
        "selected" : false,
        "stringdb_description" : "",
        "Organism" : "Mustela putorius furo",
        "Carbamidomethylation_Count" : 2.0,
        "Expresion" : "All",
        "Phosphorylation_Count" : 0.0,
        "Accession" : "XP_004778110.1",
        "display_name" : "ENSMPUP00000008062",
        "stringdb_enhancedLabel_Passthrough" : "label: attribute=\"display name\" labelsize=12 labelAlignment=left outline=true outlineColor=white outlineTransparency=95 outlineWidth=10 background=false color=black dropShadow=false",
        "stringdb_canonical_name" : "",
        "Coverage" : 15.1,
        "Acetylation_Count" : 0.0,
        "stringdb_sequence" : "",
        "VitE_mix_Intensity" : 1.54E8,
        "VitE_2d_Intensity" : 2.02E8,
        "Reported_in" : "Sperm_Seminal.plasma",
        "stringdb_database_identifier" : "9669.ENSMPUP00000008062",
        "name" : "9669.ENSMPUP00000008062",
        "stringdb_node_type" : "protein",
        "stringdb_STRING_style" : "string:"
      },
      "position" : {
        "x" : 1313.4236355139335,
        "y" : -3003.011826936431
      },
      "selected" : false
    }, {
      "data" : {
        "id" : "1105",
        "Description" : "target of Myb protein 1 isoform X1",
        "VitE_Intensity" : 1.44E7,
        "Wild_Intensity" : 2.59E7,
        "stringdb_namespace" : "stringdb",
        "query_term" : "TOM1",
        "Reproted_sperm_source" : "whole.sperm",
        "Specific_PTMs" : "Acetylation",
        "Identified_Expression" : "W_VE",
        "shared_name" : "9669.ENSMPUP00000012319",
        "stringdb_species" : "Mustela putorius furo",
        "Uniprot" : "A0A8U0SRB2",
        "Genital_tract_marker" : "NA",
        "stringdb_full_name" : "",
        "Ctrl_Intensity" : 0.0,
        "SUID" : 1105,
        "_id" : "stringdb:9669.ENSMPUP00000012319",
        "Carcass_Intensity" : 0.0,
        "__mclCluster" : 24,
        "Oxidation_Count" : 0.0,
        "selected" : false,
        "stringdb_description" : "",
        "Organism" : "Mustela putorius furo",
        "Carbamidomethylation_Count" : 0.0,
        "Expresion" : "W_VE",
        "Phosphorylation_Count" : 0.0,
        "Accession" : "XP_004743159.1",
        "display_name" : "ENSMPUP00000012319",
        "stringdb_enhancedLabel_Passthrough" : "label: attribute=\"display name\" labelsize=12 labelAlignment=left outline=true outlineColor=white outlineTransparency=95 outlineWidth=10 background=false color=black dropShadow=false",
        "stringdb_canonical_name" : "",
        "Coverage" : 8.1,
        "Acetylation_Count" : 1.0,
        "stringdb_sequence" : "",
        "VitE_mix_Intensity" : 0.0,
        "VitE_2d_Intensity" : 1.44E7,
        "Reported_in" : "Sperm_Seminal.plasma",
        "stringdb_database_identifier" : "9669.ENSMPUP00000012319",
        "name" : "9669.ENSMPUP00000012319",
        "stringdb_node_type" : "protein",
        "stringdb_STRING_style" : "string:"
      },
      "position" : {
        "x" : 494.1333794933687,
        "y" : -2990.547078993677
      },
      "selected" : false
    }, {
      "data" : {
        "id" : "1107",
        "Description" : "DNA ligase 3 isoform X2",
        "VitE_Intensity" : 0.0,
        "Wild_Intensity" : 0.0,
        "stringdb_namespace" : "stringdb",
        "query_term" : "LIG3",
        "Reproted_sperm_source" : "whole.sperm",
        "Specific_PTMs" : "None",
        "Identified_Expression" : "Control",
        "shared_name" : "9669.ENSMPUP00000014748",
        "stringdb_species" : "Mustela putorius furo",
        "Uniprot" : "A0A8U0NS94",
        "Genital_tract_marker" : "NA",
        "stringdb_full_name" : "",
        "Ctrl_Intensity" : 1.77E7,
        "SUID" : 1107,
        "_id" : "stringdb:9669.ENSMPUP00000014748",
        "Carcass_Intensity" : 0.0,
        "__mclCluster" : 120,
        "selected" : false,
        "stringdb_description" : "",
        "Organism" : "Mustela putorius furo",
        "Expresion" : "Control",
        "Accession" : "XP_004747167.1",
        "display_name" : "ENSMPUP00000014748",
        "stringdb_enhancedLabel_Passthrough" : "label: attribute=\"display name\" labelsize=12 labelAlignment=left outline=true outlineColor=white outlineTransparency=95 outlineWidth=10 background=false color=black dropShadow=false",
        "stringdb_canonical_name" : "",
        "Coverage" : 1.9,
        "stringdb_sequence" : "",
        "VitE_mix_Intensity" : 0.0,
        "VitE_2d_Intensity" : 0.0,
        "Reported_in" : "Sperm",
        "stringdb_database_identifier" : "9669.ENSMPUP00000014748",
        "name" : "9669.ENSMPUP00000014748",
        "stringdb_node_type" : "protein",
        "stringdb_STRING_style" : "string:"
      },
      "position" : {
        "x" : 432.63361401055613,
        "y" : -2226.736406439313
      },
      "selected" : false
    }, {
      "data" : {
        "id" : "1109",
        "Description" : "glyoxalase domain-containing protein 4 isoform X1",
        "VitE_Intensity" : 0.0,
        "Wild_Intensity" : 3.03E7,
        "stringdb_namespace" : "stringdb",
        "query_term" : "GLOD4",
        "Reproted_sperm_source" : "whole.sperm",
        "Specific_PTMs" : "None",
        "Identified_Expression" : "Wild",
        "shared_name" : "9669.ENSMPUP00000013658",
        "stringdb_species" : "Mustela putorius furo",
        "Uniprot" : "A0A8U0MMQ4",
        "Genital_tract_marker" : "NA",
        "stringdb_full_name" : "",
        "Ctrl_Intensity" : 0.0,
        "SUID" : 1109,
        "_id" : "stringdb:9669.ENSMPUP00000013658",
        "Carcass_Intensity" : 0.0,
        "__mclCluster" : 1,
        "selected" : false,
        "stringdb_description" : "",
        "Organism" : "Mustela putorius furo",
        "Expresion" : "Wild",
        "Accession" : "XP_004746956.1",
        "display_name" : "ENSMPUP00000013658",
        "stringdb_enhancedLabel_Passthrough" : "label: attribute=\"display name\" labelsize=12 labelAlignment=left outline=true outlineColor=white outlineTransparency=95 outlineWidth=10 background=false color=black dropShadow=false",
        "stringdb_canonical_name" : "",
        "Coverage" : 12.4,
        "stringdb_sequence" : "",
        "VitE_mix_Intensity" : 0.0,
        "VitE_2d_Intensity" : 0.0,
        "Reported_in" : "Sperm_Seminal.plasma",
        "stringdb_database_identifier" : "9669.ENSMPUP00000013658",
        "name" : "9669.ENSMPUP00000013658",
        "stringdb_node_type" : "protein",
        "stringdb_STRING_style" : "string:"
      },
      "position" : {
        "x" : -2820.821130171912,
        "y" : -6983.835540795696
      },
      "selected" : false
    }, {
      "data" : {
        "id" : "1111",
        "Description" : "T-complex protein 1 subunit zeta-2 isoform X4",
        "VitE_Intensity" : 0.0,
        "Wild_Intensity" : 5.45E7,
        "stringdb_namespace" : "stringdb",
        "query_term" : "CCT6B",
        "Reproted_sperm_source" : "whole.sperm",
        "Specific_PTMs" : "Carbamidomethylation",
        "Identified_Expression" : "W_Ctrl_Car",
        "shared_name" : "9669.ENSMPUP00000014745",
        "stringdb_species" : "Mustela putorius furo",
        "Uniprot" : "A0A8U0MM68",
        "Genital_tract_marker" : "NA",
        "stringdb_full_name" : "",
        "Ctrl_Intensity" : 1.58E7,
        "SUID" : 1111,
        "_id" : "stringdb:9669.ENSMPUP00000014745",
        "Carcass_Intensity" : 2.87E7,
        "__mclCluster" : 2,
        "Oxidation_Count" : 0.0,
        "selected" : false,
        "stringdb_description" : "",
        "Organism" : "Mustela putorius furo",
        "Carbamidomethylation_Count" : 1.0,
        "Expresion" : "W_Ctrl_Car",
        "Phosphorylation_Count" : 0.0,
        "Accession" : "XP_004747154.1",
        "display_name" : "ENSMPUP00000014745",
        "stringdb_enhancedLabel_Passthrough" : "label: attribute=\"display name\" labelsize=12 labelAlignment=left outline=true outlineColor=white outlineTransparency=95 outlineWidth=10 background=false color=black dropShadow=false",
        "stringdb_canonical_name" : "",
        "Coverage" : 30.3,
        "Acetylation_Count" : 0.0,
        "stringdb_sequence" : "",
        "VitE_mix_Intensity" : 0.0,
        "VitE_2d_Intensity" : 0.0,
        "Reported_in" : "Sperm_Seminal.plasma",
        "stringdb_database_identifier" : "9669.ENSMPUP00000014745",
        "name" : "9669.ENSMPUP00000014745",
        "stringdb_node_type" : "protein",
        "stringdb_STRING_style" : "string:"
      },
      "position" : {
        "x" : -3877.8228615414355,
        "y" : -4665.780646637344
      },
      "selected" : false
    }, {
      "data" : {
        "id" : "1113",
        "Description" : "NADH dehydrogenase [ubiquinone] iron-sulfur protein 3, mitochondrial",
        "VitE_Intensity" : 5.71E8,
        "Wild_Intensity" : 7.11E8,
        "stringdb_namespace" : "stringdb",
        "query_term" : "NDUFS3",
        "Reproted_sperm_source" : "Tail_whole.sperm",
        "Specific_PTMs" : "None",
        "Identified_Expression" : "All",
        "shared_name" : "9669.ENSMPUP00000003850",
        "stringdb_species" : "Mustela putorius furo",
        "Uniprot" : "A0A8U0N1M5",
        "Genital_tract_marker" : "NA",
        "stringdb_full_name" : "",
        "Ctrl_Intensity" : 5.85E8,
        "SUID" : 1113,
        "_id" : "stringdb:9669.ENSMPUP00000003850",
        "Carcass_Intensity" : 3.63E8,
        "__mclCluster" : 1,
        "selected" : false,
        "stringdb_description" : "",
        "Organism" : "Mustela putorius furo",
        "Expresion" : "All",
        "Accession" : "XP_004763103.1",
        "display_name" : "ENSMPUP00000003850",
        "stringdb_enhancedLabel_Passthrough" : "label: attribute=\"display name\" labelsize=12 labelAlignment=left outline=true outlineColor=white outlineTransparency=95 outlineWidth=10 background=false color=black dropShadow=false",
        "stringdb_canonical_name" : "",
        "Coverage" : 46.8,
        "stringdb_sequence" : "",
        "VitE_mix_Intensity" : 6.16E8,
        "VitE_2d_Intensity" : 5.71E8,
        "Reported_in" : "Sperm",
        "stringdb_database_identifier" : "9669.ENSMPUP00000003850",
        "name" : "9669.ENSMPUP00000003850",
        "stringdb_node_type" : "protein",
        "stringdb_STRING_style" : "string:"
      },
      "position" : {
        "x" : -3103.8211301719134,
        "y" : -6671.835540795694
      },
      "selected" : false
    }, {
      "data" : {
        "id" : "1115",
        "Description" : "cytochrome c oxidase subunit 5B, mitochondrial",
        "VitE_Intensity" : 2.0E9,
        "Wild_Intensity" : 2.44E9,
        "stringdb_namespace" : "stringdb",
        "query_term" : "COX5B",
        "Reproted_sperm_source" : "Tail_whole.sperm",
        "Specific_PTMs" : "Carbamidomethylation_Oxidation",
        "Identified_Expression" : "All",
        "shared_name" : "9669.ENSMPUP00000011235",
        "stringdb_species" : "Mustela putorius furo",
        "Uniprot" : "M3YIS8",
        "Genital_tract_marker" : "NA",
        "stringdb_full_name" : "",
        "Ctrl_Intensity" : 6.33E8,
        "SUID" : 1115,
        "_id" : "stringdb:9669.ENSMPUP00000011235",
        "Carcass_Intensity" : 8.56E8,
        "__mclCluster" : 1,
        "Oxidation_Count" : 1.0,
        "selected" : false,
        "stringdb_description" : "",
        "Organism" : "Mustela putorius furo",
        "Carbamidomethylation_Count" : 2.0,
        "Expresion" : "All",
        "Phosphorylation_Count" : 0.0,
        "Accession" : "XP_004752976.1",
        "display_name" : "ENSMPUP00000011235",
        "stringdb_enhancedLabel_Passthrough" : "label: attribute=\"display name\" labelsize=12 labelAlignment=left outline=true outlineColor=white outlineTransparency=95 outlineWidth=10 background=false color=black dropShadow=false",
        "stringdb_canonical_name" : "",
        "Coverage" : 48.8,
        "Acetylation_Count" : 0.0,
        "stringdb_sequence" : "",
        "VitE_mix_Intensity" : 1.48E9,
        "VitE_2d_Intensity" : 2.0E9,
        "Reported_in" : "Sperm",
        "stringdb_database_identifier" : "9669.ENSMPUP00000011235",
        "name" : "9669.ENSMPUP00000011235",
        "stringdb_node_type" : "protein",
        "stringdb_STRING_style" : "string:"
      },
      "position" : {
        "x" : -3079.8211301719134,
        "y" : -6887.835540795694
      },
      "selected" : false
    }, {
      "data" : {
        "id" : "1117",
        "Description" : "3-hydroxyisobutyryl-CoA hydrolase, mitochondrial isoform X1",
        "VitE_Intensity" : 2.1E8,
        "Wild_Intensity" : 2.41E8,
        "stringdb_namespace" : "stringdb",
        "query_term" : "HIBCH",
        "Reproted_sperm_source" : "Tail_membrane_whole.sperm",
        "Specific_PTMs" : "Carbamidomethylation_Oxidation",
        "Identified_Expression" : "All",
        "shared_name" : "9669.ENSMPUP00000012320",
        "stringdb_species" : "Mustela putorius furo",
        "Uniprot" : "M3YLW3",
        "Genital_tract_marker" : "NA",
        "stringdb_full_name" : "",
        "Ctrl_Intensity" : 1.89E8,
        "SUID" : 1117,
        "_id" : "stringdb:9669.ENSMPUP00000012320",
        "Carcass_Intensity" : 1.3E8,
        "__mclCluster" : 1,
        "Oxidation_Count" : 1.0,
        "selected" : false,
        "stringdb_description" : "",
        "Organism" : "Mustela putorius furo",
        "Carbamidomethylation_Count" : 5.0,
        "Expresion" : "All",
        "Phosphorylation_Count" : 0.0,
        "Accession" : "XP_004763446.1",
        "display_name" : "ENSMPUP00000012320",
        "stringdb_enhancedLabel_Passthrough" : "label: attribute=\"display name\" labelsize=12 labelAlignment=left outline=true outlineColor=white outlineTransparency=95 outlineWidth=10 background=false color=black dropShadow=false",
        "stringdb_canonical_name" : "",
        "Coverage" : 62.0,
        "Acetylation_Count" : 0.0,
        "stringdb_sequence" : "",
        "VitE_mix_Intensity" : 2.86E8,
        "VitE_2d_Intensity" : 2.1E8,
        "Reported_in" : "Sperm",
        "stringdb_database_identifier" : "9669.ENSMPUP00000012320",
        "name" : "9669.ENSMPUP00000012320",
        "stringdb_node_type" : "protein",
        "stringdb_STRING_style" : "string:"
      },
      "position" : {
        "x" : -3322.8211301719125,
        "y" : -6928.835540795696
      },
      "selected" : false
    }, {
      "data" : {
        "id" : "1119",
        "Description" : "isoaspartyl peptidase/L-asparaginase",
        "VitE_Intensity" : 1.97E9,
        "Wild_Intensity" : 2.43E9,
        "stringdb_namespace" : "stringdb",
        "query_term" : "ASRGL1",
        "Reproted_sperm_source" : "Tail_nucleus_whole.sperm",
        "Specific_PTMs" : "Carbamidomethylation_Acetylation_Oxidation",
        "Identified_Expression" : "All",
        "shared_name" : "9669.ENSMPUP00000013890",
        "stringdb_species" : "Mustela putorius furo",
        "Uniprot" : "A0A8U0T3E7",
        "Genital_tract_marker" : "NA",
        "stringdb_full_name" : "",
        "Ctrl_Intensity" : 1.87E9,
        "SUID" : 1119,
        "_id" : "stringdb:9669.ENSMPUP00000013890",
        "Carcass_Intensity" : 2.03E9,
        "__mclCluster" : 84,
        "Oxidation_Count" : 6.0,
        "selected" : false,
        "stringdb_description" : "",
        "Organism" : "Mustela putorius furo",
        "Carbamidomethylation_Count" : 3.0,
        "Expresion" : "All",
        "Phosphorylation_Count" : 0.0,
        "Accession" : "XP_004770363.2",
        "display_name" : "ENSMPUP00000013890",
        "stringdb_enhancedLabel_Passthrough" : "label: attribute=\"display name\" labelsize=12 labelAlignment=left outline=true outlineColor=white outlineTransparency=95 outlineWidth=10 background=false color=black dropShadow=false",
        "stringdb_canonical_name" : "",
        "Coverage" : 56.2,
        "Acetylation_Count" : 1.0,
        "stringdb_sequence" : "",
        "VitE_mix_Intensity" : 2.21E9,
        "VitE_2d_Intensity" : 1.97E9,
        "Reported_in" : "Sperm_Seminal.plasma",
        "stringdb_database_identifier" : "9669.ENSMPUP00000013890",
        "name" : "9669.ENSMPUP00000013890",
        "stringdb_node_type" : "protein",
        "stringdb_STRING_style" : "string:"
      },
      "position" : {
        "x" : 3324.8891628738747,
        "y" : -2553.985088017027
      },
      "selected" : false
    }, {
      "data" : {
        "id" : "1121",
        "Description" : "integral membrane protein 2B",
        "VitE_Intensity" : 7033797.0,
        "Wild_Intensity" : 0.0,
        "stringdb_namespace" : "stringdb",
        "query_term" : "ITM2B",
        "Reproted_sperm_source" : "Tail_whole.sperm",
        "Specific_PTMs" : "None",
        "Identified_Expression" : "Ctrl_Car_VE",
        "shared_name" : "9669.ENSMPUP00000001418",
        "stringdb_species" : "Mustela putorius furo",
        "Uniprot" : "M3XQR8",
        "Genital_tract_marker" : "NA",
        "stringdb_full_name" : "",
        "Ctrl_Intensity" : 2.68E7,
        "SUID" : 1121,
        "_id" : "stringdb:9669.ENSMPUP00000001418",
        "Carcass_Intensity" : 7.49E7,
        "__mclCluster" : 43,
        "selected" : false,
        "stringdb_description" : "",
        "Organism" : "Mustela putorius furo",
        "Expresion" : "Ctrl_Car_VE",
        "Accession" : "XP_004759237.1",
        "display_name" : "ENSMPUP00000001418",
        "stringdb_enhancedLabel_Passthrough" : "label: attribute=\"display name\" labelsize=12 labelAlignment=left outline=true outlineColor=white outlineTransparency=95 outlineWidth=10 background=false color=black dropShadow=false",
        "stringdb_canonical_name" : "",
        "Coverage" : 19.2,
        "stringdb_sequence" : "",
        "VitE_mix_Intensity" : 2.56E7,
        "VitE_2d_Intensity" : 7033797.0,
        "Reported_in" : "Sperm_Seminal.plasma",
        "stringdb_database_identifier" : "9669.ENSMPUP00000001418",
[truncated: 27,607,222 more chars]
