# Supplementary material for: Semen proteome and transcriptome of the endangered black-footed ferret (Mustela nigripes) show association with the environment and fertility outcome
Source: Sci Rep. 2024 Mar 25;14:7063. doi: 10.1038/s41598-024-57096-w (PMC10963785; doi:10.1038/s41598-024-57096-w)
Supplement: Supplementary file 5 — Supplementary Information 5. [file 41598_2024_57096_MOESM5_ESM.zip › Supplementary_Archive_S1/web_session/data/styles.js]

var styles = [ {
  "format_version" : "1.0",
  "generated_by" : "cytoscape-3.10.1",
  "target_cytoscapejs_version" : "~2.1",
  "title" : "Style_Mapped_VitaminE.mixed",
  "style" : [ {
    "selector" : "node",
    "css" : {
      "height" : 35.0,
      "width" : 70.0,
      "color" : "rgb(0,0,0)",
      "shape" : "ellipse",
      "font-family" : "Dialog.plain",
      "font-weight" : "normal",
      "border-color" : "rgb(0,0,0)",
      "text-valign" : "center",
      "text-halign" : "center",
      "text-opacity" : 0.9019607843137255,
      "border-opacity" : 0.9411764705882353,
      "border-width" : 3.0,
      "background-color" : "rgb(255,255,255)",
      "font-size" : 14,
      "background-opacity" : 0.8627450980392157,
      "content" : "data(query_term)"
    }
  }, {
    "selector" : "node[Reported_in = 'Sperm_Seminal.plasma']",
    "css" : {
      "shape" : "roundrectangle"
    }
  }, {
    "selector" : "node[Reported_in = 'Sperm']",
    "css" : {
      "shape" : "rectangle"
    }
  }, {
    "selector" : "node[Reported_in = 'Seminal.plasma']",
    "css" : {
      "shape" : "octagon"
    }
  }, {
    "selector" : "node[VitE_mix_Intensity > 94.4]",
    "css" : {
      "background-color" : "rgb(65,171,93)"
    }
  }, {
    "selector" : "node[VitE_mix_Intensity = 94.4]",
    "css" : {
      "background-color" : "rgb(35,132,67)"
    }
  }, {
    "selector" : "node[VitE_mix_Intensity > 47.2][VitE_mix_Intensity < 94.4]",
    "css" : {
      "background-color" : "mapData(VitE_mix_Intensity,47.2,94.4,rgb(120,198,121),rgb(35,132,67))"
    }
  }, {
    "selector" : "node[VitE_mix_Intensity > 0.1][VitE_mix_Intensity < 47.2]",
    "css" : {
      "background-color" : "mapData(VitE_mix_Intensity,0.1,47.2,rgb(247,252,185),rgb(120,198,121))"
    }
  }, {
    "selector" : "node[VitE_mix_Intensity > 0][VitE_mix_Intensity < 0.1]",
    "css" : {
      "background-color" : "mapData(VitE_mix_Intensity,0,0.1,rgb(255,255,255),rgb(247,252,185))"
    }
  }, {
    "selector" : "node[VitE_mix_Intensity = 0]",
    "css" : {
      "background-color" : "rgb(255,255,255)"
    }
  }, {
    "selector" : "node[VitE_mix_Intensity < 0]",
    "css" : {
      "background-color" : "rgb(255,255,229)"
    }
  }, {
    "selector" : "node[stringdb_node_type = 'protein']",
    "css" : {
      "background-opacity" : 1.0
    }
  }, {
    "selector" : "node[stringdb_node_type = 'compound']",
    "css" : {
      "background-opacity" : 0.0
    }
  }, {
    "selector" : "node[ id = '80858' ]",
    "css" : {
      "width" : 75.0
    }
  }, {
    "selector" : "node[ id = '179' ]",
    "css" : {
      "width" : 70.0
    }
  }, {
    "selector" : "node:selected",
    "css" : {
      "background-color" : "rgb(255,255,0)"
    }
  }, {
    "selector" : "edge",
    "css" : {
      "text-opacity" : 0.3137254901960784,
      "width" : 3.0,
      "source-arrow-color" : "rgb(0,0,0)",
      "source-arrow-shape" : "none",
      "color" : "rgb(50,50,50)",
      "target-arrow-shape" : "none",
      "font-size" : 8,
      "opacity" : 0.8627450980392157,
      "content" : "",
      "line-style" : "solid",
      "line-color" : "rgb(67,147,195)",
      "font-family" : "SansSerif.plain",
      "font-weight" : "normal",
      "target-arrow-color" : "rgb(37,37,37)"
    }
  }, {
    "selector" : "edge[stringdb_score > 1]",
    "css" : {
      "opacity" : 0.6666666666666666
    }
  }, {
    "selector" : "edge[stringdb_score = 1]",
    "css" : {
      "opacity" : 0.6666666666666666
    }
  }, {
    "selector" : "edge[stringdb_score > 0.5][stringdb_score < 1]",
    "css" : {
      "opacity" : "mapData(stringdb_score,0.5,1,85,170)"
    }
  }, {
    "selector" : "edge[stringdb_score > 0.2][stringdb_score < 0.5]",
    "css" : {
      "opacity" : "mapData(stringdb_score,0.2,0.5,34,85)"
    }
  }, {
    "selector" : "edge[stringdb_score = 0.2]",
    "css" : {
      "opacity" : 0.13333333333333333
    }
  }, {
    "selector" : "edge[stringdb_score < 0.2]",
    "css" : {
      "opacity" : 0.13333333333333333
    }
  }, {
    "selector" : "edge[stringdb_score > 1]",
    "css" : {
      "width" : 4.0
    }
  }, {
    "selector" : "edge[stringdb_score = 1]",
    "css" : {
      "width" : 8.0
    }
  }, {
    "selector" : "edge[stringdb_score > 0.5][stringdb_score < 1]",
    "css" : {
      "width" : "mapData(stringdb_score,0.5,1,4.0,8.0)"
    }
  }, {
    "selector" : "edge[stringdb_score > 0.2][stringdb_score < 0.5]",
    "css" : {
      "width" : "mapData(stringdb_score,0.2,0.5,2.0,4.0)"
    }
  }, {
    "selector" : "edge[stringdb_score = 0.2]",
    "css" : {
      "width" : 2.0
    }
  }, {
    "selector" : "edge[stringdb_score < 0.2]",
    "css" : {
      "width" : 0.8
    }
  }, {
    "selector" : "edge:selected",
    "css" : {
      "line-color" : "rgb(255,0,0)"
    }
  } ]
}, {
  "format_version" : "1.0",
  "generated_by" : "cytoscape-3.10.1",
  "target_cytoscapejs_version" : "~2.1",
  "title" : "Style_Mapped_VitaminE",
  "style" : [ {
    "selector" : "node",
    "css" : {
      "height" : 35.0,
      "width" : 70.0,
      "color" : "rgb(0,0,0)",
      "shape" : "ellipse",
      "font-family" : "Dialog.plain",
      "font-weight" : "normal",
      "border-color" : "rgb(0,0,0)",
      "text-valign" : "center",
      "text-halign" : "center",
      "text-opacity" : 0.9019607843137255,
      "border-opacity" : 0.9411764705882353,
      "border-width" : 3.0,
      "background-color" : "rgb(255,255,255)",
      "font-size" : 14,
      "background-opacity" : 0.8627450980392157,
      "content" : "data(query_term)"
    }
  }, {
    "selector" : "node[Reported_in = 'Sperm_Seminal.plasma']",
    "css" : {
      "shape" : "roundrectangle"
    }
  }, {
    "selector" : "node[Reported_in = 'Sperm']",
    "css" : {
      "shape" : "rectangle"
    }
  }, {
    "selector" : "node[Reported_in = 'Seminal.plasma']",
    "css" : {
      "shape" : "octagon"
    }
  }, {
    "selector" : "node[VitE_Intensity > 94.4]",
    "css" : {
      "background-color" : "rgb(65,171,93)"
    }
  }, {
    "selector" : "node[VitE_Intensity = 94.4]",
    "css" : {
      "background-color" : "rgb(35,132,67)"
    }
  }, {
    "selector" : "node[VitE_Intensity > 47.2][VitE_Intensity < 94.4]",
    "css" : {
      "background-color" : "mapData(VitE_Intensity,47.2,94.4,rgb(120,198,121),rgb(35,132,67))"
    }
  }, {
    "selector" : "node[VitE_Intensity > 0.1][VitE_Intensity < 47.2]",
    "css" : {
      "background-color" : "mapData(VitE_Intensity,0.1,47.2,rgb(247,252,185),rgb(120,198,121))"
    }
  }, {
    "selector" : "node[VitE_Intensity > 0][VitE_Intensity < 0.1]",
    "css" : {
      "background-color" : "mapData(VitE_Intensity,0,0.1,rgb(255,255,255),rgb(247,252,185))"
    }
  }, {
    "selector" : "node[VitE_Intensity = 0]",
    "css" : {
      "background-color" : "rgb(255,255,255)"
    }
  }, {
    "selector" : "node[VitE_Intensity < 0]",
    "css" : {
      "background-color" : "rgb(255,255,229)"
    }
  }, {
    "selector" : "node[stringdb_node_type = 'protein']",
    "css" : {
      "background-opacity" : 1.0
    }
  }, {
    "selector" : "node[stringdb_node_type = 'compound']",
    "css" : {
      "background-opacity" : 0.0
    }
  }, {
    "selector" : "node[ id = '80858' ]",
    "css" : {
      "width" : 75.0
    }
  }, {
    "selector" : "node[ id = '179' ]",
    "css" : {
      "width" : 70.0
    }
  }, {
    "selector" : "node:selected",
    "css" : {
      "background-color" : "rgb(255,255,0)"
    }
  }, {
    "selector" : "edge",
    "css" : {
      "text-opacity" : 0.3137254901960784,
      "width" : 3.0,
      "source-arrow-color" : "rgb(0,0,0)",
      "source-arrow-shape" : "none",
      "color" : "rgb(50,50,50)",
      "target-arrow-shape" : "none",
      "font-size" : 8,
      "opacity" : 0.8627450980392157,
      "content" : "",
      "line-style" : "solid",
      "line-color" : "rgb(67,147,195)",
      "font-family" : "SansSerif.plain",
      "font-weight" : "normal",
      "target-arrow-color" : "rgb(37,37,37)"
    }
  }, {
    "selector" : "edge[stringdb_score > 1]",
    "css" : {
      "opacity" : 0.6666666666666666
    }
  }, {
    "selector" : "edge[stringdb_score = 1]",
    "css" : {
      "opacity" : 0.6666666666666666
    }
  }, {
    "selector" : "edge[stringdb_score > 0.5][stringdb_score < 1]",
    "css" : {
      "opacity" : "mapData(stringdb_score,0.5,1,85,170)"
    }
  }, {
    "selector" : "edge[stringdb_score > 0.2][stringdb_score < 0.5]",
    "css" : {
      "opacity" : "mapData(stringdb_score,0.2,0.5,34,85)"
    }
  }, {
    "selector" : "edge[stringdb_score = 0.2]",
    "css" : {
      "opacity" : 0.13333333333333333
    }
  }, {
    "selector" : "edge[stringdb_score < 0.2]",
    "css" : {
      "opacity" : 0.13333333333333333
    }
  }, {
    "selector" : "edge[stringdb_score > 1]",
    "css" : {
      "width" : 4.0
    }
  }, {
    "selector" : "edge[stringdb_score = 1]",
    "css" : {
      "width" : 8.0
    }
  }, {
    "selector" : "edge[stringdb_score > 0.5][stringdb_score < 1]",
    "css" : {
      "width" : "mapData(stringdb_score,0.5,1,4.0,8.0)"
    }
  }, {
    "selector" : "edge[stringdb_score > 0.2][stringdb_score < 0.5]",
    "css" : {
      "width" : "mapData(stringdb_score,0.2,0.5,2.0,4.0)"
    }
  }, {
    "selector" : "edge[stringdb_score = 0.2]",
    "css" : {
      "width" : 2.0
    }
  }, {
    "selector" : "edge[stringdb_score < 0.2]",
    "css" : {
      "width" : 0.8
    }
  }, {
    "selector" : "edge:selected",
    "css" : {
      "line-color" : "rgb(255,0,0)"
    }
  } ]
}, {
  "format_version" : "1.0",
  "generated_by" : "cytoscape-3.10.1",
  "target_cytoscapejs_version" : "~2.1",
  "title" : "Style_Mapped_Coverage",
  "style" : [ {
    "selector" : "node",
    "css" : {
      "height" : 35.0,
      "width" : 70.0,
      "color" : "rgb(0,0,0)",
      "shape" : "ellipse",
      "font-family" : "Dialog.plain",
      "font-weight" : "normal",
      "border-color" : "rgb(0,0,0)",
      "text-valign" : "center",
      "text-halign" : "center",
      "text-opacity" : 0.9019607843137255,
      "border-opacity" : 0.9411764705882353,
      "border-width" : 3.0,
      "background-color" : "rgb(255,255,255)",
      "font-size" : 14,
      "background-opacity" : 0.8627450980392157,
      "content" : "data(query_term)"
    }
  }, {
    "selector" : "node[Reported_in = 'Sperm_Seminal.plasma']",
    "css" : {
      "shape" : "roundrectangle"
    }
  }, {
    "selector" : "node[Reported_in = 'Sperm']",
    "css" : {
      "shape" : "rectangle"
    }
  }, {
    "selector" : "node[Reported_in = 'Seminal.plasma']",
    "css" : {
      "shape" : "octagon"
    }
  }, {
    "selector" : "node[Coverage > 94.4]",
    "css" : {
      "background-color" : "rgb(8,29,88)"
    }
  }, {
    "selector" : "node[Coverage = 94.4]",
    "css" : {
      "background-color" : "rgb(37,52,148)"
    }
  }, {
    "selector" : "node[Coverage > 47.20000076][Coverage < 94.4]",
    "css" : {
      "background-color" : "mapData(Coverage,47.20000076,94.4,rgb(65,182,196),rgb(37,52,148))"
    }
  }, {
    "selector" : "node[Coverage > 0][Coverage < 47.20000076]",
    "css" : {
      "background-color" : "mapData(Coverage,0,47.20000076,rgb(237,248,177),rgb(65,182,196))"
    }
  }, {
    "selector" : "node[Coverage = 0]",
    "css" : {
      "background-color" : "rgb(237,248,177)"
    }
  }, {
    "selector" : "node[Coverage < 0]",
    "css" : {
      "background-color" : "rgb(255,255,217)"
    }
  }, {
    "selector" : "node[stringdb_node_type = 'protein']",
    "css" : {
      "background-opacity" : 1.0
    }
  }, {
    "selector" : "node[stringdb_node_type = 'compound']",
    "css" : {
      "background-opacity" : 0.0
    }
  }, {
    "selector" : "node[ id = '80858' ]",
    "css" : {
      "width" : 75.0
    }
  }, {
    "selector" : "node[ id = '179' ]",
    "css" : {
      "width" : 70.0
    }
  }, {
    "selector" : "node:selected",
    "css" : {
      "background-color" : "rgb(255,255,0)"
    }
  }, {
    "selector" : "edge",
    "css" : {
      "text-opacity" : 0.3137254901960784,
      "width" : 3.0,
      "source-arrow-color" : "rgb(0,0,0)",
      "source-arrow-shape" : "none",
      "color" : "rgb(50,50,50)",
      "target-arrow-shape" : "none",
      "font-size" : 8,
      "opacity" : 0.8627450980392157,
      "content" : "",
      "line-style" : "solid",
      "line-color" : "rgb(67,147,195)",
      "font-family" : "SansSerif.plain",
      "font-weight" : "normal",
      "target-arrow-color" : "rgb(37,37,37)"
    }
  }, {
    "selector" : "edge[stringdb_score > 1]",
    "css" : {
      "opacity" : 0.6666666666666666
    }
  }, {
    "selector" : "edge[stringdb_score = 1]",
    "css" : {
      "opacity" : 0.6666666666666666
    }
  }, {
    "selector" : "edge[stringdb_score > 0.5][stringdb_score < 1]",
    "css" : {
      "opacity" : "mapData(stringdb_score,0.5,1,85,170)"
    }
  }, {
    "selector" : "edge[stringdb_score > 0.2][stringdb_score < 0.5]",
    "css" : {
      "opacity" : "mapData(stringdb_score,0.2,0.5,34,85)"
    }
  }, {
    "selector" : "edge[stringdb_score = 0.2]",
    "css" : {
      "opacity" : 0.13333333333333333
    }
  }, {
    "selector" : "edge[stringdb_score < 0.2]",
    "css" : {
      "opacity" : 0.13333333333333333
    }
  }, {
    "selector" : "edge[stringdb_score > 1]",
    "css" : {
      "width" : 4.0
    }
  }, {
    "selector" : "edge[stringdb_score = 1]",
    "css" : {
      "width" : 8.0
    }
  }, {
    "selector" : "edge[stringdb_score > 0.5][stringdb_score < 1]",
    "css" : {
      "width" : "mapData(stringdb_score,0.5,1,4.0,8.0)"
    }
  }, {
    "selector" : "edge[stringdb_score > 0.2][stringdb_score < 0.5]",
    "css" : {
      "width" : "mapData(stringdb_score,0.2,0.5,2.0,4.0)"
    }
  }, {
    "selector" : "edge[stringdb_score = 0.2]",
    "css" : {
      "width" : 2.0
    }
  }, {
    "selector" : "edge[stringdb_score < 0.2]",
    "css" : {
      "width" : 0.8
    }
  }, {
    "selector" : "edge:selected",
    "css" : {
      "line-color" : "rgb(255,0,0)"
    }
  } ]
}, {
  "format_version" : "1.0",
  "generated_by" : "cytoscape-3.10.1",
  "target_cytoscapejs_version" : "~2.1",
  "title" : "Style_Mapped_PTM-Phosphorylation",
  "style" : [ {
    "selector" : "node",
    "css" : {
      "height" : 35.0,
      "width" : 70.0,
      "color" : "rgb(0,0,0)",
      "shape" : "ellipse",
      "font-family" : "Dialog.plain",
      "font-weight" : "normal",
      "border-color" : "rgb(0,0,0)",
      "text-valign" : "center",
      "text-halign" : "center",
      "text-opacity" : 0.9019607843137255,
      "border-opacity" : 0.9411764705882353,
      "border-width" : 3.0,
      "background-color" : "rgb(255,255,255)",
      "font-size" : 14,
      "background-opacity" : 0.8627450980392157,
      "content" : "data(query_term)"
    }
  }, {
    "selector" : "node[Reported_in = 'Sperm_Seminal.plasma']",
    "css" : {
      "shape" : "roundrectangle"
    }
  }, {
    "selector" : "node[Reported_in = 'Sperm']",
    "css" : {
      "shape" : "rectangle"
    }
  }, {
    "selector" : "node[Reported_in = 'Seminal.plasma']",
    "css" : {
      "shape" : "octagon"
    }
  }, {
    "selector" : "node[Phosphorylation_Count > 111]",
    "css" : {
      "background-color" : "rgb(63,0,125)"
    }
  }, {
    "selector" : "node[Phosphorylation_Count = 111]",
    "css" : {
      "background-color" : "rgb(84,39,143)"
    }
  }, {
    "selector" : "node[Phosphorylation_Count > 4.9999995][Phosphorylation_Count < 111]",
    "css" : {
      "background-color" : "mapData(Phosphorylation_Count,4.9999995,111,rgb(158,154,200),rgb(84,39,143))"
    }
  }, {
    "selector" : "node[Phosphorylation_Count > 0.10000001][Phosphorylation_Count < 4.9999995]",
    "css" : {
      "background-color" : "mapData(Phosphorylation_Count,0.10000001,4.9999995,rgb(239,237,245),rgb(158,154,200))"
    }
  }, {
    "selector" : "node[Phosphorylation_Count = 0.10000001]",
    "css" : {
      "background-color" : "rgb(239,237,245)"
    }
  }, {
    "selector" : "node[Phosphorylation_Count < 0.10000001]",
    "css" : {
      "background-color" : "rgb(252,251,253)"
    }
  }, {
    "selector" : "node[stringdb_node_type = 'protein']",
    "css" : {
      "background-opacity" : 1.0
    }
  }, {
    "selector" : "node[stringdb_node_type = 'compound']",
    "css" : {
      "background-opacity" : 0.0
    }
  }, {
    "selector" : "node[ id = '80858' ]",
    "css" : {
      "width" : 75.0
    }
  }, {
    "selector" : "node[ id = '179' ]",
    "css" : {
      "width" : 70.0
    }
  }, {
    "selector" : "node:selected",
    "css" : {
      "background-color" : "rgb(255,255,0)"
    }
  }, {
    "selector" : "edge",
    "css" : {
      "text-opacity" : 0.3137254901960784,
      "width" : 3.0,
      "source-arrow-color" : "rgb(0,0,0)",
      "source-arrow-shape" : "none",
      "color" : "rgb(50,50,50)",
      "target-arrow-shape" : "none",
      "font-size" : 8,
      "opacity" : 0.8627450980392157,
      "content" : "",
      "line-style" : "solid",
      "line-color" : "rgb(67,147,195)",
      "font-family" : "SansSerif.plain",
      "font-weight" : "normal",
      "target-arrow-color" : "rgb(37,37,37)"
    }
  }, {
    "selector" : "edge[stringdb_score > 1]",
    "css" : {
      "opacity" : 0.6666666666666666
    }
  }, {
    "selector" : "edge[stringdb_score = 1]",
    "css" : {
      "opacity" : 0.6666666666666666
    }
  }, {
    "selector" : "edge[stringdb_score > 0.5][stringdb_score < 1]",
    "css" : {
      "opacity" : "mapData(stringdb_score,0.5,1,85,170)"
    }
  }, {
    "selector" : "edge[stringdb_score > 0.2][stringdb_score < 0.5]",
    "css" : {
      "opacity" : "mapData(stringdb_score,0.2,0.5,34,85)"
    }
  }, {
    "selector" : "edge[stringdb_score = 0.2]",
    "css" : {
      "opacity" : 0.13333333333333333
    }
  }, {
    "selector" : "edge[stringdb_score < 0.2]",
    "css" : {
      "opacity" : 0.13333333333333333
    }
  }, {
    "selector" : "edge[stringdb_score > 1]",
    "css" : {
      "width" : 4.0
    }
  }, {
    "selector" : "edge[stringdb_score = 1]",
    "css" : {
      "width" : 8.0
    }
  }, {
    "selector" : "edge[stringdb_score > 0.5][stringdb_score < 1]",
    "css" : {
      "width" : "mapData(stringdb_score,0.5,1,4.0,8.0)"
    }
  }, {
    "selector" : "edge[stringdb_score > 0.2][stringdb_score < 0.5]",
    "css" : {
      "width" : "mapData(stringdb_score,0.2,0.5,2.0,4.0)"
    }
  }, {
    "selector" : "edge[stringdb_score = 0.2]",
    "css" : {
      "width" : 2.0
    }
  }, {
    "selector" : "edge[stringdb_score < 0.2]",
    "css" : {
      "width" : 0.8
    }
  }, {
    "selector" : "edge:selected",
    "css" : {
      "line-color" : "rgb(255,0,0)"
    }
  } ]
}, {
  "format_version" : "1.0",
  "generated_by" : "cytoscape-3.10.1",
  "target_cytoscapejs_version" : "~2.1",
  "title" : "Style_Mapped_Carcass",
  "style" : [ {
    "selector" : "node",
    "css" : {
      "height" : 35.0,
      "width" : 70.0,
      "color" : "rgb(0,0,0)",
      "shape" : "ellipse",
      "font-family" : "Dialog.plain",
      "font-weight" : "normal",
      "border-color" : "rgb(0,0,0)",
      "text-valign" : "center",
      "text-halign" : "center",
      "text-opacity" : 0.9019607843137255,
      "border-opacity" : 0.9411764705882353,
      "border-width" : 3.0,
      "background-color" : "rgb(255,255,255)",
      "font-size" : 14,
      "background-opacity" : 0.8627450980392157,
      "content" : "data(query_term)"
    }
  }, {
    "selector" : "node[Reported_in = 'Sperm_Seminal.plasma']",
    "css" : {
      "shape" : "roundrectangle"
    }
  }, {
    "selector" : "node[Reported_in = 'Sperm']",
    "css" : {
      "shape" : "rectangle"
    }
  }, {
    "selector" : "node[Reported_in = 'Seminal.plasma']",
    "css" : {
      "shape" : "octagon"
    }
  }, {
    "selector" : "node[Carcass_Intensity > 94.4]",
    "css" : {
      "background-color" : "rgb(221,52,151)"
    }
  }, {
    "selector" : "node[Carcass_Intensity = 94.4]",
    "css" : {
      "background-color" : "rgb(221,52,151)"
    }
  }, {
    "selector" : "node[Carcass_Intensity > 47.2][Carcass_Intensity < 94.4]",
    "css" : {
      "background-color" : "mapData(Carcass_Intensity,47.2,94.4,rgb(247,104,161),rgb(221,52,151))"
    }
  }, {
    "selector" : "node[Carcass_Intensity > 0.1][Carcass_Intensity < 47.2]",
    "css" : {
      "background-color" : "mapData(Carcass_Intensity,0.1,47.2,rgb(253,224,221),rgb(247,104,161))"
    }
  }, {
    "selector" : "node[Carcass_Intensity > 0][Carcass_Intensity < 0.1]",
    "css" : {
      "background-color" : "mapData(Carcass_Intensity,0,0.1,rgb(255,255,255),rgb(253,224,221))"
    }
  }, {
    "selector" : "node[Carcass_Intensity = 0]",
    "css" : {
      "background-color" : "rgb(255,255,255)"
    }
  }, {
    "selector" : "node[Carcass_Intensity < 0]",
    "css" : {
      "background-color" : "rgb(255,247,243)"
    }
  }, {
    "selector" : "node[stringdb_node_type = 'protein']",
    "css" : {
      "background-opacity" : 1.0
    }
  }, {
    "selector" : "node[stringdb_node_type = 'compound']",
    "css" : {
      "background-opacity" : 0.0
    }
  }, {
    "selector" : "node[ id = '80858' ]",
    "css" : {
      "width" : 75.0
    }
  }, {
    "selector" : "node[ id = '179' ]",
    "css" : {
      "width" : 70.0
    }
  }, {
    "selector" : "node:selected",
    "css" : {
      "background-color" : "rgb(255,255,0)"
    }
  }, {
    "selector" : "edge",
    "css" : {
      "text-opacity" : 0.3137254901960784,
      "width" : 3.0,
      "source-arrow-color" : "rgb(0,0,0)",
      "source-arrow-shape" : "none",
      "color" : "rgb(50,50,50)",
      "target-arrow-shape" : "none",
      "font-size" : 8,
      "opacity" : 0.8627450980392157,
      "content" : "",
      "line-style" : "solid",
      "line-color" : "rgb(67,147,195)",
      "font-family" : "SansSerif.plain",
      "font-weight" : "normal",
      "target-arrow-color" : "rgb(37,37,37)"
    }
  }, {
    "selector" : "edge[stringdb_score > 1]",
    "css" : {
      "opacity" : 0.6666666666666666
    }
  }, {
    "selector" : "edge[stringdb_score = 1]",
    "css" : {
      "opacity" : 0.6666666666666666
    }
  }, {
    "selector" : "edge[stringdb_score > 0.5][stringdb_score < 1]",
    "css" : {
      "opacity" : "mapData(stringdb_score,0.5,1,85,170)"
    }
  }, {
    "selector" : "edge[stringdb_score > 0.2][stringdb_score < 0.5]",
    "css" : {
      "opacity" : "mapData(stringdb_score,0.2,0.5,34,85)"
    }
  }, {
    "selector" : "edge[stringdb_score = 0.2]",
    "css" : {
      "opacity" : 0.13333333333333333
    }
  }, {
    "selector" : "edge[stringdb_score < 0.2]",
    "css" : {
      "opacity" : 0.13333333333333333
    }
  }, {
    "selector" : "edge[stringdb_score > 1]",
    "css" : {
      "width" : 4.0
    }
  }, {
    "selector" : "edge[stringdb_score = 1]",
    "css" : {
      "width" : 8.0
    }
  }, {
    "selector" : "edge[stringdb_score > 0.5][stringdb_score < 1]",
    "css" : {
      "width" : "mapData(stringdb_score,0.5,1,4.0,8.0)"
    }
  }, {
    "selector" : "edge[stringdb_score > 0.2][stringdb_score < 0.5]",
    "css" : {
      "width" : "mapData(stringdb_score,0.2,0.5,2.0,4.0)"
    }
  }, {
    "selector" : "edge[stringdb_score = 0.2]",
    "css" : {
      "width" : 2.0
    }
  }, {
    "selector" : "edge[stringdb_score < 0.2]",
    "css" : {
      "width" : 0.8
    }
  }, {
    "selector" : "edge:selected",
    "css" : {
      "line-color" : "rgb(255,0,0)"
    }
  } ]
}, {
  "format_version" : "1.0",
  "generated_by" : "cytoscape-3.10.1",
  "target_cytoscapejs_version" : "~2.1",
  "title" : "Style_Mapped_Wild",
  "style" : [ {
    "selector" : "node",
    "css" : {
      "height" : 35.0,
      "width" : 70.0,
      "color" : "rgb(0,0,0)",
      "shape" : "ellipse",
      "font-family" : "Dialog.plain",
      "font-weight" : "normal",
      "border-color" : "rgb(0,0,0)",
      "text-valign" : "center",
      "text-halign" : "center",
      "text-opacity" : 0.9019607843137255,
      "border-opacity" : 0.9411764705882353,
      "border-width" : 3.0,
      "background-color" : "rgb(255,255,255)",
      "font-size" : 14,
      "background-opacity" : 0.8627450980392157,
      "content" : "data(query_term)"
    }
  }, {
    "selector" : "node[Reported_in = 'Sperm_Seminal.plasma']",
    "css" : {
      "shape" : "roundrectangle"
    }
  }, {
    "selector" : "node[Reported_in = 'Sperm']",
    "css" : {
      "shape" : "rectangle"
    }
  }, {
    "selector" : "node[Reported_in = 'Seminal.plasma']",
    "css" : {
      "shape" : "octagon"
    }
  }, {
    "selector" : "node[Wild_Intensity > 94.4]",
    "css" : {
      "background-color" : "rgb(236,112,20)"
    }
  }, {
    "selector" : "node[Wild_Intensity = 94.4]",
    "css" : {
      "background-color" : "rgb(204,76,2)"
    }
  }, {
    "selector" : "node[Wild_Intensity > 47.2][Wild_Intensity < 94.4]",
    "css" : {
      "background-color" : "mapData(Wild_Intensity,47.2,94.4,rgb(254,153,41),rgb(204,76,2))"
    }
  }, {
    "selector" : "node[Wild_Intensity > 0.1][Wild_Intensity < 47.2]",
    "css" : {
      "background-color" : "mapData(Wild_Intensity,0.1,47.2,rgb(255,247,188),rgb(254,153,41))"
    }
  }, {
    "selector" : "node[Wild_Intensity > 0][Wild_Intensity < 0.1]",
    "css" : {
      "background-color" : "mapData(Wild_Intensity,0,0.1,rgb(255,255,255),rgb(255,247,188))"
    }
  }, {
    "selector" : "node[Wild_Intensity = 0]",
    "css" : {
      "background-color" : "rgb(255,255,255)"
    }
  }, {
    "selector" : "node[Wild_Intensity < 0]",
    "css" : {
      "background-color" : "rgb(255,255,229)"
    }
  }, {
    "selector" : "node[stringdb_node_type = 'protein']",
    "css" : {
      "background-opacity" : 1.0
    }
  }, {
    "selector" : "node[stringdb_node_type = 'compound']",
    "css" : {
      "background-opacity" : 0.0
    }
  }, {
    "selector" : "node[ id = '80858' ]",
    "css" : {
      "width" : 75.0
    }
  }, {
    "selector" : "node[ id = '179' ]",
    "css" : {
      "width" : 70.0
    }
  }, {
    "selector" : "node:selected",
    "css" : {
      "background-color" : "rgb(255,255,0)"
    }
  }, {
    "selector" : "edge",
    "css" : {
      "text-opacity" : 0.3137254901960784,
      "width" : 3.0,
      "source-arrow-color" : "rgb(0,0,0)",
      "source-arrow-shape" : "none",
      "color" : "rgb(50,50,50)",
      "target-arrow-shape" : "none",
      "font-size" : 8,
      "opacity" : 0.8627450980392157,
      "content" : "",
      "line-style" : "solid",
      "line-color" : "rgb(67,147,195)",
      "font-family" : "SansSerif.plain",
      "font-weight" : "normal",
      "target-arrow-color" : "rgb(37,37,37)"
    }
  }, {
    "selector" : "edge[stringdb_score > 1]",
    "css" : {
      "opacity" : 0.6666666666666666
    }
  }, {
    "selector" : "edge[stringdb_score = 1]",
    "css" : {
      "opacity" : 0.6666666666666666
    }
  }, {
    "selector" : "edge[stringdb_score > 0.5][stringdb_score < 1]",
    "css" : {
      "opacity" : "mapData(stringdb_score,0.5,1,85,170)"
    }
  }, {
    "selector" : "edge[stringdb_score > 0.2][stringdb_score < 0.5]",
    "css" : {
      "opacity" : "mapData(stringdb_score,0.2,0.5,34,85)"
    }
  }, {
    "selector" : "edge[stringdb_score = 0.2]",
    "css" : {
      "opacity" : 0.13333333333333333
    }
  }, {
    "selector" : "edge[stringdb_score < 0.2]",
    "css" : {
      "opacity" : 0.13333333333333333
    }
  }, {
    "selector" : "edge[stringdb_score > 1]",
    "css" : {
      "width" : 4.0
    }
  }, {
    "selector" : "edge[stringdb_score = 1]",
    "css" : {
      "width" : 8.0
    }
  }, {
    "selector" : "edge[stringdb_score > 0.5][stringdb_score < 1]",
    "css" : {
      "width" : "mapData(stringdb_score,0.5,1,4.0,8.0)"
    }
  }, {
    "selector" : "edge[stringdb_score > 0.2][stringdb_score < 0.5]",
    "css" : {
      "width" : "mapData(stringdb_score,0.2,0.5,2.0,4.0)"
    }
  }, {
    "selector" : "edge[stringdb_score = 0.2]",
    "css" : {
      "width" : 2.0
    }
  }, {
    "selector" : "edge[stringdb_score < 0.2]",
    "css" : {
      "width" : 0.8
    }
  }, {
    "selector" : "edge:selected",
    "css" : {
      "line-color" : "rgb(255,0,0)"
    }
  } ]
}, {
  "format_version" : "1.0",
  "generated_by" : "cytoscape-3.10.1",
  "target_cytoscapejs_version" : "~2.1",
  "title" : "Style_Mapped_PTM-Oxidation",
  "style" : [ {
    "selector" : "node",
    "css" : {
      "height" : 35.0,
      "width" : 70.0,
      "color" : "rgb(0,0,0)",
      "shape" : "ellipse",
      "font-family" : "Dialog.plain",
      "font-weight" : "normal",
      "border-color" : "rgb(0,0,0)",
      "text-valign" : "center",
      "text-halign" : "center",
      "text-opacity" : 0.9019607843137255,
      "border-opacity" : 0.9411764705882353,
      "border-width" : 3.0,
      "background-color" : "rgb(255,255,255)",
      "font-size" : 14,
      "background-opacity" : 0.8627450980392157,
      "content" : "data(query_term)"
    }
  }, {
    "selector" : "node[Reported_in = 'Sperm_Seminal.plasma']",
    "css" : {
      "shape" : "roundrectangle"
    }
  }, {
    "selector" : "node[Reported_in = 'Sperm']",
    "css" : {
      "shape" : "rectangle"
    }
  }, {
    "selector" : "node[Reported_in = 'Seminal.plasma']",
    "css" : {
      "shape" : "octagon"
    }
  }, {
    "selector" : "node[Oxidation_Count > 139]",
    "css" : {
      "background-color" : "rgb(63,0,125)"
    }
  }, {
    "selector" : "node[Oxidation_Count = 139]",
    "css" : {
      "background-color" : "rgb(84,39,143)"
    }
  }, {
    "selector" : "node[Oxidation_Count > 5.00000018][Oxidation_Count < 139]",
    "css" : {
      "background-color" : "mapData(Oxidation_Count,5.00000018,139,rgb(158,154,200),rgb(84,39,143))"
    }
  }, {
    "selector" : "node[Oxidation_Count > 0.10000001][Oxidation_Count < 5.00000018]",
    "css" : {
      "background-color" : "mapData(Oxidation_Count,0.10000001,5.00000018,rgb(239,237,245),rgb(158,154,200))"
    }
  }, {
    "selector" : "node[Oxidation_Count = 0.10000001]",
    "css" : {
      "background-color" : "rgb(239,237,245)"
    }
  }, {
    "selector" : "node[Oxidation_Count < 0.10000001]",
    "css" : {
      "background-color" : "rgb(252,251,253)"
    }
  }, {
    "selector" : "node[stringdb_node_type = 'protein']",
    "css" : {
      "background-opacity" : 1.0
    }
  }, {
    "selector" : "node[stringdb_node_type = 'compound']",
    "css" : {
      "background-opacity" : 0.0
    }
  }, {
    "selector" : "node[ id = '80858' ]",
    "css" : {
      "width" : 75.0
    }
  }, {
    "selector" : "node[ id = '179' ]",
    "css" : {
      "width" : 70.0
    }
  }, {
    "selector" : "node:selected",
    "css" : {
      "background-color" : "rgb(255,255,0)"
    }
  }, {
    "selector" : "edge",
    "css" : {
      "text-opacity" : 0.3137254901960784,
      "width" : 3.0,
      "source-arrow-color" : "rgb(0,0,0)",
      "source-arrow-shape" : "none",
      "color" : "rgb(50,50,50)",
      "target-arrow-shape" : "none",
      "font-size" : 8,
      "opacity" : 0.8627450980392157,
      "content" : "",
      "line-style" : "solid",
      "line-color" : "rgb(67,147,195)",
      "font-family" : "SansSerif.plain",
      "font-weight" : "normal",
      "target-arrow-color" : "rgb(37,37,37)"
    }
  }, {
    "selector" : "edge[stringdb_score > 1]",
    "css" : {
      "opacity" : 0.6666666666666666
    }
  }, {
    "selector" : "edge[stringdb_score = 1]",
    "css" : {
      "opacity" : 0.6666666666666666
    }
  }, {
    "selector" : "edge[stringdb_score > 0.5][stringdb_score < 1]",
    "css" : {
      "opacity" : "mapData(stringdb_score,0.5,1,85,170)"
    }
  }, {
    "selector" : "edge[stringdb_score > 0.2][stringdb_score < 0.5]",
    "css" : {
      "opacity" : "mapData(stringdb_score,0.2,0.5,34,85)"
    }
  }, {
    "selector" : "edge[stringdb_score = 0.2]",
    "css" : {
      "opacity" : 0.13333333333333333
    }
  }, {
    "selector" : "edge[stringdb_score < 0.2]",
    "css" : {
      "opacity" : 0.13333333333333333
    }
  }, {
    "selector" : "edge[stringdb_score > 1]",
    "css" : {
      "width" : 4.0
    }
  }, {
    "selector" : "edge[stringdb_score = 1]",
    "css" : {
      "width" : 8.0
    }
  }, {
    "selector" : "edge[stringdb_score > 0.5][stringdb_score < 1]",
    "css" : {
      "width" : "mapData(stringdb_score,0.5,1,4.0,8.0)"
    }
  }, {
    "selector" : "edge[stringdb_score > 0.2][stringdb_score < 0.5]",
    "css" : {
      "width" : "mapData(stringdb_score,0.2,0.5,2.0,4.0)"
    }
  }, {
    "selector" : "edge[stringdb_score = 0.2]",
    "css" : {
      "width" : 2.0
    }
  }, {
    "selector" : "edge[stringdb_score < 0.2]",
    "css" : {
      "width" : 0.8
    }
  }, {
    "selector" : "edge:selected",
    "css" : {
      "line-color" : "rgb(255,0,0)"
    }
  } ]
}, {
  "format_version" : "1.0",
  "generated_by" : "cytoscape-3.10.1",
  "target_cytoscapejs_version" : "~2.1",
  "title" : "Style_Mapped_VitaminE.2d.gen",
  "style" : [ {
    "selector" : "node",
    "css" : {
      "height" : 35.0,
      "width" : 70.0,
      "color" : "rgb(0,0,0)",
      "shape" : "ellipse",
      "font-family" : "Dialog.plain",
      "font-weight" : "normal",
      "border-color" : "rgb(0,0,0)",
      "text-valign" : "center",
      "text-halign" : "center",
      "text-opacity" : 0.9019607843137255,
      "border-opacity" : 0.9411764705882353,
      "border-width" : 3.0,
      "background-color" : "rgb(255,255,255)",
      "font-size" : 14,
      "background-opacity" : 0.8627450980392157,
      "content" : "data(query_term)"
    }
  }, {
    "selector" : "node[Reported_in = 'Sperm_Seminal.plasma']",
    "css" : {
      "shape" : "roundrectangle"
    }
  }, {
    "selector" : "node[Reported_in = 'Sperm']",
    "css" : {
      "shape" : "rectangle"
    }
  }, {
    "selector" : "node[Reported_in = 'Seminal.plasma']",
    "css" : {
      "shape" : "octagon"
    }
  }, {
    "selector" : "node[VitE_2d_Intensity > 94.4]",
    "css" : {
      "background-color" : "rgb(65,171,93)"
    }
  }, {
    "selector" : "node[VitE_2d_Intensity = 94.4]",
    "css" : {
      "background-color" : "rgb(35,132,67)"
    }
  }, {
    "selector" : "node[VitE_2d_Intensity > 47.2][VitE_2d_Intensity < 94.4]",
    "css" : {
      "background-color" : "mapData(VitE_2d_Intensity,47.2,94.4,rgb(120,198,121),rgb(35,132,67))"
    }
  }, {
    "selector" : "node[VitE_2d_Intensity > 0.1][VitE_2d_Intensity < 47.2]",
    "css" : {
      "background-color" : "mapData(VitE_2d_Intensity,0.1,47.2,rgb(247,252,185),rgb(120,198,121))"
    }
  }, {
    "selector" : "node[VitE_2d_Intensity > 0][VitE_2d_Intensity < 0.1]",
    "css" : {
      "background-color" : "mapData(VitE_2d_Intensity,0,0.1,rgb(255,255,255),rgb(247,252,185))"
    }
  }, {
    "selector" : "node[VitE_2d_Intensity = 0]",
    "css" : {
      "background-color" : "rgb(255,255,255)"
    }
  }, {
    "selector" : "node[VitE_2d_Intensity < 0]",
    "css" : {
      "background-color" : "rgb(255,255,229)"
    }
  }, {
    "selector" : "node[stringdb_node_type = 'protein']",
    "css" : {
      "background-opacity" : 1.0
    }
  }, {
    "selector" : "node[stringdb_node_type = 'compound']",
    "css" : {
      "background-opacity" : 0.0
    }
  }, {
    "selector" : "node[ id = '80858' ]",
    "css" : {
      "width" : 75.0
    }
  }, {
    "selector" : "node[ id = '179' ]",
    "css" : {
      "width" : 70.0
    }
  }, {
    "selector" : "node:selected",
    "css" : {
      "background-color" : "rgb(255,255,0)"
    }
  }, {
    "selector" : "edge",
    "css" : {
      "text-opacity" : 0.3137254901960784,
      "width" : 3.0,
      "source-arrow-color" : "rgb(0,0,0)",
      "source-arrow-shape" : "none",
      "color" : "rgb(50,50,50)",
      "target-arrow-shape" : "none",
      "font-size" : 8,
      "opacity" : 0.8627450980392157,
      "content" : "",
      "line-style" : "solid",
      "line-color" : "rgb(67,147,195)",
      "font-family" : "SansSerif.plain",
      "font-weight" : "normal",
      "target-arrow-color" : "rgb(37,37,37)"
    }
  }, {
    "selector" : "edge[stringdb_score > 1]",
    "css" : {
      "opacity" : 0.6666666666666666
    }
  }, {
    "selector" : "edge[stringdb_score = 1]",
    "css" : {
      "opacity" : 0.6666666666666666
    }
  }, {
    "selector" : "edge[stringdb_score > 0.5][stringdb_score < 1]",
    "css" : {
      "opacity" : "mapData(stringdb_score,0.5,1,85,170)"
    }
  }, {
    "selector" : "edge[stringdb_score > 0.2][stringdb_score < 0.5]",
    "css" : {
      "opacity" : "mapData(stringdb_score,0.2,0.5,34,85)"
    }
  }, {
    "selector" : "edge[stringdb_score = 0.2]",
    "css" : {
      "opacity" : 0.13333333333333333
    }
  }, {
    "selector" : "edge[stringdb_score < 0.2]",
    "css" : {
      "opacity" : 0.13333333333333333
    }
  }, {
    "selector" : "edge[stringdb_score > 1]",
    "css" : {
      "width" : 4.0
    }
  }, {
    "selector" : "edge[stringdb_score = 1]",
    "css" : {
      "width" : 8.0
    }
  }, {
    "selector" : "edge[stringdb_score > 0.5][stringdb_score < 1]",
    "css" : {
      "width" : "mapData(stringdb_score,0.5,1,4.0,8.0)"
    }
  }, {
    "selector" : "edge[stringdb_score > 0.2][stringdb_score < 0.5]",
    "css" : {
      "width" : "mapData(stringdb_score,0.2,0.5,2.0,4.0)"
    }
  }, {
    "selector" : "edge[stringdb_score = 0.2]",
    "css" : {
      "width" : 2.0
    }
  }, {
    "selector" : "edge[stringdb_score < 0.2]",
    "css" : {
      "width" : 0.8
    }
  }, {
    "selector" : "edge:selected",
    "css" : {
      "line-color" : "rgb(255,0,0)"
    }
  } ]
}, {
  "format_version" : "1.0",
  "generated_by" : "cytoscape-3.10.1",
  "target_cytoscapejs_version" : "~2.1",
  "title" : "Style_Mapped_Control",
  "style" : [ {
    "selector" : "node",
    "css" : {
      "height" : 35.0,
      "width" : 70.0,
      "color" : "rgb(0,0,0)",
      "shape" : "ellipse",
      "font-family" : "Dialog.plain",
      "font-weight" : "normal",
      "border-color" : "rgb(0,0,0)",
      "text-valign" : "center",
      "text-halign" : "center",
      "text-opacity" : 0.9019607843137255,
      "border-opacity" : 0.9411764705882353,
      "border-width" : 3.0,
      "background-color" : "rgb(255,255,255)",
      "font-size" : 14,
      "background-opacity" : 0.8627450980392157,
      "content" : "data(query_term)"
    }
  }, {
    "selector" : "node[Reported_in = 'Sperm_Seminal.plasma']",
    "css" : {
      "shape" : "roundrectangle"
    }
  }, {
    "selector" : "node[Reported_in = 'Sperm']",
    "css" : {
      "shape" : "rectangle"
    }
  }, {
    "selector" : "node[Reported_in = 'Seminal.plasma']",
    "css" : {
      "shape" : "octagon"
    }
  }, {
    "selector" : "node[Ctrl_Intensity > 94.4]",
    "css" : {
      "background-color" : "rgb(33,113,181)"
    }
  }, {
    "selector" : "node[Ctrl_Intensity = 94.4]",
    "css" : {
      "background-color" : "rgb(8,81,156)"
    }
  }, {
    "selector" : "node[Ctrl_Intensity > 47.2][Ctrl_Intensity < 94.4]",
    "css" : {
      "background-color" : "mapData(Ctrl_Intensity,47.2,94.4,rgb(107,174,214),rgb(8,81,156))"
    }
  }, {
    "selector" : "node[Ctrl_Intensity > 0.1][Ctrl_Intensity < 47.2]",
    "css" : {
      "background-color" : "mapData(Ctrl_Intensity,0.1,47.2,rgb(222,235,247),rgb(107,174,214))"
    }
  }, {
    "selector" : "node[Ctrl_Intensity > 0][Ctrl_Intensity < 0.1]",
    "css" : {
      "background-color" : "mapData(Ctrl_Intensity,0,0.1,rgb(255,255,255),rgb(222,235,247))"
    }
  }, {
    "selector" : "node[Ctrl_Intensity = 0]",
    "css" : {
      "background-color" : "rgb(255,255,255)"
    }
  }, {
    "selector" : "node[Ctrl_Intensity < 0]",
    "css" : {
      "background-color" : "rgb(247,251,255)"
    }
  }, {
    "selector" : "node[stringdb_node_type = 'protein']",
    "css" : {
      "background-opacity" : 1.0
    }
  }, {
    "selector" : "node[stringdb_node_type = 'compound']",
    "css" : {
      "background-opacity" : 0.0
    }
  }, {
    "selector" : "node[ id = '80858' ]",
    "css" : {
      "width" : 75.0
    }
  }, {
    "selector" : "node[ id = '179' ]",
    "css" : {
      "width" : 70.0
    }
  }, {
    "selector" : "node:selected",
    "css" : {
      "background-color" : "rgb(255,255,0)"
    }
  }, {
    "selector" : "edge",
    "css" : {
      "text-opacity" : 0.3137254901960784,
      "width" : 3.0,
      "source-arrow-color" : "rgb(0,0,0)",
      "source-arrow-shape" : "none",
      "color" : "rgb(50,50,50)",
      "target-arrow-shape" : "none",
      "font-size" : 8,
      "opacity" : 0.8627450980392157,
      "content" : "",
      "line-style" : "solid",
      "line-color" : "rgb(67,147,195)",
      "font-family" : "SansSerif.plain",
      "font-weight" : "normal",
      "target-arrow-color" : "rgb(37,37,37)"
    }
  }, {
    "selector" : "edge[stringdb_score > 1]",
    "css" : {
      "opacity" : 0.6666666666666666
    }
  }, {
    "selector" : "edge[stringdb_score = 1]",
    "css" : {
      "opacity" : 0.6666666666666666
    }
  }, {
    "selector" : "edge[stringdb_score > 0.5][stringdb_score < 1]",
    "css" : {
      "opacity" : "mapData(stringdb_score,0.5,1,85,170)"
    }
  }, {
    "selector" : "edge[stringdb_score > 0.2][stringdb_score < 0.5]",
    "css" : {
      "opacity" : "mapData(stringdb_score,0.2,0.5,34,85)"
    }
  }, {
    "selector" : "edge[stringdb_score = 0.2]",
    "css" : {
      "opacity" : 0.13333333333333333
    }
  }, {
    "selector" : "edge[stringdb_score < 0.2]",
    "css" : {
      "opacity" : 0.13333333333333333
    }
  }, {
    "selector" : "edge[stringdb_score > 1]",
    "css" : {
      "width" : 4.0
    }
  }, {
    "selector" : "edge[stringdb_score = 1]",
    "css" : {
      "width" : 8.0
    }
  }, {
    "selector" : "edge[stringdb_score > 0.5][stringdb_score < 1]",
    "css" : {
      "width" : "mapData(stringdb_score,0.5,1,4.0,8.0)"
    }
  }, {
    "selector" : "edge[stringdb_score > 0.2][stringdb_score < 0.5]",
    "css" : {
      "width" : "mapData(stringdb_score,0.2,0.5,2.0,4.0)"
    }
  }, {
    "selector" : "edge[stringdb_score = 0.2]",
    "css" : {
      "width" : 2.0
    }
  }, {
    "selector" : "edge[stringdb_score < 0.2]",
    "css" : {
      "width" : 0.8
    }
  }, {
    "selector" : "edge:selected",
    "css" : {
      "line-color" : "rgb(255,0,0)"
    }
  } ]
}, {
  "format_version" : "1.0",
  "generated_by" : "cytoscape-3.10.1",
  "target_cytoscapejs_version" : "~2.1",
  "title" : "Style_Mapped_PTM-Carbamidomethylation",
  "style" : [ {
    "selector" : "node",
    "css" : {
      "height" : 35.0,
      "width" : 70.0,
      "color" : "rgb(0,0,0)",
      "shape" : "ellipse",
      "font-family" : "Dialog.plain",
      "font-weight" : "normal",
      "border-color" : "rgb(0,0,0)",
      "text-valign" : "center",
      "text-halign" : "center",
      "text-opacity" : 0.9019607843137255,
      "border-opacity" : 0.9411764705882353,
      "border-width" : 3.0,
      "background-color" : "rgb(255,255,255)",
      "font-size" : 14,
      "background-opacity" : 0.8627450980392157,
      "content" : "data(query_term)"
    }
  }, {
    "selector" : "node[Reported_in = 'Sperm_Seminal.plasma']",
    "css" : {
      "shape" : "roundrectangle"
    }
  }, {
    "selector" : "node[Reported_in = 'Sperm']",
    "css" : {
      "shape" : "rectangle"
    }
  }, {
    "selector" : "node[Reported_in = 'Seminal.plasma']",
    "css" : {
      "shape" : "octagon"
    }
  }, {
    "selector" : "node[Carbamidomethylation_Count > 139]",
    "css" : {
      "background-color" : "rgb(63,0,125)"
    }
  }, {
    "selector" : "node[Carbamidomethylation_Count = 139]",
    "css" : {
      "background-color" : "rgb(84,39,143)"
    }
  }, {
    "selector" : "node[Carbamidomethylation_Count > 5.00000018][Carbamidomethylation_Count < 139]",
    "css" : {
      "background-color" : "mapData(Carbamidomethylation_Count,5.00000018,139,rgb(158,154,200),rgb(84,39,143))"
    }
  }, {
    "selector" : "node[Carbamidomethylation_Count > 0.10000001][Carbamidomethylation_Count < 5.00000018]",
    "css" : {
      "background-color" : "mapData(Carbamidomethylation_Count,0.10000001,5.00000018,rgb(239,237,245),rgb(158,154,200))"
    }
  }, {
    "selector" : "node[Carbamidomethylation_Count = 0.10000001]",
    "css" : {
      "background-color" : "rgb(239,237,245)"
    }
  }, {
    "selector" : "node[Carbamidomethylation_Count < 0.10000001]",
    "css" : {
      "background-color" : "rgb(252,251,253)"
    }
  }, {
    "selector" : "node[stringdb_node_type = 'protein']",
    "css" : {
      "background-opacity" : 1.0
    }
  }, {
    "selector" : "node[stringdb_node_type = 'compound']",
    "css" : {
      "background-opacity" : 0.0
    }
  }, {
    "selector" : "node[ id = '80858' ]",
    "css" : {
      "width" : 75.0
    }
  }, {
    "selector" : "node[ id = '179' ]",
    "css" : {
      "width" : 70.0
    }
  }, {
    "selector" : "node:selected",
    "css" : {
      "background-color" : "rgb(255,255,0)"
    }
  }, {
    "selector" : "edge",
    "css" : {
      "text-opacity" : 0.3137254901960784,
      "width" : 3.0,
      "source-arrow-color" : "rgb(0,0,0)",
      "source-arrow-shape" : "none",
      "color" : "rgb(50,50,50)",
      "target-arrow-shape" : "none",
      "font-size" : 8,
      "opacity" : 0.8627450980392157,
      "content" : "",
      "line-style" : "solid",
      "line-color" : "rgb(67,147,195)",
      "font-family" : "SansSerif.plain",
      "font-weight" : "normal",
      "target-arrow-color" : "rgb(37,37,37)"
    }
  }, {
    "selector" : "edge[stringdb_score > 1]",
    "css" : {
      "opacity" : 0.6666666666666666
    }
  }, {
    "selector" : "edge[stringdb_score = 1]",
    "css" : {
      "opacity" : 0.6666666666666666
    }
  }, {
    "selector" : "edge[stringdb_score > 0.5][stringdb_score < 1]",
    "css" : {
      "opacity" : "mapData(stringdb_score,0.5,1,85,170)"
    }
  }, {
    "selector" : "edge[stringdb_score > 0.2][stringdb_score < 0.5]",
    "css" : {
      "opacity" : "mapData(stringdb_score,0.2,0.5,34,85)"
    }
  }, {
    "selector" : "edge[stringdb_score = 0.2]",
    "css" : {
      "opacity" : 0.13333333333333333
    }
  }, {
    "selector" : "edge[stringdb_score < 0.2]",
    "css" : {
      "opacity" : 0.13333333333333333
    }
  }, {
    "selector" : "edge[stringdb_score > 1]",
    "css" : {
      "width" : 4.0
    }
  }, {
    "selector" : "edge[stringdb_score = 1]",
    "css" : {
      "width" : 8.0
    }
  }, {
    "selector" : "edge[stringdb_score > 0.5][stringdb_score < 1]",
    "css" : {
      "width" : "mapData(stringdb_score,0.5,1,4.0,8.0)"
    }
  }, {
    "selector" : "edge[stringdb_score > 0.2][stringdb_score < 0.5]",
    "css" : {
      "width" : "mapData(stringdb_score,0.2,0.5,2.0,4.0)"
    }
  }, {
    "selector" : "edge[stringdb_score = 0.2]",
    "css" : {
      "width" : 2.0
    }
  }, {
    "selector" : "edge[stringdb_score < 0.2]",
    "css" : {
      "width" : 0.8
    }
  }, {
    "selector" : "edge:selected",
    "css" : {
      "line-color" : "rgb(255,0,0)"
    }
  } ]
}, {
  "format_version" : "1.0",
  "generated_by" : "cytoscape-3.10.1",
  "target_cytoscapejs_version" : "~2.1",
  "title" : "default",
  "style" : [ {
    "selector" : "node",
    "css" : {
      "height" : 35.0,
      "width" : 75.0,
      "color" : "rgb(0,0,0)",
      "shape" : "roundrectangle",
      "font-family" : "SansSerif.plain",
      "font-weight" : "normal",
      "border-color" : "rgb(0,0,0)",
      "text-valign" : "center",
      "text-halign" : "center",
      "text-opacity" : 1.0,
      "border-opacity" : 1.0,
      "border-width" : 0.0,
      "background-color" : "rgb(137,208,245)",
      "font-size" : 12,
      "background-opacity" : 1.0,
      "content" : "data(query_term)"
    }
  }, {
    "selector" : "node[ id = '80858' ]",
    "css" : {
      "width" : 75.0
    }
  }, {
    "selector" : "node[ id = '179' ]",
    "css" : {
      "width" : 70.0
    }
  }, {
    "selector" : "node:selected",
    "css" : {
      "background-color" : "rgb(255,255,0)"
    }
  }, {
    "selector" : "edge",
    "css" : {
      "text-opacity" : 1.0,
      "width" : 2.0,
      "source-arrow-color" : "rgb(0,0,0)",
      "source-arrow-shape" : "none",
      "color" : "rgb(0,0,0)",
      "target-arrow-shape" : "none",
      "font-size" : 10,
      "opacity" : 1.0,
      "content" : "",
      "line-style" : "solid",
      "line-color" : "rgb(132,132,132)",
      "font-family" : "Dialog.plain",
      "font-weight" : "normal",
      "target-arrow-color" : "rgb(0,0,0)"
    }
  }, {
    "selector" : "edge:selected",
    "css" : {
      "line-color" : "rgb(255,0,0)"
    }
  } ]
}, {
  "format_version" : "1.0",
  "generated_by" : "cytoscape-3.10.1",
  "target_cytoscapejs_version" : "~2.1",
  "title" : "Style_Mapped_PTM-Acetylation",
  "style" : [ {
    "selector" : "node",
    "css" : {
      "height" : 35.0,
      "width" : 70.0,
      "color" : "rgb(0,0,0)",
      "shape" : "ellipse",
      "font-family" : "Dialog.plain",
      "font-weight" : "normal",
      "border-color" : "rgb(0,0,0)",
      "text-valign" : "center",
      "text-halign" : "center",
      "text-opacity" : 0.9019607843137255,
      "border-opacity" : 0.9411764705882353,
      "border-width" : 3.0,
      "background-color" : "rgb(255,255,255)",
      "font-size" : 14,
      "background-opacity" : 0.8627450980392157,
      "content" : "data(query_term)"
    }
  }, {
    "selector" : "node[Reported_in = 'Sperm_Seminal.plasma']",
    "css" : {
      "shape" : "roundrectangle"
    }
  }, {
    "selector" : "node[Reported_in = 'Sperm']",
    "css" : {
      "shape" : "rectangle"
    }
  }, {
    "selector" : "node[Reported_in = 'Seminal.plasma']",
    "css" : {
      "shape" : "octagon"
    }
  }, {
    "selector" : "node[Acetylation_Count > 5]",
    "css" : {
      "background-color" : "rgb(63,0,125)"
    }
  }, {
    "selector" : "node[Acetylation_Count = 5]",
    "css" : {
      "background-color" : "rgb(84,39,143)"
    }
  }, {
    "selector" : "node[Acetylation_Count > 1.00000001][Acetylation_Count < 5]",
    "css" : {
      "background-color" : "mapData(Acetylation_Count,1.00000001,5,rgb(158,154,200),rgb(84,39,143))"
    }
  }, {
    "selector" : "node[Acetylation_Count > 0.1][Acetylation_Count < 1.00000001]",
    "css" : {
      "background-color" : "mapData(Acetylation_Count,0.1,1.00000001,rgb(239,237,245),rgb(158,154,200))"
    }
  }, {
    "selector" : "node[Acetylation_Count = 0.1]",
    "css" : {
      "background-color" : "rgb(239,237,245)"
    }
  }, {
    "selector" : "node[Acetylation_Count < 0.1]",
    "css" : {
      "background-color" : "rgb(252,251,253)"
    }
  }, {
    "selector" : "node[stringdb_node_type = 'protein']",
    "css" : {
      "background-opacity" : 1.0
    }
  }, {
    "selector" : "node[stringdb_node_type = 'compound']",
    "css" : {
      "background-opacity" : 0.0
    }
  }, {
    "selector" : "node[ id = '80858' ]",
    "css" : {
      "width" : 75.0
    }
  }, {
    "selector" : "node[ id = '179' ]",
    "css" : {
      "width" : 70.0
    }
  }, {
    "selector" : "node:selected",
    "css" : {
      "background-color" : "rgb(255,255,0)"
    }
  }, {
    "selector" : "edge",
    "css" : {
      "text-opacity" : 0.3137254901960784,
      "width" : 3.0,
      "source-arrow-color" : "rgb(0,0,0)",
      "source-arrow-shape" : "none",
      "color" : "rgb(50,50,50)",
      "target-arrow-shape" : "none",
      "font-size" : 8,
      "opacity" : 0.8627450980392157,
      "content" : "",
      "line-style" : "solid",
      "line-color" : "rgb(67,147,195)",
      "font-family" : "SansSerif.plain",
      "font-weight" : "normal",
      "target-arrow-color" : "rgb(37,37,37)"
    }
  }, {
    "selector" : "edge[stringdb_score > 1]",
    "css" : {
      "opacity" : 0.6666666666666666
    }
  }, {
    "selector" : "edge[stringdb_score = 1]",
    "css" : {
      "opacity" : 0.6666666666666666
    }
  }, {
    "selector" : "edge[stringdb_score > 0.5][stringdb_score < 1]",
    "css" : {
      "opacity" : "mapData(stringdb_score,0.5,1,85,170)"
    }
  }, {
    "selector" : "edge[stringdb_score > 0.2][stringdb_score < 0.5]",
    "css" : {
      "opacity" : "mapData(stringdb_score,0.2,0.5,34,85)"
    }
  }, {
    "selector" : "edge[stringdb_score = 0.2]",
    "css" : {
      "opacity" : 0.13333333333333333
    }
  }, {
    "selector" : "edge[stringdb_score < 0.2]",
    "css" : {
      "opacity" : 0.13333333333333333
    }
  }, {
    "selector" : "edge[stringdb_score > 1]",
    "css" : {
      "width" : 4.0
    }
  }, {
    "selector" : "edge[stringdb_score = 1]",
    "css" : {
      "width" : 8.0
    }
  }, {
    "selector" : "edge[stringdb_score > 0.5][stringdb_score < 1]",
    "css" : {
      "width" : "mapData(stringdb_score,0.5,1,4.0,8.0)"
    }
  }, {
    "selector" : "edge[stringdb_score > 0.2][stringdb_score < 0.5]",
    "css" : {
      "width" : "mapData(stringdb_score,0.2,0.5,2.0,4.0)"
    }
  }, {
    "selector" : "edge[stringdb_score = 0.2]",
    "css" : {
      "width" : 2.0
    }
  }, {
    "selector" : "edge[stringdb_score < 0.2]",
    "css" : {
      "width" : 0.8
    }
  }, {
    "selector" : "edge:selected",
    "css" : {
      "line-color" : "rgb(255,0,0)"
    }
  } ]
} ]
