# Supplementary material for: Semen proteome and transcriptome of the endangered black-footed ferret (Mustela nigripes) show association with the environment and fertility outcome
Source: Sci Rep. 2024 Mar 25;14:7063. doi: 10.1038/s41598-024-57096-w (PMC10963785; doi:10.1038/s41598-024-57096-w)
Supplement: Supplementary file 6 — Supplementary Information 6. [file 41598_2024_57096_MOESM6_ESM.zip]

Archive with 37 entries (26 files):
- Supplementary_Archive_S2/readme.txt
- Supplementary_Archive_S2/web_session/
- Supplementary_Archive_S2/web_session/.DS_Store
- Supplementary_Archive_S2/web_session/404.html
- Supplementary_Archive_S2/web_session/bower_components/
- Supplementary_Archive_S2/web_session/bower_components/sass-bootstrap/
- Supplementary_Archive_S2/web_session/bower_components/sass-bootstrap/fonts/
- Supplementary_Archive_S2/web_session/bower_components/sass-bootstrap/fonts/glyphicons-halflings-regular.eot
- Supplementary_Archive_S2/web_session/bower_components/sass-bootstrap/fonts/glyphicons-halflings-regular.svg
- Supplementary_Archive_S2/web_session/bower_components/sass-bootstrap/fonts/glyphicons-halflings-regular.ttf
- Supplementary_Archive_S2/web_session/bower_components/sass-bootstrap/fonts/glyphicons-halflings-regular.woff
- Supplementary_Archive_S2/web_session/data/
- Supplementary_Archive_S2/web_session/data/.DS_Store
- Supplementary_Archive_S2/web_session/data/networks.js
- Supplementary_Archive_S2/web_session/data/styles.js
- Supplementary_Archive_S2/web_session/favicon.ico
- Supplementary_Archive_S2/web_session/images/
- Supplementary_Archive_S2/web_session/images/cy3logo.svg
- Supplementary_Archive_S2/web_session/images/cy3logo_orange.svg
- Supplementary_Archive_S2/web_session/images/small_fit.svg
- Supplementary_Archive_S2/web_session/index.html
- Supplementary_Archive_S2/web_session/robots.txt
- Supplementary_Archive_S2/web_session/scripts/
- Supplementary_Archive_S2/web_session/scripts/1d327552.scripts.js
- Supplementary_Archive_S2/web_session/scripts/3e4be17b.app.js
- Supplementary_Archive_S2/web_session/scripts/65d77273.vendor.js
- Supplementary_Archive_S2/web_session/scripts/controllers/
- Supplementary_Archive_S2/web_session/scripts/controllers/d3d07913.main.js
- Supplementary_Archive_S2/web_session/scripts/custom.js
- Supplementary_Archive_S2/web_session/scripts/services/
- Supplementary_Archive_S2/web_session/scripts/services/22f5c459.network.js
- Supplementary_Archive_S2/web_session/scripts/services/ac1aeeaa.visual-styles.js
- Supplementary_Archive_S2/web_session/styles/
- Supplementary_Archive_S2/web_session/styles/dc4be20e.vendor.css
- Supplementary_Archive_S2/web_session/styles/dcab8a36.main.css
- Supplementary_Archive_S2/web_session/views/
- Supplementary_Archive_S2/web_session/views/main.html
