# Supplementary material for: Semen proteome and transcriptome of the endangered black-footed ferret (Mustela nigripes) show association with the environment and fertility outcome
Source: Sci Rep. 2024 Mar 25;14:7063. doi: 10.1038/s41598-024-57096-w (PMC10963785; doi:10.1038/s41598-024-57096-w)
Supplement: Supplementary file 6 — Supplementary Information 6. [file 41598_2024_57096_MOESM6_ESM.zip › Supplementary_Archive_S2/web_session/data/networks.js]

var networks = {"Fig_3c": {
  "format_version" : "1.0",
  "generated_by" : "cytoscape-3.10.1",
  "target_cytoscapejs_version" : "~2.1",
  "data" : {
    "shared_name" : "MF_3Groups_exclLow_Fertility_SvsF_padj.05_FC2)mpfuro_Over.5",
    "__Annotations" : [ "canvas=foreground|color=-16777216|rotation=0.0|type=org.cytoscape.view.presentation.annotations.TextAnnotation|fontStyle=0|uuid=d9beaac6-ce4e-4b3b-810f-7f2dd6470683|fontFamily=Arial|name=AutoAnnotate: Ribosomal protein|x=-328.95|y=198.8|z=0|fontSize=20|text=Ribosomal protein", "canvas=foreground|color=-16777216|rotation=0.0|type=org.cytoscape.view.presentation.annotations.TextAnnotation|fontStyle=0|uuid=7b4712f4-24c2-4286-913a-c96921b2fc6a|fontFamily=Arial|name=AutoAnnotate: Translation initiation|x=-529.3672997978449|y=204.8|z=1|fontSize=20|text=Translation initiation", "edgeThickness=3.0|canvas=background|fillOpacity=1.0|rotation=0.0|type=org.cytoscape.view.presentation.annotations.ShapeAnnotation|uuid=b39d1b6a-d15e-4aa9-a1a8-d42b7bb7a9aa|fillColor=-60|shapeType=ELLIPSE|edgeColor=-12566464|edgeOpacity=100.0|name=AutoAnnotate: RNA Pol Rpb1|x=-40.0|width=129.3101000000001|y=-5.0|z=0|height=135.16650000000016", "canvas=foreground|color=-16777216|rotation=0.0|type=org.cytoscape.view.presentation.annotations.TextAnnotation|fontStyle=0|uuid=fbe5e41c-9ebf-4843-bda0-fd6b9101367c|fontFamily=Arial|name=AutoAnnotate: RNA Pol Rpb1|x=-30.54494999999995|y=-34.2|z=2|fontSize=20|text=RNA Pol Rpb1", "edgeThickness=3.0|canvas=background|fillOpacity=1.0|rotation=0.0|type=org.cytoscape.view.presentation.annotations.ShapeAnnotation|uuid=206b10fd-0e41-4c75-b3fe-c5714ba9c557|fillColor=-60|shapeType=ELLIPSE|edgeColor=-12566464|edgeOpacity=100.0|name=AutoAnnotate: Axon guidance, Integrin binding, Signaling|x=-525.0|width=181.07100555495595|y=-22.0|z=1|height=206.37500000000009", "canvas=foreground|color=-16777216|rotation=0.0|type=org.cytoscape.view.presentation.annotations.TextAnnotation|fontStyle=0|uuid=4c5efa13-7f03-4314-86b6-47d31383f71e|fontFamily=Arial|name=AutoAnnotate: Axon guidance, Integrin binding, Signaling|x=-627.664497222522|y=-51.2|z=3|fontSize=20|text=Axon guidance, Integrin binding, Signaling", "edgeThickness=3.0|canvas=background|fillOpacity=1.0|rotation=0.0|type=org.cytoscape.view.presentation.annotations.ShapeAnnotation|uuid=8afd8dad-a707-4677-8581-fd8aa63deb71|fillColor=-60|shapeType=ELLIPSE|edgeColor=-12566464|edgeOpacity=100.0|name=AutoAnnotate: Translation initiation|x=-491.0|width=125.66540040431|y=234.0|z=2|height=126.51499999999994", "edgeThickness=3.0|canvas=background|fillOpacity=1.0|rotation=0.0|type=org.cytoscape.view.presentation.annotations.ShapeAnnotation|uuid=6988dca0-77e0-469e-af3c-1666820ee1c3|fillColor=-60|shapeType=ELLIPSE|edgeColor=-12566464|edgeOpacity=100.0|name=AutoAnnotate: Ribosomal protein|x=-301.0|width=100.50000000000001|y=228.0|z=3|height=100.50000000000001" ],
    "Cloud_Counter" : 1,
    "Use_Stemming" : false,
    "name" : "Fig_3c",
    "SUID" : 436,
    "Cloud_Network_UID" : 24,
    "selected" : false
  },
  "elements" : {
    "nodes" : [ {
      "data" : {
        "id" : "547",
        "EnrichmentMap_Name" : "GO:0010259~MULTICELLULAR ORGANISM AGING",
        "EnrichmentMap_GS_DESCR" : "GO:0010259~multicellular organism aging",
        "EnrichmentMap_fdr_qvalue_SvsF_UP_" : 1.0,
        "EnrichmentMap_GS_Type" : "ENR",
        "shared_name" : "GO:0010259~MULTICELLULAR ORGANISM AGING",
        "EnrichmentMap_gs_size" : 2,
        "EnrichmentMap_pvalue_SvsF_UP_" : 0.054918461289672274,
        "EnrichmentMap_NES_SvsF_UP_" : 1.0,
        "EnrichmentMap_Genes" : [ "ERCC1", "HYAL2" ],
        "name" : "GO:0010259~MULTICELLULAR ORGANISM AGING",
        "EnrichmentMap_Colouring_SvsF_UP_" : 0.9450815387103277,
        "SUID" : 547,
        "EnrichmentMap_david_category" : "GOTERM_BP_DIRECT",
        "selected" : false
      },
      "position" : {
        "x" : -173.3588372196775,
        "y" : 28.020399197880835
      },
      "selected" : false
    }, {
      "data" : {
        "id" : "545",
        "EnrichmentMap_Name" : "GO:0048471~PERINUCLEAR REGION OF CYTOPLASM",
        "EnrichmentMap_GS_DESCR" : "GO:0048471~perinuclear region of cytoplasm",
        "EnrichmentMap_fdr_qvalue_SvsF_UP_" : 1.0,
        "EnrichmentMap_GS_Type" : "ENR",
        "shared_name" : "GO:0048471~PERINUCLEAR REGION OF CYTOPLASM",
        "EnrichmentMap_gs_size" : 6,
        "EnrichmentMap_pvalue_SvsF_UP_" : 0.03884736976988768,
        "EnrichmentMap_NES_SvsF_UP_" : 1.0,
        "EnrichmentMap_Genes" : [ "CYFIP2", "STOM", "ARFGEF2", "HYAL2", "SNX5", "CALR" ],
        "name" : "GO:0048471~PERINUCLEAR REGION OF CYTOPLASM",
        "EnrichmentMap_Colouring_SvsF_UP_" : 0.9611526302301123,
        "SUID" : 545,
        "EnrichmentMap_david_category" : "GOTERM_CC_DIRECT",
        "selected" : false
      },
      "position" : {
        "x" : -154.29361578615192,
        "y" : 76.34918921149367
      },
      "selected" : false
    }, {
      "data" : {
        "id" : "543",
        "EnrichmentMap_Name" : "GO:0003323~TYPE B PANCREATIC CELL DEVELOPMENT",
        "EnrichmentMap_GS_DESCR" : "GO:0003323~type B pancreatic cell development",
        "EnrichmentMap_fdr_qvalue_SvsF_UP_" : 1.0,
        "EnrichmentMap_GS_Type" : "ENR",
        "shared_name" : "GO:0003323~TYPE B PANCREATIC CELL DEVELOPMENT",
        "EnrichmentMap_gs_size" : 2,
        "EnrichmentMap_pvalue_SvsF_UP_" : 0.059761547481388275,
        "EnrichmentMap_NES_SvsF_UP_" : 1.0,
        "EnrichmentMap_Genes" : [ "CDK6", "INSM1" ],
        "name" : "GO:0003323~TYPE B PANCREATIC CELL DEVELOPMENT",
        "EnrichmentMap_Colouring_SvsF_UP_" : 0.9402384525186117,
        "SUID" : 543,
        "EnrichmentMap_david_category" : "GOTERM_BP_DIRECT",
        "selected" : false
      },
      "position" : {
        "x" : -416.41959768845777,
        "y" : 53.68110560064496
      },
      "selected" : false
    }, {
      "data" : {
        "id" : "541",
        "EnrichmentMap_Name" : "GO:0071541~EUKARYOTIC TRANSLATION INITIATION FACTOR 3 COMPLEX, EIF3M",
        "EnrichmentMap_GS_DESCR" : "GO:0071541~eukaryotic translation initiation factor 3 complex, eIF3m",
        "EnrichmentMap_fdr_qvalue_SvsF_UP_" : 1.0,
        "EnrichmentMap_GS_Type" : "ENR",
        "shared_name" : "GO:0071541~EUKARYOTIC TRANSLATION INITIATION FACTOR 3 COMPLEX, EIF3M",
        "EnrichmentMap_gs_size" : 2,
        "EnrichmentMap_pvalue_SvsF_UP_" : 0.03590195900769336,
        "EnrichmentMap_NES_SvsF_UP_" : 1.0,
        "EnrichmentMap_Genes" : [ "EIF3F", "EIF3H" ],
        "name" : "GO:0071541~EUKARYOTIC TRANSLATION INITIATION FACTOR 3 COMPLEX, EIF3M",
        "EnrichmentMap_Colouring_SvsF_UP_" : 0.9640980409923067,
        "SUID" : 541,
        "EnrichmentMap_david_category" : "GOTERM_CC_DIRECT",
        "selected" : false
      },
      "position" : {
        "x" : -422.59369999582447,
        "y" : 264.6376411697861
      },
      "selected" : false
    }, {
      "data" : {
        "id" : "539",
        "EnrichmentMap_Name" : "MPUF05163:HUMAN CYTOMEGALOVIRUS INFECTION",
        "EnrichmentMap_GS_DESCR" : "mpuf05163:Human cytomegalovirus infection",
        "EnrichmentMap_fdr_qvalue_SvsF_UP_" : 1.0,
        "EnrichmentMap_GS_Type" : "ENR",
        "shared_name" : "MPUF05163:HUMAN CYTOMEGALOVIRUS INFECTION",
        "EnrichmentMap_gs_size" : 5,
        "EnrichmentMap_pvalue_SvsF_UP_" : 0.02396503446307291,
        "EnrichmentMap_NES_SvsF_UP_" : 1.0,
        "EnrichmentMap_Genes" : [ "PTK2", "CDK6", "GNAS", "PIK3R3", "CALR" ],
        "name" : "MPUF05163:HUMAN CYTOMEGALOVIRUS INFECTION",
        "EnrichmentMap_Colouring_SvsF_UP_" : 0.9760349655369271,
        "SUID" : 539,
        "EnrichmentMap_david_category" : "KEGG_PATHWAY",
        "selected" : false
      },
      "position" : {
        "x" : -420.1688971026621,
        "y" : 85.84448414167758
      },
      "selected" : false
    }, {
      "data" : {
        "id" : "537",
        "EnrichmentMap_Name" : "GO:0051607~DEFENSE RESPONSE TO VIRUS",
        "EnrichmentMap_GS_DESCR" : "GO:0051607~defense response to virus",
        "EnrichmentMap_fdr_qvalue_SvsF_UP_" : 1.0,
        "EnrichmentMap_GS_Type" : "ENR",
        "shared_name" : "GO:0051607~DEFENSE RESPONSE TO VIRUS",
        "EnrichmentMap_gs_size" : 3,
        "EnrichmentMap_pvalue_SvsF_UP_" : 0.09434845673048024,
        "EnrichmentMap_NES_SvsF_UP_" : 1.0,
        "EnrichmentMap_Genes" : [ "ISG20", "IFNGR2", "HYAL2" ],
        "name" : "GO:0051607~DEFENSE RESPONSE TO VIRUS",
        "EnrichmentMap_Colouring_SvsF_UP_" : 0.9056515432695198,
        "SUID" : 537,
        "EnrichmentMap_david_category" : "GOTERM_BP_DIRECT",
        "selected" : false
      },
      "position" : {
        "x" : -181.35725714592573,
        "y" : -4.884495356100194
      },
      "selected" : false
    }, {
      "data" : {
        "id" : "535",
        "EnrichmentMap_Name" : "DOMAIN:THIOREDOXIN",
        "EnrichmentMap_GS_DESCR" : "DOMAIN:Thioredoxin",
        "EnrichmentMap_fdr_qvalue_SvsF_DOWN_" : 1.0,
        "EnrichmentMap_GS_Type" : "ENR",
        "shared_name" : "DOMAIN:THIOREDOXIN",
        "EnrichmentMap_gs_size" : 2,
        "EnrichmentMap_NES_SvsF_DOWN_" : 1.0,
        "EnrichmentMap_pvalue_SvsF_DOWN_" : 0.09626841106074123,
        "EnrichmentMap_Genes" : [ "PDIA6", "TXNDC15" ],
        "name" : "DOMAIN:THIOREDOXIN",
        "SUID" : 535,
        "EnrichmentMap_Colouring_SvsF_DOWN_" : 0.9037315889392588,
        "EnrichmentMap_david_category" : "UP_SEQ_FEATURE",
        "selected" : false
      },
      "position" : {
        "x" : 76.98971689046931,
        "y" : 258.6969257358711
      },
      "selected" : false
    }, {
      "data" : {
        "id" : "533",
        "EnrichmentMap_Name" : "GO:0001732~FORMATION OF CYTOPLASMIC TRANSLATION INITIATION COMPLEX",
        "EnrichmentMap_GS_DESCR" : "GO:0001732~formation of cytoplasmic translation initiation complex",
        "EnrichmentMap_fdr_qvalue_SvsF_UP_" : 1.0,
        "EnrichmentMap_GS_Type" : "ENR",
        "shared_name" : "GO:0001732~FORMATION OF CYTOPLASMIC TRANSLATION INITIATION COMPLEX",
        "EnrichmentMap_gs_size" : 2,
        "EnrichmentMap_pvalue_SvsF_UP_" : 0.054918461289672274,
        "EnrichmentMap_NES_SvsF_UP_" : 1.0,
        "EnrichmentMap_Genes" : [ "EIF3F", "EIF3H" ],
        "name" : "GO:0001732~FORMATION OF CYTOPLASMIC TRANSLATION INITIATION COMPLEX",
        "EnrichmentMap_Colouring_SvsF_UP_" : 0.9450815387103277,
        "SUID" : 533,
        "EnrichmentMap_david_category" : "GOTERM_BP_DIRECT",
        "selected" : false
      },
      "position" : {
        "x" : -434.2532052418575,
        "y" : 285.7865521683436
      },
      "selected" : false
    }, {
      "data" : {
        "id" : "531",
        "EnrichmentMap_Name" : "GO:0030332~CYCLIN BINDING",
        "EnrichmentMap_GS_DESCR" : "GO:0030332~cyclin binding",
        "EnrichmentMap_fdr_qvalue_SvsF_UP_" : 0.02787730302126456,
        "EnrichmentMap_GS_Type" : "ENR",
        "shared_name" : "GO:0030332~CYCLIN BINDING",
        "EnrichmentMap_gs_size" : 4,
        "EnrichmentMap_pvalue_SvsF_UP_" : 2.1444079247126584E-4,
        "EnrichmentMap_NES_SvsF_UP_" : 1.0,
        "EnrichmentMap_Genes" : [ "CDK6", "CRABP2", "INSM1", "CDK5RAP3" ],
        "name" : "GO:0030332~CYCLIN BINDING",
        "EnrichmentMap_Colouring_SvsF_UP_" : 0.9997855592075288,
        "SUID" : 531,
        "EnrichmentMap_david_category" : "GOTERM_MF_DIRECT",
        "selected" : false
      },
      "position" : {
        "x" : -394.26888586750914,
        "y" : 57.888145164059026
      },
      "selected" : false
    }, {
      "data" : {
        "id" : "529",
        "EnrichmentMap_Name" : "IPR008991:TRANSLATION PROTEIN SH3-LIKE DOMAIN",
        "EnrichmentMap_GS_DESCR" : "IPR008991:Translation protein SH3-like domain",
        "EnrichmentMap_fdr_qvalue_SvsF_UP_" : 1.0,
        "EnrichmentMap_GS_Type" : "ENR",
        "shared_name" : "IPR008991:TRANSLATION PROTEIN SH3-LIKE DOMAIN",
        "EnrichmentMap_gs_size" : 2,
        "EnrichmentMap_pvalue_SvsF_UP_" : 0.05937475997599671,
        "EnrichmentMap_NES_SvsF_UP_" : 1.0,
        "EnrichmentMap_Genes" : [ "SUPT5H", "RPL8" ],
        "name" : "IPR008991:TRANSLATION PROTEIN SH3-LIKE DOMAIN",
        "EnrichmentMap_Colouring_SvsF_UP_" : 0.9406252400240033,
        "SUID" : 529,
        "EnrichmentMap_david_category" : "INTERPRO",
        "selected" : false
      },
      "position" : {
        "x" : -229.41358277768344,
        "y" : 271.082477126345
      },
      "selected" : false
    }, {
      "data" : {
        "id" : "527",
        "EnrichmentMap_Name" : "MPUF01522:ENDOCRINE RESISTANCE",
        "EnrichmentMap_GS_DESCR" : "mpuf01522:Endocrine resistance",
        "EnrichmentMap_fdr_qvalue_SvsF_UP_" : 1.0,
        "EnrichmentMap_GS_Type" : "ENR",
        "shared_name" : "MPUF01522:ENDOCRINE RESISTANCE",
        "EnrichmentMap_gs_size" : 3,
        "EnrichmentMap_pvalue_SvsF_UP_" : 0.08289198073928701,
        "EnrichmentMap_NES_SvsF_UP_" : 1.0,
        "EnrichmentMap_Genes" : [ "PTK2", "GNAS", "PIK3R3" ],
        "name" : "MPUF01522:ENDOCRINE RESISTANCE",
        "EnrichmentMap_Colouring_SvsF_UP_" : 0.917108019260713,
        "SUID" : 527,
        "EnrichmentMap_david_category" : "KEGG_PATHWAY",
        "selected" : false
      },
      "position" : {
        "x" : -487.1688971026623,
        "y" : 99.84448414167758
      },
      "selected" : false
    }, {
      "data" : {
        "id" : "525",
        "EnrichmentMap_Name" : "SM00232:JAB_MPN",
        "EnrichmentMap_GS_DESCR" : "SM00232:JAB_MPN",
        "EnrichmentMap_fdr_qvalue_SvsF_UP_" : 1.0,
        "EnrichmentMap_GS_Type" : "ENR",
        "shared_name" : "SM00232:JAB_MPN",
        "EnrichmentMap_gs_size" : 2,
        "EnrichmentMap_pvalue_SvsF_UP_" : 0.046474235832039336,
        "EnrichmentMap_NES_SvsF_UP_" : 1.0,
        "EnrichmentMap_Genes" : [ "EIF3F", "EIF3H" ],
        "name" : "SM00232:JAB_MPN",
        "EnrichmentMap_Colouring_SvsF_UP_" : 0.9535257641679606,
        "SUID" : 525,
        "EnrichmentMap_david_category" : "SMART",
        "selected" : false
      },
      "position" : {
        "x" : -395.59369999582447,
        "y" : 298.6376411697861
      },
      "selected" : false
    }, {
      "data" : {
        "id" : "523",
        "EnrichmentMap_Name" : "MPUF05170:HUMAN IMMUNODEFICIENCY VIRUS 1 INFECTION",
        "EnrichmentMap_GS_DESCR" : "mpuf05170:Human immunodeficiency virus 1 infection",
        "EnrichmentMap_fdr_qvalue_SvsF_UP_" : 1.0,
        "EnrichmentMap_GS_Type" : "ENR",
        "shared_name" : "MPUF05170:HUMAN IMMUNODEFICIENCY VIRUS 1 INFECTION",
        "EnrichmentMap_gs_size" : 4,
        "EnrichmentMap_pvalue_SvsF_UP_" : 0.07946975348707594,
        "EnrichmentMap_NES_SvsF_UP_" : 1.0,
        "EnrichmentMap_Genes" : [ "PTK2", "PAK1", "PIK3R3", "CALR" ],
        "name" : "MPUF05170:HUMAN IMMUNODEFICIENCY VIRUS 1 INFECTION",
        "EnrichmentMap_Colouring_SvsF_UP_" : 0.920530246512924,
        "SUID" : 523,
        "EnrichmentMap_david_category" : "KEGG_PATHWAY",
        "selected" : false
      },
      "position" : {
        "x" : -424.6688971026621,
        "y" : 114.34448414167757
      },
      "selected" : false
    }, {
      "data" : {
        "id" : "521",
        "EnrichmentMap_Name" : "MPUF05142:CHAGAS DISEASE",
        "EnrichmentMap_GS_DESCR" : "mpuf05142:Chagas disease",
        "EnrichmentMap_fdr_qvalue_SvsF_UP_" : 1.0,
        "EnrichmentMap_GS_Type" : "ENR",
        "shared_name" : "MPUF05142:CHAGAS DISEASE",
        "EnrichmentMap_gs_size" : 4,
        "EnrichmentMap_pvalue_SvsF_UP_" : 0.014171573198749232,
        "EnrichmentMap_NES_SvsF_UP_" : 1.0,
        "EnrichmentMap_Genes" : [ "IFNGR2", "GNAS", "PIK3R3", "CALR" ],
        "name" : "MPUF05142:CHAGAS DISEASE",
        "EnrichmentMap_Colouring_SvsF_UP_" : 0.9858284268012507,
        "SUID" : 521,
        "EnrichmentMap_david_category" : "KEGG_PATHWAY",
        "selected" : false
      },
      "position" : {
        "x" : -480.6688971026622,
        "y" : 44.3444841416776
      },
      "selected" : false
    }, {
      "data" : {
        "id" : "519",
        "EnrichmentMap_Name" : "IPR000555:JAB1/MOV34/MPN/PAD-1",
        "EnrichmentMap_GS_DESCR" : "IPR000555:JAB1/Mov34/MPN/PAD-1",
        "EnrichmentMap_fdr_qvalue_SvsF_UP_" : 1.0,
        "EnrichmentMap_GS_Type" : "ENR",
        "shared_name" : "IPR000555:JAB1/MOV34/MPN/PAD-1",
        "EnrichmentMap_gs_size" : 2,
        "EnrichmentMap_pvalue_SvsF_UP_" : 0.05493353540104927,
        "EnrichmentMap_NES_SvsF_UP_" : 1.0,
        "EnrichmentMap_Genes" : [ "EIF3F", "EIF3H" ],
        "name" : "IPR000555:JAB1/MOV34/MPN/PAD-1",
        "EnrichmentMap_Colouring_SvsF_UP_" : 0.9450664645989507,
        "SUID" : 519,
        "EnrichmentMap_david_category" : "INTERPRO",
        "selected" : false
      },
      "position" : {
        "x" : -459.95538324474256,
        "y" : 309.7015024215892
      },
      "selected" : false
    }, {
      "data" : {
        "id" : "517",
        "EnrichmentMap_Name" : "IPR000845:NUCLEOSIDE PHOSPHORYLASE DOMAIN",
        "EnrichmentMap_GS_DESCR" : "IPR000845:Nucleoside phosphorylase domain",
        "EnrichmentMap_fdr_qvalue_SvsF_UP_" : 1.0,
        "EnrichmentMap_GS_Type" : "ENR",
        "shared_name" : "IPR000845:NUCLEOSIDE PHOSPHORYLASE DOMAIN",
        "EnrichmentMap_gs_size" : 2,
        "EnrichmentMap_pvalue_SvsF_UP_" : 0.014021376645008589,
        "EnrichmentMap_NES_SvsF_UP_" : 1.0,
        "EnrichmentMap_Genes" : [ "MTAP", "UPP1" ],
        "name" : "IPR000845:NUCLEOSIDE PHOSPHORYLASE DOMAIN",
        "EnrichmentMap_Colouring_SvsF_UP_" : 0.9859786233549914,
        "SUID" : 517,
        "EnrichmentMap_david_category" : "INTERPRO",
        "selected" : false
      },
      "position" : {
        "x" : -281.8076729701112,
        "y" : -7.682130048022041
      },
      "selected" : false
    }, {
      "data" : {
        "id" : "515",
        "EnrichmentMap_Name" : "DOMAIN:MPN",
        "EnrichmentMap_GS_DESCR" : "DOMAIN:MPN",
        "EnrichmentMap_fdr_qvalue_SvsF_UP_" : 1.0,
        "EnrichmentMap_GS_Type" : "ENR",
        "shared_name" : "DOMAIN:MPN",
        "EnrichmentMap_gs_size" : 2,
        "EnrichmentMap_pvalue_SvsF_UP_" : 0.07758519223861818,
        "EnrichmentMap_NES_SvsF_UP_" : 1.0,
        "EnrichmentMap_Genes" : [ "EIF3F", "EIF3H" ],
        "name" : "DOMAIN:MPN",
        "EnrichmentMap_Colouring_SvsF_UP_" : 0.9224148077613818,
        "SUID" : 515,
        "EnrichmentMap_david_category" : "UP_SEQ_FEATURE",
        "selected" : false
      },
      "position" : {
        "x" : -457.59369999582447,
        "y" : 279.6376411697861
      },
      "selected" : false
    }, {
      "data" : {
        "id" : "513",
        "EnrichmentMap_Name" : "IPR007080:RNA POLYMERASE RPB1, DOMAIN 1",
        "EnrichmentMap_GS_DESCR" : "IPR007080:RNA polymerase Rpb1, domain 1",
        "EnrichmentMap_fdr_qvalue_SvsF_DOWN_" : 0.24008519855965776,
        "EnrichmentMap_GS_Type" : "ENR",
        "shared_name" : "IPR007080:RNA POLYMERASE RPB1, DOMAIN 1",
        "EnrichmentMap_gs_size" : 2,
        "EnrichmentMap_NES_SvsF_DOWN_" : 1.0,
        "EnrichmentMap_pvalue_SvsF_DOWN_" : 0.009293620589406108,
        "EnrichmentMap_Genes" : [ "POLR3A", "POLR2A" ],
        "name" : "IPR007080:RNA POLYMERASE RPB1, DOMAIN 1",
        "SUID" : 513,
        "EnrichmentMap_Colouring_SvsF_DOWN_" : 0.9907063794105939,
        "EnrichmentMap_david_category" : "INTERPRO",
        "selected" : false
      },
      "position" : {
        "x" : 1.0437397290469974,
        "y" : 78.46322175145198
      },
      "selected" : false
    }, {
      "data" : {
        "id" : "511",
        "EnrichmentMap_Name" : "GO:0033290~EUKARYOTIC 48S PREINITIATION COMPLEX",
        "EnrichmentMap_GS_DESCR" : "GO:0033290~eukaryotic 48S preinitiation complex",
        "EnrichmentMap_fdr_qvalue_SvsF_UP_" : 1.0,
        "EnrichmentMap_GS_Type" : "ENR",
        "shared_name" : "GO:0033290~EUKARYOTIC 48S PREINITIATION COMPLEX",
        "EnrichmentMap_gs_size" : 2,
        "EnrichmentMap_pvalue_SvsF_UP_" : 0.055844234245849715,
        "EnrichmentMap_NES_SvsF_UP_" : 1.0,
        "EnrichmentMap_Genes" : [ "EIF3F", "EIF3H" ],
        "name" : "GO:0033290~EUKARYOTIC 48S PREINITIATION COMPLEX",
        "EnrichmentMap_Colouring_SvsF_UP_" : 0.9441557657541503,
        "SUID" : 511,
        "EnrichmentMap_david_category" : "GOTERM_CC_DIRECT",
        "selected" : false
      },
      "position" : {
        "x" : -416.59369999582447,
        "y" : 329.63764116978604
      },
      "selected" : false
    }, {
      "data" : {
        "id" : "509",
        "EnrichmentMap_Name" : "GO:0034704~CALCIUM CHANNEL COMPLEX",
        "EnrichmentMap_GS_DESCR" : "GO:0034704~calcium channel complex",
        "EnrichmentMap_fdr_qvalue_SvsF_DOWN_" : 1.0,
        "EnrichmentMap_GS_Type" : "ENR",
        "shared_name" : "GO:0034704~CALCIUM CHANNEL COMPLEX",
        "EnrichmentMap_gs_size" : 2,
        "EnrichmentMap_NES_SvsF_DOWN_" : 1.0,
        "EnrichmentMap_pvalue_SvsF_DOWN_" : 0.04028581185912513,
        "EnrichmentMap_Genes" : [ "TRPC4", "PKD2L1" ],
        "name" : "GO:0034704~CALCIUM CHANNEL COMPLEX",
        "SUID" : 509,
        "EnrichmentMap_Colouring_SvsF_DOWN_" : 0.9597141881408748,
        "EnrichmentMap_david_category" : "GOTERM_CC_DIRECT",
        "selected" : false
      },
      "position" : {
        "x" : 14.410177841650231,
        "y" : 189.4003502271957
      },
      "selected" : false
    }, {
      "data" : {
        "id" : "507",
        "EnrichmentMap_Name" : "IPR007083:RNA POLYMERASE RPB1, DOMAIN 4",
        "EnrichmentMap_GS_DESCR" : "IPR007083:RNA polymerase Rpb1, domain 4",
        "EnrichmentMap_fdr_qvalue_SvsF_DOWN_" : 0.24008519855965776,
        "EnrichmentMap_GS_Type" : "ENR",
        "shared_name" : "IPR007083:RNA POLYMERASE RPB1, DOMAIN 4",
        "EnrichmentMap_gs_size" : 2,
        "EnrichmentMap_NES_SvsF_DOWN_" : 1.0,
        "EnrichmentMap_pvalue_SvsF_DOWN_" : 0.009293620589406108,
        "EnrichmentMap_Genes" : [ "POLR3A", "POLR2A" ],
        "name" : "IPR007083:RNA POLYMERASE RPB1, DOMAIN 4",
        "SUID" : 507,
        "EnrichmentMap_Colouring_SvsF_DOWN_" : 0.9907063794105939,
        "EnrichmentMap_david_category" : "INTERPRO",
        "selected" : false
      },
      "position" : {
        "x" : 20.043739729046997,
        "y" : 95.46322175145198
      },
      "selected" : false
    }, {
      "data" : {
        "id" : "505",
        "EnrichmentMap_Name" : "MPUF05164:INFLUENZA A",
        "EnrichmentMap_GS_DESCR" : "mpuf05164:Influenza A",
        "EnrichmentMap_fdr_qvalue_SvsF_UP_" : 1.0,
        "EnrichmentMap_GS_Type" : "ENR",
        "shared_name" : "MPUF05164:INFLUENZA A",
        "EnrichmentMap_gs_size" : 4,
        "EnrichmentMap_pvalue_SvsF_UP_" : 0.050879790182069354,
        "EnrichmentMap_NES_SvsF_UP_" : 1.0,
        "EnrichmentMap_Genes" : [ "CDK6", "DNAJB1", "IFNGR2", "PIK3R3" ],
        "name" : "MPUF05164:INFLUENZA A",
        "EnrichmentMap_Colouring_SvsF_UP_" : 0.9491202098179307,
        "SUID" : 505,
        "EnrichmentMap_david_category" : "KEGG_PATHWAY",
        "selected" : false
      },
      "position" : {
        "x" : -445.6688971026622,
        "y" : 18.34448414167761
      },
      "selected" : false
    }, {
      "data" : {
        "id" : "503",
        "EnrichmentMap_Name" : "MPUF04360:AXON GUIDANCE",
        "EnrichmentMap_GS_DESCR" : "mpuf04360:Axon guidance",
        "EnrichmentMap_fdr_qvalue_SvsF_UP_" : 1.0,
        "EnrichmentMap_GS_Type" : "ENR",
        "shared_name" : "MPUF04360:AXON GUIDANCE",
        "EnrichmentMap_gs_size" : 4,
        "EnrichmentMap_pvalue_SvsF_UP_" : 0.06109761734654055,
        "EnrichmentMap_NES_SvsF_UP_" : 1.0,
        "EnrichmentMap_Genes" : [ "PTK2", "DPYSL5", "PAK1", "PIK3R3" ],
        "name" : "MPUF04360:AXON GUIDANCE",
        "EnrichmentMap_Colouring_SvsF_UP_" : 0.9389023826534595,
        "SUID" : 503,
        "EnrichmentMap_david_category" : "KEGG_PATHWAY",
        "selected" : false
      },
      "position" : {
        "x" : -437.6688971026622,
        "y" : 143.34448414167764
      },
      "selected" : false
    }, {
      "data" : {
        "id" : "501",
        "EnrichmentMap_Name" : "KW-0520~NAD",
        "EnrichmentMap_GS_DESCR" : "KW-0520~NAD",
        "EnrichmentMap_fdr_qvalue_SvsF_UP_" : 0.3680842710665246,
        "EnrichmentMap_GS_Type" : "ENR",
        "shared_name" : "KW-0520~NAD",
        "EnrichmentMap_gs_size" : 3,
        "EnrichmentMap_pvalue_SvsF_UP_" : 0.028314174697424966,
        "EnrichmentMap_NES_SvsF_UP_" : 1.0,
        "EnrichmentMap_Genes" : [ "HADHA", "PARP6", "DLD" ],
        "name" : "KW-0520~NAD",
        "EnrichmentMap_Colouring_SvsF_UP_" : 0.9716858253025751,
        "SUID" : 501,
        "EnrichmentMap_david_category" : "UP_KW_LIGAND",
        "selected" : false
      },
      "position" : {
        "x" : -158.8644270908297,
        "y" : 167.46083095788117
      },
      "selected" : false
    }, {
      "data" : {
        "id" : "499",
        "EnrichmentMap_Name" : "GO:0003899~DNA-DIRECTED 5'-3' RNA POLYMERASE ACTIVITY",
        "EnrichmentMap_GS_DESCR" : "GO:0003899~DNA-directed 5'-3' RNA polymerase activity",
        "EnrichmentMap_fdr_qvalue_SvsF_DOWN_" : 1.0,
        "EnrichmentMap_GS_Type" : "ENR",
        "shared_name" : "GO:0003899~DNA-DIRECTED 5'-3' RNA POLYMERASE ACTIVITY",
        "EnrichmentMap_gs_size" : 2,
        "EnrichmentMap_NES_SvsF_DOWN_" : 1.0,
        "EnrichmentMap_pvalue_SvsF_DOWN_" : 0.06443297039725032,
        "EnrichmentMap_Genes" : [ "POLR3A", "POLR2A" ],
        "name" : "GO:0003899~DNA-DIRECTED 5'-3' RNA POLYMERASE ACTIVITY",
        "SUID" : 499,
        "EnrichmentMap_Colouring_SvsF_DOWN_" : 0.9355670296027496,
        "EnrichmentMap_david_category" : "GOTERM_MF_DIRECT",
        "selected" : false
      },
      "position" : {
        "x" : 36.89482873048954,
        "y" : 65.52708300325517
      },
      "selected" : false
    }, {
      "data" : {
        "id" : "497",
        "EnrichmentMap_Name" : "COMPBIAS:BASIC AND ACIDIC RESIDUES",
        "EnrichmentMap_GS_DESCR" : "COMPBIAS:Basic and acidic residues",
        "EnrichmentMap_fdr_qvalue_SvsF_DOWN_" : 1.0,
        "EnrichmentMap_GS_Type" : "ENR",
        "shared_name" : "COMPBIAS:BASIC AND ACIDIC RESIDUES",
        "EnrichmentMap_gs_size" : 17,
        "EnrichmentMap_NES_SvsF_DOWN_" : 1.0,
        "EnrichmentMap_pvalue_SvsF_DOWN_" : 0.06781114177432182,
        "EnrichmentMap_Genes" : [ "TRPC4", "PKD2L1", "ABT1", "PLEKHG1", "DDX27", "PDE1C", "AHNAK", "LIN37", "FAM118A", "TMC2", "ADAMTS3", "LRCH1", "DZANK1", "DCHS2", "CRY2", "DAG1", "ESF1" ],
        "name" : "COMPBIAS:BASIC AND ACIDIC RESIDUES",
        "SUID" : 497,
        "EnrichmentMap_Colouring_SvsF_DOWN_" : 0.9321888582256782,
        "EnrichmentMap_david_category" : "UP_SEQ_FEATURE",
        "selected" : false
      },
      "position" : {
        "x" : -17.285776235142038,
        "y" : 255.79332124876558
      },
      "selected" : false
    }, {
      "data" : {
        "id" : "495",
        "EnrichmentMap_Name" : "IPR006592:RNA POLYMERASE, N-TERMINAL",
        "EnrichmentMap_GS_DESCR" : "IPR006592:RNA polymerase, N-terminal",
        "EnrichmentMap_fdr_qvalue_SvsF_DOWN_" : 0.24008519855965776,
        "EnrichmentMap_GS_Type" : "ENR",
        "shared_name" : "IPR006592:RNA POLYMERASE, N-TERMINAL",
        "EnrichmentMap_gs_size" : 2,
        "EnrichmentMap_NES_SvsF_DOWN_" : 1.0,
        "EnrichmentMap_pvalue_SvsF_DOWN_" : 0.009293620589406108,
        "EnrichmentMap_Genes" : [ "POLR3A", "POLR2A" ],
        "name" : "IPR006592:RNA POLYMERASE, N-TERMINAL",
        "SUID" : 495,
        "EnrichmentMap_Colouring_SvsF_DOWN_" : 0.9907063794105939,
        "EnrichmentMap_david_category" : "INTERPRO",
        "selected" : false
      },
      "position" : {
        "x" : -5.956260270953003,
        "y" : 41.46322175145194
      },
      "selected" : false
    }, {
      "data" : {
        "id" : "493",
        "EnrichmentMap_Name" : "GO:0005178~INTEGRIN BINDING",
        "EnrichmentMap_GS_DESCR" : "GO:0005178~integrin binding",
        "EnrichmentMap_fdr_qvalue_SvsF_UP_" : 1.0,
        "EnrichmentMap_GS_Type" : "ENR",
        "shared_name" : "GO:0005178~INTEGRIN BINDING",
        "EnrichmentMap_gs_size" : 3,
        "EnrichmentMap_pvalue_SvsF_UP_" : 0.06257536888660437,
        "EnrichmentMap_NES_SvsF_UP_" : 1.0,
        "EnrichmentMap_Genes" : [ "PTK2", "MFGE8", "CALR" ],
        "name" : "GO:0005178~INTEGRIN BINDING",
        "EnrichmentMap_Colouring_SvsF_UP_" : 0.9374246311133956,
        "SUID" : 493,
        "EnrichmentMap_david_category" : "GOTERM_MF_DIRECT",
        "selected" : false
      },
      "position" : {
        "x" : -381.18016265115523,
        "y" : 92.88674399246804
      },
      "selected" : false
    }, {
      "data" : {
        "id" : "491",
        "EnrichmentMap_Name" : "IPR000722:RNA POLYMERASE, ALPHA SUBUNIT",
        "EnrichmentMap_GS_DESCR" : "IPR000722:RNA polymerase, alpha subunit",
        "EnrichmentMap_fdr_qvalue_SvsF_DOWN_" : 0.24008519855965776,
        "EnrichmentMap_GS_Type" : "ENR",
        "shared_name" : "IPR000722:RNA POLYMERASE, ALPHA SUBUNIT",
        "EnrichmentMap_gs_size" : 2,
        "EnrichmentMap_NES_SvsF_DOWN_" : 1.0,
        "EnrichmentMap_pvalue_SvsF_DOWN_" : 0.009293620589406108,
        "EnrichmentMap_Genes" : [ "POLR3A", "POLR2A" ],
        "name" : "IPR000722:RNA POLYMERASE, ALPHA SUBUNIT",
        "SUID" : 491,
        "EnrichmentMap_Colouring_SvsF_DOWN_" : 0.9907063794105939,
        "EnrichmentMap_david_category" : "INTERPRO",
        "selected" : false
      },
      "position" : {
        "x" : 25.043739729046997,
        "y" : 30.46322175145191
      },
      "selected" : false
    }, {
      "data" : {
        "id" : "489",
        "EnrichmentMap_Name" : "MPUF05222:SMALL CELL LUNG CANCER",
        "EnrichmentMap_GS_DESCR" : "mpuf05222:Small cell lung cancer",
        "EnrichmentMap_fdr_qvalue_SvsF_UP_" : 1.0,
        "EnrichmentMap_GS_Type" : "ENR",
        "shared_name" : "MPUF05222:SMALL CELL LUNG CANCER",
        "EnrichmentMap_gs_size" : 3,
        "EnrichmentMap_pvalue_SvsF_UP_" : 0.0799164792775671,
        "EnrichmentMap_NES_SvsF_UP_" : 1.0,
        "EnrichmentMap_Genes" : [ "PTK2", "CDK6", "PIK3R3" ],
        "name" : "MPUF05222:SMALL CELL LUNG CANCER",
        "EnrichmentMap_Colouring_SvsF_UP_" : 0.9200835207224329,
        "SUID" : 489,
        "EnrichmentMap_david_category" : "KEGG_PATHWAY",
        "selected" : false
      },
      "position" : {
        "x" : -457.1688971026622,
        "y" : 66.84448414167758
      },
      "selected" : false
    }, {
      "data" : {
        "id" : "487",
        "EnrichmentMap_Name" : "MPUF04012:ERBB SIGNALING PATHWAY",
        "EnrichmentMap_GS_DESCR" : "mpuf04012:ErbB signaling pathway",
        "EnrichmentMap_fdr_qvalue_SvsF_UP_" : 1.0,
        "EnrichmentMap_GS_Type" : "ENR",
        "shared_name" : "MPUF04012:ERBB SIGNALING PATHWAY",
        "EnrichmentMap_gs_size" : 3,
        "EnrichmentMap_pvalue_SvsF_UP_" : 0.06558567642894535,
        "EnrichmentMap_NES_SvsF_UP_" : 1.0,
        "EnrichmentMap_Genes" : [ "PTK2", "PAK1", "PIK3R3" ],
        "name" : "MPUF04012:ERBB SIGNALING PATHWAY",
        "EnrichmentMap_Colouring_SvsF_UP_" : 0.9344143235710547,
        "SUID" : 487,
        "EnrichmentMap_david_category" : "KEGG_PATHWAY",
        "selected" : false
      },
      "position" : {
        "x" : -466.1688971026622,
        "y" : 127.84448414167758
      },
      "selected" : false
    }, {
      "data" : {
        "id" : "485",
        "EnrichmentMap_Name" : "SM00663:RPOLA_N",
        "EnrichmentMap_GS_DESCR" : "SM00663:RPOLA_N",
        "EnrichmentMap_fdr_qvalue_SvsF_DOWN_" : 0.3916979904115964,
        "EnrichmentMap_GS_Type" : "ENR",
        "shared_name" : "SM00663:RPOLA_N",
        "EnrichmentMap_gs_size" : 2,
        "EnrichmentMap_NES_SvsF_DOWN_" : 1.0,
        "EnrichmentMap_pvalue_SvsF_DOWN_" : 0.009109255590967359,
        "EnrichmentMap_Genes" : [ "POLR3A", "POLR2A" ],
        "name" : "SM00663:RPOLA_N",
        "SUID" : 485,
        "EnrichmentMap_Colouring_SvsF_DOWN_" : 0.9908907444090327,
        "EnrichmentMap_david_category" : "SMART",
        "selected" : false
      },
      "position" : {
        "x" : 55.043739729047026,
        "y" : 45.46322175145194
      },
      "selected" : false
    }, {
      "data" : {
        "id" : "483",
        "EnrichmentMap_Name" : "GO:0070122~ISOPEPTIDASE ACTIVITY",
        "EnrichmentMap_GS_DESCR" : "GO:0070122~isopeptidase activity",
        "EnrichmentMap_fdr_qvalue_SvsF_UP_" : 1.0,
        "EnrichmentMap_GS_Type" : "ENR",
        "shared_name" : "GO:0070122~ISOPEPTIDASE ACTIVITY",
        "EnrichmentMap_gs_size" : 2,
        "EnrichmentMap_pvalue_SvsF_UP_" : 0.060190590455829134,
        "EnrichmentMap_NES_SvsF_UP_" : 1.0,
        "EnrichmentMap_Genes" : [ "EIF3F", "EIF3H" ],
        "name" : "GO:0070122~ISOPEPTIDASE ACTIVITY",
        "EnrichmentMap_Colouring_SvsF_UP_" : 0.9398094095441709,
        "SUID" : 483,
        "EnrichmentMap_david_category" : "GOTERM_MF_DIRECT",
        "selected" : false
      },
      "position" : {
        "x" : -440.44478899726704,
        "y" : 324.72269091654033
      },
      "selected" : false
    }, {
      "data" : {
        "id" : "481",
        "EnrichmentMap_Name" : "MPUF00531:GLYCOSAMINOGLYCAN DEGRADATION",
        "EnrichmentMap_GS_DESCR" : "mpuf00531:Glycosaminoglycan degradation",
        "EnrichmentMap_fdr_qvalue_SvsF_UP_" : 1.0,
        "EnrichmentMap_GS_Type" : "ENR",
        "shared_name" : "MPUF00531:GLYCOSAMINOGLYCAN DEGRADATION",
        "EnrichmentMap_gs_size" : 2,
        "EnrichmentMap_pvalue_SvsF_UP_" : 0.09646027520775367,
        "EnrichmentMap_NES_SvsF_UP_" : 1.0,
        "EnrichmentMap_Genes" : [ "HGSNAT", "HYAL2" ],
        "name" : "MPUF00531:GLYCOSAMINOGLYCAN DEGRADATION",
        "EnrichmentMap_Colouring_SvsF_UP_" : 0.9035397247922463,
        "SUID" : 481,
        "EnrichmentMap_david_category" : "KEGG_PATHWAY",
        "selected" : false
      },
      "position" : {
        "x" : -206.8076729701112,
        "y" : 23.129066410913477
      },
      "selected" : false
    }, {
      "data" : {
        "id" : "479",
        "EnrichmentMap_Name" : "IPR007081:RNA POLYMERASE RPB1, DOMAIN 5",
        "EnrichmentMap_GS_DESCR" : "IPR007081:RNA polymerase Rpb1, domain 5",
        "EnrichmentMap_fdr_qvalue_SvsF_DOWN_" : 0.24008519855965776,
        "EnrichmentMap_GS_Type" : "ENR",
        "shared_name" : "IPR007081:RNA POLYMERASE RPB1, DOMAIN 5",
        "EnrichmentMap_gs_size" : 2,
        "EnrichmentMap_NES_SvsF_DOWN_" : 1.0,
        "EnrichmentMap_pvalue_SvsF_DOWN_" : 0.009293620589406108,
        "EnrichmentMap_Genes" : [ "POLR3A", "POLR2A" ],
        "name" : "IPR007081:RNA POLYMERASE RPB1, DOMAIN 5",
        "SUID" : 479,
        "EnrichmentMap_Colouring_SvsF_DOWN_" : 0.9907063794105939,
        "EnrichmentMap_david_category" : "INTERPRO",
        "selected" : false
      },
      "position" : {
        "x" : 9.85215597363744,
        "y" : 58.016488755779626
      },
      "selected" : false
    }, {
      "data" : {
        "id" : "477",
        "EnrichmentMap_Name" : "DOMAIN:PNP_UDP_1",
        "EnrichmentMap_GS_DESCR" : "DOMAIN:PNP_UDP_1",
        "EnrichmentMap_fdr_qvalue_SvsF_UP_" : 1.0,
        "EnrichmentMap_GS_Type" : "ENR",
        "shared_name" : "DOMAIN:PNP_UDP_1",
        "EnrichmentMap_gs_size" : 2,
        "EnrichmentMap_pvalue_SvsF_UP_" : 0.014143761941945823,
        "EnrichmentMap_NES_SvsF_UP_" : 1.0,
        "EnrichmentMap_Genes" : [ "MTAP", "UPP1" ],
        "name" : "DOMAIN:PNP_UDP_1",
        "EnrichmentMap_Colouring_SvsF_UP_" : 0.9858562380580542,
        "SUID" : 477,
        "EnrichmentMap_david_category" : "UP_SEQ_FEATURE",
        "selected" : false
      },
      "position" : {
        "x" : -317.05472420989355,
        "y" : 2.7828980854978704
      },
      "selected" : false
    }, {
      "data" : {
        "id" : "475",
        "EnrichmentMap_Name" : "IPR014722:RIBOSOMAL PROTEIN L2 DOMAIN 2",
        "EnrichmentMap_GS_DESCR" : "IPR014722:Ribosomal protein L2 domain 2",
        "EnrichmentMap_fdr_qvalue_SvsF_UP_" : 1.0,
        "EnrichmentMap_GS_Type" : "ENR",
        "shared_name" : "IPR014722:RIBOSOMAL PROTEIN L2 DOMAIN 2",
        "EnrichmentMap_gs_size" : 2,
        "EnrichmentMap_pvalue_SvsF_UP_" : 0.07693493944511974,
        "EnrichmentMap_NES_SvsF_UP_" : 1.0,
        "EnrichmentMap_Genes" : [ "SUPT5H", "RPL8" ],
        "name" : "IPR014722:RIBOSOMAL PROTEIN L2 DOMAIN 2",
        "EnrichmentMap_Colouring_SvsF_UP_" : 0.9230650605548802,
        "SUID" : 475,
        "EnrichmentMap_david_category" : "INTERPRO",
        "selected" : false
      },
      "position" : {
        "x" : -271.4135827776835,
        "y" : 285.082477126345
      },
      "selected" : false
    }, {
      "data" : {
        "id" : "473",
        "EnrichmentMap_Name" : "IPR007066:RNA POLYMERASE RPB1, DOMAIN 3",
        "EnrichmentMap_GS_DESCR" : "IPR007066:RNA polymerase Rpb1, domain 3",
        "EnrichmentMap_fdr_qvalue_SvsF_DOWN_" : 0.24008519855965776,
        "EnrichmentMap_GS_Type" : "ENR",
        "shared_name" : "IPR007066:RNA POLYMERASE RPB1, DOMAIN 3",
        "EnrichmentMap_gs_size" : 2,
        "EnrichmentMap_NES_SvsF_DOWN_" : 1.0,
        "EnrichmentMap_pvalue_SvsF_DOWN_" : 0.009293620589406108,
        "EnrichmentMap_Genes" : [ "POLR3A", "POLR2A" ],
        "name" : "IPR007066:RNA POLYMERASE RPB1, DOMAIN 3",
        "SUID" : 473,
        "EnrichmentMap_Colouring_SvsF_DOWN_" : 0.9907063794105939,
        "EnrichmentMap_david_category" : "INTERPRO",
        "selected" : false
      },
      "position" : {
        "x" : 46.043739729047,
        "y" : 80.463221751452
      },
      "selected" : false
    }, {
      "data" : {
        "id" : "471",
        "EnrichmentMap_Name" : "DOMAIN:RPOLA_N",
        "EnrichmentMap_GS_DESCR" : "DOMAIN:RPOLA_N",
        "EnrichmentMap_fdr_qvalue_SvsF_DOWN_" : 0.5329166537670733,
        "EnrichmentMap_GS_Type" : "ENR",
        "shared_name" : "DOMAIN:RPOLA_N",
        "EnrichmentMap_gs_size" : 2,
        "EnrichmentMap_NES_SvsF_DOWN_" : 1.0,
        "EnrichmentMap_pvalue_SvsF_DOWN_" : 0.008881944229451221,
        "EnrichmentMap_Genes" : [ "POLR3A", "POLR2A" ],
        "name" : "DOMAIN:RPOLA_N",
        "SUID" : 471,
        "EnrichmentMap_Colouring_SvsF_DOWN_" : 0.9911180557705488,
        "EnrichmentMap_david_category" : "UP_SEQ_FEATURE",
        "selected" : false
      },
      "position" : {
        "x" : 26.256511979407637,
        "y" : 47.76104374856684
      },
      "selected" : false
    }, {
      "data" : {
        "id" : "469",
        "EnrichmentMap_Name" : "GO:0016282~EUKARYOTIC 43S PREINITIATION COMPLEX",
        "EnrichmentMap_GS_DESCR" : "GO:0016282~eukaryotic 43S preinitiation complex",
        "EnrichmentMap_fdr_qvalue_SvsF_UP_" : 1.0,
        "EnrichmentMap_GS_Type" : "ENR",
        "shared_name" : "GO:0016282~EUKARYOTIC 43S PREINITIATION COMPLEX",
        "EnrichmentMap_gs_size" : 2,
        "EnrichmentMap_pvalue_SvsF_UP_" : 0.06076598454562695,
        "EnrichmentMap_NES_SvsF_UP_" : 1.0,
        "EnrichmentMap_Genes" : [ "EIF3F", "EIF3H" ],
        "name" : "GO:0016282~EUKARYOTIC 43S PREINITIATION COMPLEX",
        "EnrichmentMap_Colouring_SvsF_UP_" : 0.939234015454373,
        "SUID" : 469,
        "EnrichmentMap_david_category" : "GOTERM_CC_DIRECT",
        "selected" : false
      },
      "position" : {
        "x" : -424.95538324474256,
        "y" : 300.7865521683435
      },
      "selected" : false
    }, {
      "data" : {
        "id" : "467",
        "EnrichmentMap_Name" : "GO:0005829~CYTOSOL",
        "EnrichmentMap_GS_DESCR" : "GO:0005829~cytosol",
        "EnrichmentMap_fdr_qvalue_SvsF_UP_" : 1.0,
        "EnrichmentMap_GS_Type" : "ENR",
        "shared_name" : "GO:0005829~CYTOSOL",
        "EnrichmentMap_gs_size" : 19,
        "EnrichmentMap_pvalue_SvsF_UP_" : 0.03510584822055417,
        "EnrichmentMap_NES_SvsF_UP_" : 1.0,
        "EnrichmentMap_Genes" : [ "PTK2", "ARFGEF2", "FLII", "IFI30", "BARX2", "DNAJB1", "CASP7", "PAK1", "SNRPD2", "HYAL2", "YAF2", "SNX5", "CDK6", "CRABP2", "CDK5RAP3", "MTAP", "UPP1", "GNAS", "CALR" ],
        "name" : "GO:0005829~CYTOSOL",
        "EnrichmentMap_Colouring_SvsF_UP_" : 0.9648941517794458,
        "SUID" : 467,
        "EnrichmentMap_david_category" : "GOTERM_CC_DIRECT",
        "selected" : false
      },
      "position" : {
        "x" : -277.34371779001253,
        "y" : 45.634321463676315
      },
      "selected" : false
    }, {
      "data" : {
        "id" : "465",
        "EnrichmentMap_Name" : "MPUF05146:AMOEBIASIS",
        "EnrichmentMap_GS_DESCR" : "mpuf05146:Amoebiasis",
        "EnrichmentMap_fdr_qvalue_SvsF_UP_" : 1.0,
        "EnrichmentMap_GS_Type" : "ENR",
        "shared_name" : "MPUF05146:AMOEBIASIS",
        "EnrichmentMap_gs_size" : 3,
        "EnrichmentMap_pvalue_SvsF_UP_" : 0.0951261389848482,
        "EnrichmentMap_NES_SvsF_UP_" : 1.0,
        "EnrichmentMap_Genes" : [ "PTK2", "GNAS", "PIK3R3" ],
        "name" : "MPUF05146:AMOEBIASIS",
        "EnrichmentMap_Colouring_SvsF_UP_" : 0.9048738610151518,
        "SUID" : 465,
        "EnrichmentMap_david_category" : "KEGG_PATHWAY",
        "selected" : false
      },
      "position" : {
        "x" : -465.1688971026622,
        "y" : 87.84448414167758
      },
      "selected" : false
    }, {
      "data" : {
        "id" : "463",
        "EnrichmentMap_Name" : "MPUF04612:ANTIGEN PROCESSING AND PRESENTATION",
        "EnrichmentMap_GS_DESCR" : "mpuf04612:Antigen processing and presentation",
        "EnrichmentMap_fdr_qvalue_SvsF_UP_" : 1.0,
        "EnrichmentMap_GS_Type" : "ENR",
        "shared_name" : "MPUF04612:ANTIGEN PROCESSING AND PRESENTATION",
        "EnrichmentMap_gs_size" : 3,
        "EnrichmentMap_pvalue_SvsF_UP_" : 0.04480406743080426,
        "EnrichmentMap_NES_SvsF_UP_" : 1.0,
        "EnrichmentMap_Genes" : [ "PSME1", "IFI30", "CALR" ],
        "name" : "MPUF04612:ANTIGEN PROCESSING AND PRESENTATION",
        "EnrichmentMap_Colouring_SvsF_UP_" : 0.9551959325691958,
        "SUID" : 463,
        "EnrichmentMap_david_category" : "KEGG_PATHWAY",
        "selected" : false
      },
      "position" : {
        "x" : -287.06791716140367,
        "y" : 106.06769885855958
      },
      "selected" : false
    } ],
    "edges" : [ {
      "data" : {
        "id" : "795",
        "source" : "547",
        "target" : "537",
        "shared_name" : "GO:0010259~MULTICELLULAR ORGANISM AGING (Geneset_Overlap_SvsF_UP) GO:0051607~DEFENSE RESPONSE TO VIRUS",
        "EnrichmentMap_Overlap_size" : 1,
        "EnrichmentMap_similarity_coefficient" : 0.5,
        "shared_interaction" : "Geneset_Overlap",
        "EnrichmentMap_Data_Set" : "SvsF_UP",
        "name" : "GO:0010259~MULTICELLULAR ORGANISM AGING (Geneset_Overlap_SvsF_UP) GO:0051607~DEFENSE RESPONSE TO VIRUS",
        "interaction" : "Geneset_Overlap",
        "SUID" : 795,
        "selected" : false,
        "EnrichmentMap_Overlap_genes" : [ "HYAL2" ]
      },
      "selected" : false
    }, {
      "data" : {
        "id" : "793",
        "source" : "547",
        "target" : "481",
        "shared_name" : "GO:0010259~MULTICELLULAR ORGANISM AGING (Geneset_Overlap_SvsF_UP) MPUF00531:GLYCOSAMINOGLYCAN DEGRADATION",
        "EnrichmentMap_Overlap_size" : 1,
        "EnrichmentMap_similarity_coefficient" : 0.5,
        "shared_interaction" : "Geneset_Overlap",
        "EnrichmentMap_Data_Set" : "SvsF_UP",
        "name" : "GO:0010259~MULTICELLULAR ORGANISM AGING (Geneset_Overlap_SvsF_UP) MPUF00531:GLYCOSAMINOGLYCAN DEGRADATION",
        "interaction" : "Geneset_Overlap",
        "SUID" : 793,
        "selected" : false,
        "EnrichmentMap_Overlap_genes" : [ "HYAL2" ]
      },
      "selected" : false
    }, {
      "data" : {
        "id" : "791",
        "source" : "547",
        "target" : "545",
        "shared_name" : "GO:0010259~MULTICELLULAR ORGANISM AGING (Geneset_Overlap_SvsF_UP) GO:0048471~PERINUCLEAR REGION OF CYTOPLASM",
        "EnrichmentMap_Overlap_size" : 1,
        "EnrichmentMap_similarity_coefficient" : 0.5,
        "shared_interaction" : "Geneset_Overlap",
        "EnrichmentMap_Data_Set" : "SvsF_UP",
        "name" : "GO:0010259~MULTICELLULAR ORGANISM AGING (Geneset_Overlap_SvsF_UP) GO:0048471~PERINUCLEAR REGION OF CYTOPLASM",
        "interaction" : "Geneset_Overlap",
        "SUID" : 791,
        "selected" : false,
        "EnrichmentMap_Overlap_genes" : [ "HYAL2" ]
      },
      "selected" : false
    }, {
      "data" : {
        "id" : "789",
        "source" : "547",
        "target" : "467",
        "shared_name" : "GO:0010259~MULTICELLULAR ORGANISM AGING (Geneset_Overlap_SvsF_UP) GO:0005829~CYTOSOL",
        "EnrichmentMap_Overlap_size" : 1,
        "EnrichmentMap_similarity_coefficient" : 0.5,
        "shared_interaction" : "Geneset_Overlap",
        "EnrichmentMap_Data_Set" : "SvsF_UP",
        "name" : "GO:0010259~MULTICELLULAR ORGANISM AGING (Geneset_Overlap_SvsF_UP) GO:0005829~CYTOSOL",
        "interaction" : "Geneset_Overlap",
        "SUID" : 789,
        "selected" : false,
        "EnrichmentMap_Overlap_genes" : [ "HYAL2" ]
      },
      "selected" : false
    }, {
      "data" : {
        "id" : "787",
        "source" : "543",
        "target" : "467",
        "shared_name" : "GO:0003323~TYPE B PANCREATIC CELL DEVELOPMENT (Geneset_Overlap_SvsF_UP) GO:0005829~CYTOSOL",
        "EnrichmentMap_Overlap_size" : 1,
        "EnrichmentMap_similarity_coefficient" : 0.5,
        "shared_interaction" : "Geneset_Overlap",
        "EnrichmentMap_Data_Set" : "SvsF_UP",
        "name" : "GO:0003323~TYPE B PANCREATIC CELL DEVELOPMENT (Geneset_Overlap_SvsF_UP) GO:0005829~CYTOSOL",
        "interaction" : "Geneset_Overlap",
        "SUID" : 787,
        "selected" : false,
        "EnrichmentMap_Overlap_genes" : [ "CDK6" ]
      },
      "selected" : false
    }, {
      "data" : {
        "id" : "785",
        "source" : "543",
        "target" : "505",
        "shared_name" : "GO:0003323~TYPE B PANCREATIC CELL DEVELOPMENT (Geneset_Overlap_SvsF_UP) MPUF05164:INFLUENZA A",
        "EnrichmentMap_Overlap_size" : 1,
        "EnrichmentMap_similarity_coefficient" : 0.5,
        "shared_interaction" : "Geneset_Overlap",
        "EnrichmentMap_Data_Set" : "SvsF_UP",
        "name" : "GO:0003323~TYPE B PANCREATIC CELL DEVELOPMENT (Geneset_Overlap_SvsF_UP) MPUF05164:INFLUENZA A",
        "interaction" : "Geneset_Overlap",
        "SUID" : 785,
        "selected" : false,
        "EnrichmentMap_Overlap_genes" : [ "CDK6" ]
      },
      "selected" : false
    }, {
      "data" : {
        "id" : "783",
        "source" : "543",
        "target" : "489",
        "shared_name" : "GO:0003323~TYPE B PANCREATIC CELL DEVELOPMENT (Geneset_Overlap_SvsF_UP) MPUF05222:SMALL CELL LUNG CANCER",
        "EnrichmentMap_Overlap_size" : 1,
        "EnrichmentMap_similarity_coefficient" : 0.5,
        "shared_interaction" : "Geneset_Overlap",
        "EnrichmentMap_Data_Set" : "SvsF_UP",
        "name" : "GO:0003323~TYPE B PANCREATIC CELL DEVELOPMENT (Geneset_Overlap_SvsF_UP) MPUF05222:SMALL CELL LUNG CANCER",
        "interaction" : "Geneset_Overlap",
        "SUID" : 783,
        "selected" : false,
        "EnrichmentMap_Overlap_genes" : [ "CDK6" ]
      },
      "selected" : false
    }, {
      "data" : {
        "id" : "781",
        "source" : "543",
        "target" : "531",
        "shared_name" : "GO:0003323~TYPE B PANCREATIC CELL DEVELOPMENT (Geneset_Overlap_SvsF_UP) GO:0030332~CYCLIN BINDING",
        "EnrichmentMap_Overlap_size" : 2,
        "EnrichmentMap_similarity_coefficient" : 1.0,
        "shared_interaction" : "Geneset_Overlap",
        "EnrichmentMap_Data_Set" : "SvsF_UP",
        "name" : "GO:0003323~TYPE B PANCREATIC CELL DEVELOPMENT (Geneset_Overlap_SvsF_UP) GO:0030332~CYCLIN BINDING",
        "interaction" : "Geneset_Overlap",
        "SUID" : 781,
        "selected" : false,
        "EnrichmentMap_Overlap_genes" : [ "CDK6", "INSM1" ]
      },
      "selected" : false
    }, {
      "data" : {
        "id" : "779",
        "source" : "543",
        "target" : "539",
        "shared_name" : "GO:0003323~TYPE B PANCREATIC CELL DEVELOPMENT (Geneset_Overlap_SvsF_UP) MPUF05163:HUMAN CYTOMEGALOVIRUS INFECTION",
        "EnrichmentMap_Overlap_size" : 1,
        "EnrichmentMap_similarity_coefficient" : 0.5,
        "shared_interaction" : "Geneset_Overlap",
        "EnrichmentMap_Data_Set" : "SvsF_UP",
        "name" : "GO:0003323~TYPE B PANCREATIC CELL DEVELOPMENT (Geneset_Overlap_SvsF_UP) MPUF05163:HUMAN CYTOMEGALOVIRUS INFECTION",
        "interaction" : "Geneset_Overlap",
        "SUID" : 779,
        "selected" : false,
        "EnrichmentMap_Overlap_genes" : [ "CDK6" ]
      },
      "selected" : false
    }, {
      "data" : {
        "id" : "777",
        "source" : "541",
        "target" : "533",
        "shared_name" : "GO:0071541~EUKARYOTIC TRANSLATION INITIATION FACTOR 3 COMPLEX, EIF3M (Geneset_Overlap_SvsF_UP) GO:0001732~FORMATION OF CYTOPLASMIC TRANSLATION INITIATION COMPLEX",
        "EnrichmentMap_Overlap_size" : 2,
        "EnrichmentMap_similarity_coefficient" : 1.0,
        "shared_interaction" : "Geneset_Overlap",
        "EnrichmentMap_Data_Set" : "SvsF_UP",
        "name" : "GO:0071541~EUKARYOTIC TRANSLATION INITIATION FACTOR 3 COMPLEX, EIF3M (Geneset_Overlap_SvsF_UP) GO:0001732~FORMATION OF CYTOPLASMIC TRANSLATION INITIATION COMPLEX",
        "interaction" : "Geneset_Overlap",
        "SUID" : 777,
        "selected" : false,
        "EnrichmentMap_Overlap_genes" : [ "EIF3H", "EIF3F" ]
      },
      "selected" : false
    }, {
      "data" : {
        "id" : "775",
        "source" : "541",
        "target" : "511",
        "shared_name" : "GO:0071541~EUKARYOTIC TRANSLATION INITIATION FACTOR 3 COMPLEX, EIF3M (Geneset_Overlap_SvsF_UP) GO:0033290~EUKARYOTIC 48S PREINITIATION COMPLEX",
        "EnrichmentMap_Overlap_size" : 2,
        "EnrichmentMap_similarity_coefficient" : 1.0,
        "shared_interaction" : "Geneset_Overlap",
        "EnrichmentMap_Data_Set" : "SvsF_UP",
        "name" : "GO:0071541~EUKARYOTIC TRANSLATION INITIATION FACTOR 3 COMPLEX, EIF3M (Geneset_Overlap_SvsF_UP) GO:0033290~EUKARYOTIC 48S PREINITIATION COMPLEX",
        "interaction" : "Geneset_Overlap",
        "SUID" : 775,
        "selected" : false,
        "EnrichmentMap_Overlap_genes" : [ "EIF3H", "EIF3F" ]
      },
      "selected" : false
    }, {
      "data" : {
        "id" : "773",
        "source" : "541",
        "target" : "483",
        "shared_name" : "GO:0071541~EUKARYOTIC TRANSLATION INITIATION FACTOR 3 COMPLEX, EIF3M (Geneset_Overlap_SvsF_UP) GO:0070122~ISOPEPTIDASE ACTIVITY",
        "EnrichmentMap_Overlap_size" : 2,
        "EnrichmentMap_similarity_coefficient" : 1.0,
        "shared_interaction" : "Geneset_Overlap",
        "EnrichmentMap_Data_Set" : "SvsF_UP",
        "name" : "GO:0071541~EUKARYOTIC TRANSLATION INITIATION FACTOR 3 COMPLEX, EIF3M (Geneset_Overlap_SvsF_UP) GO:0070122~ISOPEPTIDASE ACTIVITY",
        "interaction" : "Geneset_Overlap",
        "SUID" : 773,
        "selected" : false,
        "EnrichmentMap_Overlap_genes" : [ "EIF3H", "EIF3F" ]
      },
      "selected" : false
    }, {
      "data" : {
        "id" : "771",
        "source" : "541",
        "target" : "515",
        "shared_name" : "GO:0071541~EUKARYOTIC TRANSLATION INITIATION FACTOR 3 COMPLEX, EIF3M (Geneset_Overlap_SvsF_UP) DOMAIN:MPN",
        "EnrichmentMap_Overlap_size" : 2,
        "EnrichmentMap_similarity_coefficient" : 1.0,
        "shared_interaction" : "Geneset_Overlap",
        "EnrichmentMap_Data_Set" : "SvsF_UP",
        "name" : "GO:0071541~EUKARYOTIC TRANSLATION INITIATION FACTOR 3 COMPLEX, EIF3M (Geneset_Overlap_SvsF_UP) DOMAIN:MPN",
        "interaction" : "Geneset_Overlap",
        "SUID" : 771,
        "selected" : false,
        "EnrichmentMap_Overlap_genes" : [ "EIF3H", "EIF3F" ]
      },
      "selected" : false
    }, {
      "data" : {
        "id" : "769",
        "source" : "541",
        "target" : "525",
        "shared_name" : "GO:0071541~EUKARYOTIC TRANSLATION INITIATION FACTOR 3 COMPLEX, EIF3M (Geneset_Overlap_SvsF_UP) SM00232:JAB_MPN",
        "EnrichmentMap_Overlap_size" : 2,
        "EnrichmentMap_similarity_coefficient" : 1.0,
        "shared_interaction" : "Geneset_Overlap",
        "EnrichmentMap_Data_Set" : "SvsF_UP",
        "name" : "GO:0071541~EUKARYOTIC TRANSLATION INITIATION FACTOR 3 COMPLEX, EIF3M (Geneset_Overlap_SvsF_UP) SM00232:JAB_MPN",
        "interaction" : "Geneset_Overlap",
        "SUID" : 769,
        "selected" : false,
        "EnrichmentMap_Overlap_genes" : [ "EIF3H", "EIF3F" ]
      },
      "selected" : false
    }, {
      "data" : {
        "id" : "767",
        "source" : "541",
        "target" : "469",
        "shared_name" : "GO:0071541~EUKARYOTIC TRANSLATION INITIATION FACTOR 3 COMPLEX, EIF3M (Geneset_Overlap_SvsF_UP) GO:0016282~EUKARYOTIC 43S PREINITIATION COMPLEX",
        "EnrichmentMap_Overlap_size" : 2,
        "EnrichmentMap_similarity_coefficient" : 1.0,
        "shared_interaction" : "Geneset_Overlap",
        "EnrichmentMap_Data_Set" : "SvsF_UP",
        "name" : "GO:0071541~EUKARYOTIC TRANSLATION INITIATION FACTOR 3 COMPLEX, EIF3M (Geneset_Overlap_SvsF_UP) GO:0016282~EUKARYOTIC 43S PREINITIATION COMPLEX",
        "interaction" : "Geneset_Overlap",
        "SUID" : 767,
        "selected" : false,
        "EnrichmentMap_Overlap_genes" : [ "EIF3H", "EIF3F" ]
      },
      "selected" : false
    }, {
      "data" : {
        "id" : "765",
        "source" : "541",
        "target" : "519",
        "shared_name" : "GO:0071541~EUKARYOTIC TRANSLATION INITIATION FACTOR 3 COMPLEX, EIF3M (Geneset_Overlap_SvsF_UP) IPR000555:JAB1/MOV34/MPN/PAD-1",
        "EnrichmentMap_Overlap_size" : 2,
        "EnrichmentMap_similarity_coefficient" : 1.0,
        "shared_interaction" : "Geneset_Overlap",
        "EnrichmentMap_Data_Set" : "SvsF_UP",
        "name" : "GO:0071541~EUKARYOTIC TRANSLATION INITIATION FACTOR 3 COMPLEX, EIF3M (Geneset_Overlap_SvsF_UP) IPR000555:JAB1/MOV34/MPN/PAD-1",
        "interaction" : "Geneset_Overlap",
        "SUID" : 765,
        "selected" : false,
        "EnrichmentMap_Overlap_genes" : [ "EIF3H", "EIF3F" ]
      },
      "selected" : false
    }, {
      "data" : {
        "id" : "763",
        "source" : "539",
        "target" : "503",
        "shared_name" : "MPUF05163:HUMAN CYTOMEGALOVIRUS INFECTION (Geneset_Overlap_SvsF_UP) MPUF04360:AXON GUIDANCE",
        "EnrichmentMap_Overlap_size" : 2,
        "EnrichmentMap_similarity_coefficient" : 0.5,
        "shared_interaction" : "Geneset_Overlap",
        "EnrichmentMap_Data_Set" : "SvsF_UP",
        "name" : "MPUF05163:HUMAN CYTOMEGALOVIRUS INFECTION (Geneset_Overlap_SvsF_UP) MPUF04360:AXON GUIDANCE",
        "interaction" : "Geneset_Overlap",
        "SUID" : 763,
        "selected" : false,
        "EnrichmentMap_Overlap_genes" : [ "PIK3R3", "PTK2" ]
      },
      "selected" : false
    }, {
      "data" : {
        "id" : "761",
        "source" : "539",
        "target" : "505",
        "shared_name" : "MPUF05163:HUMAN CYTOMEGALOVIRUS INFECTION (Geneset_Overlap_SvsF_UP) MPUF05164:INFLUENZA A",
        "EnrichmentMap_Overlap_size" : 2,
        "EnrichmentMap_similarity_coefficient" : 0.5,
        "shared_interaction" : "Geneset_Overlap",
        "EnrichmentMap_Data_Set" : "SvsF_UP",
        "name" : "MPUF05163:HUMAN CYTOMEGALOVIRUS INFECTION (Geneset_Overlap_SvsF_UP) MPUF05164:INFLUENZA A",
        "interaction" : "Geneset_Overlap",
        "SUID" : 761,
        "selected" : false,
        "EnrichmentMap_Overlap_genes" : [ "CDK6", "PIK3R3" ]
      },
      "selected" : false
    }, {
      "data" : {
        "id" : "759",
        "source" : "539",
        "target" : "465",
        "shared_name" : "MPUF05163:HUMAN CYTOMEGALOVIRUS INFECTION (Geneset_Overlap_SvsF_UP) MPUF05146:AMOEBIASIS",
        "EnrichmentMap_Overlap_size" : 3,
        "EnrichmentMap_similarity_coefficient" : 1.0,
        "shared_interaction" : "Geneset_Overlap",
        "EnrichmentMap_Data_Set" : "SvsF_UP",
        "name" : "MPUF05163:HUMAN CYTOMEGALOVIRUS INFECTION (Geneset_Overlap_SvsF_UP) MPUF05146:AMOEBIASIS",
        "interaction" : "Geneset_Overlap",
        "SUID" : 759,
        "selected" : false,
        "EnrichmentMap_Overlap_genes" : [ "GNAS", "PIK3R3", "PTK2" ]
      },
      "selected" : false
    }, {
      "data" : {
        "id" : "757",
        "source" : "537",
        "target" : "481",
        "shared_name" : "GO:0051607~DEFENSE RESPONSE TO VIRUS (Geneset_Overlap_SvsF_UP) MPUF00531:GLYCOSAMINOGLYCAN DEGRADATION",
        "EnrichmentMap_Overlap_size" : 1,
        "EnrichmentMap_similarity_coefficient" : 0.5,
        "shared_interaction" : "Geneset_Overlap",
        "EnrichmentMap_Data_Set" : "SvsF_UP",
        "name" : "GO:0051607~DEFENSE RESPONSE TO VIRUS (Geneset_Overlap_SvsF_UP) MPUF00531:GLYCOSAMINOGLYCAN DEGRADATION",
        "interaction" : "Geneset_Overlap",
        "SUID" : 757,
        "selected" : false,
        "EnrichmentMap_Overlap_genes" : [ "HYAL2" ]
      },
      "selected" : false
    }, {
      "data" : {
        "id" : "755",
        "source" : "533",
        "target" : "515",
        "shared_name" : "GO:0001732~FORMATION OF CYTOPLASMIC TRANSLATION INITIATION COMPLEX (Geneset_Overlap_SvsF_UP) DOMAIN:MPN",
        "EnrichmentMap_Overlap_size" : 2,
        "EnrichmentMap_similarity_coefficient" : 1.0,
        "shared_interaction" : "Geneset_Overlap",
        "EnrichmentMap_Data_Set" : "SvsF_UP",
        "name" : "GO:0001732~FORMATION OF CYTOPLASMIC TRANSLATION INITIATION COMPLEX (Geneset_Overlap_SvsF_UP) DOMAIN:MPN",
        "interaction" : "Geneset_Overlap",
        "SUID" : 755,
        "selected" : false,
        "EnrichmentMap_Overlap_genes" : [ "EIF3H", "EIF3F" ]
      },
      "selected" : false
    }, {
      "data" : {
        "id" : "753",
        "source" : "533",
        "target" : "519",
        "shared_name" : "GO:0001732~FORMATION OF CYTOPLASMIC TRANSLATION INITIATION COMPLEX (Geneset_Overlap_SvsF_UP) IPR000555:JAB1/MOV34/MPN/PAD-1",
        "EnrichmentMap_Overlap_size" : 2,
        "EnrichmentMap_similarity_coefficient" : 1.0,
        "shared_interaction" : "Geneset_Overlap",
        "EnrichmentMap_Data_Set" : "SvsF_UP",
        "name" : "GO:0001732~FORMATION OF CYTOPLASMIC TRANSLATION INITIATION COMPLEX (Geneset_Overlap_SvsF_UP) IPR000555:JAB1/MOV34/MPN/PAD-1",
        "interaction" : "Geneset_Overlap",
        "SUID" : 753,
        "selected" : false,
        "EnrichmentMap_Overlap_genes" : [ "EIF3H", "EIF3F" ]
      },
      "selected" : false
    }, {
      "data" : {
        "id" : "751",
        "source" : "529",
        "target" : "475",
        "shared_name" : "IPR008991:TRANSLATION PROTEIN SH3-LIKE DOMAIN (Geneset_Overlap_SvsF_UP) IPR014722:RIBOSOMAL PROTEIN L2 DOMAIN 2",
        "EnrichmentMap_Overlap_size" : 2,
        "EnrichmentMap_similarity_coefficient" : 1.0,
        "shared_interaction" : "Geneset_Overlap",
        "EnrichmentMap_Data_Set" : "SvsF_UP",
        "name" : "IPR008991:TRANSLATION PROTEIN SH3-LIKE DOMAIN (Geneset_Overlap_SvsF_UP) IPR014722:RIBOSOMAL PROTEIN L2 DOMAIN 2",
        "interaction" : "Geneset_Overlap",
        "SUID" : 751,
        "selected" : false,
        "EnrichmentMap_Overlap_genes" : [ "SUPT5H", "RPL8" ]
      },
      "selected" : false
    }, {
      "data" : {
        "id" : "749",
        "source" : "527",
        "target" : "539",
        "shared_name" : "MPUF01522:ENDOCRINE RESISTANCE (Geneset_Overlap_SvsF_UP) MPUF05163:HUMAN CYTOMEGALOVIRUS INFECTION",
        "EnrichmentMap_Overlap_size" : 3,
        "EnrichmentMap_similarity_coefficient" : 1.0,
        "shared_interaction" : "Geneset_Overlap",
        "EnrichmentMap_Data_Set" : "SvsF_UP",
        "name" : "MPUF01522:ENDOCRINE RESISTANCE (Geneset_Overlap_SvsF_UP) MPUF05163:HUMAN CYTOMEGALOVIRUS INFECTION",
        "interaction" : "Geneset_Overlap",
        "SUID" : 749,
        "selected" : false,
        "EnrichmentMap_Overlap_genes" : [ "GNAS", "PIK3R3", "PTK2" ]
      },
      "selected" : false
    }, {
      "data" : {
        "id" : "747",
        "source" : "527",
        "target" : "465",
        "shared_name" : "MPUF01522:ENDOCRINE RESISTANCE (Geneset_Overlap_SvsF_UP) MPUF05146:AMOEBIASIS",
        "EnrichmentMap_Overlap_size" : 3,
        "EnrichmentMap_similarity_coefficient" : 1.0,
        "shared_interaction" : "Geneset_Overlap",
        "EnrichmentMap_Data_Set" : "SvsF_UP",
        "name" : "MPUF01522:ENDOCRINE RESISTANCE (Geneset_Overlap_SvsF_UP) MPUF05146:AMOEBIASIS",
        "interaction" : "Geneset_Overlap",
        "SUID" : 747,
        "selected" : false,
        "EnrichmentMap_Overlap_genes" : [ "GNAS", "PIK3R3", "PTK2" ]
      },
      "selected" : false
    }, {
      "data" : {
        "id" : "745",
        "source" : "527",
        "target" : "523",
        "shared_name" : "MPUF01522:ENDOCRINE RESISTANCE (Geneset_Overlap_SvsF_UP) MPUF05170:HUMAN IMMUNODEFICIENCY VIRUS 1 INFECTION",
        "EnrichmentMap_Overlap_size" : 2,
        "EnrichmentMap_similarity_coefficient" : 0.6666666666666666,
        "shared_interaction" : "Geneset_Overlap",
        "EnrichmentMap_Data_Set" : "SvsF_UP",
        "name" : "MPUF01522:ENDOCRINE RESISTANCE (Geneset_Overlap_SvsF_UP) MPUF05170:HUMAN IMMUNODEFICIENCY VIRUS 1 INFECTION",
        "interaction" : "Geneset_Overlap",
        "SUID" : 745,
        "selected" : false,
        "EnrichmentMap_Overlap_genes" : [ "PIK3R3", "PTK2" ]
      },
      "selected" : false
    }, {
      "data" : {
        "id" : "743",
        "source" : "527",
        "target" : "503",
        "shared_name" : "MPUF01522:ENDOCRINE RESISTANCE (Geneset_Overlap_SvsF_UP) MPUF04360:AXON GUIDANCE",
        "EnrichmentMap_Overlap_size" : 2,
        "EnrichmentMap_similarity_coefficient" : 0.6666666666666666,
        "shared_interaction" : "Geneset_Overlap",
        "EnrichmentMap_Data_Set" : "SvsF_UP",
        "name" : "MPUF01522:ENDOCRINE RESISTANCE (Geneset_Overlap_SvsF_UP) MPUF04360:AXON GUIDANCE",
        "interaction" : "Geneset_Overlap",
        "SUID" : 743,
        "selected" : false,
        "EnrichmentMap_Overlap_genes" : [ "PIK3R3", "PTK2" ]
      },
      "selected" : false
    }, {
      "data" : {
        "id" : "741",
        "source" : "525",
        "target" : "533",
        "shared_name" : "SM00232:JAB_MPN (Geneset_Overlap_SvsF_UP) GO:0001732~FORMATION OF CYTOPLASMIC TRANSLATION INITIATION COMPLEX",
        "EnrichmentMap_Overlap_size" : 2,
        "EnrichmentMap_similarity_coefficient" : 1.0,
        "shared_interaction" : "Geneset_Overlap",
        "EnrichmentMap_Data_Set" : "SvsF_UP",
        "name" : "SM00232:JAB_MPN (Geneset_Overlap_SvsF_UP) GO:0001732~FORMATION OF CYTOPLASMIC TRANSLATION INITIATION COMPLEX",
        "interaction" : "Geneset_Overlap",
        "SUID" : 741,
        "selected" : false,
        "EnrichmentMap_Overlap_genes" : [ "EIF3H", "EIF3F" ]
      },
      "selected" : false
    }, {
      "data" : {
        "id" : "739",
        "source" : "525",
        "target" : "519",
        "shared_name" : "SM00232:JAB_MPN (Geneset_Overlap_SvsF_UP) IPR000555:JAB1/MOV34/MPN/PAD-1",
        "EnrichmentMap_Overlap_size" : 2,
        "EnrichmentMap_similarity_coefficient" : 1.0,
        "shared_interaction" : "Geneset_Overlap",
        "EnrichmentMap_Data_Set" : "SvsF_UP",
        "name" : "SM00232:JAB_MPN (Geneset_Overlap_SvsF_UP) IPR000555:JAB1/MOV34/MPN/PAD-1",
        "interaction" : "Geneset_Overlap",
        "SUID" : 739,
        "selected" : false,
        "EnrichmentMap_Overlap_genes" : [ "EIF3H", "EIF3F" ]
      },
      "selected" : false
    }, {
      "data" : {
        "id" : "737",
        "source" : "525",
        "target" : "515",
        "shared_name" : "SM00232:JAB_MPN (Geneset_Overlap_SvsF_UP) DOMAIN:MPN",
        "EnrichmentMap_Overlap_size" : 2,
        "EnrichmentMap_similarity_coefficient" : 1.0,
        "shared_interaction" : "Geneset_Overlap",
        "EnrichmentMap_Data_Set" : "SvsF_UP",
        "name" : "SM00232:JAB_MPN (Geneset_Overlap_SvsF_UP) DOMAIN:MPN",
        "interaction" : "Geneset_Overlap",
        "SUID" : 737,
        "selected" : false,
        "EnrichmentMap_Overlap_genes" : [ "EIF3H", "EIF3F" ]
      },
      "selected" : false
    }, {
      "data" : {
        "id" : "735",
        "source" : "523",
        "target" : "465",
        "shared_name" : "MPUF05170:HUMAN IMMUNODEFICIENCY VIRUS 1 INFECTION (Geneset_Overlap_SvsF_UP) MPUF05146:AMOEBIASIS",
        "EnrichmentMap_Overlap_size" : 2,
        "EnrichmentMap_similarity_coefficient" : 0.6666666666666666,
        "shared_interaction" : "Geneset_Overlap",
        "EnrichmentMap_Data_Set" : "SvsF_UP",
        "name" : "MPUF05170:HUMAN IMMUNODEFICIENCY VIRUS 1 INFECTION (Geneset_Overlap_SvsF_UP) MPUF05146:AMOEBIASIS",
        "interaction" : "Geneset_Overlap",
        "SUID" : 735,
        "selected" : false,
        "EnrichmentMap_Overlap_genes" : [ "PIK3R3", "PTK2" ]
      },
      "selected" : false
    }, {
      "data" : {
        "id" : "733",
        "source" : "523",
        "target" : "503",
        "shared_name" : "MPUF05170:HUMAN IMMUNODEFICIENCY VIRUS 1 INFECTION (Geneset_Overlap_SvsF_UP) MPUF04360:AXON GUIDANCE",
        "EnrichmentMap_Overlap_size" : 3,
        "EnrichmentMap_similarity_coefficient" : 0.75,
        "shared_interaction" : "Geneset_Overlap",
        "EnrichmentMap_Data_Set" : "SvsF_UP",
        "name" : "MPUF05170:HUMAN IMMUNODEFICIENCY VIRUS 1 INFECTION (Geneset_Overlap_SvsF_UP) MPUF04360:AXON GUIDANCE",
        "interaction" : "Geneset_Overlap",
        "SUID" : 733,
        "selected" : false,
        "EnrichmentMap_Overlap_genes" : [ "PAK1", "PIK3R3", "PTK2" ]
      },
      "selected" : false
    }, {
      "data" : {
        "id" : "731",
        "source" : "523",
        "target" : "539",
        "shared_name" : "MPUF05170:HUMAN IMMUNODEFICIENCY VIRUS 1 INFECTION (Geneset_Overlap_SvsF_UP) MPUF05163:HUMAN CYTOMEGALOVIRUS INFECTION",
        "EnrichmentMap_Overlap_size" : 3,
        "EnrichmentMap_similarity_coefficient" : 0.75,
        "shared_interaction" : "Geneset_Overlap",
        "EnrichmentMap_Data_Set" : "SvsF_UP",
        "name" : "MPUF05170:HUMAN IMMUNODEFICIENCY VIRUS 1 INFECTION (Geneset_Overlap_SvsF_UP) MPUF05163:HUMAN CYTOMEGALOVIRUS INFECTION",
        "interaction" : "Geneset_Overlap",
        "SUID" : 731,
        "selected" : false,
        "EnrichmentMap_Overlap_genes" : [ "PIK3R3", "CALR", "PTK2" ]
      },
      "selected" : false
    }, {
      "data" : {
        "id" : "729",
        "source" : "521",
        "target" : "505",
        "shared_name" : "MPUF05142:CHAGAS DISEASE (Geneset_Overlap_SvsF_UP) MPUF05164:INFLUENZA A",
        "EnrichmentMap_Overlap_size" : 2,
        "EnrichmentMap_similarity_coefficient" : 0.5,
        "shared_interaction" : "Geneset_Overlap",
        "EnrichmentMap_Data_Set" : "SvsF_UP",
        "name" : "MPUF05142:CHAGAS DISEASE (Geneset_Overlap_SvsF_UP) MPUF05164:INFLUENZA A",
        "interaction" : "Geneset_Overlap",
        "SUID" : 729,
        "selected" : false,
        "EnrichmentMap_Overlap_genes" : [ "IFNGR2", "PIK3R3" ]
      },
      "selected" : false
    }, {
      "data" : {
        "id" : "727",
        "source" : "521",
        "target" : "523",
        "shared_name" : "MPUF05142:CHAGAS DISEASE (Geneset_Overlap_SvsF_UP) MPUF05170:HUMAN IMMUNODEFICIENCY VIRUS 1 INFECTION",
        "EnrichmentMap_Overlap_size" : 2,
        "EnrichmentMap_similarity_coefficient" : 0.5,
        "shared_interaction" : "Geneset_Overlap",
        "EnrichmentMap_Data_Set" : "SvsF_UP",
        "name" : "MPUF05142:CHAGAS DISEASE (Geneset_Overlap_SvsF_UP) MPUF05170:HUMAN IMMUNODEFICIENCY VIRUS 1 INFECTION",
        "interaction" : "Geneset_Overlap",
        "SUID" : 727,
        "selected" : false,
        "EnrichmentMap_Overlap_genes" : [ "PIK3R3", "CALR" ]
      },
      "selected" : false
    }, {
      "data" : {
        "id" : "725",
        "source" : "521",
        "target" : "539",
        "shared_name" : "MPUF05142:CHAGAS DISEASE (Geneset_Overlap_SvsF_UP) MPUF05163:HUMAN CYTOMEGALOVIRUS INFECTION",
        "EnrichmentMap_Overlap_size" : 3,
        "EnrichmentMap_similarity_coefficient" : 0.75,
        "shared_interaction" : "Geneset_Overlap",
        "EnrichmentMap_Data_Set" : "SvsF_UP",
        "name" : "MPUF05142:CHAGAS DISEASE (Geneset_Overlap_SvsF_UP) MPUF05163:HUMAN CYTOMEGALOVIRUS INFECTION",
        "interaction" : "Geneset_Overlap",
        "SUID" : 725,
        "selected" : false,
        "EnrichmentMap_Overlap_genes" : [ "GNAS", "PIK3R3", "CALR" ]
      },
      "selected" : false
    }, {
      "data" : {
        "id" : "723",
        "source" : "521",
        "target" : "465",
        "shared_name" : "MPUF05142:CHAGAS DISEASE (Geneset_Overlap_SvsF_UP) MPUF05146:AMOEBIASIS",
        "EnrichmentMap_Overlap_size" : 2,
        "EnrichmentMap_similarity_coefficient" : 0.6666666666666666,
        "shared_interaction" : "Geneset_Overlap",
        "EnrichmentMap_Data_Set" : "SvsF_UP",
        "name" : "MPUF05142:CHAGAS DISEASE (Geneset_Overlap_SvsF_UP) MPUF05146:AMOEBIASIS",
        "interaction" : "Geneset_Overlap",
        "SUID" : 723,
        "selected" : false,
        "EnrichmentMap_Overlap_genes" : [ "GNAS", "PIK3R3" ]
      },
      "selected" : false
    }, {
      "data" : {
        "id" : "721",
        "source" : "521",
        "target" : "467",
        "shared_name" : "MPUF05142:CHAGAS DISEASE (Geneset_Overlap_SvsF_UP) GO:0005829~CYTOSOL",
        "EnrichmentMap_Overlap_size" : 2,
        "EnrichmentMap_similarity_coefficient" : 0.5,
        "shared_interaction" : "Geneset_Overlap",
        "EnrichmentMap_Data_Set" : "SvsF_UP",
        "name" : "MPUF05142:CHAGAS DISEASE (Geneset_Overlap_SvsF_UP) GO:0005829~CYTOSOL",
        "interaction" : "Geneset_Overlap",
        "SUID" : 721,
        "selected" : false,
        "EnrichmentMap_Overlap_genes" : [ "GNAS", "CALR" ]
      },
      "selected" : false
    }, {
      "data" : {
        "id" : "719",
        "source" : "521",
        "target" : "527",
        "shared_name" : "MPUF05142:CHAGAS DISEASE (Geneset_Overlap_SvsF_UP) MPUF01522:ENDOCRINE RESISTANCE",
        "EnrichmentMap_Overlap_size" : 2,
        "EnrichmentMap_similarity_coefficient" : 0.6666666666666666,
        "shared_interaction" : "Geneset_Overlap",
        "EnrichmentMap_Data_Set" : "SvsF_UP",
        "name" : "MPUF05142:CHAGAS DISEASE (Geneset_Overlap_SvsF_UP) MPUF01522:ENDOCRINE RESISTANCE",
        "interaction" : "Geneset_Overlap",
        "SUID" : 719,
        "selected" : false,
        "EnrichmentMap_Overlap_genes" : [ "GNAS", "PIK3R3" ]
      },
      "selected" : false
    }, {
      "data" : {
        "id" : "717",
        "source" : "515",
        "target" : "519",
        "shared_name" : "DOMAIN:MPN (Geneset_Overlap_SvsF_UP) IPR000555:JAB1/MOV34/MPN/PAD-1",
        "EnrichmentMap_Overlap_size" : 2,
        "EnrichmentMap_similarity_coefficient" : 1.0,
        "shared_interaction" : "Geneset_Overlap",
        "EnrichmentMap_Data_Set" : "SvsF_UP",
        "name" : "DOMAIN:MPN (Geneset_Overlap_SvsF_UP) IPR000555:JAB1/MOV34/MPN/PAD-1",
        "interaction" : "Geneset_Overlap",
        "SUID" : 717,
        "selected" : false,
        "EnrichmentMap_Overlap_genes" : [ "EIF3H", "EIF3F" ]
      },
      "selected" : false
    }, {
      "data" : {
        "id" : "715",
        "source" : "513",
        "target" : "507",
        "shared_name" : "IPR007080:RNA POLYMERASE RPB1, DOMAIN 1 (Geneset_Overlap_SvsF_DOWN) IPR007083:RNA POLYMERASE RPB1, DOMAIN 4",
        "EnrichmentMap_Overlap_size" : 2,
        "EnrichmentMap_similarity_coefficient" : 1.0,
        "shared_interaction" : "Geneset_Overlap",
        "EnrichmentMap_Data_Set" : "SvsF_DOWN",
        "name" : "IPR007080:RNA POLYMERASE RPB1, DOMAIN 1 (Geneset_Overlap_SvsF_DOWN) IPR007083:RNA POLYMERASE RPB1, DOMAIN 4",
        "interaction" : "Geneset_Overlap",
        "SUID" : 715,
        "selected" : false,
        "EnrichmentMap_Overlap_genes" : [ "POLR3A", "POLR2A" ]
      },
      "selected" : false
    }, {
      "data" : {
        "id" : "713",
        "source" : "511",
        "target" : "469",
        "shared_name" : "GO:0033290~EUKARYOTIC 48S PREINITIATION COMPLEX (Geneset_Overlap_SvsF_UP) GO:0016282~EUKARYOTIC 43S PREINITIATION COMPLEX",
        "EnrichmentMap_Overlap_size" : 2,
        "EnrichmentMap_similarity_coefficient" : 1.0,
        "shared_interaction" : "Geneset_Overlap",
        "EnrichmentMap_Data_Set" : "SvsF_UP",
        "name" : "GO:0033290~EUKARYOTIC 48S PREINITIATION COMPLEX (Geneset_Overlap_SvsF_UP) GO:0016282~EUKARYOTIC 43S PREINITIATION COMPLEX",
        "interaction" : "Geneset_Overlap",
        "SUID" : 713,
        "selected" : false,
        "EnrichmentMap_Overlap_genes" : [ "EIF3H", "EIF3F" ]
      },
      "selected" : false
    }, {
      "data" : {
        "id" : "711",
        "source" : "511",
        "target" : "483",
        "shared_name" : "GO:0033290~EUKARYOTIC 48S PREINITIATION COMPLEX (Geneset_Overlap_SvsF_UP) GO:0070122~ISOPEPTIDASE ACTIVITY",
        "EnrichmentMap_Overlap_size" : 2,
        "EnrichmentMap_similarity_coefficient" : 1.0,
        "shared_interaction" : "Geneset_Overlap",
        "EnrichmentMap_Data_Set" : "SvsF_UP",
        "name" : "GO:0033290~EUKARYOTIC 48S PREINITIATION COMPLEX (Geneset_Overlap_SvsF_UP) GO:0070122~ISOPEPTIDASE ACTIVITY",
        "interaction" : "Geneset_Overlap",
        "SUID" : 711,
        "selected" : false,
        "EnrichmentMap_Overlap_genes" : [ "EIF3H", "EIF3F" ]
      },
      "selected" : false
    }, {
      "data" : {
        "id" : "709",
        "source" : "511",
        "target" : "515",
        "shared_name" : "GO:0033290~EUKARYOTIC 48S PREINITIATION COMPLEX (Geneset_Overlap_SvsF_UP) DOMAIN:MPN",
        "EnrichmentMap_Overlap_size" : 2,
        "EnrichmentMap_similarity_coefficient" : 1.0,
        "shared_interaction" : "Geneset_Overlap",
        "EnrichmentMap_Data_Set" : "SvsF_UP",
        "name" : "GO:0033290~EUKARYOTIC 48S PREINITIATION COMPLEX (Geneset_Overlap_SvsF_UP) DOMAIN:MPN",
        "interaction" : "Geneset_Overlap",
        "SUID" : 709,
        "selected" : false,
        "EnrichmentMap_Overlap_genes" : [ "EIF3H", "EIF3F" ]
      },
      "selected" : false
    }, {
      "data" : {
        "id" : "707",
        "source" : "511",
        "target" : "525",
        "shared_name" : "GO:0033290~EUKARYOTIC 48S PREINITIATION COMPLEX (Geneset_Overlap_SvsF_UP) SM00232:JAB_MPN",
        "EnrichmentMap_Overlap_size" : 2,
        "EnrichmentMap_similarity_coefficient" : 1.0,
        "shared_interaction" : "Geneset_Overlap",
        "EnrichmentMap_Data_Set" : "SvsF_UP",
        "name" : "GO:0033290~EUKARYOTIC 48S PREINITIATION COMPLEX (Geneset_Overlap_SvsF_UP) SM00232:JAB_MPN",
        "interaction" : "Geneset_Overlap",
        "SUID" : 707,
        "selected" : false,
        "EnrichmentMap_Overlap_genes" : [ "EIF3H", "EIF3F" ]
      },
      "selected" : false
    }, {
      "data" : {
        "id" : "705",
        "source" : "511",
        "target" : "519",
        "shared_name" : "GO:0033290~EUKARYOTIC 48S PREINITIATION COMPLEX (Geneset_Overlap_SvsF_UP) IPR000555:JAB1/MOV34/MPN/PAD-1",
        "EnrichmentMap_Overlap_size" : 2,
        "EnrichmentMap_similarity_coefficient" : 1.0,
        "shared_interaction" : "Geneset_Overlap",
        "EnrichmentMap_Data_Set" : "SvsF_UP",
        "name" : "GO:0033290~EUKARYOTIC 48S PREINITIATION COMPLEX (Geneset_Overlap_SvsF_UP) IPR000555:JAB1/MOV34/MPN/PAD-1",
        "interaction" : "Geneset_Overlap",
        "SUID" : 705,
        "selected" : false,
        "EnrichmentMap_Overlap_genes" : [ "EIF3H", "EIF3F" ]
      },
      "selected" : false
    }, {
      "data" : {
        "id" : "703",
        "source" : "511",
        "target" : "533",
        "shared_name" : "GO:0033290~EUKARYOTIC 48S PREINITIATION COMPLEX (Geneset_Overlap_SvsF_UP) GO:0001732~FORMATION OF CYTOPLASMIC TRANSLATION INITIATION COMPLEX",
        "EnrichmentMap_Overlap_size" : 2,
        "EnrichmentMap_similarity_coefficient" : 1.0,
        "shared_interaction" : "Geneset_Overlap",
        "EnrichmentMap_Data_Set" : "SvsF_UP",
        "name" : "GO:0033290~EUKARYOTIC 48S PREINITIATION COMPLEX (Geneset_Overlap_SvsF_UP) GO:0001732~FORMATION OF CYTOPLASMIC TRANSLATION INITIATION COMPLEX",
        "interaction" : "Geneset_Overlap",
        "SUID" : 703,
        "selected" : false,
        "EnrichmentMap_Overlap_genes" : [ "EIF3H", "EIF3F" ]
      },
      "selected" : false
    }, {
      "data" : {
        "id" : "701",
        "source" : "499",
        "target" : "473",
        "shared_name" : "GO:0003899~DNA-DIRECTED 5'-3' RNA POLYMERASE ACTIVITY (Geneset_Overlap_SvsF_DOWN) IPR007066:RNA POLYMERASE RPB1, DOMAIN 3",
        "EnrichmentMap_Overlap_size" : 2,
        "EnrichmentMap_similarity_coefficient" : 1.0,
        "shared_interaction" : "Geneset_Overlap",
        "EnrichmentMap_Data_Set" : "SvsF_DOWN",
        "name" : "GO:0003899~DNA-DIRECTED 5'-3' RNA POLYMERASE ACTIVITY (Geneset_Overlap_SvsF_DOWN) IPR007066:RNA POLYMERASE RPB1, DOMAIN 3",
        "interaction" : "Geneset_Overlap",
        "SUID" : 701,
        "selected" : false,
        "EnrichmentMap_Overlap_genes" : [ "POLR3A", "POLR2A" ]
      },
      "selected" : false
    }, {
      "data" : {
        "id" : "699",
        "source" : "499",
        "target" : "471",
        "shared_name" : "GO:0003899~DNA-DIRECTED 5'-3' RNA POLYMERASE ACTIVITY (Geneset_Overlap_SvsF_DOWN) DOMAIN:RPOLA_N",
        "EnrichmentMap_Overlap_size" : 2,
        "EnrichmentMap_similarity_coefficient" : 1.0,
        "shared_interaction" : "Geneset_Overlap",
        "EnrichmentMap_Data_Set" : "SvsF_DOWN",
        "name" : "GO:0003899~DNA-DIRECTED 5'-3' RNA POLYMERASE ACTIVITY (Geneset_Overlap_SvsF_DOWN) DOMAIN:RPOLA_N",
        "interaction" : "Geneset_Overlap",
        "SUID" : 699,
        "selected" : false,
        "EnrichmentMap_Overlap_genes" : [ "POLR3A", "POLR2A" ]
      },
      "selected" : false
    }, {
      "data" : {
        "id" : "697",
        "source" : "499",
        "target" : "507",
        "shared_name" : "GO:0003899~DNA-DIRECTED 5'-3' RNA POLYMERASE ACTIVITY (Geneset_Overlap_SvsF_DOWN) IPR007083:RNA POLYMERASE RPB1, DOMAIN 4",
        "EnrichmentMap_Overlap_size" : 2,
        "EnrichmentMap_similarity_coefficient" : 1.0,
        "shared_interaction" : "Geneset_Overlap",
        "EnrichmentMap_Data_Set" : "SvsF_DOWN",
        "name" : "GO:0003899~DNA-DIRECTED 5'-3' RNA POLYMERASE ACTIVITY (Geneset_Overlap_SvsF_DOWN) IPR007083:RNA POLYMERASE RPB1, DOMAIN 4",
        "interaction" : "Geneset_Overlap",
        "SUID" : 697,
        "selected" : false,
        "EnrichmentMap_Overlap_genes" : [ "POLR3A", "POLR2A" ]
      },
      "selected" : false
    }, {
      "data" : {
        "id" : "695",
        "source" : "499",
        "target" : "479",
        "shared_name" : "GO:0003899~DNA-DIRECTED 5'-3' RNA POLYMERASE ACTIVITY (Geneset_Overlap_SvsF_DOWN) IPR007081:RNA POLYMERASE RPB1, DOMAIN 5",
        "EnrichmentMap_Overlap_size" : 2,
        "EnrichmentMap_similarity_coefficient" : 1.0,
        "shared_interaction" : "Geneset_Overlap",
        "EnrichmentMap_Data_Set" : "SvsF_DOWN",
        "name" : "GO:0003899~DNA-DIRECTED 5'-3' RNA POLYMERASE ACTIVITY (Geneset_Overlap_SvsF_DOWN) IPR007081:RNA POLYMERASE RPB1, DOMAIN 5",
        "interaction" : "Geneset_Overlap",
        "SUID" : 695,
        "selected" : false,
        "EnrichmentMap_Overlap_genes" : [ "POLR3A", "POLR2A" ]
      },
      "selected" : false
    }, {
      "data" : {
        "id" : "693",
        "source" : "499",
        "target" : "513",
        "shared_name" : "GO:0003899~DNA-DIRECTED 5'-3' RNA POLYMERASE ACTIVITY (Geneset_Overlap_SvsF_DOWN) IPR007080:RNA POLYMERASE RPB1, DOMAIN 1",
        "EnrichmentMap_Overlap_size" : 2,
        "EnrichmentMap_similarity_coefficient" : 1.0,
        "shared_interaction" : "Geneset_Overlap",
        "EnrichmentMap_Data_Set" : "SvsF_DOWN",
        "name" : "GO:0003899~DNA-DIRECTED 5'-3' RNA POLYMERASE ACTIVITY (Geneset_Overlap_SvsF_DOWN) IPR007080:RNA POLYMERASE RPB1, DOMAIN 1",
        "interaction" : "Geneset_Overlap",
        "SUID" : 693,
        "selected" : false,
        "EnrichmentMap_Overlap_genes" : [ "POLR3A", "POLR2A" ]
      },
      "selected" : false
    }, {
      "data" : {
        "id" : "691",
        "source" : "497",
        "target" : "509",
        "shared_name" : "COMPBIAS:BASIC AND ACIDIC RESIDUES (Geneset_Overlap_SvsF_DOWN) GO:0034704~CALCIUM CHANNEL COMPLEX",
        "EnrichmentMap_Overlap_size" : 2,
        "EnrichmentMap_similarity_coefficient" : 1.0,
        "shared_interaction" : "Geneset_Overlap",
        "EnrichmentMap_Data_Set" : "SvsF_DOWN",
        "name" : "COMPBIAS:BASIC AND ACIDIC RESIDUES (Geneset_Overlap_SvsF_DOWN) GO:0034704~CALCIUM CHANNEL COMPLEX",
        "interaction" : "Geneset_Overlap",
        "SUID" : 691,
        "selected" : false,
        "EnrichmentMap_Overlap_genes" : [ "TRPC4", "PKD2L1" ]
      },
      "selected" : false
    }, {
      "data" : {
        "id" : "689",
        "source" : "495",
        "target" : "507",
        "shared_name" : "IPR006592:RNA POLYMERASE, N-TERMINAL (Geneset_Overlap_SvsF_DOWN) IPR007083:RNA POLYMERASE RPB1, DOMAIN 4",
        "EnrichmentMap_Overlap_size" : 2,
        "EnrichmentMap_similarity_coefficient" : 1.0,
        "shared_interaction" : "Geneset_Overlap",
        "EnrichmentMap_Data_Set" : "SvsF_DOWN",
        "name" : "IPR006592:RNA POLYMERASE, N-TERMINAL (Geneset_Overlap_SvsF_DOWN) IPR007083:RNA POLYMERASE RPB1, DOMAIN 4",
        "interaction" : "Geneset_Overlap",
        "SUID" : 689,
        "selected" : false,
        "EnrichmentMap_Overlap_genes" : [ "POLR3A", "POLR2A" ]
      },
      "selected" : false
    }, {
      "data" : {
        "id" : "687",
        "source" : "495",
        "target" : "473",
        "shared_name" : "IPR006592:RNA POLYMERASE, N-TERMINAL (Geneset_Overlap_SvsF_DOWN) IPR007066:RNA POLYMERASE RPB1, DOMAIN 3",
        "EnrichmentMap_Overlap_size" : 2,
        "EnrichmentMap_similarity_coefficient" : 1.0,
        "shared_interaction" : "Geneset_Overlap",
        "EnrichmentMap_Data_Set" : "SvsF_DOWN",
        "name" : "IPR006592:RNA POLYMERASE, N-TERMINAL (Geneset_Overlap_SvsF_DOWN) IPR007066:RNA POLYMERASE RPB1, DOMAIN 3",
        "interaction" : "Geneset_Overlap",
        "SUID" : 687,
        "selected" : false,
        "EnrichmentMap_Overlap_genes" : [ "POLR3A", "POLR2A" ]
      },
      "selected" : false
    }, {
      "data" : {
        "id" : "685",
        "source" : "495",
        "target" : "485",
        "shared_name" : "IPR006592:RNA POLYMERASE, N-TERMINAL (Geneset_Overlap_SvsF_DOWN) SM00663:RPOLA_N",
        "EnrichmentMap_Overlap_size" : 2,
        "EnrichmentMap_similarity_coefficient" : 1.0,
        "shared_interaction" : "Geneset_Overlap",
        "EnrichmentMap_Data_Set" : "SvsF_DOWN",
        "name" : "IPR006592:RNA POLYMERASE, N-TERMINAL (Geneset_Overlap_SvsF_DOWN) SM00663:RPOLA_N",
        "interaction" : "Geneset_Overlap",
        "SUID" : 685,
        "selected" : false,
        "EnrichmentMap_Overlap_genes" : [ "POLR3A", "POLR2A" ]
      },
      "selected" : false
    }, {
      "data" : {
        "id" : "683",
        "source" : "495",
        "target" : "491",
        "shared_name" : "IPR006592:RNA POLYMERASE, N-TERMINAL (Geneset_Overlap_SvsF_DOWN) IPR000722:RNA POLYMERASE, ALPHA SUBUNIT",
        "EnrichmentMap_Overlap_size" : 2,
        "EnrichmentMap_similarity_coefficient" : 1.0,
        "shared_interaction" : "Geneset_Overlap",
        "EnrichmentMap_Data_Set" : "SvsF_DOWN",
        "name" : "IPR006592:RNA POLYMERASE, N-TERMINAL (Geneset_Overlap_SvsF_DOWN) IPR000722:RNA POLYMERASE, ALPHA SUBUNIT",
        "interaction" : "Geneset_Overlap",
        "SUID" : 683,
        "selected" : false,
        "EnrichmentMap_Overlap_genes" : [ "POLR3A", "POLR2A" ]
      },
      "selected" : false
    }, {
      "data" : {
        "id" : "681",
        "source" : "495",
        "target" : "471",
        "shared_name" : "IPR006592:RNA POLYMERASE, N-TERMINAL (Geneset_Overlap_SvsF_DOWN) DOMAIN:RPOLA_N",
        "EnrichmentMap_Overlap_size" : 2,
        "EnrichmentMap_similarity_coefficient" : 1.0,
        "shared_interaction" : "Geneset_Overlap",
        "EnrichmentMap_Data_Set" : "SvsF_DOWN",
        "name" : "IPR006592:RNA POLYMERASE, N-TERMINAL (Geneset_Overlap_SvsF_DOWN) DOMAIN:RPOLA_N",
        "interaction" : "Geneset_Overlap",
        "SUID" : 681,
        "selected" : false,
        "EnrichmentMap_Overlap_genes" : [ "POLR3A", "POLR2A" ]
      },
      "selected" : false
    }, {
      "data" : {
        "id" : "679",
        "source" : "495",
        "target" : "479",
        "shared_name" : "IPR006592:RNA POLYMERASE, N-TERMINAL (Geneset_Overlap_SvsF_DOWN) IPR007081:RNA POLYMERASE RPB1, DOMAIN 5",
        "EnrichmentMap_Overlap_size" : 2,
        "EnrichmentMap_similarity_coefficient" : 1.0,
        "shared_interaction" : "Geneset_Overlap",
        "EnrichmentMap_Data_Set" : "SvsF_DOWN",
        "name" : "IPR006592:RNA POLYMERASE, N-TERMINAL (Geneset_Overlap_SvsF_DOWN) IPR007081:RNA POLYMERASE RPB1, DOMAIN 5",
        "interaction" : "Geneset_Overlap",
        "SUID" : 679,
        "selected" : false,
        "EnrichmentMap_Overlap_genes" : [ "POLR3A", "POLR2A" ]
      },
      "selected" : false
    }, {
      "data" : {
        "id" : "677",
        "source" : "495",
        "target" : "513",
        "shared_name" : "IPR006592:RNA POLYMERASE, N-TERMINAL (Geneset_Overlap_SvsF_DOWN) IPR007080:RNA POLYMERASE RPB1, DOMAIN 1",
        "EnrichmentMap_Overlap_size" : 2,
        "EnrichmentMap_similarity_coefficient" : 1.0,
        "shared_interaction" : "Geneset_Overlap",
        "EnrichmentMap_Data_Set" : "SvsF_DOWN",
        "name" : "IPR006592:RNA POLYMERASE, N-TERMINAL (Geneset_Overlap_SvsF_DOWN) IPR007080:RNA POLYMERASE RPB1, DOMAIN 1",
        "interaction" : "Geneset_Overlap",
        "SUID" : 677,
        "selected" : false,
        "EnrichmentMap_Overlap_genes" : [ "POLR3A", "POLR2A" ]
      },
      "selected" : false
    }, {
      "data" : {
        "id" : "675",
        "source" : "495",
        "target" : "499",
        "shared_name" : "IPR006592:RNA POLYMERASE, N-TERMINAL (Geneset_Overlap_SvsF_DOWN) GO:0003899~DNA-DIRECTED 5'-3' RNA POLYMERASE ACTIVITY",
        "EnrichmentMap_Overlap_size" : 2,
        "EnrichmentMap_similarity_coefficient" : 1.0,
        "shared_interaction" : "Geneset_Overlap",
        "EnrichmentMap_Data_Set" : "SvsF_DOWN",
        "name" : "IPR006592:RNA POLYMERASE, N-TERMINAL (Geneset_Overlap_SvsF_DOWN) GO:0003899~DNA-DIRECTED 5'-3' RNA POLYMERASE ACTIVITY",
        "interaction" : "Geneset_Overlap",
        "SUID" : 675,
        "selected" : false,
        "EnrichmentMap_Overlap_genes" : [ "POLR3A", "POLR2A" ]
      },
      "selected" : false
    }, {
      "data" : {
        "id" : "673",
        "source" : "493",
        "target" : "539",
        "shared_name" : "GO:0005178~INTEGRIN BINDING (Geneset_Overlap_SvsF_UP) MPUF05163:HUMAN CYTOMEGALOVIRUS INFECTION",
        "EnrichmentMap_Overlap_size" : 2,
        "EnrichmentMap_similarity_coefficient" : 0.6666666666666666,
        "shared_interaction" : "Geneset_Overlap",
        "EnrichmentMap_Data_Set" : "SvsF_UP",
        "name" : "GO:0005178~INTEGRIN BINDING (Geneset_Overlap_SvsF_UP) MPUF05163:HUMAN CYTOMEGALOVIRUS INFECTION",
        "interaction" : "Geneset_Overlap",
        "SUID" : 673,
        "selected" : false,
        "EnrichmentMap_Overlap_genes" : [ "CALR", "PTK2" ]
      },
      "selected" : false
    }, {
      "data" : {
        "id" : "671",
        "source" : "493",
        "target" : "523",
        "shared_name" : "GO:0005178~INTEGRIN BINDING (Geneset_Overlap_SvsF_UP) MPUF05170:HUMAN IMMUNODEFICIENCY VIRUS 1 INFECTION",
        "EnrichmentMap_Overlap_size" : 2,
        "EnrichmentMap_similarity_coefficient" : 0.6666666666666666,
        "shared_interaction" : "Geneset_Overlap",
        "EnrichmentMap_Data_Set" : "SvsF_UP",
        "name" : "GO:0005178~INTEGRIN BINDING (Geneset_Overlap_SvsF_UP) MPUF05170:HUMAN IMMUNODEFICIENCY VIRUS 1 INFECTION",
        "interaction" : "Geneset_Overlap",
        "SUID" : 671,
        "selected" : false,
        "EnrichmentMap_Overlap_genes" : [ "CALR", "PTK2" ]
      },
      "selected" : false
    }, {
      "data" : {
        "id" : "669",
        "source" : "493",
        "target" : "467",
        "shared_name" : "GO:0005178~INTEGRIN BINDING (Geneset_Overlap_SvsF_UP) GO:0005829~CYTOSOL",
        "EnrichmentMap_Overlap_size" : 2,
        "EnrichmentMap_similarity_coefficient" : 0.6666666666666666,
        "shared_interaction" : "Geneset_Overlap",
        "EnrichmentMap_Data_Set" : "SvsF_UP",
        "name" : "GO:0005178~INTEGRIN BINDING (Geneset_Overlap_SvsF_UP) GO:0005829~CYTOSOL",
        "interaction" : "Geneset_Overlap",
        "SUID" : 669,
        "selected" : false,
        "EnrichmentMap_Overlap_genes" : [ "CALR", "PTK2" ]
      },
      "selected" : false
    }, {
      "data" : {
        "id" : "667",
        "source" : "491",
        "target" : "513",
        "shared_name" : "IPR000722:RNA POLYMERASE, ALPHA SUBUNIT (Geneset_Overlap_SvsF_DOWN) IPR007080:RNA POLYMERASE RPB1, DOMAIN 1",
        "EnrichmentMap_Overlap_size" : 2,
        "EnrichmentMap_similarity_coefficient" : 1.0,
        "shared_interaction" : "Geneset_Overlap",
        "EnrichmentMap_Data_Set" : "SvsF_DOWN",
        "name" : "IPR000722:RNA POLYMERASE, ALPHA SUBUNIT (Geneset_Overlap_SvsF_DOWN) IPR007080:RNA POLYMERASE RPB1, DOMAIN 1",
        "interaction" : "Geneset_Overlap",
        "SUID" : 667,
        "selected" : false,
        "EnrichmentMap_Overlap_genes" : [ "POLR3A", "POLR2A" ]
      },
      "selected" : false
    }, {
      "data" : {
        "id" : "665",
        "source" : "491",
        "target" : "479",
        "shared_name" : "IPR000722:RNA POLYMERASE, ALPHA SUBUNIT (Geneset_Overlap_SvsF_DOWN) IPR007081:RNA POLYMERASE RPB1, DOMAIN 5",
        "EnrichmentMap_Overlap_size" : 2,
        "EnrichmentMap_similarity_coefficient" : 1.0,
        "shared_interaction" : "Geneset_Overlap",
        "EnrichmentMap_Data_Set" : "SvsF_DOWN",
        "name" : "IPR000722:RNA POLYMERASE, ALPHA SUBUNIT (Geneset_Overlap_SvsF_DOWN) IPR007081:RNA POLYMERASE RPB1, DOMAIN 5",
        "interaction" : "Geneset_Overlap",
        "SUID" : 665,
        "selected" : false,
        "EnrichmentMap_Overlap_genes" : [ "POLR3A", "POLR2A" ]
      },
      "selected" : false
    }, {
      "data" : {
        "id" : "663",
        "source" : "491",
        "target" : "471",
        "shared_name" : "IPR000722:RNA POLYMERASE, ALPHA SUBUNIT (Geneset_Overlap_SvsF_DOWN) DOMAIN:RPOLA_N",
        "EnrichmentMap_Overlap_size" : 2,
        "EnrichmentMap_similarity_coefficient" : 1.0,
        "shared_interaction" : "Geneset_Overlap",
        "EnrichmentMap_Data_Set" : "SvsF_DOWN",
        "name" : "IPR000722:RNA POLYMERASE, ALPHA SUBUNIT (Geneset_Overlap_SvsF_DOWN) DOMAIN:RPOLA_N",
        "interaction" : "Geneset_Overlap",
        "SUID" : 663,
        "selected" : false,
        "EnrichmentMap_Overlap_genes" : [ "POLR3A", "POLR2A" ]
      },
      "selected" : false
    }, {
      "data" : {
        "id" : "661",
        "source" : "491",
        "target" : "473",
        "shared_name" : "IPR000722:RNA POLYMERASE, ALPHA SUBUNIT (Geneset_Overlap_SvsF_DOWN) IPR007066:RNA POLYMERASE RPB1, DOMAIN 3",
        "EnrichmentMap_Overlap_size" : 2,
        "EnrichmentMap_similarity_coefficient" : 1.0,
        "shared_interaction" : "Geneset_Overlap",
        "EnrichmentMap_Data_Set" : "SvsF_DOWN",
        "name" : "IPR000722:RNA POLYMERASE, ALPHA SUBUNIT (Geneset_Overlap_SvsF_DOWN) IPR007066:RNA POLYMERASE RPB1, DOMAIN 3",
        "interaction" : "Geneset_Overlap",
        "SUID" : 661,
        "selected" : false,
        "EnrichmentMap_Overlap_genes" : [ "POLR3A", "POLR2A" ]
      },
      "selected" : false
    }, {
      "data" : {
        "id" : "659",
        "source" : "491",
        "target" : "485",
        "shared_name" : "IPR000722:RNA POLYMERASE, ALPHA SUBUNIT (Geneset_Overlap_SvsF_DOWN) SM00663:RPOLA_N",
        "EnrichmentMap_Overlap_size" : 2,
        "EnrichmentMap_similarity_coefficient" : 1.0,
        "shared_interaction" : "Geneset_Overlap",
        "EnrichmentMap_Data_Set" : "SvsF_DOWN",
        "name" : "IPR000722:RNA POLYMERASE, ALPHA SUBUNIT (Geneset_Overlap_SvsF_DOWN) SM00663:RPOLA_N",
        "interaction" : "Geneset_Overlap",
        "SUID" : 659,
        "selected" : false,
        "EnrichmentMap_Overlap_genes" : [ "POLR3A", "POLR2A" ]
      },
      "selected" : false
    }, {
      "data" : {
        "id" : "657",
        "source" : "491",
        "target" : "507",
        "shared_name" : "IPR000722:RNA POLYMERASE, ALPHA SUBUNIT (Geneset_Overlap_SvsF_DOWN) IPR007083:RNA POLYMERASE RPB1, DOMAIN 4",
        "EnrichmentMap_Overlap_size" : 2,
        "EnrichmentMap_similarity_coefficient" : 1.0,
        "shared_interaction" : "Geneset_Overlap",
        "EnrichmentMap_Data_Set" : "SvsF_DOWN",
        "name" : "IPR000722:RNA POLYMERASE, ALPHA SUBUNIT (Geneset_Overlap_SvsF_DOWN) IPR007083:RNA POLYMERASE RPB1, DOMAIN 4",
        "interaction" : "Geneset_Overlap",
        "SUID" : 657,
        "selected" : false,
        "EnrichmentMap_Overlap_genes" : [ "POLR3A", "POLR2A" ]
      },
      "selected" : false
    }, {
      "data" : {
        "id" : "655",
        "source" : "491",
        "target" : "499",
        "shared_name" : "IPR000722:RNA POLYMERASE, ALPHA SUBUNIT (Geneset_Overlap_SvsF_DOWN) GO:0003899~DNA-DIRECTED 5'-3' RNA POLYMERASE ACTIVITY",
        "EnrichmentMap_Overlap_size" : 2,
        "EnrichmentMap_similarity_coefficient" : 1.0,
        "shared_interaction" : "Geneset_Overlap",
        "EnrichmentMap_Data_Set" : "SvsF_DOWN",
        "name" : "IPR000722:RNA POLYMERASE, ALPHA SUBUNIT (Geneset_Overlap_SvsF_DOWN) GO:0003899~DNA-DIRECTED 5'-3' RNA POLYMERASE ACTIVITY",
        "interaction" : "Geneset_Overlap",
        "SUID" : 655,
        "selected" : false,
        "EnrichmentMap_Overlap_genes" : [ "POLR3A", "POLR2A" ]
      },
      "selected" : false
    }, {
      "data" : {
        "id" : "653",
        "source" : "489",
        "target" : "503",
        "shared_name" : "MPUF05222:SMALL CELL LUNG CANCER (Geneset_Overlap_SvsF_UP) MPUF04360:AXON GUIDANCE",
        "EnrichmentMap_Overlap_size" : 2,
        "EnrichmentMap_similarity_coefficient" : 0.6666666666666666,
        "shared_interaction" : "Geneset_Overlap",
        "EnrichmentMap_Data_Set" : "SvsF_UP",
        "name" : "MPUF05222:SMALL CELL LUNG CANCER (Geneset_Overlap_SvsF_UP) MPUF04360:AXON GUIDANCE",
        "interaction" : "Geneset_Overlap",
        "SUID" : 653,
        "selected" : false,
        "EnrichmentMap_Overlap_genes" : [ "PIK3R3", "PTK2" ]
      },
      "selected" : false
    }, {
      "data" : {
        "id" : "651",
        "source" : "489",
        "target" : "539",
        "shared_name" : "MPUF05222:SMALL CELL LUNG CANCER (Geneset_Overlap_SvsF_UP) MPUF05163:HUMAN CYTOMEGALOVIRUS INFECTION",
        "EnrichmentMap_Overlap_size" : 3,
        "EnrichmentMap_similarity_coefficient" : 1.0,
        "shared_interaction" : "Geneset_Overlap",
        "EnrichmentMap_Data_Set" : "SvsF_UP",
        "name" : "MPUF05222:SMALL CELL LUNG CANCER (Geneset_Overlap_SvsF_UP) MPUF05163:HUMAN CYTOMEGALOVIRUS INFECTION",
        "interaction" : "Geneset_Overlap",
        "SUID" : 651,
        "selected" : false,
        "EnrichmentMap_Overlap_genes" : [ "CDK6", "PIK3R3", "PTK2" ]
      },
      "selected" : false
    }, {
      "data" : {
        "id" : "649",
        "source" : "489",
        "target" : "487",
        "shared_name" : "MPUF05222:SMALL CELL LUNG CANCER (Geneset_Overlap_SvsF_UP) MPUF04012:ERBB SIGNALING PATHWAY",
        "EnrichmentMap_Overlap_size" : 2,
        "EnrichmentMap_similarity_coefficient" : 0.6666666666666666,
        "shared_interaction" : "Geneset_Overlap",
        "EnrichmentMap_Data_Set" : "SvsF_UP",
        "name" : "MPUF05222:SMALL CELL LUNG CANCER (Geneset_Overlap_SvsF_UP) MPUF04012:ERBB SIGNALING PATHWAY",
        "interaction" : "Geneset_Overlap",
        "SUID" : 649,
        "selected" : false,
        "EnrichmentMap_Overlap_genes" : [ "PIK3R3", "PTK2" ]
      },
      "selected" : false
    }, {
      "data" : {
        "id" : "647",
        "source" : "489",
        "target" : "467",
        "shared_name" : "MPUF05222:SMALL CELL LUNG CANCER (Geneset_Overlap_SvsF_UP) GO:0005829~CYTOSOL",
        "EnrichmentMap_Overlap_size" : 2,
        "EnrichmentMap_similarity_coefficient" : 0.6666666666666666,
        "shared_interaction" : "Geneset_Overlap",
        "EnrichmentMap_Data_Set" : "SvsF_UP",
        "name" : "MPUF05222:SMALL CELL LUNG CANCER (Geneset_Overlap_SvsF_UP) GO:0005829~CYTOSOL",
        "interaction" : "Geneset_Overlap",
        "SUID" : 647,
        "selected" : false,
        "EnrichmentMap_Overlap_genes" : [ "CDK6", "PTK2" ]
      },
      "selected" : false
    }, {
      "data" : {
        "id" : "645",
        "source" : "489",
        "target" : "523",
        "shared_name" : "MPUF05222:SMALL CELL LUNG CANCER (Geneset_Overlap_SvsF_UP) MPUF05170:HUMAN IMMUNODEFICIENCY VIRUS 1 INFECTION",
        "EnrichmentMap_Overlap_size" : 2,
        "EnrichmentMap_similarity_coefficient" : 0.6666666666666666,
        "shared_interaction" : "Geneset_Overlap",
        "EnrichmentMap_Data_Set" : "SvsF_UP",
        "name" : "MPUF05222:SMALL CELL LUNG CANCER (Geneset_Overlap_SvsF_UP) MPUF05170:HUMAN IMMUNODEFICIENCY VIRUS 1 INFECTION",
        "interaction" : "Geneset_Overlap",
        "SUID" : 645,
        "selected" : false,
        "EnrichmentMap_Overlap_genes" : [ "PIK3R3", "PTK2" ]
      },
      "selected" : false
    }, {
      "data" : {
        "id" : "643",
        "source" : "489",
        "target" : "527",
        "shared_name" : "MPUF05222:SMALL CELL LUNG CANCER (Geneset_Overlap_SvsF_UP) MPUF01522:ENDOCRINE RESISTANCE",
        "EnrichmentMap_Overlap_size" : 2,
        "EnrichmentMap_similarity_coefficient" : 0.6666666666666666,
        "shared_interaction" : "Geneset_Overlap",
        "EnrichmentMap_Data_Set" : "SvsF_UP",
        "name" : "MPUF05222:SMALL CELL LUNG CANCER (Geneset_Overlap_SvsF_UP) MPUF01522:ENDOCRINE RESISTANCE",
        "interaction" : "Geneset_Overlap",
        "SUID" : 643,
        "selected" : false,
        "EnrichmentMap_Overlap_genes" : [ "PIK3R3", "PTK2" ]
      },
      "selected" : false
    }, {
      "data" : {
        "id" : "641",
        "source" : "489",
        "target" : "465",
        "shared_name" : "MPUF05222:SMALL CELL LUNG CANCER (Geneset_Overlap_SvsF_UP) MPUF05146:AMOEBIASIS",
        "EnrichmentMap_Overlap_size" : 2,
        "EnrichmentMap_similarity_coefficient" : 0.6666666666666666,
        "shared_interaction" : "Geneset_Overlap",
        "EnrichmentMap_Data_Set" : "SvsF_UP",
        "name" : "MPUF05222:SMALL CELL LUNG CANCER (Geneset_Overlap_SvsF_UP) MPUF05146:AMOEBIASIS",
        "interaction" : "Geneset_Overlap",
        "SUID" : 641,
        "selected" : false,
        "EnrichmentMap_Overlap_genes" : [ "PIK3R3", "PTK2" ]
      },
      "selected" : false
    }, {
      "data" : {
        "id" : "639",
        "source" : "489",
        "target" : "505",
        "shared_name" : "MPUF05222:SMALL CELL LUNG CANCER (Geneset_Overlap_SvsF_UP) MPUF05164:INFLUENZA A",
        "EnrichmentMap_Overlap_size" : 2,
        "EnrichmentMap_similarity_coefficient" : 0.6666666666666666,
        "shared_interaction" : "Geneset_Overlap",
        "EnrichmentMap_Data_Set" : "SvsF_UP",
        "name" : "MPUF05222:SMALL CELL LUNG CANCER (Geneset_Overlap_SvsF_UP) MPUF05164:INFLUENZA A",
        "interaction" : "Geneset_Overlap",
        "SUID" : 639,
        "selected" : false,
        "EnrichmentMap_Overlap_genes" : [ "CDK6", "PIK3R3" ]
      },
      "selected" : false
    }, {
      "data" : {
        "id" : "637",
        "source" : "487",
        "target" : "503",
        "shared_name" : "MPUF04012:ERBB SIGNALING PATHWAY (Geneset_Overlap_SvsF_UP) MPUF04360:AXON GUIDANCE",
        "EnrichmentMap_Overlap_size" : 3,
        "EnrichmentMap_similarity_coefficient" : 1.0,
        "shared_interaction" : "Geneset_Overlap",
        "EnrichmentMap_Data_Set" : "SvsF_UP",
        "name" : "MPUF04012:ERBB SIGNALING PATHWAY (Geneset_Overlap_SvsF_UP) MPUF04360:AXON GUIDANCE",
        "interaction" : "Geneset_Overlap",
        "SUID" : 637,
        "selected" : false,
        "EnrichmentMap_Overlap_genes" : [ "PAK1", "PIK3R3", "PTK2" ]
      },
      "selected" : false
    }, {
      "data" : {
        "id" : "635",
        "source" : "487",
        "target" : "539",
        "shared_name" : "MPUF04012:ERBB SIGNALING PATHWAY (Geneset_Overlap_SvsF_UP) MPUF05163:HUMAN CYTOMEGALOVIRUS INFECTION",
        "EnrichmentMap_Overlap_size" : 2,
        "EnrichmentMap_similarity_coefficient" : 0.6666666666666666,
        "shared_interaction" : "Geneset_Overlap",
        "EnrichmentMap_Data_Set" : "SvsF_UP",
        "name" : "MPUF04012:ERBB SIGNALING PATHWAY (Geneset_Overlap_SvsF_UP) MPUF05163:HUMAN CYTOMEGALOVIRUS INFECTION",
        "interaction" : "Geneset_Overlap",
        "SUID" : 635,
        "selected" : false,
        "EnrichmentMap_Overlap_genes" : [ "PIK3R3", "PTK2" ]
      },
      "selected" : false
    }, {
      "data" : {
        "id" : "633",
        "source" : "487",
        "target" : "467",
        "shared_name" : "MPUF04012:ERBB SIGNALING PATHWAY (Geneset_Overlap_SvsF_UP) GO:0005829~CYTOSOL",
        "EnrichmentMap_Overlap_size" : 2,
        "EnrichmentMap_similarity_coefficient" : 0.6666666666666666,
        "shared_interaction" : "Geneset_Overlap",
        "EnrichmentMap_Data_Set" : "SvsF_UP",
        "name" : "MPUF04012:ERBB SIGNALING PATHWAY (Geneset_Overlap_SvsF_UP) GO:0005829~CYTOSOL",
        "interaction" : "Geneset_Overlap",
        "SUID" : 633,
        "selected" : false,
        "EnrichmentMap_Overlap_genes" : [ "PAK1", "PTK2" ]
      },
      "selected" : false
    }, {
      "data" : {
        "id" : "631",
        "source" : "487",
        "target" : "523",
        "shared_name" : "MPUF04012:ERBB SIGNALING PATHWAY (Geneset_Overlap_SvsF_UP) MPUF05170:HUMAN IMMUNODEFICIENCY VIRUS 1 INFECTION",
        "EnrichmentMap_Overlap_size" : 3,
        "EnrichmentMap_similarity_coefficient" : 1.0,
        "shared_interaction" : "Geneset_Overlap",
        "EnrichmentMap_Data_Set" : "SvsF_UP",
        "name" : "MPUF04012:ERBB SIGNALING PATHWAY (Geneset_Overlap_SvsF_UP) MPUF05170:HUMAN IMMUNODEFICIENCY VIRUS 1 INFECTION",
        "interaction" : "Geneset_Overlap",
        "SUID" : 631,
        "selected" : false,
        "EnrichmentMap_Overlap_genes" : [ "PAK1", "PIK3R3", "PTK2" ]
      },
      "selected" : false
    }, {
      "data" : {
        "id" : "629",
        "source" : "487",
        "target" : "465",
        "shared_name" : "MPUF04012:ERBB SIGNALING PATHWAY (Geneset_Overlap_SvsF_UP) MPUF05146:AMOEBIASIS",
        "EnrichmentMap_Overlap_size" : 2,
        "EnrichmentMap_similarity_coefficient" : 0.6666666666666666,
        "shared_interaction" : "Geneset_Overlap",
        "EnrichmentMap_Data_Set" : "SvsF_UP",
        "name" : "MPUF04012:ERBB SIGNALING PATHWAY (Geneset_Overlap_SvsF_UP) MPUF05146:AMOEBIASIS",
        "interaction" : "Geneset_Overlap",
        "SUID" : 629,
        "selected" : false,
        "EnrichmentMap_Overlap_genes" : [ "PIK3R3", "PTK2" ]
      },
      "selected" : false
    }, {
      "data" : {
        "id" : "627",
        "source" : "487",
        "target" : "527",
        "shared_name" : "MPUF04012:ERBB SIGNALING PATHWAY (Geneset_Overlap_SvsF_UP) MPUF01522:ENDOCRINE RESISTANCE",
        "EnrichmentMap_Overlap_size" : 2,
        "EnrichmentMap_similarity_coefficient" : 0.6666666666666666,
        "shared_interaction" : "Geneset_Overlap",
        "EnrichmentMap_Data_Set" : "SvsF_UP",
        "name" : "MPUF04012:ERBB SIGNALING PATHWAY (Geneset_Overlap_SvsF_UP) MPUF01522:ENDOCRINE RESISTANCE",
        "interaction" : "Geneset_Overlap",
        "SUID" : 627,
        "selected" : false,
        "EnrichmentMap_Overlap_genes" : [ "PIK3R3", "PTK2" ]
      },
      "selected" : false
    }, {
      "data" : {
        "id" : "625",
        "source" : "485",
        "target" : "499",
        "shared_name" : "SM00663:RPOLA_N (Geneset_Overlap_SvsF_DOWN) GO:0003899~DNA-DIRECTED 5'-3' RNA POLYMERASE ACTIVITY",
        "EnrichmentMap_Overlap_size" : 2,
        "EnrichmentMap_similarity_coefficient" : 1.0,
        "shared_interaction" : "Geneset_Overlap",
        "EnrichmentMap_Data_Set" : "SvsF_DOWN",
        "name" : "SM00663:RPOLA_N (Geneset_Overlap_SvsF_DOWN) GO:0003899~DNA-DIRECTED 5'-3' RNA POLYMERASE ACTIVITY",
        "interaction" : "Geneset_Overlap",
        "SUID" : 625,
        "selected" : false,
        "EnrichmentMap_Overlap_genes" : [ "POLR3A", "POLR2A" ]
      },
      "selected" : false
    }, {
      "data" : {
        "id" : "623",
        "source" : "485",
        "target" : "471",
        "shared_name" : "SM00663:RPOLA_N (Geneset_Overlap_SvsF_DOWN) DOMAIN:RPOLA_N",
        "EnrichmentMap_Overlap_size" : 2,
        "EnrichmentMap_similarity_coefficient" : 1.0,
        "shared_interaction" : "Geneset_Overlap",
        "EnrichmentMap_Data_Set" : "SvsF_DOWN",
        "name" : "SM00663:RPOLA_N (Geneset_Overlap_SvsF_DOWN) DOMAIN:RPOLA_N",
        "interaction" : "Geneset_Overlap",
        "SUID" : 623,
        "selected" : false,
        "EnrichmentMap_Overlap_genes" : [ "POLR3A", "POLR2A" ]
      },
      "selected" : false
    }, {
      "data" : {
        "id" : "621",
        "source" : "485",
        "target" : "507",
        "shared_name" : "SM00663:RPOLA_N (Geneset_Overlap_SvsF_DOWN) IPR007083:RNA POLYMERASE RPB1, DOMAIN 4",
        "EnrichmentMap_Overlap_size" : 2,
        "EnrichmentMap_similarity_coefficient" : 1.0,
        "shared_interaction" : "Geneset_Overlap",
        "EnrichmentMap_Data_Set" : "SvsF_DOWN",
        "name" : "SM00663:RPOLA_N (Geneset_Overlap_SvsF_DOWN) IPR007083:RNA POLYMERASE RPB1, DOMAIN 4",
        "interaction" : "Geneset_Overlap",
        "SUID" : 621,
        "selected" : false,
        "EnrichmentMap_Overlap_genes" : [ "POLR3A", "POLR2A" ]
      },
      "selected" : false
    }, {
      "data" : {
        "id" : "619",
        "source" : "485",
        "target" : "473",
        "shared_name" : "SM00663:RPOLA_N (Geneset_Overlap_SvsF_DOWN) IPR007066:RNA POLYMERASE RPB1, DOMAIN 3",
        "EnrichmentMap_Overlap_size" : 2,
        "EnrichmentMap_similarity_coefficient" : 1.0,
        "shared_interaction" : "Geneset_Overlap",
        "EnrichmentMap_Data_Set" : "SvsF_DOWN",
        "name" : "SM00663:RPOLA_N (Geneset_Overlap_SvsF_DOWN) IPR007066:RNA POLYMERASE RPB1, DOMAIN 3",
        "interaction" : "Geneset_Overlap",
        "SUID" : 619,
        "selected" : false,
        "EnrichmentMap_Overlap_genes" : [ "POLR3A", "POLR2A" ]
      },
      "selected" : false
    }, {
      "data" : {
        "id" : "617",
        "source" : "485",
        "target" : "513",
        "shared_name" : "SM00663:RPOLA_N (Geneset_Overlap_SvsF_DOWN) IPR007080:RNA POLYMERASE RPB1, DOMAIN 1",
        "EnrichmentMap_Overlap_size" : 2,
        "EnrichmentMap_similarity_coefficient" : 1.0,
        "shared_interaction" : "Geneset_Overlap",
        "EnrichmentMap_Data_Set" : "SvsF_DOWN",
        "name" : "SM00663:RPOLA_N (Geneset_Overlap_SvsF_DOWN) IPR007080:RNA POLYMERASE RPB1, DOMAIN 1",
        "interaction" : "Geneset_Overlap",
        "SUID" : 617,
        "selected" : false,
        "EnrichmentMap_Overlap_genes" : [ "POLR3A", "POLR2A" ]
      },
      "selected" : false
    }, {
      "data" : {
        "id" : "615",
        "source" : "485",
        "target" : "479",
        "shared_name" : "SM00663:RPOLA_N (Geneset_Overlap_SvsF_DOWN) IPR007081:RNA POLYMERASE RPB1, DOMAIN 5",
        "EnrichmentMap_Overlap_size" : 2,
        "EnrichmentMap_similarity_coefficient" : 1.0,
        "shared_interaction" : "Geneset_Overlap",
        "EnrichmentMap_Data_Set" : "SvsF_DOWN",
        "name" : "SM00663:RPOLA_N (Geneset_Overlap_SvsF_DOWN) IPR007081:RNA POLYMERASE RPB1, DOMAIN 5",
        "interaction" : "Geneset_Overlap",
        "SUID" : 615,
        "selected" : false,
        "EnrichmentMap_Overlap_genes" : [ "POLR3A", "POLR2A" ]
      },
      "selected" : false
    }, {
      "data" : {
        "id" : "613",
        "source" : "483",
        "target" : "519",
        "shared_name" : "GO:0070122~ISOPEPTIDASE ACTIVITY (Geneset_Overlap_SvsF_UP) IPR000555:JAB1/MOV34/MPN/PAD-1",
        "EnrichmentMap_Overlap_size" : 2,
        "EnrichmentMap_similarity_coefficient" : 1.0,
        "shared_interaction" : "Geneset_Overlap",
        "EnrichmentMap_Data_Set" : "SvsF_UP",
        "name" : "GO:0070122~ISOPEPTIDASE ACTIVITY (Geneset_Overlap_SvsF_UP) IPR000555:JAB1/MOV34/MPN/PAD-1",
        "interaction" : "Geneset_Overlap",
        "SUID" : 613,
        "selected" : false,
        "EnrichmentMap_Overlap_genes" : [ "EIF3H", "EIF3F" ]
      },
      "selected" : false
    }, {
      "data" : {
        "id" : "611",
        "source" : "483",
        "target" : "469",
        "shared_name" : "GO:0070122~ISOPEPTIDASE ACTIVITY (Geneset_Overlap_SvsF_UP) GO:0016282~EUKARYOTIC 43S PREINITIATION COMPLEX",
        "EnrichmentMap_Overlap_size" : 2,
        "EnrichmentMap_similarity_coefficient" : 1.0,
        "shared_interaction" : "Geneset_Overlap",
        "EnrichmentMap_Data_Set" : "SvsF_UP",
        "name" : "GO:0070122~ISOPEPTIDASE ACTIVITY (Geneset_Overlap_SvsF_UP) GO:0016282~EUKARYOTIC 43S PREINITIATION COMPLEX",
        "interaction" : "Geneset_Overlap",
        "SUID" : 611,
        "selected" : false,
        "EnrichmentMap_Overlap_genes" : [ "EIF3H", "EIF3F" ]
      },
      "selected" : false
    }, {
      "data" : {
        "id" : "609",
        "source" : "483",
        "target" : "515",
        "shared_name" : "GO:0070122~ISOPEPTIDASE ACTIVITY (Geneset_Overlap_SvsF_UP) DOMAIN:MPN",
        "EnrichmentMap_Overlap_size" : 2,
        "EnrichmentMap_similarity_coefficient" : 1.0,
        "shared_interaction" : "Geneset_Overlap",
        "EnrichmentMap_Data_Set" : "SvsF_UP",
        "name" : "GO:0070122~ISOPEPTIDASE ACTIVITY (Geneset_Overlap_SvsF_UP) DOMAIN:MPN",
        "interaction" : "Geneset_Overlap",
        "SUID" : 609,
        "selected" : false,
        "EnrichmentMap_Overlap_genes" : [ "EIF3H", "EIF3F" ]
      },
      "selected" : false
    }, {
      "data" : {
        "id" : "607",
        "source" : "483",
        "target" : "525",
        "shared_name" : "GO:0070122~ISOPEPTIDASE ACTIVITY (Geneset_Overlap_SvsF_UP) SM00232:JAB_MPN",
        "EnrichmentMap_Overlap_size" : 2,
        "EnrichmentMap_similarity_coefficient" : 1.0,
        "shared_interaction" : "Geneset_Overlap",
        "EnrichmentMap_Data_Set" : "SvsF_UP",
        "name" : "GO:0070122~ISOPEPTIDASE ACTIVITY (Geneset_Overlap_SvsF_UP) SM00232:JAB_MPN",
        "interaction" : "Geneset_Overlap",
        "SUID" : 607,
        "selected" : false,
        "EnrichmentMap_Overlap_genes" : [ "EIF3H", "EIF3F" ]
      },
      "selected" : false
    }, {
      "data" : {
        "id" : "605",
        "source" : "483",
        "target" : "533",
        "shared_name" : "GO:0070122~ISOPEPTIDASE ACTIVITY (Geneset_Overlap_SvsF_UP) GO:0001732~FORMATION OF CYTOPLASMIC TRANSLATION INITIATION COMPLEX",
        "EnrichmentMap_Overlap_size" : 2,
        "EnrichmentMap_similarity_coefficient" : 1.0,
        "shared_interaction" : "Geneset_Overlap",
        "EnrichmentMap_Data_Set" : "SvsF_UP",
        "name" : "GO:0070122~ISOPEPTIDASE ACTIVITY (Geneset_Overlap_SvsF_UP) GO:0001732~FORMATION OF CYTOPLASMIC TRANSLATION INITIATION COMPLEX",
        "interaction" : "Geneset_Overlap",
        "SUID" : 605,
        "selected" : false,
        "EnrichmentMap_Overlap_genes" : [ "EIF3H", "EIF3F" ]
      },
      "selected" : false
    }, {
      "data" : {
        "id" : "603",
        "source" : "481",
        "target" : "545",
        "shared_name" : "MPUF00531:GLYCOSAMINOGLYCAN DEGRADATION (Geneset_Overlap_SvsF_UP) GO:0048471~PERINUCLEAR REGION OF CYTOPLASM",
        "EnrichmentMap_Overlap_size" : 1,
        "EnrichmentMap_similarity_coefficient" : 0.5,
        "shared_interaction" : "Geneset_Overlap",
        "EnrichmentMap_Data_Set" : "SvsF_UP",
        "name" : "MPUF00531:GLYCOSAMINOGLYCAN DEGRADATION (Geneset_Overlap_SvsF_UP) GO:0048471~PERINUCLEAR REGION OF CYTOPLASM",
        "interaction" : "Geneset_Overlap",
        "SUID" : 603,
        "selected" : false,
        "EnrichmentMap_Overlap_genes" : [ "HYAL2" ]
      },
      "selected" : false
    }, {
      "data" : {
        "id" : "601",
        "source" : "481",
        "target" : "467",
        "shared_name" : "MPUF00531:GLYCOSAMINOGLYCAN DEGRADATION (Geneset_Overlap_SvsF_UP) GO:0005829~CYTOSOL",
        "EnrichmentMap_Overlap_size" : 1,
        "EnrichmentMap_similarity_coefficient" : 0.5,
        "shared_interaction" : "Geneset_Overlap",
        "EnrichmentMap_Data_Set" : "SvsF_UP",
        "name" : "MPUF00531:GLYCOSAMINOGLYCAN DEGRADATION (Geneset_Overlap_SvsF_UP) GO:0005829~CYTOSOL",
        "interaction" : "Geneset_Overlap",
        "SUID" : 601,
        "selected" : false,
        "EnrichmentMap_Overlap_genes" : [ "HYAL2" ]
      },
      "selected" : false
    }, {
      "data" : {
        "id" : "599",
        "source" : "479",
        "target" : "513",
        "shared_name" : "IPR007081:RNA POLYMERASE RPB1, DOMAIN 5 (Geneset_Overlap_SvsF_DOWN) IPR007080:RNA POLYMERASE RPB1, DOMAIN 1",
        "EnrichmentMap_Overlap_size" : 2,
        "EnrichmentMap_similarity_coefficient" : 1.0,
        "shared_interaction" : "Geneset_Overlap",
        "EnrichmentMap_Data_Set" : "SvsF_DOWN",
        "name" : "IPR007081:RNA POLYMERASE RPB1, DOMAIN 5 (Geneset_Overlap_SvsF_DOWN) IPR007080:RNA POLYMERASE RPB1, DOMAIN 1",
        "interaction" : "Geneset_Overlap",
        "SUID" : 599,
        "selected" : false,
        "EnrichmentMap_Overlap_genes" : [ "POLR3A", "POLR2A" ]
      },
      "selected" : false
    }, {
      "data" : {
        "id" : "597",
        "source" : "479",
        "target" : "473",
        "shared_name" : "IPR007081:RNA POLYMERASE RPB1, DOMAIN 5 (Geneset_Overlap_SvsF_DOWN) IPR007066:RNA POLYMERASE RPB1, DOMAIN 3",
        "EnrichmentMap_Overlap_size" : 2,
        "EnrichmentMap_similarity_coefficient" : 1.0,
        "shared_interaction" : "Geneset_Overlap",
        "EnrichmentMap_Data_Set" : "SvsF_DOWN",
        "name" : "IPR007081:RNA POLYMERASE RPB1, DOMAIN 5 (Geneset_Overlap_SvsF_DOWN) IPR007066:RNA POLYMERASE RPB1, DOMAIN 3",
        "interaction" : "Geneset_Overlap",
        "SUID" : 597,
        "selected" : false,
        "EnrichmentMap_Overlap_genes" : [ "POLR3A", "POLR2A" ]
      },
      "selected" : false
    }, {
      "data" : {
        "id" : "595",
        "source" : "479",
        "target" : "507",
        "shared_name" : "IPR007081:RNA POLYMERASE RPB1, DOMAIN 5 (Geneset_Overlap_SvsF_DOWN) IPR007083:RNA POLYMERASE RPB1, DOMAIN 4",
        "EnrichmentMap_Overlap_size" : 2,
        "EnrichmentMap_similarity_coefficient" : 1.0,
        "shared_interaction" : "Geneset_Overlap",
        "EnrichmentMap_Data_Set" : "SvsF_DOWN",
        "name" : "IPR007081:RNA POLYMERASE RPB1, DOMAIN 5 (Geneset_Overlap_SvsF_DOWN) IPR007083:RNA POLYMERASE RPB1, DOMAIN 4",
        "interaction" : "Geneset_Overlap",
        "SUID" : 595,
        "selected" : false,
        "EnrichmentMap_Overlap_genes" : [ "POLR3A", "POLR2A" ]
      },
      "selected" : false
    }, {
      "data" : {
        "id" : "593",
        "source" : "477",
        "target" : "517",
        "shared_name" : "DOMAIN:PNP_UDP_1 (Geneset_Overlap_SvsF_UP) IPR000845:NUCLEOSIDE PHOSPHORYLASE DOMAIN",
        "EnrichmentMap_Overlap_size" : 2,
        "EnrichmentMap_similarity_coefficient" : 1.0,
        "shared_interaction" : "Geneset_Overlap",
        "EnrichmentMap_Data_Set" : "SvsF_UP",
        "name" : "DOMAIN:PNP_UDP_1 (Geneset_Overlap_SvsF_UP) IPR000845:NUCLEOSIDE PHOSPHORYLASE DOMAIN",
        "interaction" : "Geneset_Overlap",
        "SUID" : 593,
        "selected" : false,
        "EnrichmentMap_Overlap_genes" : [ "MTAP", "UPP1" ]
      },
      "selected" : false
    }, {
      "data" : {
        "id" : "591",
        "source" : "473",
        "target" : "471",
        "shared_name" : "IPR007066:RNA POLYMERASE RPB1, DOMAIN 3 (Geneset_Overlap_SvsF_DOWN) DOMAIN:RPOLA_N",
        "EnrichmentMap_Overlap_size" : 2,
        "EnrichmentMap_similarity_coefficient" : 1.0,
        "shared_interaction" : "Geneset_Overlap",
        "EnrichmentMap_Data_Set" : "SvsF_DOWN",
        "name" : "IPR007066:RNA POLYMERASE RPB1, DOMAIN 3 (Geneset_Overlap_SvsF_DOWN) DOMAIN:RPOLA_N",
        "interaction" : "Geneset_Overlap",
        "SUID" : 591,
        "selected" : false,
        "EnrichmentMap_Overlap_genes" : [ "POLR3A", "POLR2A" ]
      },
      "selected" : false
    }, {
      "data" : {
        "id" : "589",
        "source" : "473",
        "target" : "507",
        "shared_name" : "IPR007066:RNA POLYMERASE RPB1, DOMAIN 3 (Geneset_Overlap_SvsF_DOWN) IPR007083:RNA POLYMERASE RPB1, DOMAIN 4",
        "EnrichmentMap_Overlap_size" : 2,
        "EnrichmentMap_similarity_coefficient" : 1.0,
        "shared_interaction" : "Geneset_Overlap",
        "EnrichmentMap_Data_Set" : "SvsF_DOWN",
        "name" : "IPR007066:RNA POLYMERASE RPB1, DOMAIN 3 (Geneset_Overlap_SvsF_DOWN) IPR007083:RNA POLYMERASE RPB1, DOMAIN 4",
        "interaction" : "Geneset_Overlap",
        "SUID" : 589,
        "selected" : false,
        "EnrichmentMap_Overlap_genes" : [ "POLR3A", "POLR2A" ]
      },
      "selected" : false
    }, {
      "data" : {
        "id" : "587",
        "source" : "473",
        "target" : "513",
        "shared_name" : "IPR007066:RNA POLYMERASE RPB1, DOMAIN 3 (Geneset_Overlap_SvsF_DOWN) IPR007080:RNA POLYMERASE RPB1, DOMAIN 1",
        "EnrichmentMap_Overlap_size" : 2,
        "EnrichmentMap_similarity_coefficient" : 1.0,
        "shared_interaction" : "Geneset_Overlap",
        "EnrichmentMap_Data_Set" : "SvsF_DOWN",
        "name" : "IPR007066:RNA POLYMERASE RPB1, DOMAIN 3 (Geneset_Overlap_SvsF_DOWN) IPR007080:RNA POLYMERASE RPB1, DOMAIN 1",
        "interaction" : "Geneset_Overlap",
        "SUID" : 587,
        "selected" : false,
        "EnrichmentMap_Overlap_genes" : [ "POLR3A", "POLR2A" ]
      },
      "selected" : false
    }, {
      "data" : {
        "id" : "585",
        "source" : "471",
        "target" : "479",
        "shared_name" : "IPR007081:RNA POLYMERASE RPB1, DOMAIN 5 (Geneset_Overlap_SvsF_DOWN) DOMAIN:RPOLA_N",
        "EnrichmentMap_Overlap_size" : 2,
        "EnrichmentMap_similarity_coefficient" : 1.0,
        "shared_interaction" : "Geneset_Overlap",
        "EnrichmentMap_Data_Set" : "SvsF_DOWN",
        "name" : "IPR007081:RNA POLYMERASE RPB1, DOMAIN 5 (Geneset_Overlap_SvsF_DOWN) DOMAIN:RPOLA_N",
        "interaction" : "Geneset_Overlap",
        "SUID" : 585,
        "selected" : false,
        "EnrichmentMap_Overlap_genes" : [ "POLR3A", "POLR2A" ]
      },
      "selected" : false
    }, {
      "data" : {
        "id" : "583",
        "source" : "471",
        "target" : "507",
        "shared_name" : "DOMAIN:RPOLA_N (Geneset_Overlap_SvsF_DOWN) IPR007083:RNA POLYMERASE RPB1, DOMAIN 4",
        "EnrichmentMap_Overlap_size" : 2,
        "EnrichmentMap_similarity_coefficient" : 1.0,
        "shared_interaction" : "Geneset_Overlap",
        "EnrichmentMap_Data_Set" : "SvsF_DOWN",
        "name" : "DOMAIN:RPOLA_N (Geneset_Overlap_SvsF_DOWN) IPR007083:RNA POLYMERASE RPB1, DOMAIN 4",
        "interaction" : "Geneset_Overlap",
        "SUID" : 583,
        "selected" : false,
        "EnrichmentMap_Overlap_genes" : [ "POLR3A", "POLR2A" ]
      },
      "selected" : false
    }, {
      "data" : {
        "id" : "581",
        "source" : "471",
        "target" : "513",
        "shared_name" : "DOMAIN:RPOLA_N (Geneset_Overlap_SvsF_DOWN) IPR007080:RNA POLYMERASE RPB1, DOMAIN 1",
        "EnrichmentMap_Overlap_size" : 2,
        "EnrichmentMap_similarity_coefficient" : 1.0,
        "shared_interaction" : "Geneset_Overlap",
        "EnrichmentMap_Data_Set" : "SvsF_DOWN",
        "name" : "DOMAIN:RPOLA_N (Geneset_Overlap_SvsF_DOWN) IPR007080:RNA POLYMERASE RPB1, DOMAIN 1",
        "interaction" : "Geneset_Overlap",
        "SUID" : 581,
        "selected" : false,
        "EnrichmentMap_Overlap_genes" : [ "POLR3A", "POLR2A" ]
      },
      "selected" : false
    }, {
      "data" : {
        "id" : "579",
        "source" : "469",
        "target" : "515",
        "shared_name" : "GO:0016282~EUKARYOTIC 43S PREINITIATION COMPLEX (Geneset_Overlap_SvsF_UP) DOMAIN:MPN",
        "EnrichmentMap_Overlap_size" : 2,
        "EnrichmentMap_similarity_coefficient" : 1.0,
        "shared_interaction" : "Geneset_Overlap",
        "EnrichmentMap_Data_Set" : "SvsF_UP",
        "name" : "GO:0016282~EUKARYOTIC 43S PREINITIATION COMPLEX (Geneset_Overlap_SvsF_UP) DOMAIN:MPN",
        "interaction" : "Geneset_Overlap",
        "SUID" : 579,
        "selected" : false,
        "EnrichmentMap_Overlap_genes" : [ "EIF3H", "EIF3F" ]
      },
      "selected" : false
    }, {
      "data" : {
        "id" : "577",
        "source" : "469",
        "target" : "525",
        "shared_name" : "GO:0016282~EUKARYOTIC 43S PREINITIATION COMPLEX (Geneset_Overlap_SvsF_UP) SM00232:JAB_MPN",
        "EnrichmentMap_Overlap_size" : 2,
        "EnrichmentMap_similarity_coefficient" : 1.0,
        "shared_interaction" : "Geneset_Overlap",
        "EnrichmentMap_Data_Set" : "SvsF_UP",
        "name" : "GO:0016282~EUKARYOTIC 43S PREINITIATION COMPLEX (Geneset_Overlap_SvsF_UP) SM00232:JAB_MPN",
        "interaction" : "Geneset_Overlap",
        "SUID" : 577,
        "selected" : false,
        "EnrichmentMap_Overlap_genes" : [ "EIF3H", "EIF3F" ]
      },
      "selected" : false
    }, {
      "data" : {
        "id" : "575",
        "source" : "469",
        "target" : "533",
        "shared_name" : "GO:0016282~EUKARYOTIC 43S PREINITIATION COMPLEX (Geneset_Overlap_SvsF_UP) GO:0001732~FORMATION OF CYTOPLASMIC TRANSLATION INITIATION COMPLEX",
        "EnrichmentMap_Overlap_size" : 2,
        "EnrichmentMap_similarity_coefficient" : 1.0,
        "shared_interaction" : "Geneset_Overlap",
        "EnrichmentMap_Data_Set" : "SvsF_UP",
        "name" : "GO:0016282~EUKARYOTIC 43S PREINITIATION COMPLEX (Geneset_Overlap_SvsF_UP) GO:0001732~FORMATION OF CYTOPLASMIC TRANSLATION INITIATION COMPLEX",
        "interaction" : "Geneset_Overlap",
        "SUID" : 575,
        "selected" : false,
        "EnrichmentMap_Overlap_genes" : [ "EIF3H", "EIF3F" ]
      },
      "selected" : false
    }, {
      "data" : {
        "id" : "573",
        "source" : "469",
        "target" : "519",
        "shared_name" : "GO:0016282~EUKARYOTIC 43S PREINITIATION COMPLEX (Geneset_Overlap_SvsF_UP) IPR000555:JAB1/MOV34/MPN/PAD-1",
        "EnrichmentMap_Overlap_size" : 2,
        "EnrichmentMap_similarity_coefficient" : 1.0,
        "shared_interaction" : "Geneset_Overlap",
        "EnrichmentMap_Data_Set" : "SvsF_UP",
        "name" : "GO:0016282~EUKARYOTIC 43S PREINITIATION COMPLEX (Geneset_Overlap_SvsF_UP) IPR000555:JAB1/MOV34/MPN/PAD-1",
        "interaction" : "Geneset_Overlap",
        "SUID" : 573,
        "selected" : false,
        "EnrichmentMap_Overlap_genes" : [ "EIF3H", "EIF3F" ]
      },
      "selected" : false
    }, {
      "data" : {
        "id" : "571",
        "source" : "467",
        "target" : "545",
        "shared_name" : "GO:0005829~CYTOSOL (Geneset_Overlap_SvsF_UP) GO:0048471~PERINUCLEAR REGION OF CYTOPLASM",
        "EnrichmentMap_Overlap_size" : 4,
        "EnrichmentMap_similarity_coefficient" : 0.6666666666666666,
        "shared_interaction" : "Geneset_Overlap",
        "EnrichmentMap_Data_Set" : "SvsF_UP",
        "name" : "GO:0005829~CYTOSOL (Geneset_Overlap_SvsF_UP) GO:0048471~PERINUCLEAR REGION OF CYTOPLASM",
        "interaction" : "Geneset_Overlap",
        "SUID" : 571,
        "selected" : false,
        "EnrichmentMap_Overlap_genes" : [ "ARFGEF2", "HYAL2", "CALR", "SNX5" ]
      },
      "selected" : false
    }, {
      "data" : {
        "id" : "569",
        "source" : "467",
        "target" : "465",
        "shared_name" : "GO:0005829~CYTOSOL (Geneset_Overlap_SvsF_UP) MPUF05146:AMOEBIASIS",
        "EnrichmentMap_Overlap_size" : 2,
        "EnrichmentMap_similarity_coefficient" : 0.6666666666666666,
        "shared_interaction" : "Geneset_Overlap",
        "EnrichmentMap_Data_Set" : "SvsF_UP",
        "name" : "GO:0005829~CYTOSOL (Geneset_Overlap_SvsF_UP) MPUF05146:AMOEBIASIS",
        "interaction" : "Geneset_Overlap",
        "SUID" : 569,
        "selected" : false,
        "EnrichmentMap_Overlap_genes" : [ "PTK2", "GNAS" ]
      },
      "selected" : false
    }, {
      "data" : {
        "id" : "567",
        "source" : "467",
        "target" : "527",
        "shared_name" : "GO:0005829~CYTOSOL (Geneset_Overlap_SvsF_UP) MPUF01522:ENDOCRINE RESISTANCE",
        "EnrichmentMap_Overlap_size" : 2,
        "EnrichmentMap_similarity_coefficient" : 0.6666666666666666,
        "shared_interaction" : "Geneset_Overlap",
        "EnrichmentMap_Data_Set" : "SvsF_UP",
        "name" : "GO:0005829~CYTOSOL (Geneset_Overlap_SvsF_UP) MPUF01522:ENDOCRINE RESISTANCE",
        "interaction" : "Geneset_Overlap",
        "SUID" : 567,
        "selected" : false,
        "EnrichmentMap_Overlap_genes" : [ "PTK2", "GNAS" ]
      },
      "selected" : false
    }, {
      "data" : {
        "id" : "565",
        "source" : "467",
        "target" : "505",
        "shared_name" : "GO:0005829~CYTOSOL (Geneset_Overlap_SvsF_UP) MPUF05164:INFLUENZA A",
        "EnrichmentMap_Overlap_size" : 2,
        "EnrichmentMap_similarity_coefficient" : 0.5,
        "shared_interaction" : "Geneset_Overlap",
        "EnrichmentMap_Data_Set" : "SvsF_UP",
        "name" : "GO:0005829~CYTOSOL (Geneset_Overlap_SvsF_UP) MPUF05164:INFLUENZA A",
        "interaction" : "Geneset_Overlap",
        "SUID" : 565,
        "selected" : false,
        "EnrichmentMap_Overlap_genes" : [ "DNAJB1", "CDK6" ]
      },
      "selected" : false
    }, {
      "data" : {
        "id" : "563",
        "source" : "467",
        "target" : "517",
        "shared_name" : "GO:0005829~CYTOSOL (Geneset_Overlap_SvsF_UP) IPR000845:NUCLEOSIDE PHOSPHORYLASE DOMAIN",
        "EnrichmentMap_Overlap_size" : 2,
        "EnrichmentMap_similarity_coefficient" : 1.0,
        "shared_interaction" : "Geneset_Overlap",
        "EnrichmentMap_Data_Set" : "SvsF_UP",
        "name" : "GO:0005829~CYTOSOL (Geneset_Overlap_SvsF_UP) IPR000845:NUCLEOSIDE PHOSPHORYLASE DOMAIN",
        "interaction" : "Geneset_Overlap",
        "SUID" : 563,
        "selected" : false,
        "EnrichmentMap_Overlap_genes" : [ "MTAP", "UPP1" ]
      },
      "selected" : false
    }, {
      "data" : {
        "id" : "561",
        "source" : "467",
        "target" : "463",
        "shared_name" : "GO:0005829~CYTOSOL (Geneset_Overlap_SvsF_UP) MPUF04612:ANTIGEN PROCESSING AND PRESENTATION",
        "EnrichmentMap_Overlap_size" : 2,
        "EnrichmentMap_similarity_coefficient" : 0.6666666666666666,
        "shared_interaction" : "Geneset_Overlap",
        "EnrichmentMap_Data_Set" : "SvsF_UP",
        "name" : "GO:0005829~CYTOSOL (Geneset_Overlap_SvsF_UP) MPUF04612:ANTIGEN PROCESSING AND PRESENTATION",
        "interaction" : "Geneset_Overlap",
        "SUID" : 561,
        "selected" : false,
        "EnrichmentMap_Overlap_genes" : [ "IFI30", "CALR" ]
      },
      "selected" : false
    }, {
      "data" : {
        "id" : "559",
        "source" : "467",
        "target" : "523",
        "shared_name" : "GO:0005829~CYTOSOL (Geneset_Overlap_SvsF_UP) MPUF05170:HUMAN IMMUNODEFICIENCY VIRUS 1 INFECTION",
        "EnrichmentMap_Overlap_size" : 3,
        "EnrichmentMap_similarity_coefficient" : 0.75,
        "shared_interaction" : "Geneset_Overlap",
        "EnrichmentMap_Data_Set" : "SvsF_UP",
        "name" : "GO:0005829~CYTOSOL (Geneset_Overlap_SvsF_UP) MPUF05170:HUMAN IMMUNODEFICIENCY VIRUS 1 INFECTION",
        "interaction" : "Geneset_Overlap",
        "SUID" : 559,
        "selected" : false,
        "EnrichmentMap_Overlap_genes" : [ "PTK2", "PAK1", "CALR" ]
      },
      "selected" : false
    }, {
      "data" : {
        "id" : "557",
        "source" : "467",
        "target" : "477",
        "shared_name" : "GO:0005829~CYTOSOL (Geneset_Overlap_SvsF_UP) DOMAIN:PNP_UDP_1",
        "EnrichmentMap_Overlap_size" : 2,
        "EnrichmentMap_similarity_coefficient" : 1.0,
        "shared_interaction" : "Geneset_Overlap",
        "EnrichmentMap_Data_Set" : "SvsF_UP",
        "name" : "GO:0005829~CYTOSOL (Geneset_Overlap_SvsF_UP) DOMAIN:PNP_UDP_1",
        "interaction" : "Geneset_Overlap",
        "SUID" : 557,
        "selected" : false,
        "EnrichmentMap_Overlap_genes" : [ "MTAP", "UPP1" ]
      },
      "selected" : false
    }, {
      "data" : {
        "id" : "555",
        "source" : "467",
        "target" : "539",
        "shared_name" : "GO:0005829~CYTOSOL (Geneset_Overlap_SvsF_UP) MPUF05163:HUMAN CYTOMEGALOVIRUS INFECTION",
        "EnrichmentMap_Overlap_size" : 4,
        "EnrichmentMap_similarity_coefficient" : 0.8,
        "shared_interaction" : "Geneset_Overlap",
        "EnrichmentMap_Data_Set" : "SvsF_UP",
        "name" : "GO:0005829~CYTOSOL (Geneset_Overlap_SvsF_UP) MPUF05163:HUMAN CYTOMEGALOVIRUS INFECTION",
        "interaction" : "Geneset_Overlap",
        "SUID" : 555,
        "selected" : false,
        "EnrichmentMap_Overlap_genes" : [ "PTK2", "CDK6", "GNAS", "CALR" ]
      },
      "selected" : false
    }, {
      "data" : {
        "id" : "553",
        "source" : "467",
        "target" : "531",
        "shared_name" : "GO:0005829~CYTOSOL (Geneset_Overlap_SvsF_UP) GO:0030332~CYCLIN BINDING",
        "EnrichmentMap_Overlap_size" : 3,
        "EnrichmentMap_similarity_coefficient" : 0.75,
        "shared_interaction" : "Geneset_Overlap",
        "EnrichmentMap_Data_Set" : "SvsF_UP",
        "name" : "GO:0005829~CYTOSOL (Geneset_Overlap_SvsF_UP) GO:0030332~CYCLIN BINDING",
        "interaction" : "Geneset_Overlap",
        "SUID" : 553,
        "selected" : false,
        "EnrichmentMap_Overlap_genes" : [ "CRABP2", "CDK6", "CDK5RAP3" ]
      },
      "selected" : false
    }, {
      "data" : {
        "id" : "551",
        "source" : "467",
        "target" : "503",
        "shared_name" : "GO:0005829~CYTOSOL (Geneset_Overlap_SvsF_UP) MPUF04360:AXON GUIDANCE",
        "EnrichmentMap_Overlap_size" : 2,
        "EnrichmentMap_similarity_coefficient" : 0.5,
        "shared_interaction" : "Geneset_Overlap",
        "EnrichmentMap_Data_Set" : "SvsF_UP",
        "name" : "GO:0005829~CYTOSOL (Geneset_Overlap_SvsF_UP) MPUF04360:AXON GUIDANCE",
        "interaction" : "Geneset_Overlap",
        "SUID" : 551,
        "selected" : false,
        "EnrichmentMap_Overlap_genes" : [ "PTK2", "PAK1" ]
      },
      "selected" : false
    }, {
      "data" : {
        "id" : "549",
        "source" : "465",
        "target" : "503",
        "shared_name" : "MPUF05146:AMOEBIASIS (Geneset_Overlap_SvsF_UP) MPUF04360:AXON GUIDANCE",
        "EnrichmentMap_Overlap_size" : 2,
        "EnrichmentMap_similarity_coefficient" : 0.6666666666666666,
        "shared_interaction" : "Geneset_Overlap",
        "EnrichmentMap_Data_Set" : "SvsF_UP",
        "name" : "MPUF05146:AMOEBIASIS (Geneset_Overlap_SvsF_UP) MPUF04360:AXON GUIDANCE",
        "interaction" : "Geneset_Overlap",
        "SUID" : 549,
        "selected" : false,
        "EnrichmentMap_Overlap_genes" : [ "PIK3R3", "PTK2" ]
      },
      "selected" : false
    } ]
  }
},"Fig_2f_cutoff_0.1": {
  "format_version" : "1.0",
  "generated_by" : "cytoscape-3.10.1",
  "target_cytoscapejs_version" : "~2.1",
  "data" : {
    "__Annotations" : [ ],
    "__clusterParams" : [ "adjustLoops", "edgeCutOff=0.0", "undirectedEdges", "converter=None", "dataAttribute=--None--" ],
    "enrichmentAvgDegree" : 2.8,
    "enrichmentTables" : [ "STRING Enrichment: All" ],
    "shared_name" : "STRING network - 19",
    "database" : "string",
    "confidence_score" : 0.1,
    "SUID" : 2620,
    "Cloud_Network_UID" : 22,
    "enrichmentEdges" : 7,
    "selected" : false,
    "__clusterAttribute" : "__mclCluster",
    "uri" : "https://api11.jensenlab.org/network",
    "ppiEnrichment" : 1.27E-6,
    "network_type" : "full STRING network",
    "__clusterType" : "mcl",
    "species" : "Mustela putorius furo",
    "Cloud_Counter" : 1,
    "Use_Stemming" : false,
    "name" : "Fig_2f_cutoff_0.1",
    "enrichmentExpectedEdges" : 1,
    "enrichmentSettingsTable_SUID" : 4445,
    "enrichmentNodes" : 5,
    "enrichmentClusteringCoeff" : 0.767,
    "data_version" : "11.5"
  },
  "elements" : {
    "nodes" : [ {
      "data" : {
        "id" : "2853",
        "Mpfuro_ensembl_gene_id" : "ENSMPUG00000002764",
        "description_mpfuro" : "G protein signaling modulator 2 [Source:HGNC Symbol;Acc:HGNC:29501]",
        "padj" : 6.30322518976338E-5,
        "stringdb_namespace" : "stringdb",
        "query_term" : "GPSM2",
        "pvalue" : 9.55999776000512E-8,
        "Mnigripes_transcript_id" : "MUSNIGT00050404",
        "shared_name" : "9669.ENSMPUP00000002736",
        "stringdb_species" : "Mustela putorius furo",
        "baseMean" : 13.1219913385576,
        "stringdb_full_name" : "",
        "FoldChange" : -1.83788420294714,
        "SUID" : 2853,
        "lfcSE" : 2.24336545464194,
        "_id" : "stringdb:9669.ENSMPUP00000002736",
        "__mclCluster" : 1,
        "selected" : false,
        "stringdb_description" : "",
        "stat" : 40.9597731901449,
        "expression" : "DOWN",
        "display_name" : "ENSMPUP00000002736",
        "stringdb_enhancedLabel_Passthrough" : "label: attribute=\"display name\" labelsize=12 labelAlignment=left outline=true outlineColor=white outlineTransparency=95 outlineWidth=10 background=false color=black dropShadow=false",
        "stringdb_canonical_name" : "",
        "log2FoldChange" : -0.878045871579802,
        "stringdb_sequence" : "",
        "geneid" : "MUSNIGG00041797",
        "stringdb_database_identifier" : "9669.ENSMPUP00000002736",
        "name" : "9669.ENSMPUP00000002736",
        "stringdb_node_type" : "protein",
        "description_hsapiens" : "G protein signaling modulator 2 [Source:HGNC Symbol;Acc:HGNC:29501]",
        "stringdb_STRING_style" : "string:"
      },
      "position" : {
        "x" : -27.961919906620437,
        "y" : 45.328757717582334
      },
      "selected" : false
    }, {
      "data" : {
        "id" : "2851",
        "Mpfuro_ensembl_gene_id" : "ENSMPUG00000018883",
        "description_mpfuro" : "olfactory receptor 1444 [Source:NCBI gene;Acc:101688474]",
        "padj" : 0.00558223513170474,
        "stringdb_namespace" : "stringdb",
        "query_term" : "OR5B21",
        "pvalue" : 3.57473769809202E-5,
        "Mnigripes_transcript_id" : "MUSNIGT00036642",
        "shared_name" : "9669.ENSMPUP00000018763",
        "stringdb_species" : "Mustela putorius furo",
        "baseMean" : 11.1560319552876,
        "stringdb_full_name" : "",
        "FoldChange" : 15.7815965957186,
        "SUID" : 2851,
        "lfcSE" : 1.50701623101015,
        "_id" : "stringdb:9669.ENSMPUP00000018763",
        "__mclCluster" : 1,
        "selected" : false,
        "stringdb_description" : "",
        "stat" : 28.0401163350885,
        "expression" : "UP",
        "display_name" : "ENSMPUP00000018763",
        "stringdb_enhancedLabel_Passthrough" : "label: attribute=\"display name\" labelsize=12 labelAlignment=left outline=true outlineColor=white outlineTransparency=95 outlineWidth=10 background=false color=black dropShadow=false",
        "stringdb_canonical_name" : "",
        "log2FoldChange" : 3.98017126248247,
        "stringdb_sequence" : "",
        "geneid" : "MUSNIGG00030452",
        "stringdb_database_identifier" : "9669.ENSMPUP00000018763",
        "name" : "9669.ENSMPUP00000018763",
        "stringdb_node_type" : "protein",
        "description_hsapiens" : "olfactory receptor family 5 subfamily B member 21 [Source:HGNC Symbol;Acc:HGNC:19616]",
        "stringdb_STRING_style" : "string:"
      },
      "position" : {
        "x" : -163.96191990662044,
        "y" : -127.67124228241767
      },
      "selected" : false
    }, {
      "data" : {
        "id" : "2849",
        "Mpfuro_ensembl_gene_id" : "ENSMPUG00000019342",
        "description_mpfuro" : "carbohydrate sulfotransferase 2 [Source:HGNC Symbol;Acc:HGNC:1970]",
        "padj" : 0.0214004222520061,
        "stringdb_namespace" : "stringdb",
        "query_term" : "CHST2",
        "pvalue" : 2.63267749308467E-4,
        "Mnigripes_transcript_id" : "MUSNIGT00016511",
        "shared_name" : "9669.ENSMPUP00000019215",
        "stringdb_species" : "Mustela putorius furo",
        "baseMean" : 25.7471322306867,
        "stringdb_full_name" : "",
        "FoldChange" : 74.5403333752381,
        "SUID" : 2849,
        "lfcSE" : 2.8053228253781,
        "_id" : "stringdb:9669.ENSMPUP00000019215",
        "selected" : false,
        "stringdb_description" : "",
        "stat" : 23.5638926769627,
        "expression" : "UP",
        "display_name" : "ENSMPUP00000019215",
        "stringdb_enhancedLabel_Passthrough" : "label: attribute=\"display name\" labelsize=12 labelAlignment=left outline=true outlineColor=white outlineTransparency=95 outlineWidth=10 background=false color=black dropShadow=false",
        "stringdb_canonical_name" : "",
        "log2FoldChange" : 6.2199493662982,
        "stringdb_sequence" : "",
        "geneid" : "MUSNIGG00013454",
        "stringdb_database_identifier" : "9669.ENSMPUP00000019215",
        "name" : "9669.ENSMPUP00000019215",
        "stringdb_node_type" : "protein",
        "description_hsapiens" : "carbohydrate sulfotransferase 2 [Source:HGNC Symbol;Acc:HGNC:1970]",
        "stringdb_STRING_style" : "string:"
      },
      "position" : {
        "x" : 303.03808009337956,
        "y" : 452.32875771758233
      },
      "selected" : false
    }, {
      "data" : {
        "id" : "2847",
        "Mpfuro_ensembl_gene_id" : "ENSMPUG00000003454",
        "description_mpfuro" : "zinc finger SWIM-type containing 8 [Source:NCBI gene;Acc:101687200]",
        "padj" : 0.0141427394909602,
        "stringdb_namespace" : "stringdb",
        "query_term" : "ZSWIM8",
        "pvalue" : 1.38233719325193E-4,
        "Mnigripes_transcript_id" : "MUSNIGT00002655",
        "shared_name" : "9669.ENSMPUP00000003423",
        "stringdb_species" : "Mustela putorius furo",
        "baseMean" : 3.60617938432762,
        "stringdb_full_name" : "",
        "FoldChange" : 33.2386260261274,
        "SUID" : 2847,
        "lfcSE" : 1.93283289456713,
        "_id" : "stringdb:9669.ENSMPUP00000003423",
        "__mclCluster" : 2,
        "selected" : false,
        "stringdb_description" : "",
        "stat" : 25.017828121328,
        "expression" : "UP",
        "display_name" : "ENSMPUP00000003423",
        "stringdb_enhancedLabel_Passthrough" : "label: attribute=\"display name\" labelsize=12 labelAlignment=left outline=true outlineColor=white outlineTransparency=95 outlineWidth=10 background=false color=black dropShadow=false",
        "stringdb_canonical_name" : "",
        "log2FoldChange" : 5.05478884202989,
        "stringdb_sequence" : "",
        "geneid" : "MUSNIGG00002201",
        "stringdb_database_identifier" : "9669.ENSMPUP00000003423",
        "name" : "9669.ENSMPUP00000003423",
        "stringdb_node_type" : "protein",
        "description_hsapiens" : "zinc finger SWIM-type containing 8 [Source:HGNC Symbol;Acc:HGNC:23528]",
        "stringdb_STRING_style" : "string:"
      },
      "position" : {
        "x" : 404.03808009337956,
        "y" : -385.67124228241767
      },
      "selected" : false
    }, {
      "data" : {
        "id" : "2845",
        "Mpfuro_ensembl_gene_id" : "ENSMPUG00000002196",
        "description_mpfuro" : "death associated protein kinase 1 [Source:HGNC Symbol;Acc:HGNC:2674]",
        "padj" : 0.00558223513170474,
        "stringdb_namespace" : "stringdb",
        "query_term" : "DAPK1",
        "pvalue" : 3.44318269940764E-5,
        "Mnigripes_transcript_id" : "MUSNIGT00044555",
        "shared_name" : "9669.ENSMPUP00000002174",
        "stringdb_species" : "Mustela putorius furo",
        "baseMean" : 25.9919371317972,
        "stringdb_full_name" : "",
        "FoldChange" : 68.1289898367626,
        "SUID" : 2845,
        "lfcSE" : 2.12026477736077,
        "_id" : "stringdb:9669.ENSMPUP00000002174",
        "__mclCluster" : 3,
        "selected" : false,
        "stringdb_description" : "",
        "stat" : 28.1233948786566,
        "expression" : "UP",
        "display_name" : "ENSMPUP00000002174",
        "stringdb_enhancedLabel_Passthrough" : "label: attribute=\"display name\" labelsize=12 labelAlignment=left outline=true outlineColor=white outlineTransparency=95 outlineWidth=10 background=false color=black dropShadow=false",
        "stringdb_canonical_name" : "",
        "log2FoldChange" : 6.09019691066114,
        "stringdb_sequence" : "",
        "geneid" : "MUSNIGG00036999",
        "stringdb_database_identifier" : "9669.ENSMPUP00000002174",
        "name" : "9669.ENSMPUP00000002174",
        "stringdb_node_type" : "protein",
        "description_hsapiens" : "death associated protein kinase 1 [Source:HGNC Symbol;Acc:HGNC:2674]",
        "stringdb_STRING_style" : "string:"
      },
      "position" : {
        "x" : 83.03808009337956,
        "y" : -227.67124228241767
      },
      "selected" : false
    }, {
      "data" : {
        "id" : "2843",
        "Mpfuro_ensembl_gene_id" : "ENSMPUG00000009034",
        "description_mpfuro" : "G-patch domain containing 2 like [Source:HGNC Symbol;Acc:HGNC:20210]",
        "padj" : 0.0183908567977025,
        "stringdb_namespace" : "stringdb",
        "query_term" : "GPATCH2L",
        "pvalue" : 2.13847172066308E-4,
        "Mnigripes_transcript_id" : "MUSNIGT00029417",
        "shared_name" : "9669.ENSMPUP00000008962",
        "stringdb_species" : "Mustela putorius furo",
        "baseMean" : 6.43409308831263,
        "stringdb_full_name" : "",
        "FoldChange" : 12.4955910895459,
        "SUID" : 2843,
        "lfcSE" : 1.43393220703957,
        "_id" : "stringdb:9669.ENSMPUP00000008962",
        "__mclCluster" : 3,
        "selected" : false,
        "stringdb_description" : "",
        "stat" : 24.0342502610754,
        "expression" : "UP",
        "display_name" : "ENSMPUP00000008962",
        "stringdb_enhancedLabel_Passthrough" : "label: attribute=\"display name\" labelsize=12 labelAlignment=left outline=true outlineColor=white outlineTransparency=95 outlineWidth=10 background=false color=black dropShadow=false",
        "stringdb_canonical_name" : "",
        "log2FoldChange" : 3.64334724295359,
        "stringdb_sequence" : "",
        "geneid" : "MUSNIGG00024211",
        "stringdb_database_identifier" : "9669.ENSMPUP00000008962",
        "name" : "9669.ENSMPUP00000008962",
        "stringdb_node_type" : "protein",
        "description_hsapiens" : "G-patch domain containing 2 like [Source:HGNC Symbol;Acc:HGNC:20210]",
        "stringdb_STRING_style" : "string:"
      },
      "position" : {
        "x" : 301.03808009337956,
        "y" : -439.67124228241767
      },
      "selected" : false
    }, {
      "data" : {
        "id" : "2841",
        "Mpfuro_ensembl_gene_id" : "ENSMPUG00000016969",
        "description_mpfuro" : "FERM domain containing 4B [Source:HGNC Symbol;Acc:HGNC:24886]",
        "padj" : 0.0116643880022205,
        "stringdb_namespace" : "stringdb",
        "query_term" : "FRMD4B",
        "pvalue" : 1.00250048552957E-4,
        "Mnigripes_transcript_id" : "MUSNIGT00014637",
        "shared_name" : "9669.ENSMPUP00000016865",
        "stringdb_species" : "Mustela putorius furo",
        "baseMean" : 10.5863004979123,
        "stringdb_full_name" : "",
        "FoldChange" : 1.2744094491269,
        "SUID" : 2841,
        "lfcSE" : 1.55610462421317,
        "_id" : "stringdb:9669.ENSMPUP00000016865",
        "__mclCluster" : 15,
        "selected" : false,
        "stringdb_description" : "",
        "stat" : 25.7392333191646,
        "expression" : "UP",
        "display_name" : "ENSMPUP00000016865",
        "stringdb_enhancedLabel_Passthrough" : "label: attribute=\"display name\" labelsize=12 labelAlignment=left outline=true outlineColor=white outlineTransparency=95 outlineWidth=10 background=false color=black dropShadow=false",
        "stringdb_canonical_name" : "",
        "log2FoldChange" : 0.349828868898317,
        "stringdb_sequence" : "",
        "geneid" : "MUSNIGG00011928",
        "stringdb_database_identifier" : "9669.ENSMPUP00000016865",
        "name" : "9669.ENSMPUP00000016865",
        "stringdb_node_type" : "protein",
        "description_hsapiens" : "FERM domain containing 4B [Source:HGNC Symbol;Acc:HGNC:24886]",
        "stringdb_STRING_style" : "string:"
      },
      "position" : {
        "x" : -341.96191990662044,
        "y" : -434.67124228241767
      },
      "selected" : false
    }, {
      "data" : {
        "id" : "2839",
        "Mpfuro_ensembl_gene_id" : "ENSMPUG00000009891",
        "description_mpfuro" : "polymeric immunoglobulin receptor [Source:HGNC Symbol;Acc:HGNC:8968]",
        "padj" : 0.00159712942065122,
        "stringdb_namespace" : "stringdb",
        "query_term" : "PIGR",
        "pvalue" : 5.92127523665772E-6,
        "Mnigripes_transcript_id" : "MUSNIGT00042211",
        "shared_name" : "9669.ENSMPUP00000009817",
        "stringdb_species" : "Mustela putorius furo",
        "baseMean" : 5.88468605135156,
        "stringdb_full_name" : "",
        "FoldChange" : 13.0358980333418,
        "SUID" : 2839,
        "lfcSE" : 1.61086237487518,
        "_id" : "stringdb:9669.ENSMPUP00000009817",
        "__mclCluster" : 1,
        "selected" : false,
        "stringdb_description" : "",
        "stat" : 32.0073896884446,
        "expression" : "UP",
        "display_name" : "ENSMPUP00000009817",
        "stringdb_enhancedLabel_Passthrough" : "label: attribute=\"display name\" labelsize=12 labelAlignment=left outline=true outlineColor=white outlineTransparency=95 outlineWidth=10 background=false color=black dropShadow=false",
        "stringdb_canonical_name" : "",
        "log2FoldChange" : 3.70441806737508,
        "stringdb_sequence" : "",
        "geneid" : "MUSNIGG00035114",
        "stringdb_database_identifier" : "9669.ENSMPUP00000009817",
        "name" : "9669.ENSMPUP00000009817",
        "stringdb_node_type" : "protein",
        "description_hsapiens" : "polymeric immunoglobulin receptor [Source:HGNC Symbol;Acc:HGNC:8968]",
        "stringdb_STRING_style" : "string:"
      },
      "position" : {
        "x" : -144.96191990662044,
        "y" : -338.67124228241767
      },
      "selected" : false
    }, {
      "data" : {
        "id" : "2837",
        "Mpfuro_ensembl_gene_id" : "ENSMPUG00000012239",
        "description_mpfuro" : "pannexin 1 [Source:HGNC Symbol;Acc:HGNC:8599]",
        "padj" : 0.0481647435305406,
        "stringdb_namespace" : "stringdb",
        "query_term" : "PANX1",
        "pvalue" : 0.00111228160150149,
        "Mnigripes_transcript_id" : "MUSNIGT00037882",
        "shared_name" : "9669.ENSMPUP00000012142",
        "stringdb_species" : "Mustela putorius furo",
        "baseMean" : 6.8795607504197,
        "stringdb_full_name" : "",
        "FoldChange" : 27.20686787169,
        "SUID" : 2837,
        "lfcSE" : 1.80709810154562,
        "_id" : "stringdb:9669.ENSMPUP00000012142",
        "__mclCluster" : 1,
        "selected" : false,
        "stringdb_description" : "",
        "stat" : 20.2693993287322,
        "expression" : "UP",
        "display_name" : "ENSMPUP00000012142",
        "stringdb_enhancedLabel_Passthrough" : "label: attribute=\"display name\" labelsize=12 labelAlignment=left outline=true outlineColor=white outlineTransparency=95 outlineWidth=10 background=false color=black dropShadow=false",
        "stringdb_canonical_name" : "",
        "log2FoldChange" : 4.76589897407425,
        "stringdb_sequence" : "",
        "geneid" : "MUSNIGG00031509",
        "stringdb_database_identifier" : "9669.ENSMPUP00000012142",
        "name" : "9669.ENSMPUP00000012142",
        "stringdb_node_type" : "protein",
        "description_hsapiens" : "pannexin 1 [Source:HGNC Symbol;Acc:HGNC:8599]",
        "stringdb_STRING_style" : "string:"
      },
      "position" : {
        "x" : 210.57589368674957,
        "y" : 34.46190552981513
      },
      "selected" : false
    }, {
      "data" : {
        "id" : "2835",
        "Mpfuro_ensembl_gene_id" : "ENSMPUG00000016327",
        "description_mpfuro" : "transcription factor 20 [Source:NCBI gene;Acc:101671394]",
        "padj" : 0.0393939715121644,
        "stringdb_namespace" : "stringdb",
        "query_term" : "TCF20",
        "pvalue" : 8.31533967646339E-4,
        "Mnigripes_transcript_id" : "MUSNIGT00018022",
        "shared_name" : "9669.ENSMPUP00000016224",
        "stringdb_species" : "Mustela putorius furo",
        "baseMean" : 21.4251778990431,
        "stringdb_full_name" : "",
        "FoldChange" : 1.05716386371457,
        "SUID" : 2835,
        "lfcSE" : 1.82749402249147,
        "_id" : "stringdb:9669.ENSMPUP00000016224",
        "__mclCluster" : 9,
        "selected" : false,
        "stringdb_description" : "",
        "stat" : 20.9398431879022,
        "expression" : "UP",
        "display_name" : "ENSMPUP00000016224",
        "stringdb_enhancedLabel_Passthrough" : "label: attribute=\"display name\" labelsize=12 labelAlignment=left outline=true outlineColor=white outlineTransparency=95 outlineWidth=10 background=false color=black dropShadow=false",
        "stringdb_canonical_name" : "",
        "log2FoldChange" : 0.0801990163096713,
        "stringdb_sequence" : "",
        "geneid" : "MUSNIGG00014739",
        "stringdb_database_identifier" : "9669.ENSMPUP00000016224",
        "name" : "9669.ENSMPUP00000016224",
        "stringdb_node_type" : "protein",
        "description_hsapiens" : "transcription factor 20 [Source:HGNC Symbol;Acc:HGNC:11631]",
        "stringdb_STRING_style" : "string:"
      },
      "position" : {
        "x" : 107.03808009337956,
        "y" : -20.671242282417666
      },
      "selected" : false
    }, {
      "data" : {
        "id" : "2833",
        "Mpfuro_ensembl_gene_id" : "ENSMPUG00000000706",
        "description_mpfuro" : "ankyrin repeat domain 35 [Source:HGNC Symbol;Acc:HGNC:26323]",
        "padj" : 0.0306836871581665,
        "stringdb_namespace" : "stringdb",
        "query_term" : "ANKRD35",
        "pvalue" : 5.37766003446126E-4,
        "Mnigripes_transcript_id" : "MUSNIGT00050705",
        "shared_name" : "9669.ENSMPUP00000000705",
        "stringdb_species" : "Mustela putorius furo",
        "baseMean" : 8.58284556442638,
        "stringdb_full_name" : "",
        "FoldChange" : 2.86988349214705,
        "SUID" : 2833,
        "lfcSE" : 2.32745463337489,
        "_id" : "stringdb:9669.ENSMPUP00000000705",
        "selected" : false,
        "stringdb_description" : "",
        "stat" : 21.9389925099676,
        "expression" : "UP",
        "display_name" : "ENSMPUP00000000705",
        "stringdb_enhancedLabel_Passthrough" : "label: attribute=\"display name\" labelsize=12 labelAlignment=left outline=true outlineColor=white outlineTransparency=95 outlineWidth=10 background=false color=black dropShadow=false",
        "stringdb_canonical_name" : "",
        "log2FoldChange" : 1.52099216940497,
        "stringdb_sequence" : "",
        "geneid" : "MUSNIGG00042032",
        "stringdb_database_identifier" : "9669.ENSMPUP00000000705",
        "name" : "9669.ENSMPUP00000000705",
        "stringdb_node_type" : "protein",
        "description_hsapiens" : "ankyrin repeat domain 35 [Source:HGNC Symbol;Acc:HGNC:26323]",
        "stringdb_STRING_style" : "string:"
      },
      "position" : {
        "x" : -276.96191990662044,
        "y" : 452.32875771758233
      },
      "selected" : false
    }, {
      "data" : {
        "id" : "2831",
        "Mpfuro_ensembl_gene_id" : "ENSMPUG00000016688",
        "description_mpfuro" : "mitochondrial ribosomal protein L44 [Source:HGNC Symbol;Acc:HGNC:16650]",
        "padj" : 0.0428443639670629,
        "stringdb_namespace" : "stringdb",
        "query_term" : "MRPL44",
        "pvalue" : 9.38408576547086E-4,
        "Mnigripes_transcript_id" : "MUSNIGT00032994",
        "shared_name" : "9669.ENSMPUP00000016585",
        "stringdb_species" : "Mustela putorius furo",
        "baseMean" : 10.8240238903632,
        "stringdb_full_name" : "",
        "FoldChange" : -17.9791501198251,
        "SUID" : 2831,
        "lfcSE" : 2.21155631925023,
        "_id" : "stringdb:9669.ENSMPUP00000016585",
        "__mclCluster" : 4,
        "selected" : false,
        "stringdb_description" : "",
        "stat" : 20.6615327747149,
        "expression" : "DOWN",
        "display_name" : "ENSMPUP00000016585",
        "stringdb_enhancedLabel_Passthrough" : "label: attribute=\"display name\" labelsize=12 labelAlignment=left outline=true outlineColor=white outlineTransparency=95 outlineWidth=10 background=false color=black dropShadow=false",
        "stringdb_canonical_name" : "",
        "log2FoldChange" : -4.16825292069564,
        "stringdb_sequence" : "",
        "geneid" : "MUSNIGG00027439",
        "stringdb_database_identifier" : "9669.ENSMPUP00000016585",
        "name" : "9669.ENSMPUP00000016585",
        "stringdb_node_type" : "protein",
        "description_hsapiens" : "mitochondrial ribosomal protein L44 [Source:HGNC Symbol;Acc:HGNC:16650]",
        "stringdb_STRING_style" : "string:"
      },
      "position" : {
        "x" : -171.96191990662044,
        "y" : 92.32875771758233
      },
      "selected" : false
    }, {
      "data" : {
        "id" : "2829",
        "Mpfuro_ensembl_gene_id" : "ENSMPUG00000001019",
        "description_mpfuro" : "ADAM metallopeptidase with thrombospondin type 1 motif 5 [Source:HGNC Symbol;Acc:HGNC:221]",
        "padj" : 0.0339369533148237,
        "stringdb_namespace" : "stringdb",
        "query_term" : "ADAMTS5",
        "pvalue" : 6.06342421912919E-4,
        "Mnigripes_transcript_id" : "MUSNIGT00017194",
        "shared_name" : "9669.ENSMPUP00000001011",
        "stringdb_species" : "Mustela putorius furo",
        "baseMean" : 9.89901116581487,
        "stringdb_full_name" : "",
        "FoldChange" : 25.9258544701289,
        "SUID" : 2829,
        "lfcSE" : 1.92104673165948,
        "_id" : "stringdb:9669.ENSMPUP00000001011",
        "__mclCluster" : 6,
        "selected" : false,
        "stringdb_description" : "",
        "stat" : 21.6644651596477,
        "expression" : "UP",
        "display_name" : "ENSMPUP00000001011",
        "stringdb_enhancedLabel_Passthrough" : "label: attribute=\"display name\" labelsize=12 labelAlignment=left outline=true outlineColor=white outlineTransparency=95 outlineWidth=10 background=false color=black dropShadow=false",
        "stringdb_canonical_name" : "",
        "log2FoldChange" : 4.69631963337631,
        "stringdb_sequence" : "",
        "geneid" : "MUSNIGG00014038",
        "stringdb_database_identifier" : "9669.ENSMPUP00000001011",
        "name" : "9669.ENSMPUP00000001011",
        "stringdb_node_type" : "protein",
        "description_hsapiens" : "ADAM metallopeptidase with thrombospondin type 1 motif 5 [Source:HGNC Symbol;Acc:HGNC:221]",
        "stringdb_STRING_style" : "string:"
      },
      "position" : {
        "x" : 38.03808009337956,
        "y" : -511.67124228241767
      },
      "selected" : false
    }, {
      "data" : {
        "id" : "2827",
        "Mpfuro_ensembl_gene_id" : "ENSMPUG00000009321",
        "description_mpfuro" : "FCF1 rRNA-processing protein [Source:HGNC Symbol;Acc:HGNC:20220]",
        "padj" : 0.0223034580131735,
        "stringdb_namespace" : "stringdb",
        "query_term" : "FCF1",
        "pvalue" : 2.78135472358416E-4,
        "Mnigripes_transcript_id" : "MUSNIGT00016908",
        "shared_name" : "9669.ENSMPUP00000009247",
        "stringdb_species" : "Mustela putorius furo",
        "baseMean" : 48.0290996857127,
        "stringdb_full_name" : "",
        "FoldChange" : -31.2303318363317,
        "SUID" : 2827,
        "lfcSE" : 1.67303322007967,
        "_id" : "stringdb:9669.ENSMPUP00000009247",
        "__mclCluster" : 4,
        "selected" : false,
        "stringdb_description" : "",
        "stat" : 23.4394196734433,
        "expression" : "DOWN",
        "display_name" : "ENSMPUP00000009247",
        "stringdb_enhancedLabel_Passthrough" : "label: attribute=\"display name\" labelsize=12 labelAlignment=left outline=true outlineColor=white outlineTransparency=95 outlineWidth=10 background=false color=black dropShadow=false",
        "stringdb_canonical_name" : "",
        "log2FoldChange" : -4.96487599361142,
        "stringdb_sequence" : "",
        "geneid" : "MUSNIGG00013782",
        "stringdb_database_identifier" : "9669.ENSMPUP00000009247",
        "name" : "9669.ENSMPUP00000009247",
        "stringdb_node_type" : "protein",
        "description_hsapiens" : "FCF1 rRNA-processing protein [Source:HGNC Symbol;Acc:HGNC:20220]",
        "stringdb_STRING_style" : "string:"
      },
      "position" : {
        "x" : -57.96191990662044,
        "y" : -265.67124228241767
      },
      "selected" : false
    }, {
      "data" : {
        "id" : "2825",
        "Mpfuro_ensembl_gene_id" : "ENSMPUG00000005728",
        "description_mpfuro" : "nuclear factor, erythroid 2 [Source:HGNC Symbol;Acc:HGNC:7780]",
        "padj" : 0.00889319744274304,
        "stringdb_namespace" : "stringdb",
        "query_term" : "NFE2",
        "pvalue" : 7.04382001700241E-5,
        "Mnigripes_transcript_id" : "MUSNIGT00019649",
        "shared_name" : "9669.ENSMPUP00000005681",
        "stringdb_species" : "Mustela putorius furo",
        "baseMean" : 4.52835056613207,
        "stringdb_full_name" : "",
        "FoldChange" : 147.485324822422,
        "SUID" : 2825,
        "lfcSE" : 2.51287994944337,
        "_id" : "stringdb:9669.ENSMPUP00000005681",
        "selected" : false,
        "stringdb_description" : "",
        "stat" : 26.5291240532379,
        "expression" : "UP",
        "display_name" : "ENSMPUP00000005681",
        "stringdb_enhancedLabel_Passthrough" : "label: attribute=\"display name\" labelsize=12 labelAlignment=left outline=true outlineColor=white outlineTransparency=95 outlineWidth=10 background=false color=black dropShadow=false",
        "stringdb_canonical_name" : "",
        "log2FoldChange" : 7.20442759944103,
        "stringdb_sequence" : "",
        "geneid" : "MUSNIGG00016080",
        "stringdb_database_identifier" : "9669.ENSMPUP00000005681",
        "name" : "9669.ENSMPUP00000005681",
        "stringdb_node_type" : "protein",
        "description_hsapiens" : "nuclear factor, erythroid 2 [Source:HGNC Symbol;Acc:HGNC:7780]",
        "stringdb_STRING_style" : "string:"
      },
      "position" : {
        "x" : 419.03808009337956,
        "y" : 452.32875771758233
      },
      "selected" : false
    }, {
      "data" : {
        "id" : "2823",
        "Mpfuro_ensembl_gene_id" : "NA",
        "description_mpfuro" : "NA",
        "padj" : 0.0306836871581665,
        "stringdb_namespace" : "stringdb",
        "query_term" : "DNAJA1",
        "pvalue" : 5.30435287391393E-4,
        "Mnigripes_transcript_id" : "MUSNIGT00051806",
        "shared_name" : "9669.ENSMPUP00000012655",
        "stringdb_species" : "Mustela putorius furo",
        "baseMean" : 6.48704410870876,
        "stringdb_full_name" : "",
        "FoldChange" : -1.29095961108127,
        "SUID" : 2823,
        "lfcSE" : 1.95498893843342,
        "_id" : "stringdb:9669.ENSMPUP00000012655",
        "__mclCluster" : 2,
        "selected" : false,
        "stringdb_description" : "",
        "stat" : 21.9703586456359,
        "expression" : "DOWN",
        "display_name" : "ENSMPUP00000012655",
        "stringdb_enhancedLabel_Passthrough" : "label: attribute=\"display name\" labelsize=12 labelAlignment=left outline=true outlineColor=white outlineTransparency=95 outlineWidth=10 background=false color=black dropShadow=false",
        "stringdb_canonical_name" : "",
        "log2FoldChange" : -0.368443865242895,
        "stringdb_sequence" : "",
        "geneid" : "MUSNIGG00042973",
        "stringdb_database_identifier" : "9669.ENSMPUP00000012655",
        "name" : "9669.ENSMPUP00000012655",
        "stringdb_node_type" : "protein",
        "description_hsapiens" : "DnaJ heat shock protein family (Hsp40) member A1 [Source:HGNC Symbol;Acc:HGNC:5229]",
        "stringdb_STRING_style" : "string:"
      },
      "position" : {
        "x" : 304.03808009337956,
        "y" : -214.67124228241767
      },
      "selected" : false
    }, {
      "data" : {
        "id" : "2821",
        "Mpfuro_ensembl_gene_id" : "ENSMPUG00000014146",
        "description_mpfuro" : "Era like 12S mitochondrial rRNA chaperone 1 [Source:HGNC Symbol;Acc:HGNC:3424]",
        "padj" : 0.0279637496919716,
        "stringdb_namespace" : "stringdb",
        "query_term" : "ERAL1",
        "pvalue" : 4.24121582790267E-4,
        "Mnigripes_transcript_id" : "MUSNIGT00011840",
        "shared_name" : "9669.ENSMPUP00000014039",
        "stringdb_species" : "Mustela putorius furo",
        "baseMean" : 9.59419272911397,
        "stringdb_full_name" : "",
        "FoldChange" : 1.45615377140575,
        "SUID" : 2821,
        "lfcSE" : 2.88174155492232,
        "_id" : "stringdb:9669.ENSMPUP00000014039",
        "__mclCluster" : 4,
        "selected" : false,
        "stringdb_description" : "",
        "stat" : 22.480709138182,
        "expression" : "UP",
        "display_name" : "ENSMPUP00000014039",
        "stringdb_enhancedLabel_Passthrough" : "label: attribute=\"display name\" labelsize=12 labelAlignment=left outline=true outlineColor=white outlineTransparency=95 outlineWidth=10 background=false color=black dropShadow=false",
        "stringdb_canonical_name" : "",
        "log2FoldChange" : 0.542162713730662,
        "stringdb_sequence" : "",
        "geneid" : "MUSNIGG00009676",
        "stringdb_database_identifier" : "9669.ENSMPUP00000014039",
        "name" : "9669.ENSMPUP00000014039",
        "stringdb_node_type" : "protein",
        "description_hsapiens" : "Era like 12S mitochondrial rRNA chaperone 1 [Source:HGNC Symbol;Acc:HGNC:3424]",
        "stringdb_STRING_style" : "string:"
      },
      "position" : {
        "x" : -108.96191990662044,
        "y" : -44.671242282417666
      },
      "selected" : false
    }, {
      "data" : {
        "id" : "2819",
        "Mpfuro_ensembl_gene_id" : "ENSMPUG00000017083",
        "description_mpfuro" : "MDS1 and EVI1 complex locus [Source:NCBI gene;Acc:101684534]",
        "padj" : 0.00849306833817482,
        "stringdb_namespace" : "stringdb",
        "query_term" : "MECOM",
        "pvalue" : 6.58377390556188E-5,
        "Mnigripes_transcript_id" : "MUSNIGT00016172",
        "shared_name" : "9669.ENSMPUP00000016975",
        "stringdb_species" : "Mustela putorius furo",
        "baseMean" : 105.657470682379,
        "stringdb_full_name" : "",
        "FoldChange" : 3.71157762056842,
        "SUID" : 2819,
        "lfcSE" : 1.63910704209786,
        "_id" : "stringdb:9669.ENSMPUP00000016975",
        "__mclCluster" : 3,
        "selected" : false,
        "stringdb_description" : "",
        "stat" : 26.679994763731,
        "expression" : "UP",
        "display_name" : "ENSMPUP00000016975",
        "stringdb_enhancedLabel_Passthrough" : "label: attribute=\"display name\" labelsize=12 labelAlignment=left outline=true outlineColor=white outlineTransparency=95 outlineWidth=10 background=false color=black dropShadow=false",
        "stringdb_canonical_name" : "",
        "log2FoldChange" : 1.89203254037308,
        "stringdb_sequence" : "",
        "geneid" : "MUSNIGG00013171",
        "stringdb_database_identifier" : "9669.ENSMPUP00000016975",
        "name" : "9669.ENSMPUP00000016975",
        "stringdb_node_type" : "protein",
        "description_hsapiens" : "MDS1 and EVI1 complex locus [Source:HGNC Symbol;Acc:HGNC:3498]",
        "stringdb_STRING_style" : "string:"
      },
      "position" : {
        "x" : 359.03808009337956,
        "y" : -119.67124228241767
      },
      "selected" : false
    }, {
      "data" : {
        "id" : "2817",
        "Mpfuro_ensembl_gene_id" : "ENSMPUG00000015237",
        "description_mpfuro" : "drosha ribonuclease III [Source:HGNC Symbol;Acc:HGNC:17904]",
        "padj" : 0.0015961382628106,
        "stringdb_namespace" : "stringdb",
        "query_term" : "DROSHA",
        "pvalue" : 5.29427462087881E-6,
        "Mnigripes_transcript_id" : "MUSNIGT00022678",
        "shared_name" : "9669.ENSMPUP00000015128",
        "stringdb_species" : "Mustela putorius furo",
        "baseMean" : 7.92544572713486,
        "stringdb_full_name" : "",
        "FoldChange" : 30.6270736475765,
        "SUID" : 2817,
        "lfcSE" : 2.06356549793048,
        "_id" : "stringdb:9669.ENSMPUP00000015128",
        "__mclCluster" : 4,
        "selected" : false,
        "stringdb_description" : "",
        "stat" : 32.2527745619342,
        "expression" : "UP",
        "display_name" : "ENSMPUP00000015128",
        "stringdb_enhancedLabel_Passthrough" : "label: attribute=\"display name\" labelsize=12 labelAlignment=left outline=true outlineColor=white outlineTransparency=95 outlineWidth=10 background=false color=black dropShadow=false",
        "stringdb_canonical_name" : "",
        "log2FoldChange" : 4.93673562193469,
        "stringdb_sequence" : "",
        "geneid" : "MUSNIGG00018600",
        "stringdb_database_identifier" : "9669.ENSMPUP00000015128",
        "name" : "9669.ENSMPUP00000015128",
        "stringdb_node_type" : "protein",
        "description_hsapiens" : "drosha ribonuclease III [Source:HGNC Symbol;Acc:HGNC:17904]",
        "stringdb_STRING_style" : "string:"
      },
      "position" : {
        "x" : 6.038080093379563,
        "y" : -183.67124228241767
      },
      "selected" : false
    }, {
      "data" : {
        "id" : "2815",
        "Mpfuro_ensembl_gene_id" : "ENSMPUG00000001882",
        "description_mpfuro" : "family with sequence similarity 135 member B [Source:HGNC Symbol;Acc:HGNC:28029]",
        "padj" : 0.0265453519995188,
        "stringdb_namespace" : "stringdb",
        "query_term" : "FAM135B",
        "pvalue" : 3.89188679467162E-4,
        "Mnigripes_transcript_id" : "MUSNIGT00035669",
        "shared_name" : "9669.ENSMPUP00000001867",
        "stringdb_species" : "Mustela putorius furo",
        "baseMean" : 38.127461129004,
        "stringdb_full_name" : "",
        "FoldChange" : -1.45518774085314,
        "SUID" : 2815,
        "lfcSE" : 1.8240190977999,
        "_id" : "stringdb:9669.ENSMPUP00000001867",
        "__mclCluster" : 5,
        "selected" : false,
        "stringdb_description" : "",
        "stat" : 22.6764346780298,
        "expression" : "DOWN",
        "display_name" : "ENSMPUP00000001867",
        "stringdb_enhancedLabel_Passthrough" : "label: attribute=\"display name\" labelsize=12 labelAlignment=left outline=true outlineColor=white outlineTransparency=95 outlineWidth=10 background=false color=black dropShadow=false",
        "stringdb_canonical_name" : "",
        "log2FoldChange" : -0.541205294250417,
        "stringdb_sequence" : "",
        "geneid" : "MUSNIGG00029660",
        "stringdb_database_identifier" : "9669.ENSMPUP00000001867",
        "name" : "9669.ENSMPUP00000001867",
        "stringdb_node_type" : "protein",
        "description_hsapiens" : "family with sequence similarity 135 member B [Source:HGNC Symbol;Acc:HGNC:28029]",
        "stringdb_STRING_style" : "string:"
      },
      "position" : {
        "x" : 180.03808009337956,
        "y" : -226.67124228241767
      },
      "selected" : false
    }, {
      "data" : {
        "id" : "2813",
        "Mpfuro_ensembl_gene_id" : "ENSMPUG00000002338",
        "description_mpfuro" : "chromodomain helicase DNA binding protein 7 [Source:HGNC Symbol;Acc:HGNC:20626]",
        "padj" : 0.017125645225511,
        "stringdb_namespace" : "stringdb",
        "query_term" : "CHD7",
        "pvalue" : 1.90477348312054E-4,
        "Mnigripes_transcript_id" : "MUSNIGT00034631",
        "shared_name" : "9669.ENSMPUP00000002314",
        "stringdb_species" : "Mustela putorius furo",
        "baseMean" : 29.8039444565337,
        "stringdb_full_name" : "",
        "FoldChange" : 8.93130021065336,
        "SUID" : 2813,
        "lfcSE" : 1.22135293842096,
        "_id" : "stringdb:9669.ENSMPUP00000002314",
        "__mclCluster" : 3,
        "selected" : false,
        "stringdb_description" : "",
        "stat" : 24.2955868395048,
        "expression" : "UP",
        "display_name" : "ENSMPUP00000002314",
        "stringdb_enhancedLabel_Passthrough" : "label: attribute=\"display name\" labelsize=12 labelAlignment=left outline=true outlineColor=white outlineTransparency=95 outlineWidth=10 background=false color=black dropShadow=false",
        "stringdb_canonical_name" : "",
        "log2FoldChange" : 3.15887021688243,
        "stringdb_sequence" : "",
        "geneid" : "MUSNIGG00028788",
        "stringdb_database_identifier" : "9669.ENSMPUP00000002314",
        "name" : "9669.ENSMPUP00000002314",
        "stringdb_node_type" : "protein",
        "description_hsapiens" : "chromodomain helicase DNA binding protein 7 [Source:HGNC Symbol;Acc:HGNC:20626]",
        "stringdb_STRING_style" : "string:"
      },
      "position" : {
        "x" : 189.03808009337956,
        "y" : -422.67124228241767
      },
      "selected" : false
    }, {
      "data" : {
        "id" : "2811",
        "Mpfuro_ensembl_gene_id" : "ENSMPUG00000001110",
        "description_mpfuro" : "formin homology 2 domain containing 3 [Source:HGNC Symbol;Acc:HGNC:26178]",
        "padj" : 0.0339369533148237,
        "stringdb_namespace" : "stringdb",
        "query_term" : "FHOD3",
        "pvalue" : 6.40535687775575E-4,
        "Mnigripes_transcript_id" : "MUSNIGT00005348",
        "shared_name" : "9669.ENSMPUP00000001101",
        "stringdb_species" : "Mustela putorius furo",
        "baseMean" : 5.38688866452831,
        "stringdb_full_name" : "",
        "FoldChange" : 31.1335652554769,
        "SUID" : 2811,
        "lfcSE" : 2.04519220681992,
        "_id" : "stringdb:9669.ENSMPUP00000001101",
        "selected" : false,
        "stringdb_description" : "",
        "stat" : 21.5388310129341,
        "expression" : "UP",
        "display_name" : "ENSMPUP00000001101",
        "stringdb_enhancedLabel_Passthrough" : "label: attribute=\"display name\" labelsize=12 labelAlignment=left outline=true outlineColor=white outlineTransparency=95 outlineWidth=10 background=false color=black dropShadow=false",
        "stringdb_canonical_name" : "",
        "log2FoldChange" : 4.96039889115725,
        "stringdb_sequence" : "",
        "geneid" : "MUSNIGG00004364",
        "stringdb_database_identifier" : "9669.ENSMPUP00000001101",
        "name" : "9669.ENSMPUP00000001101",
        "stringdb_node_type" : "protein",
        "description_hsapiens" : "formin homology 2 domain containing 3 [Source:HGNC Symbol;Acc:HGNC:26178]",
        "stringdb_STRING_style" : "string:"
      },
      "position" : {
        "x" : -160.96191990662044,
        "y" : 452.32875771758233
      },
      "selected" : false
    }, {
      "data" : {
        "id" : "2809",
        "Mpfuro_ensembl_gene_id" : "ENSMPUG00000002175",
        "description_mpfuro" : "PTC7 protein phosphatase homolog [Source:NCBI gene;Acc:101690728]",
        "padj" : 0.0287331000403847,
        "stringdb_namespace" : "stringdb",
        "query_term" : "PPTC7",
        "pvalue" : 4.4547441923077E-4,
        "Mnigripes_transcript_id" : "MUSNIGT00004295",
        "shared_name" : "9669.ENSMPUP00000002153",
        "stringdb_species" : "Mustela putorius furo",
        "baseMean" : 21.5468662804202,
        "stringdb_full_name" : "",
        "FoldChange" : -2.24218042460846,
        "SUID" : 2809,
        "lfcSE" : 2.22980669230307,
        "_id" : "stringdb:9669.ENSMPUP00000002153",
        "__mclCluster" : 2,
        "selected" : false,
        "stringdb_description" : "",
        "stat" : 22.3687644240104,
        "expression" : "DOWN",
        "display_name" : "ENSMPUP00000002153",
        "stringdb_enhancedLabel_Passthrough" : "label: attribute=\"display name\" labelsize=12 labelAlignment=left outline=true outlineColor=white outlineTransparency=95 outlineWidth=10 background=false color=black dropShadow=false",
        "stringdb_canonical_name" : "",
        "log2FoldChange" : -1.16490237413564,
        "stringdb_sequence" : "",
        "geneid" : "MUSNIGG00003501",
        "stringdb_database_identifier" : "9669.ENSMPUP00000002153",
        "name" : "9669.ENSMPUP00000002153",
        "stringdb_node_type" : "protein",
        "description_hsapiens" : "protein phosphatase targeting COQ7 [Source:HGNC Symbol;Acc:HGNC:30695]",
        "stringdb_STRING_style" : "string:"
      },
      "position" : {
        "x" : 206.03808009337956,
        "y" : -61.671242282417666
      },
      "selected" : false
    }, {
      "data" : {
        "id" : "2807",
        "Mpfuro_ensembl_gene_id" : "ENSMPUG00000016712",
        "description_mpfuro" : "ubiquitin specific peptidase 15 [Source:HGNC Symbol;Acc:HGNC:12613]",
        "padj" : 1.10805453028514E-4,
        "stringdb_namespace" : "stringdb",
        "query_term" : "USP15",
        "pvalue" : 2.05402760922423E-7,
        "Mnigripes_transcript_id" : "MUSNIGT00019926",
        "shared_name" : "9669.ENSMPUP00000016608",
        "stringdb_species" : "Mustela putorius furo",
        "baseMean" : 29.2945059713257,
        "stringdb_full_name" : "",
        "FoldChange" : -10.7116603336162,
        "SUID" : 2807,
        "lfcSE" : 2.67344656719108,
        "_id" : "stringdb:9669.ENSMPUP00000016608",
        "__mclCluster" : 7,
        "selected" : false,
        "stringdb_description" : "",
        "stat" : 39.3130444813151,
        "expression" : "DOWN",
        "display_name" : "ENSMPUP00000016608",
        "stringdb_enhancedLabel_Passthrough" : "label: attribute=\"display name\" labelsize=12 labelAlignment=left outline=true outlineColor=white outlineTransparency=95 outlineWidth=10 background=false color=black dropShadow=false",
        "stringdb_canonical_name" : "",
        "log2FoldChange" : -3.421110213577,
        "stringdb_sequence" : "",
        "geneid" : "MUSNIGG00016304",
        "stringdb_database_identifier" : "9669.ENSMPUP00000016608",
        "name" : "9669.ENSMPUP00000016608",
        "stringdb_node_type" : "protein",
        "description_hsapiens" : "ubiquitin specific peptidase 15 [Source:HGNC Symbol;Acc:HGNC:12613]",
        "stringdb_STRING_style" : "string:"
      },
      "position" : {
        "x" : -508.96191990662044,
        "y" : -20.671242282417666
      },
      "selected" : false
    }, {
      "data" : {
        "id" : "2805",
        "Mpfuro_ensembl_gene_id" : "ENSMPUG00000007510",
        "description_mpfuro" : "dynein axonemal heavy chain 7 [Source:NCBI gene;Acc:101691572]",
        "padj" : 0.0253719559574177,
        "stringdb_namespace" : "stringdb",
        "query_term" : "DNAH7",
        "pvalue" : 3.42055355003946E-4,
        "Mnigripes_transcript_id" : "MUSNIGT00032490",
        "shared_name" : "9669.ENSMPUP00000007454",
        "stringdb_species" : "Mustela putorius furo",
        "baseMean" : 55.362702886568,
        "stringdb_full_name" : "",
        "FoldChange" : 2.47590766289401,
        "SUID" : 2805,
        "lfcSE" : 1.23686701156532,
        "_id" : "stringdb:9669.ENSMPUP00000007454",
        "__mclCluster" : 14,
        "selected" : false,
        "stringdb_description" : "",
        "stat" : 22.9699843588613,
        "expression" : "UP",
        "display_name" : "ENSMPUP00000007454",
        "stringdb_enhancedLabel_Passthrough" : "label: attribute=\"display name\" labelsize=12 labelAlignment=left outline=true outlineColor=white outlineTransparency=95 outlineWidth=10 background=false color=black dropShadow=false",
        "stringdb_canonical_name" : "",
        "log2FoldChange" : 1.30795751133371,
        "stringdb_sequence" : "",
        "geneid" : "MUSNIGG00027042",
        "stringdb_database_identifier" : "9669.ENSMPUP00000007454",
        "name" : "9669.ENSMPUP00000007454",
        "stringdb_node_type" : "protein",
        "description_hsapiens" : "dynein axonemal heavy chain 7 [Source:HGNC Symbol;Acc:HGNC:18661]",
        "stringdb_STRING_style" : "string:"
      },
      "position" : {
        "x" : 195.03808009337956,
        "y" : -469.67124228241767
      },
      "selected" : false
    }, {
      "data" : {
        "id" : "2803",
        "Mpfuro_ensembl_gene_id" : "ENSMPUG00000016672",
        "description_mpfuro" : "EPH receptor A4 [Source:NCBI gene;Acc:101691901]",
        "padj" : 0.0306836871581665,
        "stringdb_namespace" : "stringdb",
        "query_term" : "EPHA4",
        "pvalue" : 5.20347683190361E-4,
        "Mnigripes_transcript_id" : "MUSNIGT00032964",
        "shared_name" : "9669.ENSMPUP00000016569",
        "stringdb_species" : "Mustela putorius furo",
        "baseMean" : 17.1042081956946,
        "stringdb_full_name" : "",
        "FoldChange" : 4.42403789534851,
        "SUID" : 2803,
        "lfcSE" : 1.36500562689735,
        "_id" : "stringdb:9669.ENSMPUP00000016569",
        "__mclCluster" : 8,
        "selected" : false,
        "stringdb_description" : "",
        "stat" : 22.0142271467969,
        "expression" : "UP",
        "display_name" : "ENSMPUP00000016569",
        "stringdb_enhancedLabel_Passthrough" : "label: attribute=\"display name\" labelsize=12 labelAlignment=left outline=true outlineColor=white outlineTransparency=95 outlineWidth=10 background=false color=black dropShadow=false",
        "stringdb_canonical_name" : "",
        "log2FoldChange" : 2.14536374343818,
        "stringdb_sequence" : "",
        "geneid" : "MUSNIGG00027411",
        "stringdb_database_identifier" : "9669.ENSMPUP00000016569",
        "name" : "9669.ENSMPUP00000016569",
        "stringdb_node_type" : "protein",
        "description_hsapiens" : "EPH receptor A4 [Source:HGNC Symbol;Acc:HGNC:3388]",
        "stringdb_STRING_style" : "string:"
      },
      "position" : {
        "x" : 150.03808009337956,
        "y" : -145.67124228241767
      },
      "selected" : false
    }, {
      "data" : {
        "id" : "2801",
        "Mpfuro_ensembl_gene_id" : "ENSMPUG00000003805",
        "description_mpfuro" : "zinc finger CCCH-type containing, antiviral 1 [Source:HGNC Symbol;Acc:HGNC:23721]",
        "padj" : 1.1631989756139E-7,
        "stringdb_namespace" : "stringdb",
        "query_term" : "ZC3HAV1",
        "pvalue" : 3.92045492286451E-11,
        "Mnigripes_transcript_id" : "MUSNIGT00000472",
        "shared_name" : "9669.ENSMPUP00000003774",
        "stringdb_species" : "Mustela putorius furo",
        "baseMean" : 51.1123906920399,
        "stringdb_full_name" : "",
        "FoldChange" : 1.2892107630031,
        "SUID" : 2801,
        "lfcSE" : 1.7208948996862,
        "_id" : "stringdb:9669.ENSMPUP00000003774",
        "selected" : false,
        "stringdb_description" : "",
        "stat" : 57.5362423013765,
        "expression" : "UP",
        "display_name" : "ENSMPUP00000003774",
        "stringdb_enhancedLabel_Passthrough" : "label: attribute=\"display name\" labelsize=12 labelAlignment=left outline=true outlineColor=white outlineTransparency=95 outlineWidth=10 background=false color=black dropShadow=false",
        "stringdb_canonical_name" : "",
        "log2FoldChange" : 0.366488137930182,
        "stringdb_sequence" : "",
        "geneid" : "MUSNIGG00000396",
        "stringdb_database_identifier" : "9669.ENSMPUP00000003774",
        "name" : "9669.ENSMPUP00000003774",
        "stringdb_node_type" : "protein",
        "description_hsapiens" : "zinc finger CCCH-type containing, antiviral 1 [Source:HGNC Symbol;Acc:HGNC:23721]",
        "stringdb_STRING_style" : "string:"
      },
      "position" : {
        "x" : -158.96191990662044,
        "y" : 283.32875771758233
      },
      "selected" : false
    }, {
      "data" : {
        "id" : "2799",
        "Mpfuro_ensembl_gene_id" : "ENSMPUG00000011886",
        "description_mpfuro" : "zinc finger protein 662 [Source:NCBI gene;Acc:101678366]",
        "padj" : 0.0371296509853318,
        "stringdb_namespace" : "stringdb",
        "query_term" : "ZNF662",
        "pvalue" : 7.3753534931961E-4,
        "Mnigripes_transcript_id" : "MUSNIGT00015270",
        "shared_name" : "9669.ENSMPUP00000011796",
        "stringdb_species" : "Mustela putorius furo",
        "baseMean" : 16.8274119748032,
        "stringdb_full_name" : "",
        "FoldChange" : 4.97341618909211,
        "SUID" : 2799,
        "lfcSE" : 1.42526272299949,
        "_id" : "stringdb:9669.ENSMPUP00000011796",
        "__mclCluster" : 16,
        "selected" : false,
        "stringdb_description" : "",
        "stat" : 21.2154595903824,
        "expression" : "UP",
        "display_name" : "ENSMPUP00000011796",
        "stringdb_enhancedLabel_Passthrough" : "label: attribute=\"display name\" labelsize=12 labelAlignment=left outline=true outlineColor=white outlineTransparency=95 outlineWidth=10 background=false color=black dropShadow=false",
        "stringdb_canonical_name" : "",
        "log2FoldChange" : 2.31423716486591,
        "stringdb_sequence" : "",
        "geneid" : "MUSNIGG00012434",
        "stringdb_database_identifier" : "9669.ENSMPUP00000011796",
        "name" : "9669.ENSMPUP00000011796",
        "stringdb_node_type" : "protein",
        "description_hsapiens" : "zinc finger protein 662 [Source:HGNC Symbol;Acc:HGNC:31930]",
        "stringdb_STRING_style" : "string:"
      },
      "position" : {
        "x" : -508.96191990662044,
        "y" : 283.32875771758233
      },
      "selected" : false
    }, {
      "data" : {
        "id" : "2797",
        "Mpfuro_ensembl_gene_id" : "ENSMPUG00000015861",
        "description_mpfuro" : "denticleless E3 ubiquitin protein ligase homolog [Source:HGNC Symbol;Acc:HGNC:30288]",
        "padj" : 0.0256756896127225,
        "stringdb_namespace" : "stringdb",
        "query_term" : "DTL",
        "pvalue" : 3.50477057403188E-4,
        "Mnigripes_transcript_id" : "MUSNIGT00041757",
        "shared_name" : "9669.ENSMPUP00000015754",
        "stringdb_species" : "Mustela putorius furo",
        "baseMean" : 27.4228290337295,
        "stringdb_full_name" : "",
        "FoldChange" : 1.20644973086628,
        "SUID" : 2797,
        "lfcSE" : 1.90833198508645,
        "_id" : "stringdb:9669.ENSMPUP00000015754",
        "selected" : false,
        "stringdb_description" : "",
        "stat" : 22.9147115468411,
        "expression" : "UP",
        "display_name" : "ENSMPUP00000015754",
        "stringdb_enhancedLabel_Passthrough" : "label: attribute=\"display name\" labelsize=12 labelAlignment=left outline=true outlineColor=white outlineTransparency=95 outlineWidth=10 background=false color=black dropShadow=false",
        "stringdb_canonical_name" : "",
        "log2FoldChange" : 0.270767804040344,
        "stringdb_sequence" : "",
        "geneid" : "MUSNIGG00034741",
        "stringdb_database_identifier" : "9669.ENSMPUP00000015754",
        "name" : "9669.ENSMPUP00000015754",
        "stringdb_node_type" : "protein",
        "description_hsapiens" : "denticleless E3 ubiquitin protein ligase homolog [Source:HGNC Symbol;Acc:HGNC:30288]",
        "stringdb_STRING_style" : "string:"
      },
      "position" : {
        "x" : -246.96191990662044,
        "y" : -112.67124228241767
      },
      "selected" : false
    }, {
      "data" : {
        "id" : "2795",
        "Mpfuro_ensembl_gene_id" : "ENSMPUG00000005601",
        "description_mpfuro" : "mindbomb E3 ubiquitin protein ligase 1 [Source:HGNC Symbol;Acc:HGNC:21086]",
        "padj" : 0.0284447817545027,
        "stringdb_namespace" : "stringdb",
        "query_term" : "MIB1",
        "pvalue" : 4.36210842544614E-4,
        "Mnigripes_transcript_id" : "MUSNIGT00005148",
        "shared_name" : "9669.ENSMPUP00000005557",
        "stringdb_species" : "Mustela putorius furo",
        "baseMean" : 2.94031980532941,
        "stringdb_full_name" : "",
        "FoldChange" : -31.112739497905,
        "SUID" : 2795,
        "lfcSE" : 2.24117706798434,
        "_id" : "stringdb:9669.ENSMPUP00000005557",
        "__mclCluster" : 4,
        "selected" : false,
        "stringdb_description" : "",
        "stat" : 22.4166647314059,
        "expression" : "DOWN",
        "display_name" : "ENSMPUP00000005557",
        "stringdb_enhancedLabel_Passthrough" : "label: attribute=\"display name\" labelsize=12 labelAlignment=left outline=true outlineColor=white outlineTransparency=95 outlineWidth=10 background=false color=black dropShadow=false",
        "stringdb_canonical_name" : "",
        "log2FoldChange" : -4.95943352563357,
        "stringdb_sequence" : "",
        "geneid" : "MUSNIGG00004197",
        "stringdb_database_identifier" : "9669.ENSMPUP00000005557",
        "name" : "9669.ENSMPUP00000005557",
        "stringdb_node_type" : "protein",
        "description_hsapiens" : "MIB E3 ubiquitin protein ligase 1 [Source:HGNC Symbol;Acc:HGNC:21086]",
        "stringdb_STRING_style" : "string:"
      },
      "position" : {
        "x" : 54.03808009337956,
        "y" : -131.67124228241767
      },
      "selected" : false
    }, {
      "data" : {
        "id" : "2793",
        "Mpfuro_ensembl_gene_id" : "ENSMPUG00000017643",
        "description_mpfuro" : "potassium voltage-gated channel modifier subfamily S member 1 [Source:HGNC Symbol;Acc:HGNC:6300]",
        "padj" : 0.0237549548902518,
        "stringdb_namespace" : "stringdb",
        "query_term" : "KCNS1",
        "pvalue" : 3.08245959984731E-4,
        "Mnigripes_transcript_id" : "MUSNIGT00047722",
        "shared_name" : "9669.ENSMPUP00000017531",
        "stringdb_species" : "Mustela putorius furo",
        "baseMean" : 8.86092577300276,
        "stringdb_full_name" : "",
        "FoldChange" : 33.247063678991,
        "SUID" : 2793,
        "lfcSE" : 2.62528651781992,
        "_id" : "stringdb:9669.ENSMPUP00000017531",
        "__mclCluster" : 1,
        "selected" : false,
        "stringdb_description" : "",
        "stat" : 23.2063060888747,
        "expression" : "UP",
        "display_name" : "ENSMPUP00000017531",
        "stringdb_enhancedLabel_Passthrough" : "label: attribute=\"display name\" labelsize=12 labelAlignment=left outline=true outlineColor=white outlineTransparency=95 outlineWidth=10 background=false color=black dropShadow=false",
        "stringdb_canonical_name" : "",
        "log2FoldChange" : 5.05515502489006,
        "stringdb_sequence" : "",
        "geneid" : "MUSNIGG00039613",
        "stringdb_database_identifier" : "9669.ENSMPUP00000017531",
        "name" : "9669.ENSMPUP00000017531",
        "stringdb_node_type" : "protein",
        "description_hsapiens" : "potassium voltage-gated channel modifier subfamily S member 1 [Source:HGNC Symbol;Acc:HGNC:6300]",
        "stringdb_STRING_style" : "string:"
      },
      "position" : {
        "x" : 379.53500883764593,
        "y" : -12.460031011783123
      },
      "selected" : false
    }, {
      "data" : {
        "id" : "2791",
        "Mpfuro_ensembl_gene_id" : "ENSMPUG00000017121",
        "description_mpfuro" : "bromodomain and PHD finger containing 1 [Source:HGNC Symbol;Acc:HGNC:14255]",
        "padj" : 0.0240568872296304,
        "stringdb_namespace" : "stringdb",
        "query_term" : "BRPF1",
        "pvalue" : 3.1802053504891E-4,
        "Mnigripes_transcript_id" : "MUSNIGT00014828",
        "shared_name" : "9669.ENSMPUP00000017012",
        "stringdb_species" : "Mustela putorius furo",
        "baseMean" : 23.3385393389332,
        "stringdb_full_name" : "",
        "FoldChange" : 75.4266262592331,
        "SUID" : 2791,
        "lfcSE" : 1.7244797089554,
        "_id" : "stringdb:9669.ENSMPUP00000017012",
        "selected" : false,
        "stringdb_description" : "",
        "stat" : 23.1354510537325,
        "expression" : "UP",
        "display_name" : "ENSMPUP00000017012",
        "stringdb_enhancedLabel_Passthrough" : "label: attribute=\"display name\" labelsize=12 labelAlignment=left outline=true outlineColor=white outlineTransparency=95 outlineWidth=10 background=false color=black dropShadow=false",
        "stringdb_canonical_name" : "",
        "log2FoldChange" : 6.23700199226978,
        "stringdb_sequence" : "",
        "geneid" : "MUSNIGG00012095",
        "stringdb_database_identifier" : "9669.ENSMPUP00000017012",
        "name" : "9669.ENSMPUP00000017012",
        "stringdb_node_type" : "protein",
        "description_hsapiens" : "bromodomain and PHD finger containing 1 [Source:HGNC Symbol;Acc:HGNC:14255]",
        "stringdb_STRING_style" : "string:"
      },
      "position" : {
        "x" : -508.96191990662044,
        "y" : 452.32875771758233
      },
      "selected" : false
    }, {
      "data" : {
        "id" : "2789",
        "Mpfuro_ensembl_gene_id" : "ENSMPUG00000019524",
        "description_mpfuro" : "olfactory receptor 13A1 [Source:NCBI gene;Acc:101685252]",
        "padj" : 2.28116744306046E-5,
        "stringdb_namespace" : "stringdb",
        "query_term" : "OR13A1",
        "pvalue" : 1.28638448266989E-8,
        "Mnigripes_transcript_id" : "MUSNIGT00031247",
        "shared_name" : "9669.ENSMPUP00000019396",
        "stringdb_species" : "Mustela putorius furo",
        "baseMean" : 10.9305811087627,
        "stringdb_full_name" : "",
        "FoldChange" : 1.20401083286837,
        "SUID" : 2789,
        "lfcSE" : 1.44087093938608,
        "_id" : "stringdb:9669.ENSMPUP00000019396",
        "selected" : false,
        "stringdb_description" : "",
        "stat" : 45.2570113769092,
        "expression" : "UP",
        "display_name" : "ENSMPUP00000019396",
        "stringdb_enhancedLabel_Passthrough" : "label: attribute=\"display name\" labelsize=12 labelAlignment=left outline=true outlineColor=white outlineTransparency=95 outlineWidth=10 background=false color=black dropShadow=false",
        "stringdb_canonical_name" : "",
        "log2FoldChange" : 0.267848372542103,
        "stringdb_sequence" : "",
        "geneid" : "MUSNIGG00025864",
        "stringdb_database_identifier" : "9669.ENSMPUP00000019396",
        "name" : "9669.ENSMPUP00000019396",
        "stringdb_node_type" : "protein",
        "description_hsapiens" : "olfactory receptor family 13 subfamily A member 1 [Source:HGNC Symbol;Acc:HGNC:14772]",
        "stringdb_STRING_style" : "string:"
      },
      "position" : {
        "x" : -44.96191990662044,
        "y" : 452.32875771758233
      },
      "selected" : false
    }, {
      "data" : {
        "id" : "2787",
        "Mpfuro_ensembl_gene_id" : "ENSMPUG00000000806",
        "description_mpfuro" : "semaphorin 6A [Source:HGNC Symbol;Acc:HGNC:10738]",
        "padj" : 1.88750993593365E-4,
        "stringdb_namespace" : "stringdb",
        "query_term" : "SEMA6A",
        "pvalue" : 3.81700694829858E-7,
        "Mnigripes_transcript_id" : "MUSNIGT00024709",
        "shared_name" : "9669.ENSMPUP00000000803",
        "stringdb_species" : "Mustela putorius furo",
        "baseMean" : 18.4256710144349,
        "stringdb_full_name" : "",
        "FoldChange" : 1.06551069871582,
        "SUID" : 2787,
        "lfcSE" : 2.02774950700016,
        "_id" : "stringdb:9669.ENSMPUP00000000803",
        "__mclCluster" : 1,
        "selected" : false,
        "stringdb_description" : "",
        "stat" : 37.9750661131559,
        "expression" : "UP",
        "display_name" : "ENSMPUP00000000803",
        "stringdb_enhancedLabel_Passthrough" : "label: attribute=\"display name\" labelsize=12 labelAlignment=left outline=true outlineColor=white outlineTransparency=95 outlineWidth=10 background=false color=black dropShadow=false",
        "stringdb_canonical_name" : "",
        "log2FoldChange" : 0.0915450791898531,
        "stringdb_sequence" : "",
        "geneid" : "MUSNIGG00020292",
        "stringdb_database_identifier" : "9669.ENSMPUP00000000803",
        "name" : "9669.ENSMPUP00000000803",
        "stringdb_node_type" : "protein",
        "description_hsapiens" : "semaphorin 6A [Source:HGNC Symbol;Acc:HGNC:10738]",
        "stringdb_STRING_style" : "string:"
      },
      "position" : {
        "x" : -4.961919906620437,
        "y" : -224.67124228241767
      },
      "selected" : false
    }, {
      "data" : {
        "id" : "2785",
        "Mpfuro_ensembl_gene_id" : "ENSMPUG00000015582",
        "description_mpfuro" : "UTP18 small subunit processome component [Source:HGNC Symbol;Acc:HGNC:24274]",
        "padj" : 0.017125645225511,
        "stringdb_namespace" : "stringdb",
        "query_term" : "UTP18",
        "pvalue" : 1.88245198372812E-4,
        "Mnigripes_transcript_id" : "MUSNIGT00011472",
        "shared_name" : "9669.ENSMPUP00000015472",
        "stringdb_species" : "Mustela putorius furo",
        "baseMean" : 31.2485828704012,
        "stringdb_full_name" : "",
        "FoldChange" : 1.41775031377114,
        "SUID" : 2785,
        "lfcSE" : 1.62586502338975,
        "_id" : "stringdb:9669.ENSMPUP00000015472",
        "__mclCluster" : 4,
        "selected" : false,
        "stringdb_description" : "",
        "stat" : 24.3221874918692,
        "expression" : "UP",
        "display_name" : "ENSMPUP00000015472",
        "stringdb_enhancedLabel_Passthrough" : "label: attribute=\"display name\" labelsize=12 labelAlignment=left outline=true outlineColor=white outlineTransparency=95 outlineWidth=10 background=false color=black dropShadow=false",
        "stringdb_canonical_name" : "",
        "log2FoldChange" : 0.503603475594103,
        "stringdb_sequence" : "",
        "geneid" : "MUSNIGG00009379",
        "stringdb_database_identifier" : "9669.ENSMPUP00000015472",
        "name" : "9669.ENSMPUP00000015472",
        "stringdb_node_type" : "protein",
        "description_hsapiens" : "UTP18 small subunit processome component [Source:HGNC Symbol;Acc:HGNC:24274]",
        "stringdb_STRING_style" : "string:"
      },
      "position" : {
        "x" : -135.96191990662044,
        "y" : -168.67124228241767
      },
      "selected" : false
    }, {
      "data" : {
        "id" : "2783",
        "Mpfuro_ensembl_gene_id" : "ENSMPUG00000015171",
        "description_mpfuro" : "integrator complex subunit 2 [Source:NCBI gene;Acc:101676571]",
        "padj" : 0.0163011329199598,
        "stringdb_namespace" : "stringdb",
        "query_term" : "INTS2",
        "pvalue" : 1.67571470865781E-4,
        "Mnigripes_transcript_id" : "MUSNIGT00011621",
        "shared_name" : "9669.ENSMPUP00000015062",
        "stringdb_species" : "Mustela putorius furo",
        "baseMean" : 14.1079843014817,
        "stringdb_full_name" : "",
        "FoldChange" : -2.52859447102763,
        "SUID" : 2783,
        "lfcSE" : 1.89035747226963,
        "_id" : "stringdb:9669.ENSMPUP00000015062",
        "__mclCluster" : 16,
        "selected" : false,
        "stringdb_description" : "",
        "stat" : 24.5845277111555,
        "expression" : "DOWN",
        "display_name" : "ENSMPUP00000015062",
        "stringdb_enhancedLabel_Passthrough" : "label: attribute=\"display name\" labelsize=12 labelAlignment=left outline=true outlineColor=white outlineTransparency=95 outlineWidth=10 background=false color=black dropShadow=false",
        "stringdb_canonical_name" : "",
        "log2FoldChange" : -1.33833568012112,
        "stringdb_sequence" : "",
        "geneid" : "MUSNIGG00009499",
        "stringdb_database_identifier" : "9669.ENSMPUP00000015062",
        "name" : "9669.ENSMPUP00000015062",
        "stringdb_node_type" : "protein",
        "description_hsapiens" : "integrator complex subunit 2 [Source:HGNC Symbol;Acc:HGNC:29241]",
        "stringdb_STRING_style" : "string:"
      },
      "position" : {
        "x" : -508.96191990662044,
        "y" : 364.32875771758233
      },
      "selected" : false
    }, {
      "data" : {
        "id" : "2781",
        "Mpfuro_ensembl_gene_id" : "ENSMPUG00000002232",
        "description_mpfuro" : "polycystin 2, transient receptor potential cation channel [Source:NCBI gene;Acc:101672143]",
        "padj" : 0.0306836871581665,
        "stringdb_namespace" : "stringdb",
        "query_term" : "PKD2",
        "pvalue" : 5.07647728636114E-4,
        "Mnigripes_transcript_id" : "MUSNIGT00039573",
        "shared_name" : "9669.ENSMPUP00000002208",
        "stringdb_species" : "Mustela putorius furo",
        "baseMean" : 58.5898378553222,
        "stringdb_full_name" : "",
        "FoldChange" : -1.51964547532539,
        "SUID" : 2781,
        "lfcSE" : 2.38434284608154,
        "_id" : "stringdb:9669.ENSMPUP00000002208",
        "__mclCluster" : 1,
        "selected" : false,
        "stringdb_description" : "",
        "stat" : 22.0706648634698,
        "expression" : "DOWN",
        "display_name" : "ENSMPUP00000002208",
        "stringdb_enhancedLabel_Passthrough" : "label: attribute=\"display name\" labelsize=12 labelAlignment=left outline=true outlineColor=white outlineTransparency=95 outlineWidth=10 background=false color=black dropShadow=false",
        "stringdb_canonical_name" : "",
        "log2FoldChange" : -0.603734790348507,
        "stringdb_sequence" : "",
        "geneid" : "MUSNIGG00032920",
        "stringdb_database_identifier" : "9669.ENSMPUP00000002208",
        "name" : "9669.ENSMPUP00000002208",
        "stringdb_node_type" : "protein",
        "description_hsapiens" : "polycystin 2, transient receptor potential cation channel [Source:HGNC Symbol;Acc:HGNC:9009]",
        "stringdb_STRING_style" : "string:"
      },
      "position" : {
        "x" : 150.03808009337956,
        "y" : 85.32875771758233
      },
      "selected" : false
    }, {
      "data" : {
        "id" : "2779",
        "Mpfuro_ensembl_gene_id" : "ENSMPUG00000000701",
        "description_mpfuro" : "zinc finger protein 879 [Source:HGNC Symbol;Acc:HGNC:37273]",
        "padj" : 0.026072967430407,
        "stringdb_namespace" : "stringdb",
        "query_term" : "ZNF879",
        "pvalue" : 3.71699249567164E-4,
        "Mnigripes_transcript_id" : "MUSNIGT00024816",
        "shared_name" : "9669.ENSMPUP00000000700",
        "stringdb_species" : "Mustela putorius furo",
        "baseMean" : 20.9634502360478,
        "stringdb_full_name" : "",
        "FoldChange" : 1.72150059147724,
        "SUID" : 2779,
        "lfcSE" : 1.97009161480087,
        "_id" : "stringdb:9669.ENSMPUP00000000700",
        "selected" : false,
        "stringdb_description" : "",
        "stat" : 22.7810439376015,
        "expression" : "UP",
        "display_name" : "ENSMPUP00000000700",
        "stringdb_enhancedLabel_Passthrough" : "label: attribute=\"display name\" labelsize=12 labelAlignment=left outline=true outlineColor=white outlineTransparency=95 outlineWidth=10 background=false color=black dropShadow=false",
        "stringdb_canonical_name" : "",
        "log2FoldChange" : 0.783666676592487,
        "stringdb_sequence" : "",
        "geneid" : "MUSNIGG00020381",
        "stringdb_database_identifier" : "9669.ENSMPUP00000000700",
        "name" : "9669.ENSMPUP00000000700",
        "stringdb_node_type" : "protein",
        "description_hsapiens" : "zinc finger protein 879 [Source:HGNC Symbol;Acc:HGNC:37273]",
        "stringdb_STRING_style" : "string:"
      },
      "position" : {
        "x" : 73.03808009337956,
        "y" : 283.32875771758233
      },
      "selected" : false
    }, {
      "data" : {
        "id" : "2777",
        "Mpfuro_ensembl_gene_id" : "ENSMPUG00000000268",
        "description_mpfuro" : "cleavage and polyadenylation factor I subunit 1 [Source:HGNC Symbol;Acc:HGNC:16999]",
        "padj" : 0.0015961382628106,
        "stringdb_namespace" : "stringdb",
        "query_term" : "CLP1",
        "pvalue" : 5.37963688173442E-6,
        "Mnigripes_transcript_id" : "MUSNIGT00036676",
        "shared_name" : "9669.ENSMPUP00000000266",
        "stringdb_species" : "Mustela putorius furo",
        "baseMean" : 5.46141695578223,
        "stringdb_full_name" : "",
        "FoldChange" : 35.1942379013555,
        "SUID" : 2777,
        "lfcSE" : 1.89556034691622,
        "_id" : "stringdb:9669.ENSMPUP00000000266",
        "__mclCluster" : 4,
        "selected" : false,
        "stringdb_description" : "",
        "stat" : 32.2177178768588,
        "expression" : "UP",
        "display_name" : "ENSMPUP00000000266",
        "stringdb_enhancedLabel_Passthrough" : "label: attribute=\"display name\" labelsize=12 labelAlignment=left outline=true outlineColor=white outlineTransparency=95 outlineWidth=10 background=false color=black dropShadow=false",
        "stringdb_canonical_name" : "",
        "log2FoldChange" : 5.13726734103368,
        "stringdb_sequence" : "",
        "geneid" : "MUSNIGG00030484",
        "stringdb_database_identifier" : "9669.ENSMPUP00000000266",
        "name" : "9669.ENSMPUP00000000266",
        "stringdb_node_type" : "protein",
        "description_hsapiens" : "cleavage factor polyribonucleotide kinase subunit 1 [Source:HGNC Symbol;Acc:HGNC:16999]",
        "stringdb_STRING_style" : "string:"
      },
      "position" : {
        "x" : -55.96191990662044,
        "y" : -126.67124228241767
      },
      "selected" : false
    }, {
      "data" : {
        "id" : "2775",
        "Mpfuro_ensembl_gene_id" : "ENSMPUG00000017189",
        "description_mpfuro" : "ribosomal protein L32 [Source:HGNC Symbol;Acc:HGNC:10336]",
        "padj" : 0.0141427394909602,
        "stringdb_namespace" : "stringdb",
        "query_term" : "RPL32",
        "pvalue" : 1.3731395541579E-4,
        "Mnigripes_transcript_id" : "MUSNIGT00020323",
        "shared_name" : "9669.ENSMPUP00000017080",
        "stringdb_species" : "Mustela putorius furo",
        "baseMean" : 13.9728516741745,
        "stringdb_full_name" : "",
        "FoldChange" : -18.7526586250654,
        "SUID" : 2775,
        "lfcSE" : 2.36523703203882,
        "_id" : "stringdb:9669.ENSMPUP00000017080",
        "selected" : false,
        "stringdb_description" : "",
        "stat" : 25.0328422248321,
        "expression" : "DOWN",
        "display_name" : "ENSMPUP00000017080",
        "stringdb_enhancedLabel_Passthrough" : "label: attribute=\"display name\" labelsize=12 labelAlignment=left outline=true outlineColor=white outlineTransparency=95 outlineWidth=10 background=false color=black dropShadow=false",
        "stringdb_canonical_name" : "",
        "log2FoldChange" : -4.22902324053817,
        "stringdb_sequence" : "",
        "geneid" : "MUSNIGG00016619",
        "stringdb_database_identifier" : "9669.ENSMPUP00000017080",
        "name" : "9669.ENSMPUP00000017080",
        "stringdb_node_type" : "protein",
        "description_hsapiens" : "ribosomal protein L32 [Source:HGNC Symbol;Acc:HGNC:10336]",
        "stringdb_STRING_style" : "string:"
      },
      "position" : {
        "x" : 421.03808009337956,
        "y" : 283.32875771758233
      },
      "selected" : false
    }, {
      "data" : {
        "id" : "2773",
        "Mpfuro_ensembl_gene_id" : "ENSMPUG00000019556",
        "description_mpfuro" : "olfactory receptor 51E1 [Source:NCBI gene;Acc:101678319]",
        "padj" : 0.00357305818574034,
        "stringdb_namespace" : "stringdb",
        "query_term" : "OR51E1",
        "pvalue" : 1.87673166377022E-5,
        "Mnigripes_transcript_id" : "MUSNIGT00037479",
        "shared_name" : "9669.ENSMPUP00000019428",
        "stringdb_species" : "Mustela putorius furo",
        "baseMean" : 246.66737396814,
        "stringdb_full_name" : "",
        "FoldChange" : 3.04605568777517,
        "SUID" : 2773,
        "lfcSE" : 1.6288280958756,
        "_id" : "stringdb:9669.ENSMPUP00000019428",
        "__mclCluster" : 1,
        "selected" : false,
        "stringdb_description" : "",
        "stat" : 29.4678483061307,
        "expression" : "UP",
        "display_name" : "ENSMPUP00000019428",
        "stringdb_enhancedLabel_Passthrough" : "label: attribute=\"display name\" labelsize=12 labelAlignment=left outline=true outlineColor=white outlineTransparency=95 outlineWidth=10 background=false color=black dropShadow=false",
        "stringdb_canonical_name" : "",
        "log2FoldChange" : 1.60694231731525,
        "stringdb_sequence" : "",
        "geneid" : "MUSNIGG00031181",
        "stringdb_database_identifier" : "9669.ENSMPUP00000019428",
        "name" : "9669.ENSMPUP00000019428",
        "stringdb_node_type" : "protein",
        "description_hsapiens" : "olfactory receptor family 51 subfamily E member 1 [Source:HGNC Symbol;Acc:HGNC:15194]",
        "stringdb_STRING_style" : "string:"
      },
      "position" : {
        "x" : -220.96191990662044,
        "y" : -240.67124228241767
      },
      "selected" : false
    }, {
      "data" : {
        "id" : "2771",
        "Mpfuro_ensembl_gene_id" : "ENSMPUG00000018738",
        "description_mpfuro" : "taste 2 receptor member 3 [Source:HGNC Symbol;Acc:HGNC:14910]",
        "padj" : 0.0164561397063225,
        "stringdb_namespace" : "stringdb",
        "query_term" : "TAS2R3",
        "pvalue" : 1.7193809602157E-4,
        "Mnigripes_transcript_id" : "MUSNIGT00000416",
        "shared_name" : "9669.ENSMPUP00000018618",
        "stringdb_species" : "Mustela putorius furo",
        "baseMean" : 31.4554058546914,
        "stringdb_full_name" : "",
        "FoldChange" : 2.19285126951241,
        "SUID" : 2771,
        "lfcSE" : 1.57104414838046,
        "_id" : "stringdb:9669.ENSMPUP00000018618",
        "__mclCluster" : 15,
        "selected" : false,
        "stringdb_description" : "",
        "stat" : 24.5265463383958,
        "expression" : "UP",
        "display_name" : "ENSMPUP00000018618",
        "stringdb_enhancedLabel_Passthrough" : "label: attribute=\"display name\" labelsize=12 labelAlignment=left outline=true outlineColor=white outlineTransparency=95 outlineWidth=10 background=false color=black dropShadow=false",
        "stringdb_canonical_name" : "",
        "log2FoldChange" : 1.13280796430817,
        "stringdb_sequence" : "",
        "geneid" : "MUSNIGG00000350",
        "stringdb_database_identifier" : "9669.ENSMPUP00000018618",
        "name" : "9669.ENSMPUP00000018618",
        "stringdb_node_type" : "protein",
        "description_hsapiens" : "taste 2 receptor member 3 [Source:HGNC Symbol;Acc:HGNC:14910]",
        "stringdb_STRING_style" : "string:"
      },
      "position" : {
        "x" : -215.96191990662044,
        "y" : -358.67124228241767
      },
      "selected" : false
    }, {
      "data" : {
        "id" : "2769",
        "Mpfuro_ensembl_gene_id" : "ENSMPUG00000010534",
        "description_mpfuro" : "solute carrier family 22 member 5 [Source:HGNC Symbol;Acc:HGNC:10969]",
        "padj" : 4.47145982934786E-5,
        "stringdb_namespace" : "stringdb",
        "query_term" : "SLC22A5",
        "pvalue" : 6.02825726909048E-8,
        "Mnigripes_transcript_id" : "MUSNIGT00023476",
        "shared_name" : "9669.ENSMPUP00000010456",
        "stringdb_species" : "Mustela putorius furo",
        "baseMean" : 8.99276163513022,
        "stringdb_full_name" : "",
        "FoldChange" : -2.13024254605411,
        "SUID" : 2769,
        "lfcSE" : 2.76891853940025,
        "_id" : "stringdb:9669.ENSMPUP00000010456",
        "__mclCluster" : 2,
        "selected" : false,
        "stringdb_description" : "",
        "stat" : 41.9503506772889,
        "expression" : "DOWN",
        "display_name" : "ENSMPUP00000010456",
        "stringdb_enhancedLabel_Passthrough" : "label: attribute=\"display name\" labelsize=12 labelAlignment=left outline=true outlineColor=white outlineTransparency=95 outlineWidth=10 background=false color=black dropShadow=false",
        "stringdb_canonical_name" : "",
        "log2FoldChange" : -1.09101770278352,
        "stringdb_sequence" : "",
        "geneid" : "MUSNIGG00019250",
        "stringdb_database_identifier" : "9669.ENSMPUP00000010456",
        "name" : "9669.ENSMPUP00000010456",
        "stringdb_node_type" : "protein",
        "description_hsapiens" : "solute carrier family 22 member 5 [Source:HGNC Symbol;Acc:HGNC:10969]",
        "stringdb_STRING_style" : "string:"
      },
      "position" : {
        "x" : -128.96191990662044,
        "y" : -277.67124228241767
      },
      "selected" : false
    }, {
      "data" : {
        "id" : "2767",
        "Mpfuro_ensembl_gene_id" : "ENSMPUG00000004486",
        "description_mpfuro" : "zinc finger protein 541 [Source:HGNC Symbol;Acc:HGNC:25294]",
        "padj" : 0.0369672392637099,
        "stringdb_namespace" : "stringdb",
        "query_term" : "ZNF541",
        "pvalue" : 7.08780278744886E-4,
        "Mnigripes_transcript_id" : "MUSNIGT00008672",
        "shared_name" : "9669.ENSMPUP00000004450",
        "stringdb_species" : "Mustela putorius furo",
        "baseMean" : 5.03824385289622,
        "stringdb_full_name" : "",
        "FoldChange" : 82.6362614694123,
        "SUID" : 2767,
        "lfcSE" : 2.93439425088803,
        "_id" : "stringdb:9669.ENSMPUP00000004450",
        "selected" : false,
        "stringdb_description" : "",
        "stat" : 21.306725277473,
        "expression" : "UP",
        "display_name" : "ENSMPUP00000004450",
        "stringdb_enhancedLabel_Passthrough" : "label: attribute=\"display name\" labelsize=12 labelAlignment=left outline=true outlineColor=white outlineTransparency=95 outlineWidth=10 background=false color=black dropShadow=false",
        "stringdb_canonical_name" : "",
        "log2FoldChange" : 6.36870308188872,
        "stringdb_sequence" : "",
        "geneid" : "MUSNIGG00007121",
        "stringdb_database_identifier" : "9669.ENSMPUP00000004450",
        "name" : "9669.ENSMPUP00000004450",
        "stringdb_node_type" : "protein",
        "description_hsapiens" : "zinc finger protein 541 [Source:HGNC Symbol;Acc:HGNC:25294]",
        "stringdb_STRING_style" : "string:"
      },
      "position" : {
        "x" : 71.03808009337956,
        "y" : 452.32875771758233
      },
      "selected" : false
    }, {
      "data" : {
        "id" : "2765",
        "Mpfuro_ensembl_gene_id" : "ENSMPUG00000004735",
        "description_mpfuro" : "serpin family C member 1 [Source:HGNC Symbol;Acc:HGNC:775]",
        "padj" : 0.0273549033244191,
        "stringdb_namespace" : "stringdb",
        "query_term" : "SERPINC1",
        "pvalue" : 4.10277451276256E-4,
        "Mnigripes_transcript_id" : "MUSNIGT00042051",
        "shared_name" : "9669.ENSMPUP00000004698",
        "stringdb_species" : "Mustela putorius furo",
        "baseMean" : 3.18952574728225,
        "stringdb_full_name" : "",
        "FoldChange" : 29.9908943720972,
        "SUID" : 2765,
        "lfcSE" : 2.03445610671275,
        "_id" : "stringdb:9669.ENSMPUP00000004698",
        "__mclCluster" : 1,
        "selected" : false,
        "stringdb_description" : "",
        "stat" : 22.5563018246147,
        "expression" : "UP",
        "display_name" : "ENSMPUP00000004698",
        "stringdb_enhancedLabel_Passthrough" : "label: attribute=\"display name\" labelsize=12 labelAlignment=left outline=true outlineColor=white outlineTransparency=95 outlineWidth=10 background=false color=black dropShadow=false",
        "stringdb_canonical_name" : "",
        "log2FoldChange" : 4.90645264100031,
        "stringdb_sequence" : "",
        "geneid" : "MUSNIGG00034985",
        "stringdb_database_identifier" : "9669.ENSMPUP00000004698",
        "name" : "9669.ENSMPUP00000004698",
        "stringdb_node_type" : "protein",
        "description_hsapiens" : "serpin family C member 1 [Source:HGNC Symbol;Acc:HGNC:775]",
        "stringdb_STRING_style" : "string:"
      },
      "position" : {
        "x" : -169.96191990662044,
        "y" : -428.67124228241767
      },
      "selected" : false
    }, {
      "data" : {
        "id" : "2763",
        "Mpfuro_ensembl_gene_id" : "ENSMPUG00000017117",
        "description_mpfuro" : "sorbin and SH3 domain containing 1 [Source:HGNC Symbol;Acc:HGNC:14565]",
        "padj" : 0.0300485153339597,
        "stringdb_namespace" : "stringdb",
        "query_term" : "SORBS1",
        "pvalue" : 4.85464249521894E-4,
        "Mnigripes_transcript_id" : "MUSNIGT00003089",
        "shared_name" : "9669.ENSMPUP00000017008",
        "stringdb_species" : "Mustela putorius furo",
        "baseMean" : 3.26050091504091,
        "stringdb_full_name" : "",
        "FoldChange" : 21.1798713566637,
        "SUID" : 2763,
        "lfcSE" : 2.41485973241967,
        "_id" : "stringdb:9669.ENSMPUP00000017008",
        "__mclCluster" : 1,
        "selected" : false,
        "stringdb_description" : "",
        "stat" : 22.1726739559245,
        "expression" : "UP",
        "display_name" : "ENSMPUP00000017008",
        "stringdb_enhancedLabel_Passthrough" : "label: attribute=\"display name\" labelsize=12 labelAlignment=left outline=true outlineColor=white outlineTransparency=95 outlineWidth=10 background=false color=black dropShadow=false",
        "stringdb_canonical_name" : "",
        "log2FoldChange" : 4.40462192153268,
        "stringdb_sequence" : "",
        "geneid" : "MUSNIGG00002546",
        "stringdb_database_identifier" : "9669.ENSMPUP00000017008",
        "name" : "9669.ENSMPUP00000017008",
        "stringdb_node_type" : "protein",
        "description_hsapiens" : "sorbin and SH3 domain containing 1 [Source:HGNC Symbol;Acc:HGNC:14565]",
        "stringdb_STRING_style" : "string:"
      },
      "position" : {
        "x" : -64.96191990662044,
        "y" : -167.67124228241767
      },
      "selected" : false
    }, {
      "data" : {
        "id" : "2761",
        "Mpfuro_ensembl_gene_id" : "ENSMPUG00000014520",
        "description_mpfuro" : "MARVEL domain containing 2 [Source:HGNC Symbol;Acc:HGNC:26401]",
        "padj" : 0.0371296509853318,
        "stringdb_namespace" : "stringdb",
        "query_term" : "MARVELD2",
        "pvalue" : 7.28861867917701E-4,
        "Mnigripes_transcript_id" : "MUSNIGT00024020",
        "shared_name" : "9669.ENSMPUP00000014410",
        "stringdb_species" : "Mustela putorius furo",
        "baseMean" : 10.631782773087,
        "stringdb_full_name" : "",
        "FoldChange" : 1.64731583157339,
        "SUID" : 2761,
        "lfcSE" : 1.59299693180504,
        "_id" : "stringdb:9669.ENSMPUP00000014410",
        "__mclCluster" : 2,
        "selected" : false,
        "stringdb_description" : "",
        "stat" : 21.2426135719556,
        "expression" : "UP",
        "display_name" : "ENSMPUP00000014410",
        "stringdb_enhancedLabel_Passthrough" : "label: attribute=\"display name\" labelsize=12 labelAlignment=left outline=true outlineColor=white outlineTransparency=95 outlineWidth=10 background=false color=black dropShadow=false",
        "stringdb_canonical_name" : "",
        "log2FoldChange" : 0.720117182242336,
        "stringdb_sequence" : "",
        "geneid" : "MUSNIGG00019702",
        "stringdb_database_identifier" : "9669.ENSMPUP00000014410",
        "name" : "9669.ENSMPUP00000014410",
        "stringdb_node_type" : "protein",
        "description_hsapiens" : "MARVEL domain containing 2 [Source:HGNC Symbol;Acc:HGNC:26401]",
        "stringdb_STRING_style" : "string:"
      },
      "position" : {
        "x" : 132.03808009337956,
        "y" : -324.67124228241767
      },
      "selected" : false
    }, {
      "data" : {
        "id" : "2759",
        "Mpfuro_ensembl_gene_id" : "ENSMPUG00000012568",
        "description_mpfuro" : "t-complex-associated-testis-expressed 1 [Source:HGNC Symbol;Acc:HGNC:11693]",
        "padj" : 0.0375215525501473,
        "stringdb_namespace" : "stringdb",
        "query_term" : "TCTE1",
        "pvalue" : 7.5245445794869E-4,
        "Mnigripes_transcript_id" : "MUSNIGT00052181",
        "shared_name" : "9669.ENSMPUP00000012474",
        "stringdb_species" : "Mustela putorius furo",
        "baseMean" : 3.29863397227473,
        "stringdb_full_name" : "",
        "FoldChange" : 4.28929063085486,
        "SUID" : 2759,
        "lfcSE" : 2.45961880099651,
        "_id" : "stringdb:9669.ENSMPUP00000012474",
        "__mclCluster" : 5,
        "selected" : false,
        "stringdb_description" : "",
        "stat" : 21.1694804159135,
        "expression" : "UP",
        "display_name" : "ENSMPUP00000012474",
        "stringdb_enhancedLabel_Passthrough" : "label: attribute=\"display name\" labelsize=12 labelAlignment=left outline=true outlineColor=white outlineTransparency=95 outlineWidth=10 background=false color=black dropShadow=false",
        "stringdb_canonical_name" : "",
        "log2FoldChange" : 2.10073907244063,
        "stringdb_sequence" : "",
        "geneid" : "MUSNIGG00043292",
        "stringdb_database_identifier" : "9669.ENSMPUP00000012474",
        "name" : "9669.ENSMPUP00000012474",
        "stringdb_node_type" : "protein",
        "description_hsapiens" : "t-complex-associated-testis-expressed 1 [Source:HGNC Symbol;Acc:HGNC:11693]",
        "stringdb_STRING_style" : "string:"
      },
      "position" : {
        "x" : 90.03808009337956,
        "y" : -449.67124228241767
      },
      "selected" : false
    }, {
      "data" : {
        "id" : "2757",
        "Mpfuro_ensembl_gene_id" : "ENSMPUG00000012168",
        "description_mpfuro" : "G protein-coupled receptor kinase 7 [Source:HGNC Symbol;Acc:HGNC:17031]",
        "padj" : 2.48487680985662E-4,
        "stringdb_namespace" : "stringdb",
        "query_term" : "GRK7",
        "pvalue" : 5.44378134953422E-7,
        "Mnigripes_transcript_id" : "MUSNIGT00016533",
        "shared_name" : "9669.ENSMPUP00000012072",
        "stringdb_species" : "Mustela putorius furo",
        "baseMean" : 8.06645638870135,
        "stringdb_full_name" : "",
        "FoldChange" : 92.3289758789887,
        "SUID" : 2757,
        "lfcSE" : 1.57531510269042,
        "_id" : "stringdb:9669.ENSMPUP00000012072",
        "__mclCluster" : 10,
        "selected" : false,
        "stringdb_description" : "",
        "stat" : 37.2069157038334,
        "expression" : "UP",
        "display_name" : "ENSMPUP00000012072",
        "stringdb_enhancedLabel_Passthrough" : "label: attribute=\"display name\" labelsize=12 labelAlignment=left outline=true outlineColor=white outlineTransparency=95 outlineWidth=10 background=false color=black dropShadow=false",
        "stringdb_canonical_name" : "",
        "log2FoldChange" : 6.52871157912461,
        "stringdb_sequence" : "",
        "geneid" : "MUSNIGG00013469",
        "stringdb_database_identifier" : "9669.ENSMPUP00000012072",
        "name" : "9669.ENSMPUP00000012072",
        "stringdb_node_type" : "protein",
        "description_hsapiens" : "G protein-coupled receptor kinase 7 [Source:HGNC Symbol;Acc:HGNC:17031]",
        "stringdb_STRING_style" : "string:"
      },
      "position" : {
        "x" : -51.96191990662044,
        "y" : 4.328757717582334
      },
      "selected" : false
    }, {
      "data" : {
        "id" : "2755",
        "Mpfuro_ensembl_gene_id" : "ENSMPUG00000019783",
        "description_mpfuro" : "solute carrier family 35 member A4 [Source:HGNC Symbol;Acc:HGNC:20753]",
        "padj" : 0.00159712942065122,
        "stringdb_namespace" : "stringdb",
        "query_term" : "SLC35A4",
        "pvalue" : 5.66004535037372E-6,
        "Mnigripes_transcript_id" : "MUSNIGT00023673",
        "shared_name" : "9669.ENSMPUP00000019655",
        "stringdb_species" : "Mustela putorius furo",
        "baseMean" : 20.1469817394036,
        "stringdb_full_name" : "",
        "FoldChange" : 25.65307430421,
        "SUID" : 2755,
        "lfcSE" : 2.2026980391327,
        "_id" : "stringdb:9669.ENSMPUP00000019655",
        "__mclCluster" : 13,
        "selected" : false,
        "stringdb_description" : "",
        "stat" : 32.1063304316605,
        "expression" : "UP",
        "display_name" : "ENSMPUP00000019655",
        "stringdb_enhancedLabel_Passthrough" : "label: attribute=\"display name\" labelsize=12 labelAlignment=left outline=true outlineColor=white outlineTransparency=95 outlineWidth=10 background=false color=black dropShadow=false",
        "stringdb_canonical_name" : "",
        "log2FoldChange" : 4.68105982589169,
        "stringdb_sequence" : "",
        "geneid" : "MUSNIGG00019409",
        "stringdb_database_identifier" : "9669.ENSMPUP00000019655",
        "name" : "9669.ENSMPUP00000019655",
        "stringdb_node_type" : "protein",
        "description_hsapiens" : "solute carrier family 35 member A4 [Source:HGNC Symbol;Acc:HGNC:20753]",
        "stringdb_STRING_style" : "string:"
      },
      "position" : {
        "x" : -624.9619199066204,
        "y" : 283.32875771758233
      },
      "selected" : false
    }, {
      "data" : {
        "id" : "2753",
        "Mpfuro_ensembl_gene_id" : "ENSMPUG00000001856",
        "description_mpfuro" : "doublecortin like kinase 1 [Source:HGNC Symbol;Acc:HGNC:2700]",
        "padj" : 0.00201248848882601,
        "stringdb_namespace" : "stringdb",
        "query_term" : "DCLK1",
        "pvalue" : 9.15692436776244E-6,
        "Mnigripes_transcript_id" : "MUSNIGT00021182",
        "shared_name" : "9669.ENSMPUP00000001840",
        "stringdb_species" : "Mustela putorius furo",
        "baseMean" : 4.64799317450674,
        "stringdb_full_name" : "",
        "FoldChange" : 11.0627406224252,
        "SUID" : 2753,
        "lfcSE" : 1.47132004980613,
        "_id" : "stringdb:9669.ENSMPUP00000001840",
        "__mclCluster" : 5,
        "selected" : false,
        "stringdb_description" : "",
        "stat" : 31.0499472837752,
        "expression" : "UP",
        "display_name" : "ENSMPUP00000001840",
        "stringdb_enhancedLabel_Passthrough" : "label: attribute=\"display name\" labelsize=12 labelAlignment=left outline=true outlineColor=white outlineTransparency=95 outlineWidth=10 background=false color=black dropShadow=false",
        "stringdb_canonical_name" : "",
        "log2FoldChange" : 3.46763693006079,
        "stringdb_sequence" : "",
        "geneid" : "MUSNIGG00017314",
        "stringdb_database_identifier" : "9669.ENSMPUP00000001840",
        "name" : "9669.ENSMPUP00000001840",
        "stringdb_node_type" : "protein",
        "description_hsapiens" : "doublecortin like kinase 1 [Source:HGNC Symbol;Acc:HGNC:2700]",
        "stringdb_STRING_style" : "string:"
      },
      "position" : {
        "x" : -52.96191990662044,
        "y" : -306.67124228241767
      },
      "selected" : false
    }, {
      "data" : {
        "id" : "2751",
        "Mpfuro_ensembl_gene_id" : "ENSMPUG00000001179",
        "description_mpfuro" : "kelch like family member 38 [Source:HGNC Symbol;Acc:HGNC:34435]",
        "padj" : 0.0036698973387538,
        "stringdb_namespace" : "stringdb",
        "query_term" : "KLHL38",
        "pvalue" : 2.04089336331101E-5,
        "Mnigripes_transcript_id" : "MUSNIGT00035462",
        "shared_name" : "9669.ENSMPUP00000001168",
        "stringdb_species" : "Mustela putorius furo",
        "baseMean" : 9.80513799105482,
        "stringdb_full_name" : "",
        "FoldChange" : 3.65094216719815,
        "SUID" : 2751,
        "lfcSE" : 1.3338661703039,
        "_id" : "stringdb:9669.ENSMPUP00000001168",
        "__mclCluster" : 14,
        "selected" : false,
        "stringdb_description" : "",
        "stat" : 29.2824436643045,
        "expression" : "UP",
        "display_name" : "ENSMPUP00000001168",
        "stringdb_enhancedLabel_Passthrough" : "label: attribute=\"display name\" labelsize=12 labelAlignment=left outline=true outlineColor=white outlineTransparency=95 outlineWidth=10 background=false color=black dropShadow=false",
        "stringdb_canonical_name" : "",
        "log2FoldChange" : 1.86826881592227,
        "stringdb_sequence" : "",
        "geneid" : "MUSNIGG00029480",
        "stringdb_database_identifier" : "9669.ENSMPUP00000001168",
        "name" : "9669.ENSMPUP00000001168",
        "stringdb_node_type" : "protein",
        "description_hsapiens" : "kelch like family member 38 [Source:HGNC Symbol;Acc:HGNC:34435]",
        "stringdb_STRING_style" : "string:"
      },
      "position" : {
        "x" : 263.03808009337956,
        "y" : -579.6712422824177
      },
      "selected" : false
    }, {
      "data" : {
        "id" : "2749",
        "Mpfuro_ensembl_gene_id" : "ENSMPUG00000005128",
        "description_mpfuro" : "elastin microfibril interfacer 2 [Source:HGNC Symbol;Acc:HGNC:19881]",
        "padj" : 0.0453775074191508,
        "stringdb_namespace" : "stringdb",
        "query_term" : "EMILIN2",
        "pvalue" : 0.00102470272904722,
        "Mnigripes_transcript_id" : "MUSNIGT00005085",
        "shared_name" : "9669.ENSMPUP00000005092",
        "stringdb_species" : "Mustela putorius furo",
        "baseMean" : 68.2953885762822,
        "stringdb_full_name" : "",
        "FoldChange" : 7.17476963813406,
        "SUID" : 2749,
        "lfcSE" : 1.84506702603058,
        "_id" : "stringdb:9669.ENSMPUP00000005092",
        "selected" : false,
        "stringdb_description" : "",
        "stat" : 20.4587199063496,
        "expression" : "UP",
        "display_name" : "ENSMPUP00000005092",
        "stringdb_enhancedLabel_Passthrough" : "label: attribute=\"display name\" labelsize=12 labelAlignment=left outline=true outlineColor=white outlineTransparency=95 outlineWidth=10 background=false color=black dropShadow=false",
        "stringdb_canonical_name" : "",
        "log2FoldChange" : 2.84293251161316,
        "stringdb_sequence" : "",
        "geneid" : "MUSNIGG00004142",
        "stringdb_database_identifier" : "9669.ENSMPUP00000005092",
        "name" : "9669.ENSMPUP00000005092",
        "stringdb_node_type" : "protein",
        "description_hsapiens" : "elastin microfibril interfacer 2 [Source:HGNC Symbol;Acc:HGNC:19881]",
        "stringdb_STRING_style" : "string:"
      },
      "position" : {
        "x" : -624.9619199066204,
        "y" : 452.32875771758233
      },
      "selected" : false
    }, {
      "data" : {
        "id" : "2747",
        "Mpfuro_ensembl_gene_id" : "NA",
        "description_mpfuro" : "NA",
        "padj" : 0.0287833533023614,
        "stringdb_namespace" : "stringdb",
        "query_term" : "BRCA1",
        "pvalue" : 4.51104121523358E-4,
        "Mnigripes_transcript_id" : "MUSNIGT00011127",
        "shared_name" : "9669.ENSMPUP00000002250",
        "stringdb_species" : "Mustela putorius furo",
        "baseMean" : 42.1730021538671,
        "stringdb_full_name" : "",
        "FoldChange" : 14.4574714169479,
        "SUID" : 2747,
        "lfcSE" : 1.66948539173333,
        "_id" : "stringdb:9669.ENSMPUP00000002250",
        "__mclCluster" : 7,
        "selected" : false,
        "stringdb_description" : "",
        "stat" : 22.3401322236596,
        "expression" : "UP",
        "display_name" : "ENSMPUP00000002250",
        "stringdb_enhancedLabel_Passthrough" : "label: attribute=\"display name\" labelsize=12 labelAlignment=left outline=true outlineColor=white outlineTransparency=95 outlineWidth=10 background=false color=black dropShadow=false",
        "stringdb_canonical_name" : "",
        "log2FoldChange" : 3.85374334474051,
        "stringdb_sequence" : "",
        "geneid" : "MUSNIGG00009096",
        "stringdb_database_identifier" : "9669.ENSMPUP00000002250",
        "name" : "9669.ENSMPUP00000002250",
        "stringdb_node_type" : "protein",
        "description_hsapiens" : "BRCA1 DNA repair associated [Source:HGNC Symbol;Acc:HGNC:1100]",
        "stringdb_STRING_style" : "string:"
      },
      "position" : {
        "x" : -604.9619199066204,
        "y" : 55.328757717582334
      },
      "selected" : false
    }, {
      "data" : {
        "id" : "2745",
        "Mpfuro_ensembl_gene_id" : "ENSMPUG00000012712",
        "description_mpfuro" : "cholinergic receptor muscarinic 3 [Source:HGNC Symbol;Acc:HGNC:1952]",
        "padj" : 0.00941534536829483,
        "stringdb_namespace" : "stringdb",
        "query_term" : "CHRM3",
        "pvalue" : 7.61605287627489E-5,
        "Mnigripes_transcript_id" : "MUSNIGT00002174",
        "shared_name" : "9669.ENSMPUP00000012618",
        "stringdb_species" : "Mustela putorius furo",
        "baseMean" : 21.6460350645905,
        "stringdb_full_name" : "",
        "FoldChange" : 1.3902735513093,
        "SUID" : 2745,
        "lfcSE" : 1.91054878708761,
        "_id" : "stringdb:9669.ENSMPUP00000012618",
        "__mclCluster" : 1,
        "selected" : false,
        "stringdb_description" : "",
        "stat" : 26.3545377631437,
        "expression" : "UP",
        "display_name" : "ENSMPUP00000012618",
        "stringdb_enhancedLabel_Passthrough" : "label: attribute=\"display name\" labelsize=12 labelAlignment=left outline=true outlineColor=white outlineTransparency=95 outlineWidth=10 background=false color=black dropShadow=false",
        "stringdb_canonical_name" : "",
        "log2FoldChange" : 0.475368776681786,
        "stringdb_sequence" : "",
        "geneid" : "MUSNIGG00001805",
        "stringdb_database_identifier" : "9669.ENSMPUP00000012618",
        "name" : "9669.ENSMPUP00000012618",
        "stringdb_node_type" : "protein",
        "description_hsapiens" : "cholinergic receptor muscarinic 3 [Source:HGNC Symbol;Acc:HGNC:1952]",
        "stringdb_STRING_style" : "string:"
      },
      "position" : {
        "x" : 15.038080093379563,
        "y" : -90.67124228241767
      },
      "selected" : false
    }, {
      "data" : {
        "id" : "2743",
        "Mpfuro_ensembl_gene_id" : "ENSMPUG00000004720",
        "description_mpfuro" : "extracellular matrix protein 2 [Source:NCBI gene;Acc:101689550]",
        "padj" : 0.00149556470047479,
        "stringdb_namespace" : "stringdb",
        "query_term" : "ECM2",
        "pvalue" : 4.53659666473648E-6,
        "Mnigripes_transcript_id" : "MUSNIGT00044944",
        "shared_name" : "9669.ENSMPUP00000004683",
        "stringdb_species" : "Mustela putorius furo",
        "baseMean" : 18.3415738427323,
        "stringdb_full_name" : "",
        "FoldChange" : 10.0153428925402,
        "SUID" : 2743,
        "lfcSE" : 1.80237423499816,
        "_id" : "stringdb:9669.ENSMPUP00000004683",
        "__mclCluster" : 2,
        "selected" : false,
        "stringdb_description" : "",
        "stat" : 32.5911114397309,
        "expression" : "UP",
        "display_name" : "ENSMPUP00000004683",
        "stringdb_enhancedLabel_Passthrough" : "label: attribute=\"display name\" labelsize=12 labelAlignment=left outline=true outlineColor=white outlineTransparency=95 outlineWidth=10 background=false color=black dropShadow=false",
        "stringdb_canonical_name" : "",
        "log2FoldChange" : 3.32413991003687,
        "stringdb_sequence" : "",
        "geneid" : "MUSNIGG00037315",
        "stringdb_database_identifier" : "9669.ENSMPUP00000004683",
        "name" : "9669.ENSMPUP00000004683",
        "stringdb_node_type" : "protein",
        "description_hsapiens" : "extracellular matrix protein 2 [Source:HGNC Symbol;Acc:HGNC:3154]",
        "stringdb_STRING_style" : "string:"
      },
      "position" : {
        "x" : 118.03808009337956,
        "y" : -408.67124228241767
      },
      "selected" : false
    }, {
      "data" : {
        "id" : "2741",
        "Mpfuro_ensembl_gene_id" : "ENSMPUG00000015032",
        "description_mpfuro" : "adenylate cyclase 9 [Source:HGNC Symbol;Acc:HGNC:240]",
        "padj" : 6.52849729613434E-5,
        "stringdb_namespace" : "stringdb",
        "query_term" : "ADCY9",
        "pvalue" : 1.10018491677357E-7,
        "Mnigripes_transcript_id" : "MUSNIGT00026303",
        "shared_name" : "9669.ENSMPUP00000014921",
        "stringdb_species" : "Mustela putorius furo",
        "baseMean" : 17.0072965379756,
        "stringdb_full_name" : "",
        "FoldChange" : 35.6709889203753,
        "SUID" : 2741,
        "lfcSE" : 1.50703040226375,
        "_id" : "stringdb:9669.ENSMPUP00000014921",
        "__mclCluster" : 3,
        "selected" : false,
        "stringdb_description" : "",
        "stat" : 40.6576730252997,
        "expression" : "UP",
        "display_name" : "ENSMPUP00000014921",
        "stringdb_enhancedLabel_Passthrough" : "label: attribute=\"display name\" labelsize=12 labelAlignment=left outline=true outlineColor=white outlineTransparency=95 outlineWidth=10 background=false color=black dropShadow=false",
        "stringdb_canonical_name" : "",
        "log2FoldChange" : 5.15667930762914,
        "stringdb_sequence" : "",
        "geneid" : "MUSNIGG00021633",
        "stringdb_database_identifier" : "9669.ENSMPUP00000014921",
        "name" : "9669.ENSMPUP00000014921",
        "stringdb_node_type" : "protein",
        "description_hsapiens" : "adenylate cyclase 9 [Source:HGNC Symbol;Acc:HGNC:240]",
        "stringdb_STRING_style" : "string:"
      },
      "position" : {
        "x" : 99.03808009337956,
        "y" : -61.671242282417666
      },
      "selected" : false
    }, {
      "data" : {
        "id" : "2739",
        "Mpfuro_ensembl_gene_id" : "ENSMPUG00000012964",
        "description_mpfuro" : "trafficking protein particle complex 12 [Source:HGNC Symbol;Acc:HGNC:24284]",
        "padj" : 0.0339369533148237,
        "stringdb_namespace" : "stringdb",
        "query_term" : "TRAPPC12",
        "pvalue" : 6.1564867951091E-4,
        "Mnigripes_transcript_id" : "MUSNIGT00045241",
        "shared_name" : "9669.ENSMPUP00000012864",
        "stringdb_species" : "Mustela putorius furo",
        "baseMean" : 8.1441167652459,
        "stringdb_full_name" : "",
        "FoldChange" : 106.301909634049,
        "SUID" : 2739,
        "lfcSE" : 2.45288354912528,
        "_id" : "stringdb:9669.ENSMPUP00000012864",
        "selected" : false,
        "stringdb_description" : "",
        "stat" : 21.6295931122744,
        "expression" : "UP",
        "display_name" : "ENSMPUP00000012864",
        "stringdb_enhancedLabel_Passthrough" : "label: attribute=\"display name\" labelsize=12 labelAlignment=left outline=true outlineColor=white outlineTransparency=95 outlineWidth=10 background=false color=black dropShadow=false",
        "stringdb_canonical_name" : "",
        "log2FoldChange" : 6.73202370381049,
        "stringdb_sequence" : "",
        "geneid" : "MUSNIGG00037560",
        "stringdb_database_identifier" : "9669.ENSMPUP00000012864",
        "name" : "9669.ENSMPUP00000012864",
        "stringdb_node_type" : "protein",
        "description_hsapiens" : "trafficking protein particle complex subunit 12 [Source:HGNC Symbol;Acc:HGNC:24284]",
        "stringdb_STRING_style" : "string:"
      },
      "position" : {
        "x" : -274.96191990662044,
        "y" : 283.32875771758233
      },
      "selected" : false
    }, {
      "data" : {
        "id" : "2737",
        "Mpfuro_ensembl_gene_id" : "ENSMPUG00000011106",
        "description_mpfuro" : "nuclear receptor binding factor 2 [Source:HGNC Symbol;Acc:HGNC:19692]",
        "padj" : 0.0376004551995045,
        "stringdb_namespace" : "stringdb",
        "query_term" : "NRBF2",
        "pvalue" : 7.66709652703074E-4,
        "Mnigripes_transcript_id" : "MUSNIGT00002466",
        "shared_name" : "9669.ENSMPUP00000011016",
        "stringdb_species" : "Mustela putorius furo",
        "baseMean" : 6.8955518646482,
        "stringdb_full_name" : "",
        "FoldChange" : 2.33419208697397,
        "SUID" : 2737,
        "lfcSE" : 1.63039921507214,
        "_id" : "stringdb:9669.ENSMPUP00000011016",
        "selected" : false,
        "stringdb_description" : "",
        "stat" : 21.126379046111,
        "expression" : "UP",
        "display_name" : "ENSMPUP00000011016",
        "stringdb_enhancedLabel_Passthrough" : "label: attribute=\"display name\" labelsize=12 labelAlignment=left outline=true outlineColor=white outlineTransparency=95 outlineWidth=10 background=false color=black dropShadow=false",
        "stringdb_canonical_name" : "",
        "log2FoldChange" : 1.22292328920373,
        "stringdb_sequence" : "",
        "geneid" : "MUSNIGG00002050",
        "stringdb_database_identifier" : "9669.ENSMPUP00000011016",
        "name" : "9669.ENSMPUP00000011016",
        "stringdb_node_type" : "protein",
        "description_hsapiens" : "nuclear receptor binding factor 2 [Source:HGNC Symbol;Acc:HGNC:19692]",
        "stringdb_STRING_style" : "string:"
      },
      "position" : {
        "x" : -42.96191990662044,
        "y" : 283.32875771758233
      },
      "selected" : false
    }, {
      "data" : {
        "id" : "2735",
        "Mpfuro_ensembl_gene_id" : "ENSMPUG00000016888",
        "description_mpfuro" : "PPARG related coactivator 1 [Source:HGNC Symbol;Acc:HGNC:30025]",
        "padj" : 0.0306836871581665,
        "stringdb_namespace" : "stringdb",
        "query_term" : "PPRC1",
        "pvalue" : 5.34145601563703E-4,
        "Mnigripes_transcript_id" : "MUSNIGT00003264",
        "shared_name" : "9669.ENSMPUP00000016783",
        "stringdb_species" : "Mustela putorius furo",
        "baseMean" : 24.8798792604522,
        "stringdb_full_name" : "",
        "FoldChange" : 24.3296228553914,
        "SUID" : 2735,
        "lfcSE" : 1.56972964180562,
        "_id" : "stringdb:9669.ENSMPUP00000016783",
        "__mclCluster" : 11,
        "selected" : false,
        "stringdb_description" : "",
        "stat" : 21.9544301466865,
        "expression" : "UP",
        "display_name" : "ENSMPUP00000016783",
        "stringdb_enhancedLabel_Passthrough" : "label: attribute=\"display name\" labelsize=12 labelAlignment=left outline=true outlineColor=white outlineTransparency=95 outlineWidth=10 background=false color=black dropShadow=false",
        "stringdb_canonical_name" : "",
        "log2FoldChange" : 4.60464205146154,
        "stringdb_sequence" : "",
        "geneid" : "MUSNIGG00002678",
        "stringdb_database_identifier" : "9669.ENSMPUP00000016783",
        "name" : "9669.ENSMPUP00000016783",
        "stringdb_node_type" : "protein",
        "description_hsapiens" : "PPARG related coactivator 1 [Source:HGNC Symbol;Acc:HGNC:30025]",
        "stringdb_STRING_style" : "string:"
      },
      "position" : {
        "x" : -279.96191990662044,
        "y" : -194.67124228241767
      },
      "selected" : false
    }, {
      "data" : {
        "id" : "2733",
        "Mpfuro_ensembl_gene_id" : "ENSMPUG00000003943",
        "description_mpfuro" : "HHIP like 2 [Source:HGNC Symbol;Acc:HGNC:25842]",
        "padj" : 1.78588854233768E-19,
        "stringdb_namespace" : "stringdb",
        "query_term" : "HHIPL2",
        "pvalue" : 3.0095863537878E-23,
        "Mnigripes_transcript_id" : "MUSNIGT00042632",
        "shared_name" : "9669.ENSMPUP00000003912",
        "stringdb_species" : "Mustela putorius furo",
        "baseMean" : 39.3840242364426,
        "stringdb_full_name" : "",
        "FoldChange" : 2.52277900244981,
        "SUID" : 2733,
        "lfcSE" : 1.82971894961859,
        "_id" : "stringdb:9669.ENSMPUP00000003912",
        "__mclCluster" : 11,
        "selected" : false,
        "stringdb_description" : "",
        "stat" : 115.362521139067,
        "expression" : "UP",
        "display_name" : "ENSMPUP00000003912",
        "stringdb_enhancedLabel_Passthrough" : "label: attribute=\"display name\" labelsize=12 labelAlignment=left outline=true outlineColor=white outlineTransparency=95 outlineWidth=10 background=false color=black dropShadow=false",
        "stringdb_canonical_name" : "",
        "log2FoldChange" : 1.33501383055747,
        "stringdb_sequence" : "",
        "geneid" : "MUSNIGG00035454",
        "stringdb_database_identifier" : "9669.ENSMPUP00000003912",
        "name" : "9669.ENSMPUP00000003912",
        "stringdb_node_type" : "protein",
        "description_hsapiens" : "HHIP like 2 [Source:HGNC Symbol;Acc:HGNC:25842]",
        "stringdb_STRING_style" : "string:"
      },
      "position" : {
        "x" : -308.96191990662044,
        "y" : -328.67124228241767
      },
      "selected" : false
    }, {
      "data" : {
        "id" : "2731",
        "Mpfuro_ensembl_gene_id" : "ENSMPUG00000019501",
        "description_mpfuro" : "DIRAS family GTPase 2 [Source:HGNC Symbol;Acc:HGNC:19323]",
        "padj" : 0.0393939715121644,
        "stringdb_namespace" : "stringdb",
        "query_term" : "DIRAS2",
        "pvalue" : 8.36474622604097E-4,
        "Mnigripes_transcript_id" : "MUSNIGT00045084",
        "shared_name" : "9669.ENSMPUP00000019373",
        "stringdb_species" : "Mustela putorius furo",
        "baseMean" : 7.01421915646648,
        "stringdb_full_name" : "",
        "FoldChange" : 1.3322257377602,
        "SUID" : 2731,
        "lfcSE" : 2.6394493734602,
        "_id" : "stringdb:9669.ENSMPUP00000019373",
        "__mclCluster" : 5,
        "selected" : false,
        "stringdb_description" : "",
        "stat" : 20.9262194299807,
        "expression" : "UP",
        "display_name" : "ENSMPUP00000019373",
        "stringdb_enhancedLabel_Passthrough" : "label: attribute=\"display name\" labelsize=12 labelAlignment=left outline=true outlineColor=white outlineTransparency=95 outlineWidth=10 background=false color=black dropShadow=false",
        "stringdb_canonical_name" : "",
        "log2FoldChange" : 0.41383855925162,
        "stringdb_sequence" : "",
        "geneid" : "MUSNIGG00037425",
        "stringdb_database_identifier" : "9669.ENSMPUP00000019373",
        "name" : "9669.ENSMPUP00000019373",
        "stringdb_node_type" : "protein",
        "description_hsapiens" : "DIRAS family GTPase 2 [Source:HGNC Symbol;Acc:HGNC:19323]",
        "stringdb_STRING_style" : "string:"
      },
      "position" : {
        "x" : 98.03808009337956,
        "y" : -186.67124228241767
      },
      "selected" : false
    }, {
      "data" : {
        "id" : "2729",
        "Mpfuro_ensembl_gene_id" : "ENSMPUG00000016766",
        "description_mpfuro" : "PHD finger protein 7 [Source:HGNC Symbol;Acc:HGNC:18458]",
        "padj" : 0.00186477681248039,
        "stringdb_namespace" : "stringdb",
        "query_term" : "PHF7",
        "pvalue" : 7.54207002014312E-6,
        "Mnigripes_transcript_id" : "MUSNIGT00034795",
        "shared_name" : "9669.ENSMPUP00000016661",
        "stringdb_species" : "Mustela putorius furo",
        "baseMean" : 11.1822118175241,
        "stringdb_full_name" : "",
        "FoldChange" : 1.69554682951207,
        "SUID" : 2729,
        "lfcSE" : 1.80085839573414,
        "_id" : "stringdb:9669.ENSMPUP00000016661",
        "__mclCluster" : 7,
        "selected" : false,
        "stringdb_description" : "",
        "stat" : 31.4763662427705,
        "expression" : "UP",
        "display_name" : "ENSMPUP00000016661",
        "stringdb_enhancedLabel_Passthrough" : "label: attribute=\"display name\" labelsize=12 labelAlignment=left outline=true outlineColor=white outlineTransparency=95 outlineWidth=10 background=false color=black dropShadow=false",
        "stringdb_canonical_name" : "",
        "log2FoldChange" : 0.761750630881682,
        "stringdb_sequence" : "",
        "geneid" : "MUSNIGG00028922",
        "stringdb_database_identifier" : "9669.ENSMPUP00000016661",
        "name" : "9669.ENSMPUP00000016661",
        "stringdb_node_type" : "protein",
        "description_hsapiens" : "PHD finger protein 7 [Source:HGNC Symbol;Acc:HGNC:18458]",
        "stringdb_STRING_style" : "string:"
      },
      "position" : {
        "x" : -624.9619199066204,
        "y" : -59.671242282417666
      },
      "selected" : false
    }, {
      "data" : {
        "id" : "2727",
        "Mpfuro_ensembl_gene_id" : "ENSMPUG00000002835",
        "description_mpfuro" : "pentraxin 3 [Source:HGNC Symbol;Acc:HGNC:9692]",
        "padj" : 0.0164890190909248,
        "stringdb_namespace" : "stringdb",
        "query_term" : "PTX3",
        "pvalue" : 1.75060364463812E-4,
        "Mnigripes_transcript_id" : "MUSNIGT00016311",
        "shared_name" : "9669.ENSMPUP00000002806",
        "stringdb_species" : "Mustela putorius furo",
        "baseMean" : 13.3266901576116,
        "stringdb_full_name" : "",
        "FoldChange" : -8.01590177475874,
        "SUID" : 2727,
        "lfcSE" : 1.77762049023803,
        "_id" : "stringdb:9669.ENSMPUP00000002806",
        "__mclCluster" : 6,
        "selected" : false,
        "stringdb_description" : "",
        "stat" : 24.4859742823623,
        "expression" : "DOWN",
        "display_name" : "ENSMPUP00000002806",
        "stringdb_enhancedLabel_Passthrough" : "label: attribute=\"display name\" labelsize=12 labelAlignment=left outline=true outlineColor=white outlineTransparency=95 outlineWidth=10 background=false color=black dropShadow=false",
        "stringdb_canonical_name" : "",
        "log2FoldChange" : -3.00286483014781,
        "stringdb_sequence" : "",
        "geneid" : "MUSNIGG00013290",
        "stringdb_database_identifier" : "9669.ENSMPUP00000002806",
        "name" : "9669.ENSMPUP00000002806",
        "stringdb_node_type" : "protein",
        "description_hsapiens" : "pentraxin 3 [Source:HGNC Symbol;Acc:HGNC:9692]",
        "stringdb_STRING_style" : "string:"
      },
      "position" : {
        "x" : -103.96191990662044,
        "y" : -512.6712422824177
      },
      "selected" : false
    }, {
      "data" : {
        "id" : "2725",
        "Mpfuro_ensembl_gene_id" : "ENSMPUG00000016474",
        "description_mpfuro" : "alpha kinase 2 [Source:NCBI gene;Acc:101688147]",
        "padj" : 0.048846548922376,
        "stringdb_namespace" : "stringdb",
        "query_term" : "ALPK2",
        "pvalue" : 0.00116889281209596,
        "Mnigripes_transcript_id" : "MUSNIGT00005617",
        "shared_name" : "9669.ENSMPUP00000016371",
        "stringdb_species" : "Mustela putorius furo",
        "baseMean" : 13.7042624507015,
        "stringdb_full_name" : "",
        "FoldChange" : 42.7204784938751,
        "SUID" : 2725,
        "lfcSE" : 1.84245808568545,
        "_id" : "stringdb:9669.ENSMPUP00000016371",
        "__mclCluster" : 11,
        "selected" : false,
        "stringdb_description" : "",
        "stat" : 20.1546778940288,
        "expression" : "UP",
        "display_name" : "ENSMPUP00000016371",
        "stringdb_enhancedLabel_Passthrough" : "label: attribute=\"display name\" labelsize=12 labelAlignment=left outline=true outlineColor=white outlineTransparency=95 outlineWidth=10 background=false color=black dropShadow=false",
        "stringdb_canonical_name" : "",
        "log2FoldChange" : 5.4168559010157,
        "stringdb_sequence" : "",
        "geneid" : "MUSNIGG00004581",
        "stringdb_database_identifier" : "9669.ENSMPUP00000016371",
        "name" : "9669.ENSMPUP00000016371",
        "stringdb_node_type" : "protein",
        "description_hsapiens" : "alpha kinase 2 [Source:HGNC Symbol;Acc:HGNC:20565]",
        "stringdb_STRING_style" : "string:"
      },
      "position" : {
        "x" : -444.96191990662044,
        "y" : -361.67124228241767
      },
      "selected" : false
    }, {
      "data" : {
        "id" : "2723",
        "Mpfuro_ensembl_gene_id" : "ENSMPUG00000018429",
        "description_mpfuro" : "zinc finger protein 804A [Source:HGNC Symbol;Acc:HGNC:21711]",
        "padj" : 0.00581244999178892,
        "stringdb_namespace" : "stringdb",
        "query_term" : "ZNF804A",
        "pvalue" : 3.82011374586734E-5,
        "Mnigripes_transcript_id" : "MUSNIGT00033879",
        "shared_name" : "9669.ENSMPUP00000018311",
        "stringdb_species" : "Mustela putorius furo",
        "baseMean" : 131.102174726403,
        "stringdb_full_name" : "",
        "FoldChange" : 1.22998574170864,
        "SUID" : 2723,
        "lfcSE" : 1.35581783963749,
        "_id" : "stringdb:9669.ENSMPUP00000018311",
        "__mclCluster" : 5,
        "selected" : false,
        "stringdb_description" : "",
        "stat" : 27.8926035550251,
        "expression" : "UP",
        "display_name" : "ENSMPUP00000018311",
        "stringdb_enhancedLabel_Passthrough" : "label: attribute=\"display name\" labelsize=12 labelAlignment=left outline=true outlineColor=white outlineTransparency=95 outlineWidth=10 background=false color=black dropShadow=false",
        "stringdb_canonical_name" : "",
        "log2FoldChange" : 0.298641591592592,
        "stringdb_sequence" : "",
        "geneid" : "MUSNIGG00028122",
        "stringdb_database_identifier" : "9669.ENSMPUP00000018311",
        "name" : "9669.ENSMPUP00000018311",
        "stringdb_node_type" : "protein",
        "description_hsapiens" : "zinc finger protein 804A [Source:HGNC Symbol;Acc:HGNC:21711]",
        "stringdb_STRING_style" : "string:"
      },
      "position" : {
        "x" : 93.03808009337956,
        "y" : -365.67124228241767
      },
      "selected" : false
    }, {
      "data" : {
        "id" : "2721",
        "Mpfuro_ensembl_gene_id" : "ENSMPUG00000001629",
        "description_mpfuro" : "immunoglobulin superfamily member 3 [Source:HGNC Symbol;Acc:HGNC:5950]",
        "padj" : 5.35189567755907E-4,
        "stringdb_namespace" : "stringdb",
        "query_term" : "IGSF3",
        "pvalue" : 1.26266497279789E-6,
        "Mnigripes_transcript_id" : "MUSNIGT00050593",
        "shared_name" : "9669.ENSMPUP00000001612",
        "stringdb_species" : "Mustela putorius furo",
        "baseMean" : 7.81428307687405,
        "stringdb_full_name" : "",
        "FoldChange" : 4.36885635063445,
        "SUID" : 2721,
        "lfcSE" : 1.39991368957018,
        "_id" : "stringdb:9669.ENSMPUP00000001612",
        "__mclCluster" : 1,
        "selected" : false,
        "stringdb_description" : "",
        "stat" : 35.3813946403898,
        "expression" : "UP",
        "display_name" : "ENSMPUP00000001612",
        "stringdb_enhancedLabel_Passthrough" : "label: attribute=\"display name\" labelsize=12 labelAlignment=left outline=true outlineColor=white outlineTransparency=95 outlineWidth=10 background=false color=black dropShadow=false",
        "stringdb_canonical_name" : "",
        "log2FoldChange" : 2.12725567029704,
        "stringdb_sequence" : "",
        "geneid" : "MUSNIGG00041949",
        "stringdb_database_identifier" : "9669.ENSMPUP00000001612",
        "name" : "9669.ENSMPUP00000001612",
        "stringdb_node_type" : "protein",
        "description_hsapiens" : "immunoglobulin superfamily member 3 [Source:HGNC Symbol;Acc:HGNC:5950]",
        "stringdb_STRING_style" : "string:"
      },
      "position" : {
        "x" : -125.96191990662044,
        "y" : -219.67124228241767
      },
      "selected" : false
    }, {
      "data" : {
        "id" : "2719",
        "Mpfuro_ensembl_gene_id" : "ENSMPUG00000016593",
        "description_mpfuro" : "serpin family B member 8 [Source:HGNC Symbol;Acc:HGNC:8952]",
        "padj" : 0.0180074834486135,
        "stringdb_namespace" : "stringdb",
        "query_term" : "SERPINB8",
        "pvalue" : 2.0635471427464E-4,
        "Mnigripes_transcript_id" : "MUSNIGT00005736",
        "shared_name" : "9669.ENSMPUP00000016490",
        "stringdb_species" : "Mustela putorius furo",
        "baseMean" : 11.8579610346168,
        "stringdb_full_name" : "",
        "FoldChange" : 11.0026597657667,
        "SUID" : 2719,
        "lfcSE" : 1.79696429280311,
        "_id" : "stringdb:9669.ENSMPUP00000016490",
        "__mclCluster" : 1,
        "selected" : false,
        "stringdb_description" : "",
        "stat" : 24.114824410036,
        "expression" : "UP",
        "display_name" : "ENSMPUP00000016490",
        "stringdb_enhancedLabel_Passthrough" : "label: attribute=\"display name\" labelsize=12 labelAlignment=left outline=true outlineColor=white outlineTransparency=95 outlineWidth=10 background=false color=black dropShadow=false",
        "stringdb_canonical_name" : "",
        "log2FoldChange" : 3.45978041564103,
        "stringdb_sequence" : "",
        "geneid" : "MUSNIGG00004678",
        "stringdb_database_identifier" : "9669.ENSMPUP00000016490",
        "name" : "9669.ENSMPUP00000016490",
        "stringdb_node_type" : "protein",
        "description_hsapiens" : "serpin family B member 8 [Source:HGNC Symbol;Acc:HGNC:8952]",
        "stringdb_STRING_style" : "string:"
      },
      "position" : {
        "x" : -257.96191990662044,
        "y" : -436.67124228241767
      },
      "selected" : false
    }, {
      "data" : {
        "id" : "2717",
        "Mpfuro_ensembl_gene_id" : "ENSMPUG00000019652",
        "description_mpfuro" : "C-C motif chemokine receptor 5 (gene/pseudogene) [Source:HGNC Symbol;Acc:HGNC:1606]",
        "padj" : 0.00140756291533609,
        "stringdb_namespace" : "stringdb",
        "query_term" : "CCR5",
        "pvalue" : 3.79524884485632E-6,
        "Mnigripes_transcript_id" : "MUSNIGT00014201",
        "shared_name" : "9669.ENSMPUP00000019524",
        "stringdb_species" : "Mustela putorius furo",
        "baseMean" : 5.71104400334491,
        "stringdb_full_name" : "",
        "FoldChange" : 10.7723524848961,
        "SUID" : 2717,
        "lfcSE" : 1.29517666603157,
        "_id" : "stringdb:9669.ENSMPUP00000019524",
        "__mclCluster" : 10,
        "selected" : false,
        "stringdb_description" : "",
        "stat" : 32.9815867283284,
        "expression" : "UP",
        "display_name" : "ENSMPUP00000019524",
        "stringdb_enhancedLabel_Passthrough" : "label: attribute=\"display name\" labelsize=12 labelAlignment=left outline=true outlineColor=white outlineTransparency=95 outlineWidth=10 background=false color=black dropShadow=false",
        "stringdb_canonical_name" : "",
        "log2FoldChange" : 3.42926143740472,
        "stringdb_sequence" : "",
        "geneid" : "MUSNIGG00011591",
        "stringdb_database_identifier" : "9669.ENSMPUP00000019524",
        "name" : "9669.ENSMPUP00000019524",
        "stringdb_node_type" : "protein",
        "description_hsapiens" : "C-C motif chemokine receptor 5 [Source:HGNC Symbol;Acc:HGNC:1606]",
        "stringdb_STRING_style" : "string:"
      },
      "position" : {
        "x" : -68.96191990662044,
        "y" : 130.32875771758233
      },
      "selected" : false
    }, {
      "data" : {
        "id" : "2715",
        "Mpfuro_ensembl_gene_id" : "ENSMPUG00000018833",
        "description_mpfuro" : "regulator of solute carriers 1 [Source:HGNC Symbol;Acc:HGNC:10458]",
        "padj" : 0.0300485153339597,
        "stringdb_namespace" : "stringdb",
        "query_term" : "RSC1A1",
        "pvalue" : 4.91187392550404E-4,
        "Mnigripes_transcript_id" : "MUSNIGT00048671",
        "shared_name" : "9669.ENSMPUP00000018713",
        "stringdb_species" : "Mustela putorius furo",
        "baseMean" : 24.3170876445973,
        "stringdb_full_name" : "",
        "FoldChange" : 4.9600178800448,
        "SUID" : 2715,
        "lfcSE" : 1.85067668775365,
        "_id" : "stringdb:9669.ENSMPUP00000018713",
        "selected" : false,
        "stringdb_description" : "",
        "stat" : 22.1459229622104,
        "expression" : "UP",
        "display_name" : "ENSMPUP00000018713",
        "stringdb_enhancedLabel_Passthrough" : "label: attribute=\"display name\" labelsize=12 labelAlignment=left outline=true outlineColor=white outlineTransparency=95 outlineWidth=10 background=false color=black dropShadow=false",
        "stringdb_canonical_name" : "",
        "log2FoldChange" : 2.31034532129874,
        "stringdb_sequence" : "",
        "geneid" : "MUSNIGG00040385",
        "stringdb_database_identifier" : "9669.ENSMPUP00000018713",
        "name" : "9669.ENSMPUP00000018713",
        "stringdb_node_type" : "protein",
        "description_hsapiens" : "regulator of solute carriers 1 [Source:HGNC Symbol;Acc:HGNC:10458]",
        "stringdb_STRING_style" : "string:"
      },
      "position" : {
        "x" : 189.03808009337956,
        "y" : 283.32875771758233
      },
      "selected" : false
    }, {
      "data" : {
        "id" : "2713",
        "Mpfuro_ensembl_gene_id" : "ENSMPUG00000019534",
        "description_mpfuro" : "olfactory receptor 2B11 [Source:NCBI gene;Acc:101683960]",
        "padj" : 0.00357305818574034,
        "stringdb_namespace" : "stringdb",
        "query_term" : "OR2B11",
        "pvalue" : 1.92682611971168E-5,
        "Mnigripes_transcript_id" : "MUSNIGT00024963",
        "shared_name" : "9669.ENSMPUP00000019406",
        "stringdb_species" : "Mustela putorius furo",
        "baseMean" : 42.3282096829095,
        "stringdb_full_name" : "",
        "FoldChange" : -1.59095541244212,
        "SUID" : 2713,
        "lfcSE" : 2.20692848259422,
        "_id" : "stringdb:9669.ENSMPUP00000019406",
        "selected" : false,
        "stringdb_description" : "",
        "stat" : 29.4096179312331,
        "expression" : "DOWN",
        "display_name" : "ENSMPUP00000019406",
        "stringdb_enhancedLabel_Passthrough" : "label: attribute=\"display name\" labelsize=12 labelAlignment=left outline=true outlineColor=white outlineTransparency=95 outlineWidth=10 background=false color=black dropShadow=false",
        "stringdb_canonical_name" : "",
        "log2FoldChange" : -0.669893403770766,
        "stringdb_sequence" : "",
        "geneid" : "MUSNIGG00020500",
        "stringdb_database_identifier" : "9669.ENSMPUP00000019406",
        "name" : "9669.ENSMPUP00000019406",
        "stringdb_node_type" : "protein",
        "description_hsapiens" : "olfactory receptor family 2 subfamily B member 11 [Source:HGNC Symbol;Acc:HGNC:31249]",
        "stringdb_STRING_style" : "string:"
      },
      "position" : {
        "x" : 305.03808009337956,
        "y" : 283.32875771758233
      },
      "selected" : false
    }, {
      "data" : {
        "id" : "2711",
        "Mpfuro_ensembl_gene_id" : "ENSMPUG00000019537",
        "description_mpfuro" : "ras homolog family member G [Source:HGNC Symbol;Acc:HGNC:672]",
        "padj" : 0.0492737603530752,
        "stringdb_namespace" : "stringdb",
        "query_term" : "RHOG",
        "pvalue" : 0.00118741957035554,
        "Mnigripes_transcript_id" : "MUSNIGT00037509",
        "shared_name" : "9669.ENSMPUP00000019409",
        "stringdb_species" : "Mustela putorius furo",
        "baseMean" : 12.3729940270957,
        "stringdb_full_name" : "",
        "FoldChange" : 23.4811000912754,
        "SUID" : 2711,
        "lfcSE" : 2.16087075363785,
        "_id" : "stringdb:9669.ENSMPUP00000019409",
        "__mclCluster" : 8,
        "selected" : false,
        "stringdb_description" : "",
        "stat" : 20.118318595633,
        "expression" : "UP",
        "display_name" : "ENSMPUP00000019409",
        "stringdb_enhancedLabel_Passthrough" : "label: attribute=\"display name\" labelsize=12 labelAlignment=left outline=true outlineColor=white outlineTransparency=95 outlineWidth=10 background=false color=black dropShadow=false",
        "stringdb_canonical_name" : "",
        "log2FoldChange" : 4.55342809528802,
        "stringdb_sequence" : "",
        "geneid" : "MUSNIGG00031210",
        "stringdb_database_identifier" : "9669.ENSMPUP00000019409",
        "name" : "9669.ENSMPUP00000019409",
        "stringdb_node_type" : "protein",
        "description_hsapiens" : "ras homolog family member G [Source:HGNC Symbol;Acc:HGNC:672]",
        "stringdb_STRING_style" : "string:"
      },
      "position" : {
        "x" : 226.03808009337956,
        "y" : -270.67124228241767
      },
      "selected" : false
    }, {
      "data" : {
        "id" : "2709",
        "Mpfuro_ensembl_gene_id" : "ENSMPUG00000006104",
        "description_mpfuro" : "major facilitator superfamily domain containing 5 [Source:HGNC Symbol;Acc:HGNC:28156]",
        "padj" : 0.00558223513170474,
        "stringdb_namespace" : "stringdb",
        "query_term" : "MFSD5",
        "pvalue" : 3.52868345383555E-5,
        "Mnigripes_transcript_id" : "MUSNIGT00019604",
        "shared_name" : "9669.ENSMPUP00000006053",
        "stringdb_species" : "Mustela putorius furo",
        "baseMean" : 12.6726224524194,
        "stringdb_full_name" : "",
        "FoldChange" : 378.12601448832,
        "SUID" : 2709,
        "lfcSE" : 2.60325632905931,
        "_id" : "stringdb:9669.ENSMPUP00000006053",
        "__mclCluster" : 13,
        "selected" : false,
        "stringdb_description" : "",
        "stat" : 28.0689191408717,
        "expression" : "UP",
        "display_name" : "ENSMPUP00000006053",
        "stringdb_enhancedLabel_Passthrough" : "label: attribute=\"display name\" labelsize=12 labelAlignment=left outline=true outlineColor=white outlineTransparency=95 outlineWidth=10 background=false color=black dropShadow=false",
        "stringdb_canonical_name" : "",
        "log2FoldChange" : 8.56272329771459,
        "stringdb_sequence" : "",
        "geneid" : "MUSNIGG00016047",
        "stringdb_database_identifier" : "9669.ENSMPUP00000006053",
        "name" : "9669.ENSMPUP00000006053",
        "stringdb_node_type" : "protein",
        "description_hsapiens" : "major facilitator superfamily domain containing 5 [Source:HGNC Symbol;Acc:HGNC:28156]",
        "stringdb_STRING_style" : "string:"
      },
      "position" : {
        "x" : -624.9619199066204,
        "y" : 366.32875771758233
      },
      "selected" : false
    }, {
      "data" : {
        "id" : "2707",
        "Mpfuro_ensembl_gene_id" : "ENSMPUG00000010233",
        "description_mpfuro" : "retinol dehydrogenase 10 [Source:HGNC Symbol;Acc:HGNC:19975]",
        "padj" : 0.026072967430407,
        "stringdb_namespace" : "stringdb",
        "query_term" : "RDH10",
        "pvalue" : 3.71109216429705E-4,
        "Mnigripes_transcript_id" : "MUSNIGT00034819",
        "shared_name" : "9669.ENSMPUP00000010158",
        "stringdb_species" : "Mustela putorius furo",
        "baseMean" : 11.9389755541812,
        "stringdb_full_name" : "",
        "FoldChange" : -34.8642392008452,
        "SUID" : 2707,
        "lfcSE" : 3.3011155825107,
        "_id" : "stringdb:9669.ENSMPUP00000010158",
        "__mclCluster" : 10,
        "selected" : false,
        "stringdb_description" : "",
        "stat" : 22.784657275739,
        "expression" : "DOWN",
        "display_name" : "ENSMPUP00000010158",
        "stringdb_enhancedLabel_Passthrough" : "label: attribute=\"display name\" labelsize=12 labelAlignment=left outline=true outlineColor=white outlineTransparency=95 outlineWidth=10 background=false color=black dropShadow=false",
        "stringdb_canonical_name" : "",
        "log2FoldChange" : -5.12367609470673,
        "stringdb_sequence" : "",
        "geneid" : "MUSNIGG00028941",
        "stringdb_database_identifier" : "9669.ENSMPUP00000010158",
        "name" : "9669.ENSMPUP00000010158",
        "stringdb_node_type" : "protein",
        "description_hsapiens" : "retinol dehydrogenase 10 [Source:HGNC Symbol;Acc:HGNC:19975]",
        "stringdb_STRING_style" : "string:"
      },
      "position" : {
        "x" : -200.96191990662044,
        "y" : -3.6712422824176656
      },
      "selected" : false
    }, {
      "data" : {
        "id" : "2705",
        "Mpfuro_ensembl_gene_id" : "ENSMPUG00000006667",
        "description_mpfuro" : "zinc finger protein 583 [Source:HGNC Symbol;Acc:HGNC:26427]",
        "padj" : 0.0333264341469113,
        "stringdb_namespace" : "stringdb",
        "query_term" : "ZNF583",
        "pvalue" : 5.8969928975829E-4,
        "Mnigripes_transcript_id" : "MUSNIGT00008935",
        "shared_name" : "9669.ENSMPUP00000006613",
        "stringdb_species" : "Mustela putorius furo",
        "baseMean" : 16.1173816995097,
        "stringdb_full_name" : "",
        "FoldChange" : 10.0602198671459,
        "SUID" : 2705,
        "lfcSE" : 1.47764786285545,
        "_id" : "stringdb:9669.ENSMPUP00000006613",
        "selected" : false,
        "stringdb_description" : "",
        "stat" : 21.7281665613348,
        "expression" : "UP",
        "display_name" : "ENSMPUP00000006613",
        "stringdb_enhancedLabel_Passthrough" : "label: attribute=\"display name\" labelsize=12 labelAlignment=left outline=true outlineColor=white outlineTransparency=95 outlineWidth=10 background=false color=black dropShadow=false",
        "stringdb_canonical_name" : "",
        "log2FoldChange" : 3.33058993062472,
        "stringdb_sequence" : "",
        "geneid" : "MUSNIGG00007337",
        "stringdb_database_identifier" : "9669.ENSMPUP00000006613",
        "name" : "9669.ENSMPUP00000006613",
        "stringdb_node_type" : "protein",
        "description_hsapiens" : "zinc finger protein 583 [Source:HGNC Symbol;Acc:HGNC:26427]",
        "stringdb_STRING_style" : "string:"
      },
      "position" : {
        "x" : -392.96191990662044,
        "y" : 452.32875771758233
      },
      "selected" : false
    }, {
      "data" : {
        "id" : "2703",
        "Mpfuro_ensembl_gene_id" : "NA",
        "description_mpfuro" : "NA",
        "padj" : 0.00201248848882601,
        "stringdb_namespace" : "stringdb",
        "query_term" : "CHD2",
        "pvalue" : 8.97782029571385E-6,
        "Mnigripes_transcript_id" : "MUSNIGT00027147",
        "shared_name" : "9669.ENSMPUP00000017464",
        "stringdb_species" : "Mustela putorius furo",
        "baseMean" : 6.12924358141592,
        "stringdb_full_name" : "",
        "FoldChange" : -2.15230629352638,
        "SUID" : 2703,
        "lfcSE" : 2.13277257790351,
        "_id" : "stringdb:9669.ENSMPUP00000017464",
        "__mclCluster" : 3,
        "selected" : false,
        "stringdb_description" : "",
        "stat" : 31.0933872739943,
        "expression" : "DOWN",
        "display_name" : "ENSMPUP00000017464",
        "stringdb_enhancedLabel_Passthrough" : "label: attribute=\"display name\" labelsize=12 labelAlignment=left outline=true outlineColor=white outlineTransparency=95 outlineWidth=10 background=false color=black dropShadow=false",
        "stringdb_canonical_name" : "",
        "log2FoldChange" : -1.10588340164344,
        "stringdb_sequence" : "",
        "geneid" : "MUSNIGG00022341",
        "stringdb_database_identifier" : "9669.ENSMPUP00000017464",
        "name" : "9669.ENSMPUP00000017464",
        "stringdb_node_type" : "protein",
        "description_hsapiens" : "chromodomain helicase DNA binding protein 2 [Source:HGNC Symbol;Acc:HGNC:1917]",
        "stringdb_STRING_style" : "string:"
      },
      "position" : {
        "x" : 193.03808009337956,
        "y" : -369.67124228241767
      },
      "selected" : false
    }, {
      "data" : {
        "id" : "2701",
        "Mpfuro_ensembl_gene_id" : "ENSMPUG00000019246",
        "description_mpfuro" : "zinc finger protein 281 [Source:HGNC Symbol;Acc:HGNC:13075]",
        "padj" : 0.00598576703908971,
        "stringdb_namespace" : "stringdb",
        "query_term" : "ZNF281",
        "pvalue" : 4.13576758683313E-5,
        "Mnigripes_transcript_id" : "MUSNIGT00042277",
        "shared_name" : "9669.ENSMPUP00000019122",
        "stringdb_species" : "Mustela putorius furo",
        "baseMean" : 44.0526083314208,
        "stringdb_full_name" : "",
        "FoldChange" : 31.1686060227605,
        "SUID" : 2701,
        "lfcSE" : 1.61959723920847,
        "_id" : "stringdb:9669.ENSMPUP00000019122",
        "__mclCluster" : 12,
        "selected" : false,
        "stringdb_description" : "",
        "stat" : 27.7160895020087,
        "expression" : "UP",
        "display_name" : "ENSMPUP00000019122",
        "stringdb_enhancedLabel_Passthrough" : "label: attribute=\"display name\" labelsize=12 labelAlignment=left outline=true outlineColor=white outlineTransparency=95 outlineWidth=10 background=false color=black dropShadow=false",
        "stringdb_canonical_name" : "",
        "log2FoldChange" : 4.96202172854742,
        "stringdb_sequence" : "",
        "geneid" : "MUSNIGG00035171",
        "stringdb_database_identifier" : "9669.ENSMPUP00000019122",
        "name" : "9669.ENSMPUP00000019122",
        "stringdb_node_type" : "protein",
        "description_hsapiens" : "zinc finger protein 281 [Source:HGNC Symbol;Acc:HGNC:13075]",
        "stringdb_STRING_style" : "string:"
      },
      "position" : {
        "x" : -390.96191990662044,
        "y" : 283.32875771758233
      },
      "selected" : false
    }, {
      "data" : {
        "id" : "2699",
        "Mpfuro_ensembl_gene_id" : "ENSMPUG00000001862",
        "description_mpfuro" : "zinc finger and AT-hook domain containing [Source:NCBI gene;Acc:101675964]",
        "padj" : 0.0157898463679681,
        "stringdb_namespace" : "stringdb",
        "query_term" : "ZFAT",
        "pvalue" : 1.59654664994622E-4,
        "Mnigripes_transcript_id" : "MUSNIGT00035638",
        "shared_name" : "9669.ENSMPUP00000001847",
        "stringdb_species" : "Mustela putorius furo",
        "baseMean" : 3.74618812036397,
        "stringdb_full_name" : "",
        "FoldChange" : 86.4960209776517,
        "SUID" : 2699,
        "lfcSE" : 2.16151918916641,
        "_id" : "stringdb:9669.ENSMPUP00000001847",
        "__mclCluster" : 12,
        "selected" : false,
        "stringdb_description" : "",
        "stat" : 24.6935676441527,
        "expression" : "UP",
        "display_name" : "ENSMPUP00000001847",
        "stringdb_enhancedLabel_Passthrough" : "label: attribute=\"display name\" labelsize=12 labelAlignment=left outline=true outlineColor=white outlineTransparency=95 outlineWidth=10 background=false color=black dropShadow=false",
        "stringdb_canonical_name" : "",
        "log2FoldChange" : 6.43456186176567,
        "stringdb_sequence" : "",
        "geneid" : "MUSNIGG00029630",
        "stringdb_database_identifier" : "9669.ENSMPUP00000001847",
        "name" : "9669.ENSMPUP00000001847",
        "stringdb_node_type" : "protein",
        "description_hsapiens" : "zinc finger and AT-hook domain containing [Source:HGNC Symbol;Acc:HGNC:19899]",
        "stringdb_STRING_style" : "string:"
      },
      "position" : {
        "x" : -392.96191990662044,
        "y" : 363.32875771758233
      },
      "selected" : false
    }, {
      "data" : {
        "id" : "2697",
        "Mpfuro_ensembl_gene_id" : "NA",
        "description_mpfuro" : "NA",
        "padj" : 0.0118169371446489,
        "stringdb_namespace" : "stringdb",
        "query_term" : "C7ORF25",
        "pvalue" : 1.03552533117921E-4,
        "Mnigripes_transcript_id" : "MUSNIGT00001946",
        "shared_name" : "9669.ENSMPUP00000018033",
        "stringdb_species" : "Mustela putorius furo",
        "baseMean" : 7.02760212059501,
        "stringdb_full_name" : "",
        "FoldChange" : 31.5863520618559,
        "SUID" : 2697,
        "lfcSE" : 1.3619016479184,
        "_id" : "stringdb:9669.ENSMPUP00000018033",
        "__mclCluster" : 9,
        "selected" : false,
        "stringdb_description" : "",
        "stat" : 25.6665602379786,
        "expression" : "UP",
        "display_name" : "ENSMPUP00000018033",
        "stringdb_enhancedLabel_Passthrough" : "label: attribute=\"display name\" labelsize=12 labelAlignment=left outline=true outlineColor=white outlineTransparency=95 outlineWidth=10 background=false color=black dropShadow=false",
        "stringdb_canonical_name" : "",
        "log2FoldChange" : 4.98122942335661,
        "stringdb_sequence" : "",
        "geneid" : "MUSNIGG00001608",
        "stringdb_database_identifier" : "9669.ENSMPUP00000018033",
        "name" : "9669.ENSMPUP00000018033",
        "stringdb_node_type" : "protein",
        "description_hsapiens" : "NA",
        "stringdb_STRING_style" : "string:"
      },
      "position" : {
        "x" : 71.03808009337956,
        "y" : 197.32875771758233
      },
      "selected" : false
    }, {
      "data" : {
        "id" : "2695",
        "Mpfuro_ensembl_gene_id" : "ENSMPUG00000020045",
        "description_mpfuro" : "sprouty RTK signaling antagonist 4 [Source:HGNC Symbol;Acc:HGNC:15533]",
        "padj" : 0.0189700121162975,
        "stringdb_namespace" : "stringdb",
        "query_term" : "SPRY4",
        "pvalue" : 2.23778370094511E-4,
        "Mnigripes_transcript_id" : "MUSNIGT00023733",
        "shared_name" : "9669.ENSMPUP00000019914",
        "stringdb_species" : "Mustela putorius furo",
        "baseMean" : 5.82445119536186,
        "stringdb_full_name" : "",
        "FoldChange" : 21.1143396032531,
        "SUID" : 2695,
        "lfcSE" : 1.87101741397168,
        "_id" : "stringdb:9669.ENSMPUP00000019914",
        "__mclCluster" : 3,
        "selected" : false,
        "stringdb_description" : "",
        "stat" : 23.9316486247082,
        "expression" : "UP",
        "display_name" : "ENSMPUP00000019914",
        "stringdb_enhancedLabel_Passthrough" : "label: attribute=\"display name\" labelsize=12 labelAlignment=left outline=true outlineColor=white outlineTransparency=95 outlineWidth=10 background=false color=black dropShadow=false",
        "stringdb_canonical_name" : "",
        "log2FoldChange" : 4.40015121931707,
        "stringdb_sequence" : "",
        "geneid" : "MUSNIGG00019461",
        "stringdb_database_identifier" : "9669.ENSMPUP00000019914",
        "name" : "9669.ENSMPUP00000019914",
        "stringdb_node_type" : "protein",
        "description_hsapiens" : "sprouty RTK signaling antagonist 4 [Source:HGNC Symbol;Acc:HGNC:15533]",
        "stringdb_STRING_style" : "string:"
      },
      "position" : {
        "x" : 287.03808009337956,
        "y" : -311.67124228241767
      },
      "selected" : false
    }, {
      "data" : {
        "id" : "2693",
        "Mpfuro_ensembl_gene_id" : "ENSMPUG00000011022",
        "description_mpfuro" : "potassium two pore domain channel subfamily K member 12 [Source:HGNC Symbol;Acc:HGNC:6274]",
        "padj" : 4.13596679166429E-5,
        "stringdb_namespace" : "stringdb",
        "query_term" : "KCNK12",
        "pvalue" : 4.87896318531345E-8,
        "Mnigripes_transcript_id" : "MUSNIGT00046681",
        "shared_name" : "9669.ENSMPUP00000010933",
        "stringdb_species" : "Mustela putorius furo",
        "baseMean" : 29.7804950714088,
        "stringdb_full_name" : "",
        "FoldChange" : 169.428019127989,
        "SUID" : 2693,
        "lfcSE" : 1.99864444619426,
        "_id" : "stringdb:9669.ENSMPUP00000010933",
        "__mclCluster" : 1,
        "selected" : false,
        "stringdb_description" : "",
        "stat" : 42.404189900716,
        "expression" : "UP",
        "display_name" : "ENSMPUP00000010933",
        "stringdb_enhancedLabel_Passthrough" : "label: attribute=\"display name\" labelsize=12 labelAlignment=left outline=true outlineColor=white outlineTransparency=95 outlineWidth=10 background=false color=black dropShadow=false",
        "stringdb_canonical_name" : "",
        "log2FoldChange" : 7.40452866960622,
        "stringdb_sequence" : "",
        "geneid" : "MUSNIGG00038747",
        "stringdb_database_identifier" : "9669.ENSMPUP00000010933",
        "name" : "9669.ENSMPUP00000010933",
        "stringdb_node_type" : "protein",
        "description_hsapiens" : "potassium two pore domain channel subfamily K member 12 [Source:HGNC Symbol;Acc:HGNC:6274]",
        "stringdb_STRING_style" : "string:"
      },
      "position" : {
        "x" : 318.21343129890397,
        "y" : 52.655211055916666
      },
      "selected" : false
    }, {
      "data" : {
        "id" : "2691",
        "Mpfuro_ensembl_gene_id" : "ENSMPUG00000008282",
        "description_mpfuro" : "thrombospondin 1 [Source:HGNC Symbol;Acc:HGNC:11785]",
        "padj" : 0.004657042872754,
        "stringdb_namespace" : "stringdb",
        "query_term" : "THBS1",
        "pvalue" : 2.74682339983805E-5,
        "Mnigripes_transcript_id" : "MUSNIGT00028105",
        "shared_name" : "9669.ENSMPUP00000008220",
        "stringdb_species" : "Mustela putorius furo",
        "baseMean" : 4.44153835936654,
        "stringdb_full_name" : "",
        "FoldChange" : 19.2057411986356,
        "SUID" : 2691,
        "lfcSE" : 1.84144476652283,
        "_id" : "stringdb:9669.ENSMPUP00000008220",
        "__mclCluster" : 6,
        "selected" : false,
        "stringdb_description" : "",
        "stat" : 28.6247081379749,
        "expression" : "UP",
        "display_name" : "ENSMPUP00000008220",
        "stringdb_enhancedLabel_Passthrough" : "label: attribute=\"display name\" labelsize=12 labelAlignment=left outline=true outlineColor=white outlineTransparency=95 outlineWidth=10 background=false color=black dropShadow=false",
        "stringdb_canonical_name" : "",
        "log2FoldChange" : 4.26346573711935,
        "stringdb_sequence" : "",
        "geneid" : "MUSNIGG00023132",
        "stringdb_database_identifier" : "9669.ENSMPUP00000008220",
        "name" : "9669.ENSMPUP00000008220",
        "stringdb_node_type" : "protein",
        "description_hsapiens" : "thrombospondin 1 [Source:HGNC Symbol;Acc:HGNC:11785]",
        "stringdb_STRING_style" : "string:"
      },
      "position" : {
        "x" : -28.961919906620437,
        "y" : -391.67124228241767
      },
      "selected" : false
    }, {
      "data" : {
        "id" : "2689",
        "Mpfuro_ensembl_gene_id" : "ENSMPUG00000007067",
        "description_mpfuro" : "ETS transcription factor ELK3 [Source:HGNC Symbol;Acc:HGNC:3325]",
        "padj" : 0.01387644320965,
        "stringdb_namespace" : "stringdb",
        "query_term" : "ELK3",
        "pvalue" : 1.2393857265107E-4,
        "Mnigripes_transcript_id" : "MUSNIGT00018425",
        "shared_name" : "9669.ENSMPUP00000007010",
        "stringdb_species" : "Mustela putorius furo",
        "baseMean" : 9.59748176922671,
        "stringdb_full_name" : "",
        "FoldChange" : 22.3414091396439,
        "SUID" : 2689,
        "lfcSE" : 2.23957023584829,
        "_id" : "stringdb:9669.ENSMPUP00000007010",
        "__mclCluster" : 8,
        "selected" : false,
        "stringdb_description" : "",
        "stat" : 25.2631990521095,
        "expression" : "UP",
        "display_name" : "ENSMPUP00000007010",
        "stringdb_enhancedLabel_Passthrough" : "label: attribute=\"display name\" labelsize=12 labelAlignment=left outline=true outlineColor=white outlineTransparency=95 outlineWidth=10 background=false color=black dropShadow=false",
        "stringdb_canonical_name" : "",
        "log2FoldChange" : 4.48164827867916,
        "stringdb_sequence" : "",
        "geneid" : "MUSNIGG00015061",
        "stringdb_database_identifier" : "9669.ENSMPUP00000007010",
        "name" : "9669.ENSMPUP00000007010",
        "stringdb_node_type" : "protein",
        "description_hsapiens" : "ETS transcription factor ELK3 [Source:HGNC Symbol;Acc:HGNC:3325]",
        "stringdb_STRING_style" : "string:"
      },
      "position" : {
        "x" : 268.03808009337956,
        "y" : -13.671242282417666
      },
      "selected" : false
    }, {
      "data" : {
        "id" : "2687",
        "Mpfuro_ensembl_gene_id" : "ENSMPUG00000012946",
        "description_mpfuro" : "myelin transcription factor 1 like [Source:HGNC Symbol;Acc:HGNC:7623]",
        "padj" : 0.0141014291167599,
        "stringdb_namespace" : "stringdb",
        "query_term" : "MYT1L",
        "pvalue" : 1.28324430789524E-4,
        "Mnigripes_transcript_id" : "MUSNIGT00045200",
        "shared_name" : "9669.ENSMPUP00000012846",
        "stringdb_species" : "Mustela putorius furo",
        "baseMean" : 5.80995686653029,
        "stringdb_full_name" : "",
        "FoldChange" : 79.8543673048482,
        "SUID" : 2687,
        "lfcSE" : 2.21548560129843,
        "_id" : "stringdb:9669.ENSMPUP00000012846",
        "__mclCluster" : 5,
        "selected" : false,
        "stringdb_description" : "",
        "stat" : 25.1850595933262,
        "expression" : "UP",
        "display_name" : "ENSMPUP00000012846",
        "stringdb_enhancedLabel_Passthrough" : "label: attribute=\"display name\" labelsize=12 labelAlignment=left outline=true outlineColor=white outlineTransparency=95 outlineWidth=10 background=false color=black dropShadow=false",
        "stringdb_canonical_name" : "",
        "log2FoldChange" : 6.31929940692898,
        "stringdb_sequence" : "",
        "geneid" : "MUSNIGG00037524",
        "stringdb_database_identifier" : "9669.ENSMPUP00000012846",
        "name" : "9669.ENSMPUP00000012846",
        "stringdb_node_type" : "protein",
        "description_hsapiens" : "myelin transcription factor 1 like [Source:HGNC Symbol;Acc:HGNC:7623]",
        "stringdb_STRING_style" : "string:"
      },
      "position" : {
        "x" : 68.03808009337956,
        "y" : -268.67124228241767
      },
      "selected" : false
    }, {
      "data" : {
        "id" : "2685",
        "Mpfuro_ensembl_gene_id" : "ENSMPUG00000012945",
        "description_mpfuro" : "zinc finger protein 608 [Source:HGNC Symbol;Acc:HGNC:29238]",
        "padj" : 0.00598576703908971,
        "stringdb_namespace" : "stringdb",
        "query_term" : "ZNF608",
        "pvalue" : 4.09292974669284E-5,
        "Mnigripes_transcript_id" : "MUSNIGT00024573",
        "shared_name" : "9669.ENSMPUP00000012845",
        "stringdb_species" : "Mustela putorius furo",
        "baseMean" : 30.4985732918043,
        "stringdb_full_name" : "",
        "FoldChange" : 90.1228175708141,
        "SUID" : 2685,
        "lfcSE" : 1.83765519223568,
        "_id" : "stringdb:9669.ENSMPUP00000012845",
        "__mclCluster" : 3,
        "selected" : false,
        "stringdb_description" : "",
        "stat" : 27.7392449549905,
        "expression" : "UP",
        "display_name" : "ENSMPUP00000012845",
        "stringdb_enhancedLabel_Passthrough" : "label: attribute=\"display name\" labelsize=12 labelAlignment=left outline=true outlineColor=white outlineTransparency=95 outlineWidth=10 background=false color=black dropShadow=false",
        "stringdb_canonical_name" : "",
        "log2FoldChange" : 6.49382051312003,
        "stringdb_sequence" : "",
        "geneid" : "MUSNIGG00020167",
        "stringdb_database_identifier" : "9669.ENSMPUP00000012845",
        "name" : "9669.ENSMPUP00000012845",
        "stringdb_node_type" : "protein",
        "description_hsapiens" : "zinc finger protein 608 [Source:HGNC Symbol;Acc:HGNC:29238]",
        "stringdb_STRING_style" : "string:"
      },
      "position" : {
        "x" : 16.038080093379563,
        "y" : -432.67124228241767
      },
      "selected" : false
    }, {
      "data" : {
        "id" : "2683",
        "Mpfuro_ensembl_gene_id" : "ENSMPUG00000016352",
        "description_mpfuro" : "PR/SET domain 2 [Source:HGNC Symbol;Acc:HGNC:9347]",
        "padj" : 0.00798419904165782,
        "stringdb_namespace" : "stringdb",
        "query_term" : "PRDM2",
        "pvalue" : 5.92020151386829E-5,
        "Mnigripes_transcript_id" : "MUSNIGT00048631",
        "shared_name" : "9669.ENSMPUP00000016249",
        "stringdb_species" : "Mustela putorius furo",
        "baseMean" : 21.7654014436138,
        "stringdb_full_name" : "",
        "FoldChange" : 1.41990126971064,
        "SUID" : 2683,
        "lfcSE" : 1.63978079061787,
        "_id" : "stringdb:9669.ENSMPUP00000016249",
        "__mclCluster" : 3,
        "selected" : false,
        "stringdb_description" : "",
        "stat" : 26.9171136270085,
        "expression" : "UP",
        "display_name" : "ENSMPUP00000016249",
        "stringdb_enhancedLabel_Passthrough" : "label: attribute=\"display name\" labelsize=12 labelAlignment=left outline=true outlineColor=white outlineTransparency=95 outlineWidth=10 background=false color=black dropShadow=false",
        "stringdb_canonical_name" : "",
        "log2FoldChange" : 0.505790618004037,
        "stringdb_sequence" : "",
        "geneid" : "MUSNIGG00040358",
        "stringdb_database_identifier" : "9669.ENSMPUP00000016249",
        "name" : "9669.ENSMPUP00000016249",
        "stringdb_node_type" : "protein",
        "description_hsapiens" : "PR/SET domain 2 [Source:HGNC Symbol;Acc:HGNC:9347]",
        "stringdb_STRING_style" : "string:"
      },
      "position" : {
        "x" : 226.03808009337956,
        "y" : -177.67124228241767
      },
      "selected" : false
    }, {
      "data" : {
        "id" : "2681",
        "Mpfuro_ensembl_gene_id" : "ENSMPUG00000007992",
        "description_mpfuro" : "protocadherin 1 [Source:HGNC Symbol;Acc:HGNC:8655]",
        "padj" : 2.28116744306046E-5,
        "stringdb_namespace" : "stringdb",
        "query_term" : "PCDH1",
        "pvalue" : 1.53769291746577E-8,
        "Mnigripes_transcript_id" : "MUSNIGT00023722",
        "shared_name" : "9669.ENSMPUP00000007934",
        "stringdb_species" : "Mustela putorius furo",
        "baseMean" : 14.1114326649445,
        "stringdb_full_name" : "",
        "FoldChange" : 56.0905931275523,
        "SUID" : 2681,
        "lfcSE" : 1.60422368843578,
        "_id" : "stringdb:9669.ENSMPUP00000007934",
        "__mclCluster" : 9,
        "selected" : false,
        "stringdb_description" : "",
        "stat" : 44.8758418449491,
        "expression" : "UP",
        "display_name" : "ENSMPUP00000007934",
        "stringdb_enhancedLabel_Passthrough" : "label: attribute=\"display name\" labelsize=12 labelAlignment=left outline=true outlineColor=white outlineTransparency=95 outlineWidth=10 background=false color=black dropShadow=false",
        "stringdb_canonical_name" : "",
        "log2FoldChange" : 5.80968693370407,
        "stringdb_sequence" : "",
        "geneid" : "MUSNIGG00019451",
        "stringdb_database_identifier" : "9669.ENSMPUP00000007934",
        "name" : "9669.ENSMPUP00000007934",
        "stringdb_node_type" : "protein",
        "description_hsapiens" : "protocadherin 1 [Source:HGNC Symbol;Acc:HGNC:8655]",
        "stringdb_STRING_style" : "string:"
      },
      "position" : {
        "x" : 51.03808009337956,
        "y" : 88.32875771758233
      },
      "selected" : false
    }, {
      "data" : {
        "id" : "2679",
        "Mpfuro_ensembl_gene_id" : "ENSMPUG00000015264",
        "description_mpfuro" : "serine/arginine repetitive matrix 2 [Source:HGNC Symbol;Acc:HGNC:16639]",
        "padj" : 0.00203243897010047,
        "stringdb_namespace" : "stringdb",
        "query_term" : "SRRM2",
        "pvalue" : 9.5902074760386E-6,
        "Mnigripes_transcript_id" : "MUSNIGT00026366",
        "shared_name" : "9669.ENSMPUP00000015154",
        "stringdb_species" : "Mustela putorius furo",
        "baseMean" : 15.2079479511313,
        "stringdb_full_name" : "",
        "FoldChange" : 3.13547127259485,
        "SUID" : 2679,
        "lfcSE" : 2.32276062833874,
        "_id" : "stringdb:9669.ENSMPUP00000015154",
        "__mclCluster" : 2,
        "selected" : false,
        "stringdb_description" : "",
        "stat" : 30.948254380636,
        "expression" : "UP",
        "display_name" : "ENSMPUP00000015154",
        "stringdb_enhancedLabel_Passthrough" : "label: attribute=\"display name\" labelsize=12 labelAlignment=left outline=true outlineColor=white outlineTransparency=95 outlineWidth=10 background=false color=black dropShadow=false",
        "stringdb_canonical_name" : "",
        "log2FoldChange" : 1.64868230157182,
        "stringdb_sequence" : "",
        "geneid" : "MUSNIGG00021679",
        "stringdb_database_identifier" : "9669.ENSMPUP00000015154",
        "name" : "9669.ENSMPUP00000015154",
        "stringdb_node_type" : "protein",
        "description_hsapiens" : "serine/arginine repetitive matrix 2 [Source:HGNC Symbol;Acc:HGNC:16639]",
        "stringdb_STRING_style" : "string:"
      },
      "position" : {
        "x" : 274.03808009337956,
        "y" : -352.67124228241767
      },
      "selected" : false
    }, {
      "data" : {
        "id" : "2677",
        "Mpfuro_ensembl_gene_id" : "ENSMPUG00000005806",
        "description_mpfuro" : "ligand of numb-protein X 1 [Source:NCBI gene;Acc:101679410]",
        "padj" : 0.00829507227820148,
        "stringdb_namespace" : "stringdb",
        "query_term" : "LNX1",
        "pvalue" : 6.29049970541063E-5,
        "Mnigripes_transcript_id" : "MUSNIGT00040970",
        "shared_name" : "9669.ENSMPUP00000005759",
        "stringdb_species" : "Mustela putorius furo",
        "baseMean" : 20.2231201324874,
        "stringdb_full_name" : "",
        "FoldChange" : -4.16472904879358,
        "SUID" : 2677,
        "lfcSE" : 2.09727123471157,
        "_id" : "stringdb:9669.ENSMPUP00000005759",
        "__mclCluster" : 2,
        "selected" : false,
        "stringdb_description" : "",
        "stat" : 26.7817277716465,
        "expression" : "DOWN",
        "display_name" : "ENSMPUP00000005759",
        "stringdb_enhancedLabel_Passthrough" : "label: attribute=\"display name\" labelsize=12 labelAlignment=left outline=true outlineColor=white outlineTransparency=95 outlineWidth=10 background=false color=black dropShadow=false",
        "stringdb_canonical_name" : "",
        "log2FoldChange" : -2.05822263900565,
        "stringdb_sequence" : "",
        "geneid" : "MUSNIGG00034074",
        "stringdb_database_identifier" : "9669.ENSMPUP00000005759",
        "name" : "9669.ENSMPUP00000005759",
        "stringdb_node_type" : "protein",
        "description_hsapiens" : "ligand of numb-protein X 1 [Source:HGNC Symbol;Acc:HGNC:6657]",
        "stringdb_STRING_style" : "string:"
      },
      "position" : {
        "x" : 22.038080093379563,
        "y" : -350.67124228241767
      },
      "selected" : false
    }, {
      "data" : {
        "id" : "2675",
        "Mpfuro_ensembl_gene_id" : "ENSMPUG00000007995",
        "description_mpfuro" : "RAS p21 protein activator 1 [Source:HGNC Symbol;Acc:HGNC:9871]",
        "padj" : 0.00102985194576603,
        "stringdb_namespace" : "stringdb",
        "query_term" : "RASA1",
        "pvalue" : 2.603265788084E-6,
        "Mnigripes_transcript_id" : "MUSNIGT00024239",
        "shared_name" : "9669.ENSMPUP00000007937",
        "stringdb_species" : "Mustela putorius furo",
        "baseMean" : 5.4560013490936,
        "stringdb_full_name" : "",
        "FoldChange" : 39.4868834175478,
        "SUID" : 2675,
        "lfcSE" : 1.90436636153128,
        "_id" : "stringdb:9669.ENSMPUP00000007937",
        "__mclCluster" : 8,
        "selected" : false,
        "stringdb_description" : "",
        "stat" : 33.80526394087,
        "expression" : "UP",
        "display_name" : "ENSMPUP00000007937",
        "stringdb_enhancedLabel_Passthrough" : "label: attribute=\"display name\" labelsize=12 labelAlignment=left outline=true outlineColor=white outlineTransparency=95 outlineWidth=10 background=false color=black dropShadow=false",
        "stringdb_canonical_name" : "",
        "log2FoldChange" : 5.3033015995435,
        "stringdb_sequence" : "",
        "geneid" : "MUSNIGG00019892",
        "stringdb_database_identifier" : "9669.ENSMPUP00000007937",
        "name" : "9669.ENSMPUP00000007937",
        "stringdb_node_type" : "protein",
        "description_hsapiens" : "RAS p21 protein activator 1 [Source:HGNC Symbol;Acc:HGNC:9871]",
        "stringdb_STRING_style" : "string:"
      },
      "position" : {
        "x" : 154.03808009337956,
        "y" : -267.67124228241767
      },
      "selected" : false
    }, {
      "data" : {
        "id" : "2673",
        "Mpfuro_ensembl_gene_id" : "ENSMPUG00000016985",
        "description_mpfuro" : "ATP binding cassette subfamily C member 2 [Source:NCBI gene;Acc:101682561]",
        "padj" : 0.0369672392637099,
        "stringdb_namespace" : "stringdb",
        "query_term" : "ABCC2",
        "pvalue" : 7.11227733454252E-4,
        "Mnigripes_transcript_id" : "MUSNIGT00003188",
        "shared_name" : "9669.ENSMPUP00000016880",
        "stringdb_species" : "Mustela putorius furo",
        "baseMean" : 7.87824924016379,
        "stringdb_full_name" : "",
        "FoldChange" : -344.816981312189,
        "SUID" : 2673,
        "lfcSE" : 2.85460491668187,
        "_id" : "stringdb:9669.ENSMPUP00000016880",
        "__mclCluster" : 2,
        "selected" : false,
        "stringdb_description" : "",
        "stat" : 21.2988164987312,
        "expression" : "DOWN",
        "display_name" : "ENSMPUP00000016880",
        "stringdb_enhancedLabel_Passthrough" : "label: attribute=\"display name\" labelsize=12 labelAlignment=left outline=true outlineColor=white outlineTransparency=95 outlineWidth=10 background=false color=black dropShadow=false",
        "stringdb_canonical_name" : "",
        "log2FoldChange" : -8.42968701481549,
        "stringdb_sequence" : "",
        "geneid" : "MUSNIGG00002625",
        "stringdb_database_identifier" : "9669.ENSMPUP00000016880",
        "name" : "9669.ENSMPUP00000016880",
        "stringdb_node_type" : "protein",
        "description_hsapiens" : "ATP binding cassette subfamily C member 2 [Source:HGNC Symbol;Acc:HGNC:53]",
        "stringdb_STRING_style" : "string:"
      },
      "position" : {
        "x" : -238.96191990662044,
        "y" : -281.67124228241767
      },
      "selected" : false
    }, {
      "data" : {
        "id" : "2671",
        "Mpfuro_ensembl_gene_id" : "NA",
        "description_mpfuro" : "NA",
        "padj" : 0.0376004551995045,
        "stringdb_namespace" : "stringdb",
        "query_term" : "NA",
        "pvalue" : 7.66532946368482E-4,
        "Mnigripes_transcript_id" : "NA",
        "shared_name" : "9669.ENSMPUP00000000502",
        "stringdb_species" : "Mustela putorius furo",
        "baseMean" : 8.82662005157388,
        "stringdb_full_name" : "",
        "FoldChange" : -122.658196451133,
        "SUID" : 2671,
        "lfcSE" : 3.21763857592713,
        "_id" : "stringdb:9669.ENSMPUP00000000502",
        "__mclCluster" : 2,
        "selected" : false,
        "stringdb_description" : "",
        "stat" : 21.1269084778166,
        "expression" : "DOWN",
        "display_name" : "ENSMPUP00000000502",
        "stringdb_enhancedLabel_Passthrough" : "label: attribute=\"display name\" labelsize=12 labelAlignment=left outline=true outlineColor=white outlineTransparency=95 outlineWidth=10 background=false color=black dropShadow=false",
        "stringdb_canonical_name" : "",
        "log2FoldChange" : -6.93849983283698,
        "stringdb_sequence" : "",
        "geneid" : "MUSNIGG00014085",
        "stringdb_database_identifier" : "9669.ENSMPUP00000000502",
        "name" : "9669.ENSMPUP00000000502",
        "stringdb_node_type" : "protein",
        "description_hsapiens" : "NA",
        "stringdb_STRING_style" : "string:"
      },
      "position" : {
        "x" : 151.03808009337956,
        "y" : -104.67124228241767
      },
      "selected" : false
    }, {
      "data" : {
        "id" : "2669",
        "Mpfuro_ensembl_gene_id" : "ENSMPUG00000002428",
        "description_mpfuro" : "ubiquitin conjugating enzyme E2 E3 [Source:HGNC Symbol;Acc:HGNC:12479]",
        "padj" : 0.0481647435305406,
        "stringdb_namespace" : "stringdb",
        "query_term" : "UBE2E3",
        "pvalue" : 0.00112011031466374,
        "Mnigripes_transcript_id" : "MUSNIGT00033820",
        "shared_name" : "9669.ENSMPUP00000002402",
        "stringdb_species" : "Mustela putorius furo",
        "baseMean" : 7.97745350231806,
        "stringdb_full_name" : "",
        "FoldChange" : -2.68296529156465,
        "SUID" : 2669,
        "lfcSE" : 1.71280436472702,
        "_id" : "stringdb:9669.ENSMPUP00000002402",
        "__mclCluster" : 7,
        "selected" : false,
        "stringdb_description" : "",
        "stat" : 20.2531967256531,
        "expression" : "DOWN",
        "display_name" : "ENSMPUP00000002402",
        "stringdb_enhancedLabel_Passthrough" : "label: attribute=\"display name\" labelsize=12 labelAlignment=left outline=true outlineColor=white outlineTransparency=95 outlineWidth=10 background=false color=black dropShadow=false",
        "stringdb_canonical_name" : "",
        "log2FoldChange" : -1.42382839115772,
        "stringdb_sequence" : "",
        "geneid" : "MUSNIGG00028072",
        "stringdb_database_identifier" : "9669.ENSMPUP00000002402",
        "name" : "9669.ENSMPUP00000002402",
        "stringdb_node_type" : "protein",
        "description_hsapiens" : "ubiquitin conjugating enzyme E2 E3 [Source:HGNC Symbol;Acc:HGNC:12479]",
        "stringdb_STRING_style" : "string:"
      },
      "position" : {
        "x" : -374.96191990662044,
        "y" : -55.671242282417666
      },
      "selected" : false
    }, {
      "data" : {
        "id" : "2667",
        "Mpfuro_ensembl_gene_id" : "ENSMPUG00000019996",
        "description_mpfuro" : "flap structure-specific endonuclease 1 [Source:HGNC Symbol;Acc:HGNC:3650]",
        "padj" : 0.004342965886366,
        "stringdb_namespace" : "stringdb",
        "query_term" : "FEN1",
        "pvalue" : 2.48838625103546E-5,
        "Mnigripes_transcript_id" : "MUSNIGT00036522",
        "shared_name" : "9669.ENSMPUP00000019865",
        "stringdb_species" : "Mustela putorius furo",
        "baseMean" : 5.54411540385653,
        "stringdb_full_name" : "",
        "FoldChange" : 91.4216493297744,
        "SUID" : 2667,
        "lfcSE" : 2.22026643716249,
        "_id" : "stringdb:9669.ENSMPUP00000019865",
        "__mclCluster" : 4,
        "selected" : false,
        "stringdb_description" : "",
        "stat" : 28.8436576753504,
        "expression" : "UP",
        "display_name" : "ENSMPUP00000019865",
        "stringdb_enhancedLabel_Passthrough" : "label: attribute=\"display name\" labelsize=12 labelAlignment=left outline=true outlineColor=white outlineTransparency=95 outlineWidth=10 background=false color=black dropShadow=false",
        "stringdb_canonical_name" : "",
        "log2FoldChange" : 6.51446394159591,
        "stringdb_sequence" : "",
        "geneid" : "MUSNIGG00030353",
        "stringdb_database_identifier" : "9669.ENSMPUP00000019865",
        "name" : "9669.ENSMPUP00000019865",
        "stringdb_node_type" : "protein",
        "description_hsapiens" : "flap structure-specific endonuclease 1 [Source:HGNC Symbol;Acc:HGNC:3650]",
        "stringdb_STRING_style" : "string:"
      },
      "position" : {
        "x" : -123.96191990662044,
        "y" : -85.67124228241767
      },
      "selected" : false
    }, {
      "data" : {
        "id" : "2665",
        "Mpfuro_ensembl_gene_id" : "ENSMPUG00000019232",
        "description_mpfuro" : "SLIT and NTRK like family member 3 [Source:HGNC Symbol;Acc:HGNC:23501]",
        "padj" : 0.0371296509853318,
        "stringdb_namespace" : "stringdb",
        "query_term" : "SLITRK3",
        "pvalue" : 7.38338189462277E-4,
        "Mnigripes_transcript_id" : "MUSNIGT00016217",
        "shared_name" : "9669.ENSMPUP00000019108",
        "stringdb_species" : "Mustela putorius furo",
        "baseMean" : 77.6354368621889,
        "stringdb_full_name" : "",
        "FoldChange" : -2.27474620319668,
        "SUID" : 2665,
        "lfcSE" : 1.57332882256761,
        "_id" : "stringdb:9669.ENSMPUP00000019108",
        "__mclCluster" : 5,
        "selected" : false,
        "stringdb_description" : "",
        "stat" : 21.2129620801359,
        "expression" : "DOWN",
        "display_name" : "ENSMPUP00000019108",
        "stringdb_enhancedLabel_Passthrough" : "label: attribute=\"display name\" labelsize=12 labelAlignment=left outline=true outlineColor=white outlineTransparency=95 outlineWidth=10 background=false color=black dropShadow=false",
        "stringdb_canonical_name" : "",
        "log2FoldChange" : -1.18570559066746,
        "stringdb_sequence" : "",
        "geneid" : "MUSNIGG00013209",
        "stringdb_database_identifier" : "9669.ENSMPUP00000019108",
        "name" : "9669.ENSMPUP00000019108",
        "stringdb_node_type" : "protein",
        "description_hsapiens" : "SLIT and NTRK like family member 3 [Source:HGNC Symbol;Acc:HGNC:23501]",
        "stringdb_STRING_style" : "string:"
      },
      "position" : {
        "x" : 23.038080093379563,
        "y" : -309.67124228241767
      },
      "selected" : false
    }, {
      "data" : {
        "id" : "2663",
        "Mpfuro_ensembl_gene_id" : "ENSMPUG00000009616",
        "description_mpfuro" : "RNA binding motif protein 33 [Source:HGNC Symbol;Acc:HGNC:27223]",
        "padj" : 0.0369672392637099,
        "stringdb_namespace" : "stringdb",
        "query_term" : "RBM33",
        "pvalue" : 7.16419365575774E-4,
        "Mnigripes_transcript_id" : "MUSNIGT00000092",
        "shared_name" : "9669.ENSMPUP00000009540",
        "stringdb_species" : "Mustela putorius furo",
        "baseMean" : 5.52508032799385,
        "stringdb_full_name" : "",
        "FoldChange" : 95.2506630592806,
        "SUID" : 2663,
        "lfcSE" : 2.32354453541658,
        "_id" : "stringdb:9669.ENSMPUP00000009540",
        "__mclCluster" : 3,
        "selected" : false,
        "stringdb_description" : "",
        "stat" : 21.2821285252493,
        "expression" : "UP",
        "display_name" : "ENSMPUP00000009540",
        "stringdb_enhancedLabel_Passthrough" : "label: attribute=\"display name\" labelsize=12 labelAlignment=left outline=true outlineColor=white outlineTransparency=95 outlineWidth=10 background=false color=black dropShadow=false",
        "stringdb_canonical_name" : "",
        "log2FoldChange" : 6.57365723042252,
        "stringdb_sequence" : "",
        "geneid" : "MUSNIGG00000076",
        "stringdb_database_identifier" : "9669.ENSMPUP00000009540",
        "name" : "9669.ENSMPUP00000009540",
        "stringdb_node_type" : "protein",
        "description_hsapiens" : "RNA binding motif protein 33 [Source:HGNC Symbol;Acc:HGNC:27223]",
        "stringdb_STRING_style" : "string:"
      },
      "position" : {
        "x" : 375.03808009337956,
        "y" : -193.67124228241767
      },
      "selected" : false
    }, {
      "data" : {
        "id" : "2661",
        "Mpfuro_ensembl_gene_id" : "ENSMPUG00000014023",
        "description_mpfuro" : "sclerostin domain containing 1 [Source:NCBI gene;Acc:101685568]",
        "padj" : 0.00633588770437515,
        "stringdb_namespace" : "stringdb",
        "query_term" : "SOSTDC1",
        "pvalue" : 4.48445034687826E-5,
        "Mnigripes_transcript_id" : "MUSNIGT00001212",
        "shared_name" : "9669.ENSMPUP00000013917",
        "stringdb_species" : "Mustela putorius furo",
        "baseMean" : 23.7510716260438,
        "stringdb_full_name" : "",
        "FoldChange" : -1.16944143669274,
        "SUID" : 2661,
        "lfcSE" : 1.71235681945212,
        "_id" : "stringdb:9669.ENSMPUP00000013917",
        "__mclCluster" : 3,
        "selected" : false,
        "stringdb_description" : "",
        "stat" : 27.5360082992331,
        "expression" : "DOWN",
        "display_name" : "ENSMPUP00000013917",
        "stringdb_enhancedLabel_Passthrough" : "label: attribute=\"display name\" labelsize=12 labelAlignment=left outline=true outlineColor=white outlineTransparency=95 outlineWidth=10 background=false color=black dropShadow=false",
        "stringdb_canonical_name" : "",
        "log2FoldChange" : -0.225819616193591,
        "stringdb_sequence" : "",
        "geneid" : "MUSNIGG00000999",
        "stringdb_database_identifier" : "9669.ENSMPUP00000013917",
        "name" : "9669.ENSMPUP00000013917",
        "stringdb_node_type" : "protein",
        "description_hsapiens" : "sclerostin domain containing 1 [Source:HGNC Symbol;Acc:HGNC:21748]",
        "stringdb_STRING_style" : "string:"
      },
      "position" : {
        "x" : 417.03808009337956,
        "y" : -251.67124228241767
      },
      "selected" : false
    }, {
      "data" : {
        "id" : "2659",
        "Mpfuro_ensembl_gene_id" : "ENSMPUG00000010987",
        "description_mpfuro" : "teneurin transmembrane protein 3 [Source:HGNC Symbol;Acc:HGNC:29944]",
        "padj" : 0.0288384818535208,
        "stringdb_namespace" : "stringdb",
        "query_term" : "TENM3",
        "pvalue" : 4.56827990264738E-4,
        "Mnigripes_transcript_id" : "MUSNIGT00012755",
        "shared_name" : "9669.ENSMPUP00000010898",
        "stringdb_species" : "Mustela putorius furo",
        "baseMean" : 67.680984581193,
        "stringdb_full_name" : "",
        "FoldChange" : 2.42698785426632,
        "SUID" : 2659,
        "lfcSE" : 1.44085064832338,
        "_id" : "stringdb:9669.ENSMPUP00000010898",
        "__mclCluster" : 1,
        "selected" : false,
        "stringdb_description" : "",
        "stat" : 22.3113804120562,
        "expression" : "UP",
        "display_name" : "ENSMPUP00000010898",
        "stringdb_enhancedLabel_Passthrough" : "label: attribute=\"display name\" labelsize=12 labelAlignment=left outline=true outlineColor=white outlineTransparency=95 outlineWidth=10 background=false color=black dropShadow=false",
        "stringdb_canonical_name" : "",
        "log2FoldChange" : 1.2791668886153,
        "stringdb_sequence" : "",
        "geneid" : "MUSNIGG00010426",
        "stringdb_database_identifier" : "9669.ENSMPUP00000010898",
        "name" : "9669.ENSMPUP00000010898",
        "stringdb_node_type" : "protein",
        "description_hsapiens" : "teneurin transmembrane protein 3 [Source:HGNC Symbol;Acc:HGNC:29944]",
        "stringdb_STRING_style" : "string:"
      },
      "position" : {
        "x" : 16.038080093379563,
        "y" : -41.671242282417666
      },
      "selected" : false
    }, {
      "data" : {
        "id" : "2657",
        "Mpfuro_ensembl_gene_id" : "ENSMPUG00000016223",
        "description_mpfuro" : "peptidyl arginine deiminase 1 [Source:HGNC Symbol;Acc:HGNC:18367]",
        "padj" : 0.0233489718531578,
        "stringdb_namespace" : "stringdb",
        "query_term" : "PADI1",
        "pvalue" : 2.99043117768789E-4,
        "Mnigripes_transcript_id" : "MUSNIGT00048706",
        "shared_name" : "9669.ENSMPUP00000016119",
        "stringdb_species" : "Mustela putorius furo",
        "baseMean" : 7.77891596640199,
        "stringdb_full_name" : "",
        "FoldChange" : 1.34025647044796,
        "SUID" : 2657,
        "lfcSE" : 2.6923324091756,
        "_id" : "stringdb:9669.ENSMPUP00000016119",
        "selected" : false,
        "stringdb_description" : "",
        "stat" : 23.2750755328588,
        "expression" : "UP",
        "display_name" : "ENSMPUP00000016119",
        "stringdb_enhancedLabel_Passthrough" : "label: attribute=\"display name\" labelsize=12 labelAlignment=left outline=true outlineColor=white outlineTransparency=95 outlineWidth=10 background=false color=black dropShadow=false",
        "stringdb_canonical_name" : "",
        "log2FoldChange" : 0.422509100115038,
        "stringdb_sequence" : "",
        "geneid" : "MUSNIGG00040413",
        "stringdb_database_identifier" : "9669.ENSMPUP00000016119",
        "name" : "9669.ENSMPUP00000016119",
        "stringdb_node_type" : "protein",
        "description_hsapiens" : "peptidyl arginine deiminase 1 [Source:HGNC Symbol;Acc:HGNC:18367]",
        "stringdb_STRING_style" : "string:"
      },
      "position" : {
        "x" : 187.03808009337956,
        "y" : 452.32875771758233
      },
      "selected" : false
    }, {
      "data" : {
        "id" : "2655",
        "Mpfuro_ensembl_gene_id" : "ENSMPUG00000006764",
        "description_mpfuro" : "sperm adhesion molecule 1 [Source:HGNC Symbol;Acc:HGNC:11217]",
        "padj" : 0.0482954421036747,
        "stringdb_namespace" : "stringdb",
        "query_term" : "SPAM1",
        "pvalue" : 0.00113942734993503,
        "Mnigripes_transcript_id" : "MUSNIGT00000710",
        "shared_name" : "9669.ENSMPUP00000006710",
        "stringdb_species" : "Mustela putorius furo",
        "baseMean" : 33.6123394234714,
        "stringdb_full_name" : "",
        "FoldChange" : 1.70797349742515,
        "SUID" : 2655,
        "lfcSE" : 1.64088167555252,
        "_id" : "stringdb:9669.ENSMPUP00000006710",
        "__mclCluster" : 6,
        "selected" : false,
        "stringdb_description" : "",
        "stat" : 20.2136893405352,
        "expression" : "UP",
        "display_name" : "ENSMPUP00000006710",
        "stringdb_enhancedLabel_Passthrough" : "label: attribute=\"display name\" labelsize=12 labelAlignment=left outline=true outlineColor=white outlineTransparency=95 outlineWidth=10 background=false color=black dropShadow=false",
        "stringdb_canonical_name" : "",
        "log2FoldChange" : 0.772285588875294,
        "stringdb_sequence" : "",
        "geneid" : "MUSNIGG00000588",
        "stringdb_database_identifier" : "9669.ENSMPUP00000006710",
        "name" : "9669.ENSMPUP00000006710",
        "stringdb_node_type" : "protein",
        "description_hsapiens" : "sperm adhesion molecule 1 [Source:HGNC Symbol;Acc:HGNC:11217]",
        "stringdb_STRING_style" : "string:"
      },
      "position" : {
        "x" : 113.03808009337956,
        "y" : -555.6712422824177
      },
      "selected" : false
    }, {
      "data" : {
        "id" : "2653",
        "Mpfuro_ensembl_gene_id" : "ENSMPUG00000015499",
        "description_mpfuro" : "ADAMTS like 3 [Source:HGNC Symbol;Acc:HGNC:14633]",
        "padj" : 0.0300485153339597,
        "stringdb_namespace" : "stringdb",
        "query_term" : "ADAMTSL3",
        "pvalue" : 4.91155434870282E-4,
        "Mnigripes_transcript_id" : "MUSNIGT00026944",
        "shared_name" : "9669.ENSMPUP00000015387",
        "stringdb_species" : "Mustela putorius furo",
        "baseMean" : 11.5294447399688,
        "stringdb_full_name" : "",
        "FoldChange" : 6.15624548290309,
        "SUID" : 2653,
        "lfcSE" : 1.94375391719354,
        "_id" : "stringdb:9669.ENSMPUP00000015387",
        "__mclCluster" : 6,
        "selected" : false,
        "stringdb_description" : "",
        "stat" : 22.1460714824932,
        "expression" : "UP",
        "display_name" : "ENSMPUP00000015387",
        "stringdb_enhancedLabel_Passthrough" : "label: attribute=\"display name\" labelsize=12 labelAlignment=left outline=true outlineColor=white outlineTransparency=95 outlineWidth=10 background=false color=black dropShadow=false",
        "stringdb_canonical_name" : "",
        "log2FoldChange" : 2.62205076089058,
        "stringdb_sequence" : "",
        "geneid" : "MUSNIGG00022175",
        "stringdb_database_identifier" : "9669.ENSMPUP00000015387",
        "name" : "9669.ENSMPUP00000015387",
        "stringdb_node_type" : "protein",
        "description_hsapiens" : "ADAMTS like 3 [Source:HGNC Symbol;Acc:HGNC:14633]",
        "stringdb_STRING_style" : "string:"
      },
      "position" : {
        "x" : -32.96191990662044,
        "y" : -508.67124228241767
      },
      "selected" : false
    }, {
      "data" : {
        "id" : "2651",
        "Mpfuro_ensembl_gene_id" : "ENSMPUG00000014560",
        "description_mpfuro" : "arylsulfatase G [Source:HGNC Symbol;Acc:HGNC:24102]",
        "padj" : 0.0339369533148237,
        "stringdb_namespace" : "stringdb",
        "query_term" : "ARSG",
        "pvalue" : 6.20645788737038E-4,
        "Mnigripes_transcript_id" : "MUSNIGT00010868",
        "shared_name" : "9669.ENSMPUP00000014450",
        "stringdb_species" : "Mustela putorius furo",
        "baseMean" : 15.3496464604708,
        "stringdb_full_name" : "",
        "FoldChange" : -10.6598781254413,
        "SUID" : 2651,
        "lfcSE" : 3.21316485635054,
        "_id" : "stringdb:9669.ENSMPUP00000014450",
        "__mclCluster" : 1,
        "selected" : false,
        "stringdb_description" : "",
        "stat" : 21.6110820284563,
        "expression" : "DOWN",
        "display_name" : "ENSMPUP00000014450",
        "stringdb_enhancedLabel_Passthrough" : "label: attribute=\"display name\" labelsize=12 labelAlignment=left outline=true outlineColor=white outlineTransparency=95 outlineWidth=10 background=false color=black dropShadow=false",
        "stringdb_canonical_name" : "",
        "log2FoldChange" : -3.41411903872305,
        "stringdb_sequence" : "",
        "geneid" : "MUSNIGG00008907",
        "stringdb_database_identifier" : "9669.ENSMPUP00000014450",
        "name" : "9669.ENSMPUP00000014450",
        "stringdb_node_type" : "protein",
        "description_hsapiens" : "arylsulfatase G [Source:HGNC Symbol;Acc:HGNC:24102]",
        "stringdb_STRING_style" : "string:"
      },
      "position" : {
        "x" : -96.96191990662044,
        "y" : -446.67124228241767
      },
      "selected" : false
    }, {
      "data" : {
        "id" : "2649",
        "Mpfuro_ensembl_gene_id" : "ENSMPUG00000002547",
        "description_mpfuro" : "2'-5'-oligoadenylate synthetase 3 [Source:HGNC Symbol;Acc:HGNC:8088]",
        "padj" : 0.0415973482481561,
        "stringdb_namespace" : "stringdb",
        "query_term" : "OAS3",
        "pvalue" : 8.90270176527777E-4,
        "Mnigripes_transcript_id" : "MUSNIGT00004350",
        "shared_name" : "9669.ENSMPUP00000002518",
        "stringdb_species" : "Mustela putorius furo",
        "baseMean" : 20.0028794107972,
        "stringdb_full_name" : "",
        "FoldChange" : -259.74006047692,
        "SUID" : 2649,
        "lfcSE" : 2.93014407715937,
        "_id" : "stringdb:9669.ENSMPUP00000002518",
        "__mclCluster" : 1,
        "selected" : false,
        "stringdb_description" : "",
        "stat" : 20.7828057877533,
        "expression" : "DOWN",
        "display_name" : "ENSMPUP00000002518",
        "stringdb_enhancedLabel_Passthrough" : "label: attribute=\"display name\" labelsize=12 labelAlignment=left outline=true outlineColor=white outlineTransparency=95 outlineWidth=10 background=false color=black dropShadow=false",
        "stringdb_canonical_name" : "",
        "log2FoldChange" : -8.02092473207063,
        "stringdb_sequence" : "",
        "geneid" : "MUSNIGG00003539",
        "stringdb_database_identifier" : "9669.ENSMPUP00000002518",
        "name" : "9669.ENSMPUP00000002518",
        "stringdb_node_type" : "protein",
        "description_hsapiens" : "2'-5'-oligoadenylate synthetase 3 [Source:HGNC Symbol;Acc:HGNC:8088]",
        "stringdb_STRING_style" : "string:"
      },
      "position" : {
        "x" : -220.96191990662044,
        "y" : -556.6712422824177
      },
      "selected" : false
    }, {
      "data" : {
        "id" : "2647",
        "Mpfuro_ensembl_gene_id" : "ENSMPUG00000010446",
        "description_mpfuro" : "PLAG1 zinc finger [Source:HGNC Symbol;Acc:HGNC:9045]",
        "padj" : 0.0438222051974229,
        "stringdb_namespace" : "stringdb",
        "query_term" : "PLAG1",
        "pvalue" : 9.82196375338262E-4,
        "Mnigripes_transcript_id" : "MUSNIGT00034566",
        "shared_name" : "9669.ENSMPUP00000010370",
        "stringdb_species" : "Mustela putorius furo",
        "baseMean" : 18.6111142116299,
        "stringdb_full_name" : "",
        "FoldChange" : 8.39961027334652,
        "SUID" : 2647,
        "lfcSE" : 1.22679038937132,
        "_id" : "stringdb:9669.ENSMPUP00000010370",
        "__mclCluster" : 2,
        "selected" : false,
        "stringdb_description" : "",
        "stat" : 20.5564269232376,
        "expression" : "UP",
        "display_name" : "ENSMPUP00000010370",
        "stringdb_enhancedLabel_Passthrough" : "label: attribute=\"display name\" labelsize=12 labelAlignment=left outline=true outlineColor=white outlineTransparency=95 outlineWidth=10 background=false color=black dropShadow=false",
        "stringdb_canonical_name" : "",
        "log2FoldChange" : 3.07032239101593,
        "stringdb_sequence" : "",
        "geneid" : "MUSNIGG00028729",
        "stringdb_database_identifier" : "9669.ENSMPUP00000010370",
        "name" : "9669.ENSMPUP00000010370",
        "stringdb_node_type" : "protein",
        "description_hsapiens" : "PLAG1 zinc finger [Source:HGNC Symbol;Acc:HGNC:9045]",
        "stringdb_STRING_style" : "string:"
      },
      "position" : {
        "x" : -377.96191990662044,
        "y" : -242.67124228241767
      },
      "selected" : false
    } ],
    "edges" : [ {
      "data" : {
        "id" : "3177",
        "source" : "2853",
        "target" : "2745",
        "shared_interaction" : "pp",
        "stringdb_score" : 0.407,
        "shared_name" : "9669.ENSMPUP00000002736 (pp) 9669.ENSMPUP00000012618",
        "stringdb_databases" : 0.407,
        "name" : "9669.ENSMPUP00000002736 (pp) 9669.ENSMPUP00000012618",
        "interaction" : "pp",
        "SUID" : 3177,
        "__mclCluster" : 1,
        "selected" : false
      },
      "selected" : false
    }, {
      "data" : {
        "id" : "3175",
        "source" : "2851",
        "target" : "2773",
        "shared_interaction" : "pp",
        "stringdb_score" : 0.51,
        "shared_name" : "9669.ENSMPUP00000018763 (pp) 9669.ENSMPUP00000019428",
        "stringdb_textmining" : 0.51,
        "name" : "9669.ENSMPUP00000018763 (pp) 9669.ENSMPUP00000019428",
        "interaction" : "pp",
        "SUID" : 3175,
        "__mclCluster" : 1,
        "selected" : false
      },
      "selected" : false
    }, {
      "data" : {
        "id" : "3173",
        "source" : "2847",
        "target" : "2679",
        "shared_interaction" : "pp",
        "stringdb_score" : 0.202,
        "stringdb_coexpression" : 0.202,
        "shared_name" : "9669.ENSMPUP00000003423 (pp) 9669.ENSMPUP00000015154",
        "name" : "9669.ENSMPUP00000003423 (pp) 9669.ENSMPUP00000015154",
        "interaction" : "pp",
        "SUID" : 3173,
        "__mclCluster" : 1,
        "selected" : false
      },
      "selected" : false
    }, {
      "data" : {
        "id" : "3171",
        "source" : "2845",
        "target" : "2677",
        "shared_interaction" : "pp",
        "stringdb_score" : 0.313,
        "stringdb_experiments" : 0.25,
        "shared_name" : "9669.ENSMPUP00000002174 (pp) 9669.ENSMPUP00000005759",
        "stringdb_textmining" : 0.121,
        "name" : "9669.ENSMPUP00000002174 (pp) 9669.ENSMPUP00000005759",
        "interaction" : "pp",
        "SUID" : 3171,
        "__mclCluster" : 1,
        "selected" : false
      },
      "selected" : false
    }, {
      "data" : {
        "id" : "3169",
        "source" : "2845",
        "target" : "2683",
        "shared_interaction" : "pp",
        "stringdb_score" : 0.257,
        "shared_name" : "9669.ENSMPUP00000002174 (pp) 9669.ENSMPUP00000016249",
        "stringdb_textmining" : 0.257,
        "name" : "9669.ENSMPUP00000002174 (pp) 9669.ENSMPUP00000016249",
        "interaction" : "pp",
        "SUID" : 3169,
        "__mclCluster" : 1,
        "selected" : false
      },
      "selected" : false
    }, {
      "data" : {
        "id" : "3167",
        "source" : "2845",
        "target" : "2795",
        "shared_interaction" : "pp",
        "stringdb_score" : 0.754,
        "stringdb_experiments" : 0.54,
        "stringdb_coexpression" : 0.136,
        "shared_name" : "9669.ENSMPUP00000002174 (pp) 9669.ENSMPUP00000005557",
        "stringdb_textmining" : 0.432,
        "name" : "9669.ENSMPUP00000002174 (pp) 9669.ENSMPUP00000005557",
        "interaction" : "pp",
        "SUID" : 3167,
        "selected" : false
      },
      "selected" : false
    }, {
      "data" : {
        "id" : "3165",
        "source" : "2845",
        "target" : "2691",
        "shared_interaction" : "pp",
        "stringdb_score" : 0.256,
        "shared_name" : "9669.ENSMPUP00000002174 (pp) 9669.ENSMPUP00000008220",
        "stringdb_textmining" : 0.256,
        "name" : "9669.ENSMPUP00000002174 (pp) 9669.ENSMPUP00000008220",
        "interaction" : "pp",
        "SUID" : 3165,
        "__mclCluster" : 1,
        "selected" : false
      },
      "selected" : false
    }, {
      "data" : {
        "id" : "3163",
        "source" : "2845",
        "target" : "2741",
        "shared_interaction" : "pp",
        "stringdb_score" : 0.161,
        "stringdb_coexpression" : 0.101,
        "shared_name" : "9669.ENSMPUP00000002174 (pp) 9669.ENSMPUP00000014921",
        "stringdb_textmining" : 0.105,
        "name" : "9669.ENSMPUP00000002174 (pp) 9669.ENSMPUP00000014921",
        "interaction" : "pp",
        "SUID" : 3163,
        "__mclCluster" : 1,
        "selected" : false
      },
      "selected" : false
    }, {
      "data" : {
        "id" : "3161",
        "source" : "2845",
        "target" : "2711",
        "shared_interaction" : "pp",
        "stringdb_score" : 0.198,
        "shared_name" : "9669.ENSMPUP00000002174 (pp) 9669.ENSMPUP00000019409",
        "stringdb_textmining" : 0.198,
        "name" : "9669.ENSMPUP00000002174 (pp) 9669.ENSMPUP00000019409",
        "interaction" : "pp",
        "SUID" : 3161,
        "__mclCluster" : 1,
        "selected" : false
      },
      "selected" : false
    }, {
      "data" : {
        "id" : "3159",
        "source" : "2843",
        "target" : "2703",
        "shared_interaction" : "pp",
        "stringdb_score" : 0.482,
        "shared_name" : "9669.ENSMPUP00000008962 (pp) 9669.ENSMPUP00000017464",
        "stringdb_textmining" : 0.482,
        "name" : "9669.ENSMPUP00000008962 (pp) 9669.ENSMPUP00000017464",
        "interaction" : "pp",
        "SUID" : 3159,
        "__mclCluster" : 1,
        "selected" : false
      },
      "selected" : false
    }, {
      "data" : {
        "id" : "3157",
        "source" : "2841",
        "target" : "2771",
        "shared_interaction" : "pp",
        "stringdb_score" : 0.159,
        "shared_name" : "9669.ENSMPUP00000016865 (pp) 9669.ENSMPUP00000018618",
        "stringdb_textmining" : 0.159,
        "name" : "9669.ENSMPUP00000016865 (pp) 9669.ENSMPUP00000018618",
        "interaction" : "pp",
        "SUID" : 3157,
        "__mclCluster" : 1,
        "selected" : false
      },
      "selected" : false
    }, {
      "data" : {
        "id" : "3155",
        "source" : "2839",
        "target" : "2673",
        "shared_interaction" : "pp",
        "stringdb_score" : 0.269,
        "stringdb_coexpression" : 0.202,
        "shared_name" : "9669.ENSMPUP00000009817 (pp) 9669.ENSMPUP00000016880",
        "stringdb_textmining" : 0.122,
        "name" : "9669.ENSMPUP00000009817 (pp) 9669.ENSMPUP00000016880",
        "interaction" : "pp",
        "SUID" : 3155,
        "__mclCluster" : 1,
        "selected" : false
      },
      "selected" : false
    }, {
      "data" : {
        "id" : "3153",
        "source" : "2839",
        "target" : "2719",
        "shared_interaction" : "pp",
        "stringdb_score" : 0.183,
        "shared_name" : "9669.ENSMPUP00000009817 (pp) 9669.ENSMPUP00000016490",
        "stringdb_textmining" : 0.183,
        "name" : "9669.ENSMPUP00000009817 (pp) 9669.ENSMPUP00000016490",
        "interaction" : "pp",
        "SUID" : 3153,
        "__mclCluster" : 1,
        "selected" : false
      },
      "selected" : false
    }, {
      "data" : {
        "id" : "3151",
        "source" : "2839",
        "target" : "2773",
        "shared_interaction" : "pp",
        "stringdb_score" : 0.164,
        "shared_name" : "9669.ENSMPUP00000009817 (pp) 9669.ENSMPUP00000019428",
        "stringdb_textmining" : 0.164,
        "name" : "9669.ENSMPUP00000009817 (pp) 9669.ENSMPUP00000019428",
        "interaction" : "pp",
        "SUID" : 3151,
        "__mclCluster" : 1,
        "selected" : false
      },
      "selected" : false
    }, {
      "data" : {
        "id" : "3149",
        "source" : "2837",
        "target" : "2745",
        "shared_interaction" : "pp",
        "stringdb_score" : 0.155,
        "shared_name" : "9669.ENSMPUP00000012142 (pp) 9669.ENSMPUP00000012618",
        "stringdb_textmining" : 0.155,
        "name" : "9669.ENSMPUP00000012142 (pp) 9669.ENSMPUP00000012618",
        "interaction" : "pp",
        "SUID" : 3149,
        "__mclCluster" : 1,
        "selected" : false
      },
      "selected" : false
    }, {
      "data" : {
        "id" : "3147",
        "source" : "2837",
        "target" : "2793",
        "shared_interaction" : "pp",
        "stringdb_score" : 0.434,
        "shared_name" : "9669.ENSMPUP00000012142 (pp) 9669.ENSMPUP00000017531",
        "stringdb_textmining" : 0.434,
        "name" : "9669.ENSMPUP00000012142 (pp) 9669.ENSMPUP00000017531",
        "interaction" : "pp",
        "SUID" : 3147,
        "__mclCluster" : 1,
        "selected" : false
      },
      "selected" : false
    }, {
      "data" : {
        "id" : "3145",
        "source" : "2835",
        "target" : "2683",
        "shared_interaction" : "pp",
        "stringdb_score" : 0.203,
        "stringdb_coexpression" : 0.203,
        "shared_name" : "9669.ENSMPUP00000016224 (pp) 9669.ENSMPUP00000016249",
        "name" : "9669.ENSMPUP00000016224 (pp) 9669.ENSMPUP00000016249",
        "interaction" : "pp",
        "SUID" : 3145,
        "__mclCluster" : 1,
        "selected" : false
      },
      "selected" : false
    }, {
      "data" : {
        "id" : "3143",
        "source" : "2829",
        "target" : "2655",
        "shared_interaction" : "pp",
        "stringdb_score" : 0.263,
        "shared_name" : "9669.ENSMPUP00000001011 (pp) 9669.ENSMPUP00000006710",
        "stringdb_textmining" : 0.263,
        "name" : "9669.ENSMPUP00000001011 (pp) 9669.ENSMPUP00000006710",
        "interaction" : "pp",
        "SUID" : 3143,
        "__mclCluster" : 1,
        "selected" : false
      },
      "selected" : false
    }, {
      "data" : {
        "id" : "3141",
        "source" : "2829",
        "target" : "2653",
        "shared_interaction" : "pp",
        "stringdb_score" : 0.684,
        "stringdb_coexpression" : 0.137,
        "shared_name" : "9669.ENSMPUP00000001011 (pp) 9669.ENSMPUP00000015387",
        "stringdb_textmining" : 0.183,
        "stringdb_databases" : 0.587,
        "name" : "9669.ENSMPUP00000001011 (pp) 9669.ENSMPUP00000015387",
        "interaction" : "pp",
        "SUID" : 3141,
        "__mclCluster" : 1,
        "selected" : false
      },
      "selected" : false
    }, {
      "data" : {
        "id" : "3139",
        "source" : "2829",
        "target" : "2727",
        "shared_interaction" : "pp",
        "stringdb_score" : 0.26,
        "stringdb_coexpression" : 0.188,
        "shared_name" : "9669.ENSMPUP00000001011 (pp) 9669.ENSMPUP00000002806",
        "stringdb_textmining" : 0.126,
        "name" : "9669.ENSMPUP00000001011 (pp) 9669.ENSMPUP00000002806",
        "interaction" : "pp",
        "SUID" : 3139,
        "__mclCluster" : 1,
        "selected" : false
      },
      "selected" : false
    }, {
      "data" : {
        "id" : "3137",
        "source" : "2829",
        "target" : "2691",
        "shared_interaction" : "pp",
        "stringdb_score" : 0.868,
        "stringdb_coexpression" : 0.156,
        "shared_name" : "9669.ENSMPUP00000001011 (pp) 9669.ENSMPUP00000008220",
        "stringdb_textmining" : 0.291,
        "stringdb_databases" : 0.797,
        "name" : "9669.ENSMPUP00000001011 (pp) 9669.ENSMPUP00000008220",
        "interaction" : "pp",
        "SUID" : 3137,
        "__mclCluster" : 1,
        "selected" : false
      },
      "selected" : false
    }, {
      "data" : {
        "id" : "3135",
        "source" : "2827",
        "target" : "2685",
        "shared_interaction" : "pp",
        "stringdb_score" : 0.332,
        "shared_name" : "9669.ENSMPUP00000009247 (pp) 9669.ENSMPUP00000012845",
        "stringdb_textmining" : 0.332,
        "name" : "9669.ENSMPUP00000009247 (pp) 9669.ENSMPUP00000012845",
        "interaction" : "pp",
        "SUID" : 3135,
        "selected" : false
      },
      "selected" : false
    }, {
      "data" : {
        "id" : "3133",
        "source" : "2827",
        "target" : "2817",
        "shared_interaction" : "pp",
        "stringdb_score" : 0.292,
        "stringdb_coexpression" : 0.142,
        "shared_name" : "9669.ENSMPUP00000009247 (pp) 9669.ENSMPUP00000015128",
        "stringdb_textmining" : 0.209,
        "name" : "9669.ENSMPUP00000009247 (pp) 9669.ENSMPUP00000015128",
        "interaction" : "pp",
        "SUID" : 3133,
        "__mclCluster" : 1,
        "selected" : false
      },
      "selected" : false
    }, {
      "data" : {
        "id" : "3131",
        "source" : "2827",
        "target" : "2785",
        "shared_interaction" : "pp",
        "stringdb_score" : 0.938,
        "stringdb_experiments" : 0.69,
        "stringdb_coexpression" : 0.536,
        "shared_name" : "9669.ENSMPUP00000009247 (pp) 9669.ENSMPUP00000015472",
        "stringdb_textmining" : 0.256,
        "stringdb_databases" : 0.49,
        "name" : "9669.ENSMPUP00000009247 (pp) 9669.ENSMPUP00000015472",
        "interaction" : "pp",
        "SUID" : 3131,
        "__mclCluster" : 1,
        "selected" : false
      },
      "selected" : false
    }, {
      "data" : {
        "id" : "3129",
        "source" : "2823",
        "target" : "2679",
        "shared_interaction" : "pp",
        "stringdb_score" : 0.184,
        "stringdb_experiments" : 0.184,
        "shared_name" : "9669.ENSMPUP00000012655 (pp) 9669.ENSMPUP00000015154",
        "name" : "9669.ENSMPUP00000012655 (pp) 9669.ENSMPUP00000015154",
        "interaction" : "pp",
        "SUID" : 3129,
        "__mclCluster" : 1,
        "selected" : false
      },
      "selected" : false
    }, {
      "data" : {
        "id" : "3127",
        "source" : "2821",
        "target" : "2817",
        "shared_interaction" : "pp",
        "stringdb_neighborhood" : 0.081,
        "stringdb_score" : 0.477,
        "stringdb_coexpression" : 0.215,
        "shared_name" : "9669.ENSMPUP00000014039 (pp) 9669.ENSMPUP00000015128",
        "stringdb_textmining" : 0.333,
        "name" : "9669.ENSMPUP00000014039 (pp) 9669.ENSMPUP00000015128",
        "interaction" : "pp",
        "SUID" : 3127,
        "__mclCluster" : 1,
        "selected" : false
      },
      "selected" : false
    }, {
      "data" : {
        "id" : "3125",
        "source" : "2821",
        "target" : "2785",
        "shared_interaction" : "pp",
        "stringdb_score" : 0.182,
        "stringdb_coexpression" : 0.182,
        "shared_name" : "9669.ENSMPUP00000014039 (pp) 9669.ENSMPUP00000015472",
        "name" : "9669.ENSMPUP00000014039 (pp) 9669.ENSMPUP00000015472",
        "interaction" : "pp",
        "SUID" : 3125,
        "__mclCluster" : 1,
        "selected" : false
      },
      "selected" : false
    }, {
      "data" : {
        "id" : "3123",
        "source" : "2821",
        "target" : "2667",
        "shared_interaction" : "pp",
        "stringdb_neighborhood" : 0.059,
        "stringdb_score" : 0.171,
        "stringdb_coexpression" : 0.075,
        "shared_name" : "9669.ENSMPUP00000014039 (pp) 9669.ENSMPUP00000019865",
        "stringdb_textmining" : 0.124,
        "name" : "9669.ENSMPUP00000014039 (pp) 9669.ENSMPUP00000019865",
        "interaction" : "pp",
        "SUID" : 3123,
        "__mclCluster" : 1,
        "selected" : false
      },
      "selected" : false
    }, {
      "data" : {
        "id" : "3121",
        "source" : "2821",
        "target" : "2831",
        "shared_interaction" : "pp",
        "stringdb_neighborhood" : 0.081,
        "stringdb_score" : 0.49,
        "stringdb_coexpression" : 0.116,
        "shared_name" : "9669.ENSMPUP00000014039 (pp) 9669.ENSMPUP00000016585",
        "stringdb_textmining" : 0.423,
        "name" : "9669.ENSMPUP00000014039 (pp) 9669.ENSMPUP00000016585",
        "interaction" : "pp",
        "SUID" : 3121,
        "__mclCluster" : 1,
        "selected" : false
      },
      "selected" : false
    }, {
      "data" : {
        "id" : "3119",
        "source" : "2817",
        "target" : "2785",
        "shared_interaction" : "pp",
        "stringdb_score" : 0.409,
        "stringdb_coexpression" : 0.409,
        "shared_name" : "9669.ENSMPUP00000015128 (pp) 9669.ENSMPUP00000015472",
        "name" : "9669.ENSMPUP00000015128 (pp) 9669.ENSMPUP00000015472",
        "interaction" : "pp",
        "SUID" : 3119,
        "__mclCluster" : 1,
        "selected" : false
      },
      "selected" : false
    }, {
      "data" : {
        "id" : "3117",
        "source" : "2817",
        "target" : "2835",
        "shared_interaction" : "pp",
        "stringdb_score" : 0.202,
        "stringdb_coexpression" : 0.202,
        "shared_name" : "9669.ENSMPUP00000015128 (pp) 9669.ENSMPUP00000016224",
        "name" : "9669.ENSMPUP00000015128 (pp) 9669.ENSMPUP00000016224",
        "interaction" : "pp",
        "SUID" : 3117,
        "selected" : false
      },
      "selected" : false
    }, {
      "data" : {
        "id" : "3115",
        "source" : "2817",
        "target" : "2667",
        "shared_interaction" : "pp",
        "stringdb_neighborhood" : 0.047,
        "stringdb_score" : 0.37,
        "stringdb_coexpression" : 0.199,
        "shared_name" : "9669.ENSMPUP00000015128 (pp) 9669.ENSMPUP00000019865",
        "stringdb_textmining" : 0.241,
        "name" : "9669.ENSMPUP00000015128 (pp) 9669.ENSMPUP00000019865",
        "interaction" : "pp",
        "SUID" : 3115,
        "__mclCluster" : 1,
        "selected" : false
      },
      "selected" : false
    }, {
      "data" : {
        "id" : "3113",
        "source" : "2815",
        "target" : "2731",
        "shared_interaction" : "pp",
        "stringdb_score" : 0.203,
        "stringdb_coexpression" : 0.203,
        "shared_name" : "9669.ENSMPUP00000001867 (pp) 9669.ENSMPUP00000019373",
        "name" : "9669.ENSMPUP00000001867 (pp) 9669.ENSMPUP00000019373",
        "interaction" : "pp",
        "SUID" : 3113,
        "__mclCluster" : 1,
        "selected" : false
      },
      "selected" : false
    }, {
      "data" : {
        "id" : "3111",
        "source" : "2815",
        "target" : "2687",
        "shared_interaction" : "pp",
        "stringdb_score" : 0.203,
        "stringdb_coexpression" : 0.203,
        "shared_name" : "9669.ENSMPUP00000001867 (pp) 9669.ENSMPUP00000012846",
        "name" : "9669.ENSMPUP00000001867 (pp) 9669.ENSMPUP00000012846",
        "interaction" : "pp",
        "SUID" : 3111,
        "__mclCluster" : 1,
        "selected" : false
      },
      "selected" : false
    }, {
      "data" : {
        "id" : "3109",
        "source" : "2815",
        "target" : "2723",
        "shared_interaction" : "pp",
        "stringdb_score" : 0.203,
        "stringdb_coexpression" : 0.203,
        "shared_name" : "9669.ENSMPUP00000001867 (pp) 9669.ENSMPUP00000018311",
        "name" : "9669.ENSMPUP00000001867 (pp) 9669.ENSMPUP00000018311",
        "interaction" : "pp",
        "SUID" : 3109,
        "__mclCluster" : 1,
        "selected" : false
      },
      "selected" : false
    }, {
      "data" : {
        "id" : "3107",
        "source" : "2815",
        "target" : "2665",
        "shared_interaction" : "pp",
        "stringdb_score" : 0.203,
        "stringdb_coexpression" : 0.203,
        "shared_name" : "9669.ENSMPUP00000001867 (pp) 9669.ENSMPUP00000019108",
        "name" : "9669.ENSMPUP00000001867 (pp) 9669.ENSMPUP00000019108",
        "interaction" : "pp",
        "SUID" : 3107,
        "__mclCluster" : 1,
        "selected" : false
      },
      "selected" : false
    }, {
      "data" : {
        "id" : "3105",
        "source" : "2813",
        "target" : "2685",
        "shared_interaction" : "pp",
        "stringdb_score" : 0.204,
        "stringdb_coexpression" : 0.132,
        "shared_name" : "9669.ENSMPUP00000002314 (pp) 9669.ENSMPUP00000012845",
        "stringdb_textmining" : 0.121,
        "name" : "9669.ENSMPUP00000002314 (pp) 9669.ENSMPUP00000012845",
        "interaction" : "pp",
        "SUID" : 3105,
        "__mclCluster" : 1,
        "selected" : false
      },
      "selected" : false
    }, {
      "data" : {
        "id" : "3103",
        "source" : "2813",
        "target" : "2695",
        "shared_interaction" : "pp",
        "stringdb_score" : 0.201,
        "shared_name" : "9669.ENSMPUP00000002314 (pp) 9669.ENSMPUP00000019914",
        "stringdb_textmining" : 0.201,
        "name" : "9669.ENSMPUP00000002314 (pp) 9669.ENSMPUP00000019914",
        "interaction" : "pp",
        "SUID" : 3103,
        "__mclCluster" : 1,
        "selected" : false
      },
      "selected" : false
    }, {
      "data" : {
        "id" : "3101",
        "source" : "2813",
        "target" : "2703",
        "shared_interaction" : "pp",
        "stringdb_score" : 0.416,
        "stringdb_coexpression" : 0.18,
        "shared_name" : "9669.ENSMPUP00000002314 (pp) 9669.ENSMPUP00000017464",
        "stringdb_textmining" : 0.317,
        "name" : "9669.ENSMPUP00000002314 (pp) 9669.ENSMPUP00000017464",
        "interaction" : "pp",
        "SUID" : 3101,
        "__mclCluster" : 1,
        "selected" : false
      },
      "selected" : false
    }, {
      "data" : {
        "id" : "3099",
        "source" : "2809",
        "target" : "2795",
        "shared_interaction" : "pp",
        "stringdb_score" : 0.51,
        "stringdb_experiments" : 0.51,
        "shared_name" : "9669.ENSMPUP00000002153 (pp) 9669.ENSMPUP00000005557",
        "name" : "9669.ENSMPUP00000002153 (pp) 9669.ENSMPUP00000005557",
        "interaction" : "pp",
        "SUID" : 3099,
        "selected" : false
      },
      "selected" : false
    }, {
      "data" : {
        "id" : "3097",
        "source" : "2809",
        "target" : "2823",
        "shared_interaction" : "pp",
        "stringdb_score" : 0.181,
        "stringdb_experiments" : 0.181,
        "shared_name" : "9669.ENSMPUP00000002153 (pp) 9669.ENSMPUP00000012655",
        "name" : "9669.ENSMPUP00000002153 (pp) 9669.ENSMPUP00000012655",
        "interaction" : "pp",
        "SUID" : 3097,
        "__mclCluster" : 1,
        "selected" : false
      },
      "selected" : false
    }, {
      "data" : {
        "id" : "3095",
        "source" : "2807",
        "target" : "2729",
        "shared_interaction" : "pp",
        "stringdb_score" : 0.492,
        "stringdb_experiments" : 0.24,
        "shared_name" : "9669.ENSMPUP00000016608 (pp) 9669.ENSMPUP00000016661",
        "stringdb_textmining" : 0.359,
        "name" : "9669.ENSMPUP00000016608 (pp) 9669.ENSMPUP00000016661",
        "interaction" : "pp",
        "SUID" : 3095,
        "__mclCluster" : 1,
        "selected" : false
      },
      "selected" : false
    }, {
      "data" : {
        "id" : "3093",
        "source" : "2805",
        "target" : "2759",
        "shared_interaction" : "pp",
        "stringdb_score" : 0.202,
        "stringdb_coexpression" : 0.202,
        "shared_name" : "9669.ENSMPUP00000007454 (pp) 9669.ENSMPUP00000012474",
        "name" : "9669.ENSMPUP00000007454 (pp) 9669.ENSMPUP00000012474",
        "interaction" : "pp",
        "SUID" : 3093,
        "__mclCluster" : 1,
        "selected" : false
      },
      "selected" : false
    }, {
      "data" : {
        "id" : "3091",
        "source" : "2805",
        "target" : "2723",
        "shared_interaction" : "pp",
        "stringdb_score" : 0.257,
        "shared_name" : "9669.ENSMPUP00000007454 (pp) 9669.ENSMPUP00000018311",
        "stringdb_textmining" : 0.257,
        "name" : "9669.ENSMPUP00000007454 (pp) 9669.ENSMPUP00000018311",
        "interaction" : "pp",
        "SUID" : 3091,
        "__mclCluster" : 1,
        "selected" : false
      },
      "selected" : false
    }, {
      "data" : {
        "id" : "3089",
        "source" : "2805",
        "target" : "2679",
        "shared_interaction" : "pp",
        "stringdb_score" : 0.155,
        "shared_name" : "9669.ENSMPUP00000007454 (pp) 9669.ENSMPUP00000015154",
        "stringdb_textmining" : 0.155,
        "name" : "9669.ENSMPUP00000007454 (pp) 9669.ENSMPUP00000015154",
        "interaction" : "pp",
        "SUID" : 3089,
        "__mclCluster" : 1,
        "selected" : false
      },
      "selected" : false
    }, {
      "data" : {
        "id" : "3087",
        "source" : "2803",
        "target" : "2711",
        "shared_interaction" : "pp",
        "stringdb_score" : 0.167,
        "shared_name" : "9669.ENSMPUP00000016569 (pp) 9669.ENSMPUP00000019409",
        "stringdb_textmining" : 0.167,
        "name" : "9669.ENSMPUP00000016569 (pp) 9669.ENSMPUP00000019409",
        "interaction" : "pp",
        "SUID" : 3087,
        "__mclCluster" : 1,
        "selected" : false
      },
      "selected" : false
    }, {
      "data" : {
        "id" : "3085",
        "source" : "2799",
        "target" : "2783",
        "shared_interaction" : "pp",
        "stringdb_score" : 0.25,
        "shared_name" : "9669.ENSMPUP00000011796 (pp) 9669.ENSMPUP00000015062",
        "stringdb_textmining" : 0.25,
        "name" : "9669.ENSMPUP00000011796 (pp) 9669.ENSMPUP00000015062",
        "interaction" : "pp",
        "SUID" : 3085,
        "__mclCluster" : 1,
        "selected" : false
      },
      "selected" : false
    }, {
      "data" : {
        "id" : "3083",
        "source" : "2797",
        "target" : "2673",
        "shared_interaction" : "pp",
        "stringdb_score" : 0.242,
        "shared_name" : "9669.ENSMPUP00000015754 (pp) 9669.ENSMPUP00000016880",
        "stringdb_textmining" : 0.242,
        "name" : "9669.ENSMPUP00000015754 (pp) 9669.ENSMPUP00000016880",
        "interaction" : "pp",
        "SUID" : 3083,
        "selected" : false
      },
      "selected" : false
    }, {
      "data" : {
        "id" : "3081",
        "source" : "2797",
        "target" : "2667",
        "shared_interaction" : "pp",
        "stringdb_score" : 0.713,
        "stringdb_coexpression" : 0.67,
        "shared_name" : "9669.ENSMPUP00000015754 (pp) 9669.ENSMPUP00000019865",
        "stringdb_textmining" : 0.167,
        "name" : "9669.ENSMPUP00000015754 (pp) 9669.ENSMPUP00000019865",
        "interaction" : "pp",
        "SUID" : 3081,
        "selected" : false
      },
      "selected" : false
    }, {
      "data" : {
        "id" : "3079",
        "source" : "2795",
        "target" : "2687",
        "shared_interaction" : "pp",
        "stringdb_score" : 0.415,
        "stringdb_experiments" : 0.415,
        "shared_name" : "9669.ENSMPUP00000005557 (pp) 9669.ENSMPUP00000012846",
        "name" : "9669.ENSMPUP00000005557 (pp) 9669.ENSMPUP00000012846",
        "interaction" : "pp",
        "SUID" : 3079,
        "selected" : false
      },
      "selected" : false
    }, {
      "data" : {
        "id" : "3077",
        "source" : "2795",
        "target" : "2675",
        "shared_interaction" : "pp",
        "stringdb_score" : 0.239,
        "stringdb_coexpression" : 0.167,
        "shared_name" : "9669.ENSMPUP00000005557 (pp) 9669.ENSMPUP00000007937",
        "stringdb_textmining" : 0.124,
        "name" : "9669.ENSMPUP00000005557 (pp) 9669.ENSMPUP00000007937",
        "interaction" : "pp",
        "SUID" : 3077,
        "selected" : false
      },
      "selected" : false
    }, {
      "data" : {
        "id" : "3075",
        "source" : "2795",
        "target" : "2785",
        "shared_interaction" : "pp",
        "stringdb_score" : 0.415,
        "stringdb_experiments" : 0.415,
        "shared_name" : "9669.ENSMPUP00000005557 (pp) 9669.ENSMPUP00000015472",
        "name" : "9669.ENSMPUP00000005557 (pp) 9669.ENSMPUP00000015472",
        "interaction" : "pp",
        "SUID" : 3075,
        "__mclCluster" : 1,
        "selected" : false
      },
      "selected" : false
    }, {
      "data" : {
        "id" : "3073",
        "source" : "2795",
        "target" : "2835",
        "shared_interaction" : "pp",
        "stringdb_score" : 0.491,
        "stringdb_experiments" : 0.415,
        "stringdb_coexpression" : 0.166,
        "shared_name" : "9669.ENSMPUP00000005557 (pp) 9669.ENSMPUP00000016224",
        "name" : "9669.ENSMPUP00000005557 (pp) 9669.ENSMPUP00000016224",
        "interaction" : "pp",
        "SUID" : 3073,
        "selected" : false
      },
      "selected" : false
    }, {
      "data" : {
        "id" : "3071",
        "source" : "2795",
        "target" : "2731",
        "shared_interaction" : "pp",
        "stringdb_score" : 0.415,
        "stringdb_experiments" : 0.415,
        "shared_name" : "9669.ENSMPUP00000005557 (pp) 9669.ENSMPUP00000019373",
        "name" : "9669.ENSMPUP00000005557 (pp) 9669.ENSMPUP00000019373",
        "interaction" : "pp",
        "SUID" : 3071,
        "selected" : false
      },
      "selected" : false
    }, {
      "data" : {
        "id" : "3069",
        "source" : "2787",
        "target" : "2721",
        "shared_interaction" : "pp",
        "stringdb_score" : 0.203,
        "shared_name" : "9669.ENSMPUP00000000803 (pp) 9669.ENSMPUP00000001612",
        "stringdb_textmining" : 0.203,
        "name" : "9669.ENSMPUP00000000803 (pp) 9669.ENSMPUP00000001612",
        "interaction" : "pp",
        "SUID" : 3069,
        "__mclCluster" : 1,
        "selected" : false
      },
      "selected" : false
    }, {
      "data" : {
        "id" : "3067",
        "source" : "2787",
        "target" : "2753",
        "shared_interaction" : "pp",
        "stringdb_score" : 0.264,
        "stringdb_coexpression" : 0.194,
        "shared_name" : "9669.ENSMPUP00000000803 (pp) 9669.ENSMPUP00000001840",
        "stringdb_textmining" : 0.124,
        "name" : "9669.ENSMPUP00000000803 (pp) 9669.ENSMPUP00000001840",
        "interaction" : "pp",
        "SUID" : 3067,
        "selected" : false
      },
      "selected" : false
    }, {
      "data" : {
        "id" : "3065",
        "source" : "2787",
        "target" : "2677",
        "shared_interaction" : "pp",
        "stringdb_score" : 0.252,
        "shared_name" : "9669.ENSMPUP00000000803 (pp) 9669.ENSMPUP00000005759",
        "stringdb_textmining" : 0.252,
        "name" : "9669.ENSMPUP00000000803 (pp) 9669.ENSMPUP00000005759",
        "interaction" : "pp",
        "SUID" : 3065,
        "selected" : false
      },
      "selected" : false
    }, {
      "data" : {
        "id" : "3063",
        "source" : "2787",
        "target" : "2803",
        "shared_interaction" : "pp",
        "stringdb_score" : 0.246,
        "shared_name" : "9669.ENSMPUP00000000803 (pp) 9669.ENSMPUP00000016569",
        "stringdb_textmining" : 0.246,
        "name" : "9669.ENSMPUP00000000803 (pp) 9669.ENSMPUP00000016569",
        "interaction" : "pp",
        "SUID" : 3063,
        "selected" : false
      },
      "selected" : false
    }, {
      "data" : {
        "id" : "3061",
        "source" : "2787",
        "target" : "2691",
        "shared_interaction" : "pp",
        "stringdb_score" : 0.17,
        "shared_name" : "9669.ENSMPUP00000000803 (pp) 9669.ENSMPUP00000008220",
        "stringdb_textmining" : 0.17,
        "name" : "9669.ENSMPUP00000000803 (pp) 9669.ENSMPUP00000008220",
        "interaction" : "pp",
        "SUID" : 3061,
        "selected" : false
      },
      "selected" : false
    }, {
      "data" : {
        "id" : "3059",
        "source" : "2787",
        "target" : "2659",
        "shared_interaction" : "pp",
        "stringdb_score" : 0.23,
        "stringdb_coexpression" : 0.155,
        "shared_name" : "9669.ENSMPUP00000000803 (pp) 9669.ENSMPUP00000010898",
        "stringdb_textmining" : 0.126,
        "name" : "9669.ENSMPUP00000000803 (pp) 9669.ENSMPUP00000010898",
        "interaction" : "pp",
        "SUID" : 3059,
        "__mclCluster" : 1,
        "selected" : false
      },
      "selected" : false
    }, {
      "data" : {
        "id" : "3057",
        "source" : "2787",
        "target" : "2763",
        "shared_interaction" : "pp",
        "stringdb_score" : 0.577,
        "stringdb_experiments" : 0.505,
        "stringdb_coexpression" : 0.181,
        "shared_name" : "9669.ENSMPUP00000000803 (pp) 9669.ENSMPUP00000017008",
        "name" : "9669.ENSMPUP00000000803 (pp) 9669.ENSMPUP00000017008",
        "interaction" : "pp",
        "SUID" : 3057,
        "__mclCluster" : 1,
        "selected" : false
      },
      "selected" : false
    }, {
      "data" : {
        "id" : "3055",
        "source" : "2787",
        "target" : "2817",
        "shared_interaction" : "pp",
        "stringdb_score" : 0.153,
        "shared_name" : "9669.ENSMPUP00000000803 (pp) 9669.ENSMPUP00000015128",
        "stringdb_textmining" : 0.153,
        "name" : "9669.ENSMPUP00000000803 (pp) 9669.ENSMPUP00000015128",
        "interaction" : "pp",
        "SUID" : 3055,
        "selected" : false
      },
      "selected" : false
    }, {
      "data" : {
        "id" : "3053",
        "source" : "2787",
        "target" : "2665",
        "shared_interaction" : "pp",
        "stringdb_score" : 0.235,
        "stringdb_coexpression" : 0.162,
        "shared_name" : "9669.ENSMPUP00000000803 (pp) 9669.ENSMPUP00000019108",
        "stringdb_textmining" : 0.125,
        "name" : "9669.ENSMPUP00000000803 (pp) 9669.ENSMPUP00000019108",
        "interaction" : "pp",
        "SUID" : 3053,
        "selected" : false
      },
      "selected" : false
    }, {
      "data" : {
        "id" : "3051",
        "source" : "2785",
        "target" : "2797",
        "shared_interaction" : "pp",
        "stringdb_score" : 0.613,
        "shared_name" : "9669.ENSMPUP00000015472 (pp) 9669.ENSMPUP00000015754",
        "stringdb_databases" : 0.613,
        "name" : "9669.ENSMPUP00000015472 (pp) 9669.ENSMPUP00000015754",
        "interaction" : "pp",
        "SUID" : 3051,
        "selected" : false
      },
      "selected" : false
    }, {
      "data" : {
        "id" : "3049",
        "source" : "2785",
        "target" : "2735",
        "shared_interaction" : "pp",
        "stringdb_score" : 0.15,
        "stringdb_coexpression" : 0.15,
        "shared_name" : "9669.ENSMPUP00000015472 (pp) 9669.ENSMPUP00000016783",
        "name" : "9669.ENSMPUP00000015472 (pp) 9669.ENSMPUP00000016783",
        "interaction" : "pp",
        "SUID" : 3049,
        "__mclCluster" : 1,
        "selected" : false
      },
      "selected" : false
    }, {
      "data" : {
        "id" : "3047",
        "source" : "2785",
        "target" : "2667",
        "shared_interaction" : "pp",
        "stringdb_score" : 0.202,
        "stringdb_coexpression" : 0.202,
        "shared_name" : "9669.ENSMPUP00000015472 (pp) 9669.ENSMPUP00000019865",
        "name" : "9669.ENSMPUP00000015472 (pp) 9669.ENSMPUP00000019865",
        "interaction" : "pp",
        "SUID" : 3047,
        "__mclCluster" : 1,
        "selected" : false
      },
      "selected" : false
    }, {
      "data" : {
        "id" : "3045",
        "source" : "2781",
        "target" : "2693",
        "shared_interaction" : "pp",
        "stringdb_score" : 0.156,
        "shared_name" : "9669.ENSMPUP00000002208 (pp) 9669.ENSMPUP00000010933",
        "stringdb_textmining" : 0.156,
        "name" : "9669.ENSMPUP00000002208 (pp) 9669.ENSMPUP00000010933",
        "interaction" : "pp",
        "SUID" : 3045,
        "__mclCluster" : 1,
        "selected" : false
      },
      "selected" : false
    }, {
      "data" : {
        "id" : "3043",
        "source" : "2781",
        "target" : "2837",
        "shared_interaction" : "pp",
        "stringdb_score" : 0.17,
        "shared_name" : "9669.ENSMPUP00000002208 (pp) 9669.ENSMPUP00000012142",
        "stringdb_textmining" : 0.17,
        "name" : "9669.ENSMPUP00000002208 (pp) 9669.ENSMPUP00000012142",
        "interaction" : "pp",
        "SUID" : 3043,
        "__mclCluster" : 1,
        "selected" : false
      },
      "selected" : false
    }, {
      "data" : {
        "id" : "3041",
        "source" : "2781",
        "target" : "2741",
        "shared_interaction" : "pp",
        "stringdb_score" : 0.209,
        "stringdb_coexpression" : 0.129,
        "shared_name" : "9669.ENSMPUP00000002208 (pp) 9669.ENSMPUP00000014921",
        "stringdb_textmining" : 0.129,
        "name" : "9669.ENSMPUP00000002208 (pp) 9669.ENSMPUP00000014921",
        "interaction" : "pp",
        "SUID" : 3041,
        "__mclCluster" : 1,
        "selected" : false
      },
      "selected" : false
    }, {
      "data" : {
        "id" : "3039",
        "source" : "2777",
        "target" : "2795",
        "shared_interaction" : "pp",
        "stringdb_score" : 0.415,
        "stringdb_experiments" : 0.415,
        "shared_name" : "9669.ENSMPUP00000000266 (pp) 9669.ENSMPUP00000005557",
        "name" : "9669.ENSMPUP00000000266 (pp) 9669.ENSMPUP00000005557",
        "interaction" : "pp",
        "SUID" : 3039,
        "__mclCluster" : 1,
        "selected" : false
      },
      "selected" : false
    }, {
      "data" : {
        "id" : "3037",
        "source" : "2777",
        "target" : "2817",
        "shared_interaction" : "pp",
        "stringdb_score" : 0.58,
        "shared_name" : "9669.ENSMPUP00000000266 (pp) 9669.ENSMPUP00000015128",
        "stringdb_textmining" : 0.12,
        "stringdb_databases" : 0.542,
        "name" : "9669.ENSMPUP00000000266 (pp) 9669.ENSMPUP00000015128",
        "interaction" : "pp",
        "SUID" : 3037,
        "__mclCluster" : 1,
        "selected" : false
      },
      "selected" : false
    }, {
      "data" : {
        "id" : "3035",
        "source" : "2777",
        "target" : "2667",
        "shared_interaction" : "pp",
        "stringdb_neighborhood" : 0.055,
        "stringdb_score" : 0.161,
        "stringdb_coexpression" : 0.149,
        "shared_name" : "9669.ENSMPUP00000000266 (pp) 9669.ENSMPUP00000019865",
        "name" : "9669.ENSMPUP00000000266 (pp) 9669.ENSMPUP00000019865",
        "interaction" : "pp",
        "SUID" : 3035,
        "__mclCluster" : 1,
        "selected" : false
      },
      "selected" : false
    }, {
      "data" : {
        "id" : "3033",
        "source" : "2777",
        "target" : "2827",
        "shared_interaction" : "pp",
        "stringdb_score" : 0.234,
        "stringdb_coexpression" : 0.234,
        "shared_name" : "9669.ENSMPUP00000000266 (pp) 9669.ENSMPUP00000009247",
        "name" : "9669.ENSMPUP00000000266 (pp) 9669.ENSMPUP00000009247",
        "interaction" : "pp",
        "SUID" : 3033,
        "__mclCluster" : 1,
        "selected" : false
      },
      "selected" : false
    }, {
      "data" : {
        "id" : "3031",
        "source" : "2769",
        "target" : "2673",
        "shared_interaction" : "pp",
        "stringdb_score" : 0.348,
        "shared_name" : "9669.ENSMPUP00000010456 (pp) 9669.ENSMPUP00000016880",
        "stringdb_textmining" : 0.348,
        "name" : "9669.ENSMPUP00000010456 (pp) 9669.ENSMPUP00000016880",
        "interaction" : "pp",
        "SUID" : 3031,
        "__mclCluster" : 1,
        "selected" : false
      },
      "selected" : false
    }, {
      "data" : {
        "id" : "3029",
        "source" : "2765",
        "target" : "2691",
        "shared_interaction" : "pp",
        "stringdb_score" : 0.414,
        "shared_name" : "9669.ENSMPUP00000004698 (pp) 9669.ENSMPUP00000008220",
        "stringdb_textmining" : 0.414,
        "name" : "9669.ENSMPUP00000004698 (pp) 9669.ENSMPUP00000008220",
        "interaction" : "pp",
        "SUID" : 3029,
        "__mclCluster" : 1,
        "selected" : false
      },
      "selected" : false
    }, {
      "data" : {
        "id" : "3027",
        "source" : "2765",
        "target" : "2719",
        "shared_interaction" : "pp",
        "stringdb_score" : 0.186,
        "stringdb_coexpression" : 0.156,
        "shared_name" : "9669.ENSMPUP00000004698 (pp) 9669.ENSMPUP00000016490",
        "stringdb_textmining" : 0.076,
        "name" : "9669.ENSMPUP00000004698 (pp) 9669.ENSMPUP00000016490",
        "interaction" : "pp",
        "SUID" : 3027,
        "__mclCluster" : 1,
        "selected" : false
      },
      "selected" : false
    }, {
      "data" : {
        "id" : "3025",
        "source" : "2765",
        "target" : "2839",
        "shared_interaction" : "pp",
        "stringdb_score" : 0.274,
        "stringdb_coexpression" : 0.202,
        "shared_name" : "9669.ENSMPUP00000004698 (pp) 9669.ENSMPUP00000009817",
        "stringdb_textmining" : 0.127,
        "name" : "9669.ENSMPUP00000004698 (pp) 9669.ENSMPUP00000009817",
        "interaction" : "pp",
        "SUID" : 3025,
        "__mclCluster" : 1,
        "selected" : false
      },
      "selected" : false
    }, {
      "data" : {
        "id" : "3023",
        "source" : "2765",
        "target" : "2651",
        "shared_interaction" : "pp",
        "stringdb_score" : 0.255,
        "shared_name" : "9669.ENSMPUP00000004698 (pp) 9669.ENSMPUP00000014450",
        "stringdb_textmining" : 0.255,
        "name" : "9669.ENSMPUP00000004698 (pp) 9669.ENSMPUP00000014450",
        "interaction" : "pp",
        "SUID" : 3023,
        "__mclCluster" : 1,
        "selected" : false
      },
      "selected" : false
    }, {
      "data" : {
        "id" : "3021",
        "source" : "2765",
        "target" : "2673",
        "shared_interaction" : "pp",
        "stringdb_score" : 0.371,
        "stringdb_coexpression" : 0.371,
        "shared_name" : "9669.ENSMPUP00000004698 (pp) 9669.ENSMPUP00000016880",
        "name" : "9669.ENSMPUP00000004698 (pp) 9669.ENSMPUP00000016880",
        "interaction" : "pp",
        "SUID" : 3021,
        "__mclCluster" : 1,
        "selected" : false
      },
      "selected" : false
    }, {
      "data" : {
        "id" : "3019",
        "source" : "2759",
        "target" : "2687",
        "shared_interaction" : "pp",
        "stringdb_score" : 0.203,
        "stringdb_coexpression" : 0.203,
        "shared_name" : "9669.ENSMPUP00000012474 (pp) 9669.ENSMPUP00000012846",
        "name" : "9669.ENSMPUP00000012474 (pp) 9669.ENSMPUP00000012846",
        "interaction" : "pp",
        "SUID" : 3019,
        "__mclCluster" : 1,
        "selected" : false
      },
      "selected" : false
    }, {
      "data" : {
        "id" : "3017",
        "source" : "2759",
        "target" : "2723",
        "shared_interaction" : "pp",
        "stringdb_score" : 0.202,
        "stringdb_coexpression" : 0.202,
        "shared_name" : "9669.ENSMPUP00000012474 (pp) 9669.ENSMPUP00000018311",
        "name" : "9669.ENSMPUP00000012474 (pp) 9669.ENSMPUP00000018311",
        "interaction" : "pp",
        "SUID" : 3017,
        "__mclCluster" : 1,
        "selected" : false
      },
      "selected" : false
    }, {
      "data" : {
        "id" : "3015",
        "source" : "2759",
        "target" : "2665",
        "shared_interaction" : "pp",
        "stringdb_score" : 0.202,
        "stringdb_coexpression" : 0.202,
        "shared_name" : "9669.ENSMPUP00000012474 (pp) 9669.ENSMPUP00000019108",
        "name" : "9669.ENSMPUP00000012474 (pp) 9669.ENSMPUP00000019108",
        "interaction" : "pp",
        "SUID" : 3015,
        "__mclCluster" : 1,
        "selected" : false
      },
      "selected" : false
    }, {
      "data" : {
        "id" : "3013",
        "source" : "2757",
        "target" : "2741",
        "shared_interaction" : "pp",
        "stringdb_score" : 0.282,
        "shared_name" : "9669.ENSMPUP00000012072 (pp) 9669.ENSMPUP00000014921",
        "stringdb_textmining" : 0.282,
        "name" : "9669.ENSMPUP00000012072 (pp) 9669.ENSMPUP00000014921",
        "interaction" : "pp",
        "SUID" : 3013,
        "selected" : false
      },
      "selected" : false
    }, {
      "data" : {
        "id" : "3011",
        "source" : "2757",
        "target" : "2785",
        "shared_interaction" : "pp",
        "stringdb_score" : 0.235,
        "shared_name" : "9669.ENSMPUP00000012072 (pp) 9669.ENSMPUP00000015472",
        "stringdb_textmining" : 0.235,
        "name" : "9669.ENSMPUP00000012072 (pp) 9669.ENSMPUP00000015472",
        "interaction" : "pp",
        "SUID" : 3011,
        "selected" : false
      },
      "selected" : false
    }, {
      "data" : {
        "id" : "3009",
        "source" : "2757",
        "target" : "2717",
        "shared_interaction" : "pp",
        "stringdb_score" : 0.576,
        "shared_name" : "9669.ENSMPUP00000012072 (pp) 9669.ENSMPUP00000019524",
        "stringdb_databases" : 0.576,
        "name" : "9669.ENSMPUP00000012072 (pp) 9669.ENSMPUP00000019524",
        "interaction" : "pp",
        "SUID" : 3009,
        "__mclCluster" : 1,
        "selected" : false
      },
      "selected" : false
    }, {
      "data" : {
        "id" : "3007",
        "source" : "2753",
        "target" : "2763",
        "shared_interaction" : "pp",
        "stringdb_score" : 0.296,
        "stringdb_coexpression" : 0.202,
        "shared_name" : "9669.ENSMPUP00000001840 (pp) 9669.ENSMPUP00000017008",
        "stringdb_textmining" : 0.154,
        "name" : "9669.ENSMPUP00000001840 (pp) 9669.ENSMPUP00000017008",
        "interaction" : "pp",
        "SUID" : 3007,
        "selected" : false
      },
      "selected" : false
    }, {
      "data" : {
        "id" : "3005",
        "source" : "2753",
        "target" : "2651",
        "shared_interaction" : "pp",
        "stringdb_score" : 0.561,
        "shared_name" : "9669.ENSMPUP00000001840 (pp) 9669.ENSMPUP00000014450",
        "stringdb_textmining" : 0.561,
        "name" : "9669.ENSMPUP00000001840 (pp) 9669.ENSMPUP00000014450",
        "interaction" : "pp",
        "SUID" : 3005,
        "__mclCluster" : 1,
        "selected" : false
      },
      "selected" : false
    }, {
      "data" : {
        "id" : "3003",
        "source" : "2753",
        "target" : "2745",
        "shared_interaction" : "pp",
        "stringdb_score" : 0.242,
        "stringdb_coexpression" : 0.168,
        "shared_name" : "9669.ENSMPUP00000001840 (pp) 9669.ENSMPUP00000012618",
        "stringdb_textmining" : 0.126,
        "name" : "9669.ENSMPUP00000001840 (pp) 9669.ENSMPUP00000012618",
        "interaction" : "pp",
        "SUID" : 3003,
        "__mclCluster" : 1,
        "selected" : false
      },
      "selected" : false
    }, {
      "data" : {
        "id" : "3001",
        "source" : "2753",
        "target" : "2687",
        "shared_interaction" : "pp",
        "stringdb_score" : 0.271,
        "stringdb_coexpression" : 0.203,
        "shared_name" : "9669.ENSMPUP00000001840 (pp) 9669.ENSMPUP00000012846",
        "stringdb_textmining" : 0.123,
        "name" : "9669.ENSMPUP00000001840 (pp) 9669.ENSMPUP00000012846",
        "interaction" : "pp",
        "SUID" : 3001,
        "__mclCluster" : 1,
        "selected" : false
      },
      "selected" : false
    }, {
      "data" : {
        "id" : "2999",
        "source" : "2753",
        "target" : "2817",
        "shared_interaction" : "pp",
        "stringdb_score" : 0.212,
        "stringdb_coexpression" : 0.135,
        "shared_name" : "9669.ENSMPUP00000001840 (pp) 9669.ENSMPUP00000015128",
        "stringdb_textmining" : 0.126,
        "name" : "9669.ENSMPUP00000001840 (pp) 9669.ENSMPUP00000015128",
        "interaction" : "pp",
        "SUID" : 2999,
        "selected" : false
      },
      "selected" : false
    }, {
      "data" : {
        "id" : "2997",
        "source" : "2753",
        "target" : "2723",
        "shared_interaction" : "pp",
        "stringdb_score" : 0.287,
        "stringdb_coexpression" : 0.193,
        "shared_name" : "9669.ENSMPUP00000001840 (pp) 9669.ENSMPUP00000018311",
        "stringdb_textmining" : 0.153,
        "name" : "9669.ENSMPUP00000001840 (pp) 9669.ENSMPUP00000018311",
        "interaction" : "pp",
        "SUID" : 2997,
        "__mclCluster" : 1,
        "selected" : false
      },
      "selected" : false
    }, {
      "data" : {
        "id" : "2995",
        "source" : "2753",
        "target" : "2771",
        "shared_interaction" : "pp",
        "stringdb_score" : 0.261,
        "shared_name" : "9669.ENSMPUP00000001840 (pp) 9669.ENSMPUP00000018618",
        "stringdb_textmining" : 0.261,
        "name" : "9669.ENSMPUP00000001840 (pp) 9669.ENSMPUP00000018618",
        "interaction" : "pp",
        "SUID" : 2995,
        "selected" : false
      },
      "selected" : false
    }, {
      "data" : {
        "id" : "2993",
        "source" : "2753",
        "target" : "2665",
        "shared_interaction" : "pp",
        "stringdb_score" : 0.202,
        "stringdb_coexpression" : 0.202,
        "shared_name" : "9669.ENSMPUP00000001840 (pp) 9669.ENSMPUP00000019108",
        "name" : "9669.ENSMPUP00000001840 (pp) 9669.ENSMPUP00000019108",
        "interaction" : "pp",
        "SUID" : 2993,
        "__mclCluster" : 1,
        "selected" : false
      },
      "selected" : false
    }, {
      "data" : {
        "id" : "2991",
        "source" : "2751",
        "target" : "2805",
        "shared_interaction" : "pp",
        "stringdb_score" : 0.299,
        "shared_name" : "9669.ENSMPUP00000001168 (pp) 9669.ENSMPUP00000007454",
        "stringdb_textmining" : 0.299,
        "name" : "9669.ENSMPUP00000001168 (pp) 9669.ENSMPUP00000007454",
        "interaction" : "pp",
        "SUID" : 2991,
        "__mclCluster" : 1,
        "selected" : false
      },
      "selected" : false
    }, {
      "data" : {
        "id" : "2989",
        "source" : "2747",
        "target" : "2807",
        "shared_interaction" : "pp",
        "stringdb_score" : 0.451,
        "stringdb_experiments" : 0.25,
        "stringdb_coexpression" : 0.181,
        "shared_name" : "9669.ENSMPUP00000002250 (pp) 9669.ENSMPUP00000016608",
        "stringdb_textmining" : 0.178,
        "name" : "9669.ENSMPUP00000002250 (pp) 9669.ENSMPUP00000016608",
        "interaction" : "pp",
        "SUID" : 2989,
        "__mclCluster" : 1,
        "selected" : false
      },
      "selected" : false
    }, {
      "data" : {
        "id" : "2987",
        "source" : "2747",
        "target" : "2729",
        "shared_interaction" : "pp",
        "stringdb_score" : 0.384,
        "stringdb_coexpression" : 0.154,
        "shared_name" : "9669.ENSMPUP00000002250 (pp) 9669.ENSMPUP00000016661",
        "stringdb_textmining" : 0.302,
        "name" : "9669.ENSMPUP00000002250 (pp) 9669.ENSMPUP00000016661",
        "interaction" : "pp",
        "SUID" : 2987,
        "__mclCluster" : 1,
        "selected" : false
      },
      "selected" : false
    }, {
      "data" : {
        "id" : "2985",
        "source" : "2745",
        "target" : "2687",
        "shared_interaction" : "pp",
        "stringdb_score" : 0.19,
        "stringdb_coexpression" : 0.19,
        "shared_name" : "9669.ENSMPUP00000012618 (pp) 9669.ENSMPUP00000012846",
        "name" : "9669.ENSMPUP00000012618 (pp) 9669.ENSMPUP00000012846",
        "interaction" : "pp",
        "SUID" : 2985,
        "__mclCluster" : 1,
        "selected" : false
      },
      "selected" : false
    }, {
      "data" : {
        "id" : "2983",
        "source" : "2745",
        "target" : "2665",
        "shared_interaction" : "pp",
        "stringdb_score" : 0.202,
        "stringdb_coexpression" : 0.202,
        "shared_name" : "9669.ENSMPUP00000012618 (pp) 9669.ENSMPUP00000019108",
        "name" : "9669.ENSMPUP00000012618 (pp) 9669.ENSMPUP00000019108",
        "interaction" : "pp",
        "SUID" : 2983,
        "__mclCluster" : 1,
        "selected" : false
      },
      "selected" : false
    }, {
      "data" : {
        "id" : "2981",
        "source" : "2745",
        "target" : "2731",
        "shared_interaction" : "pp",
        "stringdb_score" : 0.172,
        "stringdb_coexpression" : 0.172,
        "shared_name" : "9669.ENSMPUP00000012618 (pp) 9669.ENSMPUP00000019373",
        "name" : "9669.ENSMPUP00000012618 (pp) 9669.ENSMPUP00000019373",
        "interaction" : "pp",
        "SUID" : 2981,
        "__mclCluster" : 1,
        "selected" : false
      },
      "selected" : false
    }, {
      "data" : {
        "id" : "2979",
        "source" : "2745",
        "target" : "2741",
        "shared_interaction" : "pp",
        "stringdb_score" : 0.222,
        "stringdb_coexpression" : 0.143,
        "shared_name" : "9669.ENSMPUP00000012618 (pp) 9669.ENSMPUP00000014921",
        "stringdb_textmining" : 0.129,
        "name" : "9669.ENSMPUP00000012618 (pp) 9669.ENSMPUP00000014921",
        "interaction" : "pp",
        "SUID" : 2979,
        "__mclCluster" : 1,
        "selected" : false
      },
      "selected" : false
    }, {
      "data" : {
        "id" : "2977",
        "source" : "2745",
        "target" : "2851",
        "shared_interaction" : "pp",
        "stringdb_score" : 0.197,
        "shared_name" : "9669.ENSMPUP00000012618 (pp) 9669.ENSMPUP00000018763",
        "stringdb_textmining" : 0.197,
        "name" : "9669.ENSMPUP00000012618 (pp) 9669.ENSMPUP00000018763",
        "interaction" : "pp",
        "SUID" : 2977,
        "__mclCluster" : 1,
        "selected" : false
      },
      "selected" : false
    }, {
      "data" : {
        "id" : "2975",
        "source" : "2743",
        "target" : "2675",
        "shared_interaction" : "pp",
        "stringdb_score" : 0.158,
        "shared_name" : "9669.ENSMPUP00000004683 (pp) 9669.ENSMPUP00000007937",
        "stringdb_textmining" : 0.158,
        "name" : "9669.ENSMPUP00000004683 (pp) 9669.ENSMPUP00000007937",
        "interaction" : "pp",
        "SUID" : 2975,
        "__mclCluster" : 1,
        "selected" : false
      },
      "selected" : false
    }, {
      "data" : {
        "id" : "2973",
        "source" : "2743",
        "target" : "2691",
        "shared_interaction" : "pp",
        "stringdb_score" : 0.238,
        "stringdb_coexpression" : 0.175,
        "shared_name" : "9669.ENSMPUP00000004683 (pp) 9669.ENSMPUP00000008220",
        "stringdb_textmining" : 0.114,
        "name" : "9669.ENSMPUP00000004683 (pp) 9669.ENSMPUP00000008220",
        "interaction" : "pp",
        "SUID" : 2973,
        "__mclCluster" : 1,
        "selected" : false
      },
      "selected" : false
    }, {
      "data" : {
        "id" : "2971",
        "source" : "2743",
        "target" : "2679",
        "shared_interaction" : "pp",
        "stringdb_score" : 0.176,
        "shared_name" : "9669.ENSMPUP00000004683 (pp) 9669.ENSMPUP00000015154",
        "stringdb_textmining" : 0.176,
        "name" : "9669.ENSMPUP00000004683 (pp) 9669.ENSMPUP00000015154",
        "interaction" : "pp",
        "SUID" : 2971,
        "__mclCluster" : 1,
        "selected" : false
      },
      "selected" : false
    }, {
      "data" : {
        "id" : "2969",
        "source" : "2741",
        "target" : "2683",
        "shared_interaction" : "pp",
        "stringdb_score" : 0.344,
        "shared_name" : "9669.ENSMPUP00000014921 (pp) 9669.ENSMPUP00000016249",
        "stringdb_textmining" : 0.344,
        "name" : "9669.ENSMPUP00000014921 (pp) 9669.ENSMPUP00000016249",
        "interaction" : "pp",
        "SUID" : 2969,
        "__mclCluster" : 1,
        "selected" : false
      },
      "selected" : false
    }, {
      "data" : {
        "id" : "2967",
        "source" : "2733",
        "target" : "2839",
        "shared_interaction" : "pp",
        "stringdb_score" : 0.258,
        "shared_name" : "9669.ENSMPUP00000003912 (pp) 9669.ENSMPUP00000009817",
        "stringdb_textmining" : 0.258,
        "name" : "9669.ENSMPUP00000003912 (pp) 9669.ENSMPUP00000009817",
        "interaction" : "pp",
        "SUID" : 2967,
        "selected" : false
      },
      "selected" : false
    }, {
      "data" : {
        "id" : "2965",
        "source" : "2733",
        "target" : "2725",
        "shared_interaction" : "pp",
        "stringdb_score" : 0.251,
        "shared_name" : "9669.ENSMPUP00000003912 (pp) 9669.ENSMPUP00000016371",
        "stringdb_textmining" : 0.251,
        "name" : "9669.ENSMPUP00000003912 (pp) 9669.ENSMPUP00000016371",
        "interaction" : "pp",
        "SUID" : 2965,
        "__mclCluster" : 1,
        "selected" : false
      },
      "selected" : false
    }, {
      "data" : {
        "id" : "2963",
        "source" : "2733",
        "target" : "2735",
        "shared_interaction" : "pp",
        "stringdb_score" : 0.184,
        "shared_name" : "9669.ENSMPUP00000003912 (pp) 9669.ENSMPUP00000016783",
        "stringdb_textmining" : 0.184,
        "name" : "9669.ENSMPUP00000003912 (pp) 9669.ENSMPUP00000016783",
        "interaction" : "pp",
        "SUID" : 2963,
        "__mclCluster" : 1,
        "selected" : false
      },
      "selected" : false
    }, {
      "data" : {
        "id" : "2961",
        "source" : "2733",
        "target" : "2673",
        "shared_interaction" : "pp",
        "stringdb_score" : 0.229,
        "stringdb_coexpression" : 0.154,
        "shared_name" : "9669.ENSMPUP00000003912 (pp) 9669.ENSMPUP00000016880",
        "stringdb_textmining" : 0.126,
        "name" : "9669.ENSMPUP00000003912 (pp) 9669.ENSMPUP00000016880",
        "interaction" : "pp",
        "SUID" : 2961,
        "selected" : false
      },
      "selected" : false
    }, {
      "data" : {
        "id" : "2959",
        "source" : "2727",
        "target" : "2765",
        "shared_interaction" : "pp",
        "stringdb_score" : 0.239,
        "stringdb_coexpression" : 0.163,
        "shared_name" : "9669.ENSMPUP00000002806 (pp) 9669.ENSMPUP00000004698",
        "stringdb_textmining" : 0.128,
        "name" : "9669.ENSMPUP00000002806 (pp) 9669.ENSMPUP00000004698",
        "interaction" : "pp",
        "SUID" : 2959,
        "__mclCluster" : 1,
        "selected" : false
      },
      "selected" : false
    }, {
      "data" : {
        "id" : "2957",
        "source" : "2727",
        "target" : "2691",
        "shared_interaction" : "pp",
        "stringdb_score" : 0.527,
        "stringdb_coexpression" : 0.202,
        "shared_name" : "9669.ENSMPUP00000002806 (pp) 9669.ENSMPUP00000008220",
        "stringdb_textmining" : 0.432,
        "name" : "9669.ENSMPUP00000002806 (pp) 9669.ENSMPUP00000008220",
        "interaction" : "pp",
        "SUID" : 2957,
        "__mclCluster" : 1,
        "selected" : false
      },
      "selected" : false
    }, {
      "data" : {
        "id" : "2955",
        "source" : "2723",
        "target" : "2665",
        "shared_interaction" : "pp",
        "stringdb_score" : 0.203,
        "stringdb_coexpression" : 0.203,
        "shared_name" : "9669.ENSMPUP00000018311 (pp) 9669.ENSMPUP00000019108",
        "name" : "9669.ENSMPUP00000018311 (pp) 9669.ENSMPUP00000019108",
        "interaction" : "pp",
        "SUID" : 2955,
        "__mclCluster" : 1,
        "selected" : false
      },
      "selected" : false
    }, {
      "data" : {
        "id" : "2953",
        "source" : "2723",
        "target" : "2731",
        "shared_interaction" : "pp",
        "stringdb_score" : 0.273,
        "stringdb_coexpression" : 0.203,
        "shared_name" : "9669.ENSMPUP00000018311 (pp) 9669.ENSMPUP00000019373",
        "stringdb_textmining" : 0.125,
        "name" : "9669.ENSMPUP00000018311 (pp) 9669.ENSMPUP00000019373",
        "interaction" : "pp",
        "SUID" : 2953,
        "__mclCluster" : 1,
        "selected" : false
      },
      "selected" : false
    }, {
      "data" : {
        "id" : "2951",
        "source" : "2721",
        "target" : "2763",
        "shared_interaction" : "pp",
        "stringdb_score" : 0.256,
        "shared_name" : "9669.ENSMPUP00000001612 (pp) 9669.ENSMPUP00000017008",
        "stringdb_textmining" : 0.256,
        "name" : "9669.ENSMPUP00000001612 (pp) 9669.ENSMPUP00000017008",
        "interaction" : "pp",
        "SUID" : 2951,
        "__mclCluster" : 1,
        "selected" : false
      },
      "selected" : false
    }, {
      "data" : {
        "id" : "2949",
        "source" : "2721",
        "target" : "2665",
        "shared_interaction" : "pp",
        "stringdb_score" : 0.152,
        "shared_name" : "9669.ENSMPUP00000001612 (pp) 9669.ENSMPUP00000019108",
        "stringdb_textmining" : 0.152,
        "name" : "9669.ENSMPUP00000001612 (pp) 9669.ENSMPUP00000019108",
        "interaction" : "pp",
        "SUID" : 2949,
        "selected" : false
      },
      "selected" : false
    }, {
      "data" : {
        "id" : "2947",
        "source" : "2709",
        "target" : "2755",
        "shared_interaction" : "pp",
        "stringdb_score" : 0.208,
        "stringdb_coexpression" : 0.208,
        "shared_name" : "9669.ENSMPUP00000006053 (pp) 9669.ENSMPUP00000019655",
        "name" : "9669.ENSMPUP00000006053 (pp) 9669.ENSMPUP00000019655",
        "interaction" : "pp",
        "SUID" : 2947,
        "__mclCluster" : 1,
        "selected" : false
      },
      "selected" : false
    }, {
      "data" : {
        "id" : "2945",
        "source" : "2707",
        "target" : "2757",
        "shared_interaction" : "pp",
        "stringdb_score" : 0.333,
        "shared_name" : "9669.ENSMPUP00000010158 (pp) 9669.ENSMPUP00000012072",
        "stringdb_textmining" : 0.333,
        "name" : "9669.ENSMPUP00000010158 (pp) 9669.ENSMPUP00000012072",
        "interaction" : "pp",
        "SUID" : 2945,
        "__mclCluster" : 1,
        "selected" : false
      },
      "selected" : false
    }, {
      "data" : {
        "id" : "2943",
        "source" : "2707",
        "target" : "2797",
        "shared_interaction" : "pp",
        "stringdb_score" : 0.181,
        "stringdb_coexpression" : 0.181,
        "shared_name" : "9669.ENSMPUP00000010158 (pp) 9669.ENSMPUP00000015754",
        "name" : "9669.ENSMPUP00000010158 (pp) 9669.ENSMPUP00000015754",
        "interaction" : "pp",
        "SUID" : 2943,
        "__mclCluster" : 1,
        "selected" : false
      },
      "selected" : false
    }, {
      "data" : {
        "id" : "2941",
        "source" : "2699",
        "target" : "2701",
        "shared_interaction" : "pp",
        "stringdb_score" : 0.505,
        "shared_name" : "9669.ENSMPUP00000001847 (pp) 9669.ENSMPUP00000019122",
        "stringdb_textmining" : 0.505,
        "name" : "9669.ENSMPUP00000001847 (pp) 9669.ENSMPUP00000019122",
        "interaction" : "pp",
        "SUID" : 2941,
        "__mclCluster" : 1,
        "selected" : false
      },
      "selected" : false
    }, {
      "data" : {
        "id" : "2939",
        "source" : "2693",
        "target" : "2793",
        "shared_interaction" : "pp",
        "stringdb_score" : 0.571,
        "stringdb_coexpression" : 0.202,
        "shared_name" : "9669.ENSMPUP00000010933 (pp) 9669.ENSMPUP00000017531",
        "stringdb_textmining" : 0.484,
        "name" : "9669.ENSMPUP00000010933 (pp) 9669.ENSMPUP00000017531",
        "interaction" : "pp",
        "SUID" : 2939,
        "__mclCluster" : 1,
        "selected" : false
      },
      "selected" : false
    }, {
      "data" : {
        "id" : "2937",
        "source" : "2691",
        "target" : "2653",
        "shared_interaction" : "pp",
        "stringdb_score" : 0.618,
        "shared_name" : "9669.ENSMPUP00000008220 (pp) 9669.ENSMPUP00000015387",
        "stringdb_textmining" : 0.114,
        "stringdb_databases" : 0.587,
        "name" : "9669.ENSMPUP00000008220 (pp) 9669.ENSMPUP00000015387",
        "interaction" : "pp",
        "SUID" : 2937,
        "__mclCluster" : 1,
        "selected" : false
      },
      "selected" : false
    }, {
      "data" : {
        "id" : "2935",
        "source" : "2691",
        "target" : "2817",
        "shared_interaction" : "pp",
        "stringdb_score" : 0.183,
        "shared_name" : "9669.ENSMPUP00000008220 (pp) 9669.ENSMPUP00000015128",
        "stringdb_textmining" : 0.183,
        "name" : "9669.ENSMPUP00000008220 (pp) 9669.ENSMPUP00000015128",
        "interaction" : "pp",
        "SUID" : 2935,
        "selected" : false
      },
      "selected" : false
    }, {
      "data" : {
        "id" : "2933",
        "source" : "2689",
        "target" : "2803",
        "shared_interaction" : "pp",
        "stringdb_score" : 0.159,
        "shared_name" : "9669.ENSMPUP00000007010 (pp) 9669.ENSMPUP00000016569",
        "stringdb_textmining" : 0.159,
        "name" : "9669.ENSMPUP00000007010 (pp) 9669.ENSMPUP00000016569",
        "interaction" : "pp",
        "SUID" : 2933,
        "__mclCluster" : 1,
        "selected" : false
      },
      "selected" : false
    }, {
      "data" : {
        "id" : "2931",
        "source" : "2687",
        "target" : "2665",
        "shared_interaction" : "pp",
        "stringdb_score" : 0.272,
        "stringdb_coexpression" : 0.203,
        "shared_name" : "9669.ENSMPUP00000012846 (pp) 9669.ENSMPUP00000019108",
        "stringdb_textmining" : 0.124,
        "name" : "9669.ENSMPUP00000012846 (pp) 9669.ENSMPUP00000019108",
        "interaction" : "pp",
        "SUID" : 2931,
        "__mclCluster" : 1,
        "selected" : false
      },
      "selected" : false
    }, {
      "data" : {
        "id" : "2929",
        "source" : "2687",
        "target" : "2731",
        "shared_interaction" : "pp",
        "stringdb_score" : 0.265,
        "stringdb_coexpression" : 0.265,
        "shared_name" : "9669.ENSMPUP00000012846 (pp) 9669.ENSMPUP00000019373",
        "name" : "9669.ENSMPUP00000012846 (pp) 9669.ENSMPUP00000019373",
        "interaction" : "pp",
        "SUID" : 2929,
        "__mclCluster" : 1,
        "selected" : false
      },
      "selected" : false
    }, {
      "data" : {
        "id" : "2927",
        "source" : "2687",
        "target" : "2723",
        "shared_interaction" : "pp",
        "stringdb_score" : 0.373,
        "stringdb_coexpression" : 0.203,
        "shared_name" : "9669.ENSMPUP00000012846 (pp) 9669.ENSMPUP00000018311",
        "stringdb_textmining" : 0.246,
        "name" : "9669.ENSMPUP00000012846 (pp) 9669.ENSMPUP00000018311",
        "interaction" : "pp",
        "SUID" : 2927,
        "__mclCluster" : 1,
        "selected" : false
      },
      "selected" : false
    }, {
      "data" : {
        "id" : "2925",
        "source" : "2685",
        "target" : "2653",
        "shared_interaction" : "pp",
        "stringdb_score" : 0.198,
        "shared_name" : "9669.ENSMPUP00000012845 (pp) 9669.ENSMPUP00000015387",
        "stringdb_textmining" : 0.198,
        "name" : "9669.ENSMPUP00000012845 (pp) 9669.ENSMPUP00000015387",
        "interaction" : "pp",
        "SUID" : 2925,
        "__mclCluster" : 1,
        "selected" : false
      },
      "selected" : false
    }, {
      "data" : {
        "id" : "2923",
        "source" : "2685",
        "target" : "2665",
        "shared_interaction" : "pp",
        "stringdb_score" : 0.302,
        "shared_name" : "9669.ENSMPUP00000012845 (pp) 9669.ENSMPUP00000019108",
        "stringdb_textmining" : 0.302,
        "name" : "9669.ENSMPUP00000012845 (pp) 9669.ENSMPUP00000019108",
        "interaction" : "pp",
        "SUID" : 2923,
        "__mclCluster" : 1,
        "selected" : false
      },
      "selected" : false
    }, {
      "data" : {
        "id" : "2921",
        "source" : "2683",
        "target" : "2819",
        "shared_interaction" : "pp",
        "stringdb_score" : 0.391,
        "shared_name" : "9669.ENSMPUP00000016249 (pp) 9669.ENSMPUP00000016975",
        "stringdb_textmining" : 0.391,
        "name" : "9669.ENSMPUP00000016249 (pp) 9669.ENSMPUP00000016975",
        "interaction" : "pp",
        "SUID" : 2921,
        "__mclCluster" : 1,
        "selected" : false
      },
      "selected" : false
    }, {
      "data" : {
        "id" : "2919",
        "source" : "2683",
        "target" : "2703",
        "shared_interaction" : "pp",
        "stringdb_score" : 0.202,
        "stringdb_coexpression" : 0.202,
        "shared_name" : "9669.ENSMPUP00000016249 (pp) 9669.ENSMPUP00000017464",
        "name" : "9669.ENSMPUP00000016249 (pp) 9669.ENSMPUP00000017464",
        "interaction" : "pp",
        "SUID" : 2919,
        "__mclCluster" : 1,
        "selected" : false
      },
      "selected" : false
    }, {
      "data" : {
        "id" : "2917",
        "source" : "2681",
        "target" : "2697",
        "shared_interaction" : "pp",
        "stringdb_score" : 0.39,
        "shared_name" : "9669.ENSMPUP00000007934 (pp) 9669.ENSMPUP00000018033",
        "stringdb_textmining" : 0.39,
        "name" : "9669.ENSMPUP00000007934 (pp) 9669.ENSMPUP00000018033",
        "interaction" : "pp",
        "SUID" : 2917,
        "__mclCluster" : 1,
        "selected" : false
      },
      "selected" : false
    }, {
      "data" : {
        "id" : "2915",
        "source" : "2681",
        "target" : "2835",
        "shared_interaction" : "pp",
        "stringdb_score" : 0.225,
        "shared_name" : "9669.ENSMPUP00000007934 (pp) 9669.ENSMPUP00000016224",
        "stringdb_textmining" : 0.225,
        "name" : "9669.ENSMPUP00000007934 (pp) 9669.ENSMPUP00000016224",
        "interaction" : "pp",
        "SUID" : 2915,
        "__mclCluster" : 1,
        "selected" : false
      },
      "selected" : false
    }, {
      "data" : {
        "id" : "2913",
        "source" : "2681",
        "target" : "2659",
        "shared_interaction" : "pp",
        "stringdb_score" : 0.175,
        "shared_name" : "9669.ENSMPUP00000007934 (pp) 9669.ENSMPUP00000010898",
        "stringdb_textmining" : 0.175,
        "name" : "9669.ENSMPUP00000007934 (pp) 9669.ENSMPUP00000010898",
        "interaction" : "pp",
        "SUID" : 2913,
        "__mclCluster" : 1,
        "selected" : false
      },
      "selected" : false
    }, {
      "data" : {
        "id" : "2911",
        "source" : "2679",
        "target" : "2683",
        "shared_interaction" : "pp",
        "stringdb_score" : 0.275,
        "stringdb_coexpression" : 0.204,
        "shared_name" : "9669.ENSMPUP00000015154 (pp) 9669.ENSMPUP00000016249",
        "stringdb_textmining" : 0.126,
        "name" : "9669.ENSMPUP00000015154 (pp) 9669.ENSMPUP00000016249",
        "interaction" : "pp",
        "SUID" : 2911,
        "__mclCluster" : 1,
        "selected" : false
      },
      "selected" : false
    }, {
      "data" : {
        "id" : "2909",
        "source" : "2679",
        "target" : "2703",
        "shared_interaction" : "pp",
        "stringdb_score" : 0.333,
        "stringdb_coexpression" : 0.203,
        "shared_name" : "9669.ENSMPUP00000015154 (pp) 9669.ENSMPUP00000017464",
        "stringdb_textmining" : 0.198,
        "name" : "9669.ENSMPUP00000015154 (pp) 9669.ENSMPUP00000017464",
        "interaction" : "pp",
        "SUID" : 2909,
        "__mclCluster" : 1,
        "selected" : false
      },
      "selected" : false
    }, {
      "data" : {
        "id" : "2907",
        "source" : "2677",
        "target" : "2839",
        "shared_interaction" : "pp",
        "stringdb_score" : 0.25,
        "stringdb_experiments" : 0.25,
        "shared_name" : "9669.ENSMPUP00000005759 (pp) 9669.ENSMPUP00000009817",
        "name" : "9669.ENSMPUP00000005759 (pp) 9669.ENSMPUP00000009817",
        "interaction" : "pp",
        "SUID" : 2907,
        "__mclCluster" : 1,
        "selected" : false
      },
      "selected" : false
    }, {
      "data" : {
        "id" : "2905",
        "source" : "2677",
        "target" : "2769",
        "shared_interaction" : "pp",
        "stringdb_score" : 0.176,
        "stringdb_coexpression" : 0.176,
        "shared_name" : "9669.ENSMPUP00000005759 (pp) 9669.ENSMPUP00000010456",
        "name" : "9669.ENSMPUP00000005759 (pp) 9669.ENSMPUP00000010456",
        "interaction" : "pp",
        "SUID" : 2905,
        "__mclCluster" : 1,
        "selected" : false
      },
      "selected" : false
    }, {
      "data" : {
        "id" : "2903",
        "source" : "2677",
        "target" : "2703",
        "shared_interaction" : "pp",
        "stringdb_score" : 0.245,
        "stringdb_experiments" : 0.245,
        "shared_name" : "9669.ENSMPUP00000005759 (pp) 9669.ENSMPUP00000017464",
        "name" : "9669.ENSMPUP00000005759 (pp) 9669.ENSMPUP00000017464",
        "interaction" : "pp",
        "SUID" : 2903,
        "__mclCluster" : 1,
        "selected" : false
      },
      "selected" : false
    }, {
      "data" : {
        "id" : "2901",
        "source" : "2677",
        "target" : "2761",
        "shared_interaction" : "pp",
        "stringdb_score" : 0.369,
        "stringdb_coexpression" : 0.179,
        "shared_name" : "9669.ENSMPUP00000005759 (pp) 9669.ENSMPUP00000014410",
        "stringdb_textmining" : 0.263,
        "name" : "9669.ENSMPUP00000005759 (pp) 9669.ENSMPUP00000014410",
        "interaction" : "pp",
        "SUID" : 2901,
        "__mclCluster" : 1,
        "selected" : false
      },
      "selected" : false
    }, {
      "data" : {
        "id" : "2899",
        "source" : "2675",
        "target" : "2817",
        "shared_interaction" : "pp",
        "stringdb_score" : 0.246,
        "stringdb_coexpression" : 0.138,
        "shared_name" : "9669.ENSMPUP00000007937 (pp) 9669.ENSMPUP00000015128",
        "stringdb_textmining" : 0.161,
        "name" : "9669.ENSMPUP00000007937 (pp) 9669.ENSMPUP00000015128",
        "interaction" : "pp",
        "SUID" : 2899,
        "selected" : false
      },
      "selected" : false
    }, {
      "data" : {
        "id" : "2897",
        "source" : "2675",
        "target" : "2679",
        "shared_interaction" : "pp",
        "stringdb_score" : 0.202,
        "shared_name" : "9669.ENSMPUP00000007937 (pp) 9669.ENSMPUP00000015154",
        "stringdb_textmining" : 0.202,
        "name" : "9669.ENSMPUP00000007937 (pp) 9669.ENSMPUP00000015154",
        "interaction" : "pp",
        "SUID" : 2897,
        "__mclCluster" : 1,
        "selected" : false
      },
      "selected" : false
    }, {
      "data" : {
        "id" : "2895",
        "source" : "2675",
        "target" : "2803",
        "shared_interaction" : "pp",
        "stringdb_score" : 0.745,
        "stringdb_experiments" : 0.224,
        "shared_name" : "9669.ENSMPUP00000007937 (pp) 9669.ENSMPUP00000016569",
        "stringdb_textmining" : 0.125,
        "stringdb_databases" : 0.655,
        "name" : "9669.ENSMPUP00000007937 (pp) 9669.ENSMPUP00000016569",
        "interaction" : "pp",
        "SUID" : 2895,
        "__mclCluster" : 1,
        "selected" : false
      },
      "selected" : false
    }, {
      "data" : {
        "id" : "2893",
        "source" : "2675",
        "target" : "2711",
        "shared_interaction" : "pp",
        "stringdb_score" : 0.17,
        "shared_name" : "9669.ENSMPUP00000007937 (pp) 9669.ENSMPUP00000019409",
        "stringdb_textmining" : 0.17,
        "name" : "9669.ENSMPUP00000007937 (pp) 9669.ENSMPUP00000019409",
        "interaction" : "pp",
        "SUID" : 2893,
        "__mclCluster" : 1,
        "selected" : false
      },
      "selected" : false
    }, {
      "data" : {
        "id" : "2891",
        "source" : "2675",
        "target" : "2695",
        "shared_interaction" : "pp",
        "stringdb_score" : 0.624,
        "shared_name" : "9669.ENSMPUP00000007937 (pp) 9669.ENSMPUP00000019914",
        "stringdb_textmining" : 0.127,
        "stringdb_databases" : 0.587,
        "name" : "9669.ENSMPUP00000007937 (pp) 9669.ENSMPUP00000019914",
        "interaction" : "pp",
        "SUID" : 2891,
        "__mclCluster" : 1,
        "selected" : false
      },
      "selected" : false
    }, {
      "data" : {
        "id" : "2889",
        "source" : "2671",
        "target" : "2745",
        "shared_interaction" : "pp",
        "stringdb_score" : 0.25,
        "stringdb_coexpression" : 0.18,
        "shared_name" : "9669.ENSMPUP00000000502 (pp) 9669.ENSMPUP00000012618",
        "stringdb_textmining" : 0.123,
        "name" : "9669.ENSMPUP00000000502 (pp) 9669.ENSMPUP00000012618",
        "interaction" : "pp",
        "SUID" : 2889,
        "__mclCluster" : 1,
        "selected" : false
      },
      "selected" : false
    }, {
      "data" : {
        "id" : "2887",
        "source" : "2671",
        "target" : "2809",
        "shared_interaction" : "pp",
        "stringdb_score" : 0.271,
        "stringdb_coexpression" : 0.143,
        "shared_name" : "9669.ENSMPUP00000000502 (pp) 9669.ENSMPUP00000002153",
        "stringdb_textmining" : 0.184,
        "name" : "9669.ENSMPUP00000000502 (pp) 9669.ENSMPUP00000002153",
        "interaction" : "pp",
        "SUID" : 2887,
        "__mclCluster" : 1,
        "selected" : false
      },
      "selected" : false
    }, {
      "data" : {
        "id" : "2885",
        "source" : "2671",
        "target" : "2761",
        "shared_interaction" : "pp",
        "stringdb_score" : 0.159,
        "shared_name" : "9669.ENSMPUP00000000502 (pp) 9669.ENSMPUP00000014410",
        "stringdb_textmining" : 0.159,
        "name" : "9669.ENSMPUP00000000502 (pp) 9669.ENSMPUP00000014410",
        "interaction" : "pp",
        "SUID" : 2885,
        "__mclCluster" : 1,
        "selected" : false
      },
      "selected" : false
    }, {
      "data" : {
        "id" : "2883",
        "source" : "2671",
        "target" : "2731",
        "shared_interaction" : "pp",
        "stringdb_score" : 0.197,
        "stringdb_coexpression" : 0.137,
        "shared_name" : "9669.ENSMPUP00000000502 (pp) 9669.ENSMPUP00000019373",
        "stringdb_textmining" : 0.108,
        "name" : "9669.ENSMPUP00000000502 (pp) 9669.ENSMPUP00000019373",
        "interaction" : "pp",
        "SUID" : 2883,
        "__mclCluster" : 1,
        "selected" : false
      },
      "selected" : false
    }, {
      "data" : {
        "id" : "2881",
        "source" : "2671",
        "target" : "2793",
        "shared_interaction" : "pp",
        "stringdb_score" : 0.163,
        "shared_name" : "9669.ENSMPUP00000000502 (pp) 9669.ENSMPUP00000017531",
        "stringdb_textmining" : 0.163,
        "name" : "9669.ENSMPUP00000000502 (pp) 9669.ENSMPUP00000017531",
        "interaction" : "pp",
        "SUID" : 2881,
        "__mclCluster" : 1,
        "selected" : false
      },
      "selected" : false
    }, {
      "data" : {
        "id" : "2879",
        "source" : "2669",
        "target" : "2797",
        "shared_interaction" : "pp",
        "stringdb_score" : 0.25,
        "stringdb_experiments" : 0.25,
        "shared_name" : "9669.ENSMPUP00000002402 (pp) 9669.ENSMPUP00000015754",
        "name" : "9669.ENSMPUP00000002402 (pp) 9669.ENSMPUP00000015754",
        "interaction" : "pp",
        "SUID" : 2879,
        "__mclCluster" : 1,
        "selected" : false
      },
      "selected" : false
    }, {
      "data" : {
        "id" : "2877",
        "source" : "2669",
        "target" : "2807",
        "shared_interaction" : "pp",
        "stringdb_score" : 0.35,
        "stringdb_experiments" : 0.234,
        "shared_name" : "9669.ENSMPUP00000002402 (pp) 9669.ENSMPUP00000016608",
        "stringdb_textmining" : 0.186,
        "name" : "9669.ENSMPUP00000002402 (pp) 9669.ENSMPUP00000016608",
        "interaction" : "pp",
        "SUID" : 2877,
        "__mclCluster" : 1,
        "selected" : false
      },
      "selected" : false
    }, {
      "data" : {
        "id" : "2875",
        "source" : "2665",
        "target" : "2731",
        "shared_interaction" : "pp",
        "stringdb_score" : 0.203,
        "stringdb_coexpression" : 0.203,
        "shared_name" : "9669.ENSMPUP00000019108 (pp) 9669.ENSMPUP00000019373",
        "name" : "9669.ENSMPUP00000019108 (pp) 9669.ENSMPUP00000019373",
        "interaction" : "pp",
        "SUID" : 2875,
        "__mclCluster" : 1,
        "selected" : false
      },
      "selected" : false
    }, {
      "data" : {
        "id" : "2873",
        "source" : "2663",
        "target" : "2683",
        "shared_interaction" : "pp",
        "stringdb_score" : 0.203,
        "stringdb_coexpression" : 0.203,
        "shared_name" : "9669.ENSMPUP00000009540 (pp) 9669.ENSMPUP00000016249",
        "name" : "9669.ENSMPUP00000009540 (pp) 9669.ENSMPUP00000016249",
        "interaction" : "pp",
        "SUID" : 2873,
        "__mclCluster" : 1,
        "selected" : false
      },
      "selected" : false
    }, {
      "data" : {
        "id" : "2871",
        "source" : "2661",
        "target" : "2695",
        "shared_interaction" : "pp",
        "stringdb_score" : 0.21,
        "shared_name" : "9669.ENSMPUP00000013917 (pp) 9669.ENSMPUP00000019914",
        "stringdb_textmining" : 0.21,
        "name" : "9669.ENSMPUP00000013917 (pp) 9669.ENSMPUP00000019914",
        "interaction" : "pp",
        "SUID" : 2871,
        "__mclCluster" : 1,
        "selected" : false
      },
      "selected" : false
    }, {
      "data" : {
        "id" : "2869",
        "source" : "2661",
        "target" : "2819",
        "shared_interaction" : "pp",
        "stringdb_score" : 0.24,
        "stringdb_coexpression" : 0.167,
        "shared_name" : "9669.ENSMPUP00000013917 (pp) 9669.ENSMPUP00000016975",
        "stringdb_textmining" : 0.125,
        "name" : "9669.ENSMPUP00000013917 (pp) 9669.ENSMPUP00000016975",
        "interaction" : "pp",
        "SUID" : 2869,
        "__mclCluster" : 1,
        "selected" : false
      },
      "selected" : false
    }, {
      "data" : {
        "id" : "2867",
        "source" : "2659",
        "target" : "2837",
        "shared_interaction" : "pp",
        "stringdb_score" : 0.203,
        "shared_name" : "9669.ENSMPUP00000010898 (pp) 9669.ENSMPUP00000012142",
        "stringdb_textmining" : 0.203,
        "name" : "9669.ENSMPUP00000010898 (pp) 9669.ENSMPUP00000012142",
        "interaction" : "pp",
        "SUID" : 2867,
        "__mclCluster" : 1,
        "selected" : false
      },
      "selected" : false
    }, {
      "data" : {
        "id" : "2865",
        "source" : "2659",
        "target" : "2745",
        "shared_interaction" : "pp",
        "stringdb_score" : 0.16,
        "stringdb_coexpression" : 0.16,
        "shared_name" : "9669.ENSMPUP00000010898 (pp) 9669.ENSMPUP00000012618",
        "name" : "9669.ENSMPUP00000010898 (pp) 9669.ENSMPUP00000012618",
        "interaction" : "pp",
        "SUID" : 2865,
        "__mclCluster" : 1,
        "selected" : false
      },
      "selected" : false
    }, {
      "data" : {
        "id" : "2863",
        "source" : "2659",
        "target" : "2763",
        "shared_interaction" : "pp",
        "stringdb_score" : 0.217,
        "stringdb_coexpression" : 0.141,
        "shared_name" : "9669.ENSMPUP00000010898 (pp) 9669.ENSMPUP00000017008",
        "stringdb_textmining" : 0.126,
        "name" : "9669.ENSMPUP00000010898 (pp) 9669.ENSMPUP00000017008",
        "interaction" : "pp",
        "SUID" : 2863,
        "__mclCluster" : 1,
        "selected" : false
      },
      "selected" : false
    }, {
      "data" : {
        "id" : "2861",
        "source" : "2659",
        "target" : "2793",
        "shared_interaction" : "pp",
        "stringdb_score" : 0.203,
        "shared_name" : "9669.ENSMPUP00000010898 (pp) 9669.ENSMPUP00000017531",
        "stringdb_textmining" : 0.203,
        "name" : "9669.ENSMPUP00000010898 (pp) 9669.ENSMPUP00000017531",
        "interaction" : "pp",
        "SUID" : 2861,
        "__mclCluster" : 1,
        "selected" : false
      },
      "selected" : false
    }, {
      "data" : {
        "id" : "2859",
        "source" : "2655",
        "target" : "2759",
        "shared_interaction" : "pp",
        "stringdb_score" : 0.216,
        "stringdb_coexpression" : 0.143,
[truncated: 995,808 more chars]
