# Supplementary material for: Semen proteome and transcriptome of the endangered black-footed ferret (Mustela nigripes) show association with the environment and fertility outcome
Source: Sci Rep. 2024 Mar 25;14:7063. doi: 10.1038/s41598-024-57096-w (PMC10963785; doi:10.1038/s41598-024-57096-w)
Supplement: Supplementary file 6 — Supplementary Information 6. [file 41598_2024_57096_MOESM6_ESM.zip › Supplementary_Archive_S2/web_session/data/styles.js]

var styles = [ {
  "format_version" : "1.0",
  "generated_by" : "cytoscape-3.10.1",
  "target_cytoscapejs_version" : "~2.1",
  "title" : "Style_Fig_4d_Control_in_VitE2vsCtrl",
  "style" : [ {
    "selector" : "node",
    "css" : {
      "font-size" : 12,
      "font-family" : "SansSerif.plain",
      "font-weight" : "normal",
      "shape" : "ellipse",
      "background-opacity" : 0.8627450980392157,
      "color" : "rgb(0,0,0)",
      "border-opacity" : 0.8627450980392157,
      "height" : 20.0,
      "text-opacity" : 0.8627450980392157,
      "border-width" : 1.0,
      "width" : 20.0,
      "background-color" : "rgb(240,240,240)",
      "border-color" : "rgb(51,51,51)",
      "text-valign" : "center",
      "text-halign" : "center",
      "content" : "data(EnrichmentMap_Name)"
    }
  }, {
    "selector" : "node[EnrichmentMap_pvalue_Control_VE2vsC_ > 0.07024231]",
    "css" : {
      "background-color" : "rgb(68,1,84)"
    }
  }, {
    "selector" : "node[EnrichmentMap_pvalue_Control_VE2vsC_ = 0.07024231]",
    "css" : {
      "background-color" : "rgb(68,2,86)"
    }
  }, {
    "selector" : "node[EnrichmentMap_pvalue_Control_VE2vsC_ > 0.06118043][EnrichmentMap_pvalue_Control_VE2vsC_ < 0.07024231]",
    "css" : {
      "background-color" : "mapData(EnrichmentMap_pvalue_Control_VE2vsC_,0.06118043,0.07024231,rgb(33,145,140),rgb(68,2,86))"
    }
  }, {
    "selector" : "node[EnrichmentMap_pvalue_Control_VE2vsC_ > 0.05211855][EnrichmentMap_pvalue_Control_VE2vsC_ < 0.06118043]",
    "css" : {
      "background-color" : "mapData(EnrichmentMap_pvalue_Control_VE2vsC_,0.05211855,0.06118043,rgb(251,231,35),rgb(33,145,140))"
    }
  }, {
    "selector" : "node[EnrichmentMap_pvalue_Control_VE2vsC_ = 0.05211855]",
    "css" : {
      "background-color" : "rgb(251,231,35)"
    }
  }, {
    "selector" : "node[EnrichmentMap_pvalue_Control_VE2vsC_ < 0.05211855]",
    "css" : {
      "background-color" : "rgb(253,231,37)"
    }
  }, {
    "selector" : "node[EnrichmentMap_GS_Type = 'SIG']",
    "css" : {
      "border-color" : "rgb(239,138,98)"
    }
  }, {
    "selector" : "node[EnrichmentMap_GS_Type = 'ENR']",
    "css" : {
      "border-color" : "rgb(51,51,51)"
    }
  }, {
    "selector" : "node[EnrichmentMap_GS_Type = 'SIG']",
    "css" : {
      "shape" : "diamond"
    }
  }, {
    "selector" : "node[EnrichmentMap_GS_Type = 'ENR']",
    "css" : {
      "shape" : "ellipse"
    }
  }, {
    "selector" : "node[ id = '1255' ]",
    "css" : {
      "width" : 80.0
    }
  }, {
    "selector" : "node:selected",
    "css" : {
      "background-color" : "rgb(255,255,0)"
    }
  }, {
    "selector" : "edge",
    "css" : {
      "line-color" : "rgb(64,64,64)",
      "opacity" : 0.7843137254901961,
      "color" : "rgb(0,0,0)",
      "target-arrow-shape" : "none",
      "source-arrow-color" : "rgb(0,0,0)",
      "font-family" : "SansSerif.plain",
      "font-weight" : "normal",
      "content" : "",
      "source-arrow-shape" : "none",
      "width" : 1.0,
      "text-opacity" : 0.7843137254901961,
      "target-arrow-color" : "rgb(0,0,0)",
      "font-size" : 10,
      "line-style" : "solid"
    }
  }, {
    "selector" : "edge[EnrichmentMap_similarity_coefficient > 1]",
    "css" : {
      "width" : 6.0
    }
  }, {
    "selector" : "edge[EnrichmentMap_similarity_coefficient = 1]",
    "css" : {
      "width" : 5.0
    }
  }, {
    "selector" : "edge[EnrichmentMap_similarity_coefficient > 0.5][EnrichmentMap_similarity_coefficient < 1]",
    "css" : {
      "width" : "mapData(EnrichmentMap_similarity_coefficient,0.5,1,1.0,5.0)"
    }
  }, {
    "selector" : "edge[EnrichmentMap_similarity_coefficient = 0.5]",
    "css" : {
      "width" : 1.0
    }
  }, {
    "selector" : "edge[EnrichmentMap_similarity_coefficient < 0.5]",
    "css" : {
      "width" : 0.5
    }
  }, {
    "selector" : "edge[interaction = 'VitE2_VitE2vsCar']",
    "css" : {
      "line-color" : "rgb(253,180,98)",
      "target-arrow-color" : "rgb(253,180,98)",
      "source-arrow-color" : "rgb(253,180,98)"
    }
  }, {
    "selector" : "edge[interaction = 'sig']",
    "css" : {
      "line-color" : "rgb(252,141,98)",
      "target-arrow-color" : "rgb(252,141,98)",
      "source-arrow-color" : "rgb(252,141,98)"
    }
  }, {
    "selector" : "edge[interaction = 'Carcass_VitE2vsCar']",
    "css" : {
      "line-color" : "rgb(255,255,179)",
      "target-arrow-color" : "rgb(255,255,179)",
      "source-arrow-color" : "rgb(255,255,179)"
    }
  }, {
    "selector" : "edge[interaction = 'VitE2_VitE2vsC']",
    "css" : {
      "line-color" : "rgb(128,177,211)",
      "target-arrow-color" : "rgb(128,177,211)",
      "source-arrow-color" : "rgb(128,177,211)"
    }
  }, {
    "selector" : "edge[interaction = 'Control_CarvsC']",
    "css" : {
      "line-color" : "rgb(190,186,218)",
      "target-arrow-color" : "rgb(190,186,218)",
      "source-arrow-color" : "rgb(190,186,218)"
    }
  }, {
    "selector" : "edge[interaction = 'Control_VitE2vsC']",
    "css" : {
      "line-color" : "rgb(251,128,114)",
      "target-arrow-color" : "rgb(251,128,114)",
      "source-arrow-color" : "rgb(251,128,114)"
    }
  }, {
    "selector" : "edge[interaction = 'Carcass_CarvsC']",
    "css" : {
      "line-color" : "rgb(141,211,199)",
      "target-arrow-color" : "rgb(141,211,199)",
      "source-arrow-color" : "rgb(141,211,199)"
    }
  }, {
    "selector" : "edge[interaction = 'Geneset_Overlap']",
    "css" : {
      "line-color" : "rgb(141,211,199)",
      "target-arrow-color" : "rgb(141,211,199)",
      "source-arrow-color" : "rgb(141,211,199)"
    }
  }, {
    "selector" : "edge[interaction = 'VitE2_VitE2vsCar']",
    "css" : {
      "line-color" : "rgb(35,132,67)"
    }
  }, {
    "selector" : "edge[interaction = 'sig']",
    "css" : {
      "line-color" : "rgb(141,160,203)"
    }
  }, {
    "selector" : "edge[interaction = 'Carcass_VitE2vsCar']",
    "css" : {
      "line-color" : "rgb(247,104,161)"
    }
  }, {
    "selector" : "edge[interaction = 'Control_CarvsC']",
    "css" : {
      "line-color" : "rgb(34,94,168)"
    }
  }, {
    "selector" : "edge[interaction = 'Control_VitE2vsC']",
    "css" : {
      "line-color" : "rgb(65,182,196)"
    }
  }, {
    "selector" : "edge[interaction = 'Carcass_CarvsC']",
    "css" : {
      "line-color" : "rgb(174,1,126)"
    }
  }, {
    "selector" : "edge[interaction = 'Geneset_Overlap']",
    "css" : {
      "line-color" : "rgb(107,174,214)"
    }
  }, {
    "selector" : "edge[interaction = 'sig']",
    "css" : {
      "line-style" : "dashed"
    }
  }, {
    "selector" : "edge[interaction = 'compound']",
    "css" : {
      "line-style" : "solid"
    }
  }, {
    "selector" : "edge:selected",
    "css" : {
      "line-color" : "rgb(255,0,0)"
    }
  } ]
}, {
  "format_version" : "1.0",
  "generated_by" : "cytoscape-3.10.1",
  "target_cytoscapejs_version" : "~2.1",
  "title" : "Style_Fig_2e",
  "style" : [ {
    "selector" : "node",
    "css" : {
      "font-size" : 15,
      "font-family" : "SansSerif.plain",
      "font-weight" : "normal",
      "shape" : "ellipse",
      "background-opacity" : 0.8823529411764706,
      "color" : "rgb(0,0,0)",
      "border-opacity" : 0.8627450980392157,
      "height" : 20.0,
      "text-opacity" : 0.8627450980392157,
      "border-width" : 5.0,
      "width" : 20.0,
      "background-color" : "rgb(247,252,245)",
      "border-color" : "rgb(51,51,51)",
      "text-valign" : "center",
      "text-halign" : "center",
      "content" : "data(EnrichmentMap_Name)"
    }
  }, {
    "selector" : "node[EnrichmentMap_pvalue_LRT_ > 0.09807426]",
    "css" : {
      "background-color" : "rgb(68,1,84)"
    }
  }, {
    "selector" : "node[EnrichmentMap_pvalue_LRT_ = 0.09807426]",
    "css" : {
      "background-color" : "rgb(68,2,86)"
    }
  }, {
    "selector" : "node[EnrichmentMap_pvalue_LRT_ > 0.05089159][EnrichmentMap_pvalue_LRT_ < 0.09807426]",
    "css" : {
      "background-color" : "mapData(EnrichmentMap_pvalue_LRT_,0.05089159,0.09807426,rgb(33,145,140),rgb(68,2,86))"
    }
  }, {
    "selector" : "node[EnrichmentMap_pvalue_LRT_ > 0.00370892][EnrichmentMap_pvalue_LRT_ < 0.05089159]",
    "css" : {
      "background-color" : "mapData(EnrichmentMap_pvalue_LRT_,0.00370892,0.05089159,rgb(251,231,35),rgb(33,145,140))"
    }
  }, {
    "selector" : "node[EnrichmentMap_pvalue_LRT_ = 0.00370892]",
    "css" : {
      "background-color" : "rgb(251,231,35)"
    }
  }, {
    "selector" : "node[EnrichmentMap_pvalue_LRT_ < 0.00370892]",
    "css" : {
      "background-color" : "rgb(253,231,37)"
    }
  }, {
    "selector" : "node[ id = '1255' ]",
    "css" : {
      "width" : 80.0
    }
  }, {
    "selector" : "node:selected",
    "css" : {
      "background-color" : "rgb(255,255,0)"
    }
  }, {
    "selector" : "edge",
    "css" : {
      "line-color" : "rgb(107,174,214)",
      "opacity" : 0.7843137254901961,
      "color" : "rgb(0,0,0)",
      "target-arrow-shape" : "none",
      "source-arrow-color" : "rgb(0,0,0)",
      "font-family" : "SansSerif.plain",
      "font-weight" : "normal",
      "content" : "",
      "source-arrow-shape" : "none",
      "width" : 1.0,
      "text-opacity" : 0.7843137254901961,
      "target-arrow-color" : "rgb(0,0,0)",
      "font-size" : 10,
      "line-style" : "solid"
    }
  }, {
    "selector" : "edge[EnrichmentMap_similarity_coefficient > 1]",
    "css" : {
      "width" : 6.0
    }
  }, {
    "selector" : "edge[EnrichmentMap_similarity_coefficient = 1]",
    "css" : {
      "width" : 5.0
    }
  }, {
    "selector" : "edge[EnrichmentMap_similarity_coefficient > 0.5][EnrichmentMap_similarity_coefficient < 1]",
    "css" : {
      "width" : "mapData(EnrichmentMap_similarity_coefficient,0.5,1,1.0,5.0)"
    }
  }, {
    "selector" : "edge[EnrichmentMap_similarity_coefficient = 0.5]",
    "css" : {
      "width" : 1.0
    }
  }, {
    "selector" : "edge[EnrichmentMap_similarity_coefficient < 0.5]",
    "css" : {
      "width" : 0.5
    }
  }, {
    "selector" : "edge[interaction = 'Wild_ref']",
    "css" : {
      "line-color" : "rgb(166,206,227)",
      "target-arrow-color" : "rgb(166,206,227)",
      "source-arrow-color" : "rgb(166,206,227)"
    }
  }, {
    "selector" : "edge[interaction = 'sig']",
    "css" : {
      "line-color" : "rgb(252,141,98)",
      "target-arrow-color" : "rgb(252,141,98)",
      "source-arrow-color" : "rgb(252,141,98)"
    }
  }, {
    "selector" : "edge[interaction = 'Geneset_Overlap']",
    "css" : {
      "line-color" : "rgb(166,206,227)",
      "target-arrow-color" : "rgb(166,206,227)",
      "source-arrow-color" : "rgb(166,206,227)"
    }
  }, {
    "selector" : "edge[interaction = 'sig']",
    "css" : {
      "line-style" : "dashed"
    }
  }, {
    "selector" : "edge[interaction = 'compound']",
    "css" : {
      "line-style" : "solid"
    }
  }, {
    "selector" : "edge:selected",
    "css" : {
      "line-color" : "rgb(255,0,0)"
    }
  } ]
}, {
  "format_version" : "1.0",
  "generated_by" : "cytoscape-3.10.1",
  "target_cytoscapejs_version" : "~2.1",
  "title" : "default",
  "style" : [ {
    "selector" : "node",
    "css" : {
      "font-size" : 12,
      "font-family" : "SansSerif.plain",
      "font-weight" : "normal",
      "shape" : "roundrectangle",
      "background-opacity" : 1.0,
      "color" : "rgb(0,0,0)",
      "border-opacity" : 1.0,
      "height" : 35.0,
      "text-opacity" : 1.0,
      "border-width" : 0.0,
      "width" : 75.0,
      "background-color" : "rgb(137,208,245)",
      "border-color" : "rgb(204,204,204)",
      "text-valign" : "center",
      "text-halign" : "center",
      "content" : "data(name)"
    }
  }, {
    "selector" : "node[ id = '1255' ]",
    "css" : {
      "width" : 80.0
    }
  }, {
    "selector" : "node:selected",
    "css" : {
      "background-color" : "rgb(255,255,0)"
    }
  }, {
    "selector" : "edge",
    "css" : {
      "line-color" : "rgb(132,132,132)",
      "opacity" : 1.0,
      "color" : "rgb(0,0,0)",
      "target-arrow-shape" : "none",
      "source-arrow-color" : "rgb(0,0,0)",
      "font-family" : "Dialog.plain",
      "font-weight" : "normal",
      "content" : "",
      "source-arrow-shape" : "none",
      "width" : 2.0,
      "text-opacity" : 1.0,
      "target-arrow-color" : "rgb(0,0,0)",
      "font-size" : 10,
      "line-style" : "solid"
    }
  }, {
    "selector" : "edge:selected",
    "css" : {
      "line-color" : "rgb(255,0,0)"
    }
  } ]
}, {
  "format_version" : "1.0",
  "generated_by" : "cytoscape-3.10.1",
  "target_cytoscapejs_version" : "~2.1",
  "title" : "Style_Fig_4d_Carcass_in_CarvsCtrl",
  "style" : [ {
    "selector" : "node",
    "css" : {
      "font-size" : 12,
      "font-family" : "SansSerif.plain",
      "font-weight" : "normal",
      "shape" : "ellipse",
      "background-opacity" : 0.8627450980392157,
      "color" : "rgb(0,0,0)",
      "border-opacity" : 0.8627450980392157,
      "height" : 20.0,
      "text-opacity" : 0.8627450980392157,
      "border-width" : 1.0,
      "width" : 20.0,
      "background-color" : "rgb(240,240,240)",
      "border-color" : "rgb(51,51,51)",
      "text-valign" : "center",
      "text-halign" : "center",
      "content" : "data(EnrichmentMap_Name)"
    }
  }, {
    "selector" : "node[EnrichmentMap_pvalue_Carcass_CarvsC_ > 0.07024231]",
    "css" : {
      "background-color" : "rgb(68,1,84)"
    }
  }, {
    "selector" : "node[EnrichmentMap_pvalue_Carcass_CarvsC_ = 0.07024231]",
    "css" : {
      "background-color" : "rgb(68,2,86)"
    }
  }, {
    "selector" : "node[EnrichmentMap_pvalue_Carcass_CarvsC_ > 0.06118043][EnrichmentMap_pvalue_Carcass_CarvsC_ < 0.07024231]",
    "css" : {
      "background-color" : "mapData(EnrichmentMap_pvalue_Carcass_CarvsC_,0.06118043,0.07024231,rgb(33,145,140),rgb(68,2,86))"
    }
  }, {
    "selector" : "node[EnrichmentMap_pvalue_Carcass_CarvsC_ > 0.05211855][EnrichmentMap_pvalue_Carcass_CarvsC_ < 0.06118043]",
    "css" : {
      "background-color" : "mapData(EnrichmentMap_pvalue_Carcass_CarvsC_,0.05211855,0.06118043,rgb(251,231,35),rgb(33,145,140))"
    }
  }, {
    "selector" : "node[EnrichmentMap_pvalue_Carcass_CarvsC_ = 0.05211855]",
    "css" : {
      "background-color" : "rgb(251,231,35)"
    }
  }, {
    "selector" : "node[EnrichmentMap_pvalue_Carcass_CarvsC_ < 0.05211855]",
    "css" : {
      "background-color" : "rgb(253,231,37)"
    }
  }, {
    "selector" : "node[EnrichmentMap_GS_Type = 'SIG']",
    "css" : {
      "border-color" : "rgb(239,138,98)"
    }
  }, {
    "selector" : "node[EnrichmentMap_GS_Type = 'ENR']",
    "css" : {
      "border-color" : "rgb(51,51,51)"
    }
  }, {
    "selector" : "node[EnrichmentMap_GS_Type = 'SIG']",
    "css" : {
      "shape" : "diamond"
    }
  }, {
    "selector" : "node[EnrichmentMap_GS_Type = 'ENR']",
    "css" : {
      "shape" : "ellipse"
    }
  }, {
    "selector" : "node[ id = '1255' ]",
    "css" : {
      "width" : 80.0
    }
  }, {
    "selector" : "node:selected",
    "css" : {
      "background-color" : "rgb(255,255,0)"
    }
  }, {
    "selector" : "edge",
    "css" : {
      "line-color" : "rgb(64,64,64)",
      "opacity" : 0.7843137254901961,
      "color" : "rgb(0,0,0)",
      "target-arrow-shape" : "none",
      "source-arrow-color" : "rgb(0,0,0)",
      "font-family" : "SansSerif.plain",
      "font-weight" : "normal",
      "content" : "",
      "source-arrow-shape" : "none",
      "width" : 1.0,
      "text-opacity" : 0.7843137254901961,
      "target-arrow-color" : "rgb(0,0,0)",
      "font-size" : 10,
      "line-style" : "solid"
    }
  }, {
    "selector" : "edge[EnrichmentMap_similarity_coefficient > 1]",
    "css" : {
      "width" : 6.0
    }
  }, {
    "selector" : "edge[EnrichmentMap_similarity_coefficient = 1]",
    "css" : {
      "width" : 5.0
    }
  }, {
    "selector" : "edge[EnrichmentMap_similarity_coefficient > 0.5][EnrichmentMap_similarity_coefficient < 1]",
    "css" : {
      "width" : "mapData(EnrichmentMap_similarity_coefficient,0.5,1,1.0,5.0)"
    }
  }, {
    "selector" : "edge[EnrichmentMap_similarity_coefficient = 0.5]",
    "css" : {
      "width" : 1.0
    }
  }, {
    "selector" : "edge[EnrichmentMap_similarity_coefficient < 0.5]",
    "css" : {
      "width" : 0.5
    }
  }, {
    "selector" : "edge[interaction = 'VitE2_VitE2vsCar']",
    "css" : {
      "line-color" : "rgb(253,180,98)",
      "target-arrow-color" : "rgb(253,180,98)",
      "source-arrow-color" : "rgb(253,180,98)"
    }
  }, {
    "selector" : "edge[interaction = 'sig']",
    "css" : {
      "line-color" : "rgb(252,141,98)",
      "target-arrow-color" : "rgb(252,141,98)",
      "source-arrow-color" : "rgb(252,141,98)"
    }
  }, {
    "selector" : "edge[interaction = 'Carcass_VitE2vsCar']",
    "css" : {
      "line-color" : "rgb(255,255,179)",
      "target-arrow-color" : "rgb(255,255,179)",
      "source-arrow-color" : "rgb(255,255,179)"
    }
  }, {
    "selector" : "edge[interaction = 'VitE2_VitE2vsC']",
    "css" : {
      "line-color" : "rgb(128,177,211)",
      "target-arrow-color" : "rgb(128,177,211)",
      "source-arrow-color" : "rgb(128,177,211)"
    }
  }, {
    "selector" : "edge[interaction = 'Control_CarvsC']",
    "css" : {
      "line-color" : "rgb(190,186,218)",
      "target-arrow-color" : "rgb(190,186,218)",
      "source-arrow-color" : "rgb(190,186,218)"
    }
  }, {
    "selector" : "edge[interaction = 'Control_VitE2vsC']",
    "css" : {
      "line-color" : "rgb(251,128,114)",
      "target-arrow-color" : "rgb(251,128,114)",
      "source-arrow-color" : "rgb(251,128,114)"
    }
  }, {
    "selector" : "edge[interaction = 'Carcass_CarvsC']",
    "css" : {
      "line-color" : "rgb(141,211,199)",
      "target-arrow-color" : "rgb(141,211,199)",
      "source-arrow-color" : "rgb(141,211,199)"
    }
  }, {
    "selector" : "edge[interaction = 'Geneset_Overlap']",
    "css" : {
      "line-color" : "rgb(141,211,199)",
      "target-arrow-color" : "rgb(141,211,199)",
      "source-arrow-color" : "rgb(141,211,199)"
    }
  }, {
    "selector" : "edge[interaction = 'VitE2_VitE2vsCar']",
    "css" : {
      "line-color" : "rgb(35,132,67)"
    }
  }, {
    "selector" : "edge[interaction = 'sig']",
    "css" : {
      "line-color" : "rgb(141,160,203)"
    }
  }, {
    "selector" : "edge[interaction = 'Carcass_VitE2vsCar']",
    "css" : {
      "line-color" : "rgb(247,104,161)"
    }
  }, {
    "selector" : "edge[interaction = 'Control_CarvsC']",
    "css" : {
      "line-color" : "rgb(34,94,168)"
    }
  }, {
    "selector" : "edge[interaction = 'Control_VitE2vsC']",
    "css" : {
      "line-color" : "rgb(65,182,196)"
    }
  }, {
    "selector" : "edge[interaction = 'Carcass_CarvsC']",
    "css" : {
      "line-color" : "rgb(174,1,126)"
    }
  }, {
    "selector" : "edge[interaction = 'Geneset_Overlap']",
    "css" : {
      "line-color" : "rgb(107,174,214)"
    }
  }, {
    "selector" : "edge[interaction = 'sig']",
    "css" : {
      "line-style" : "dashed"
    }
  }, {
    "selector" : "edge[interaction = 'compound']",
    "css" : {
      "line-style" : "solid"
    }
  }, {
    "selector" : "edge:selected",
    "css" : {
      "line-color" : "rgb(255,0,0)"
    }
  } ]
}, {
  "format_version" : "1.0",
  "generated_by" : "cytoscape-3.10.1",
  "target_cytoscapejs_version" : "~2.1",
  "title" : "Style_Fig_4d_Carcass_in_VitE2vsCar",
  "style" : [ {
    "selector" : "node",
    "css" : {
      "font-size" : 12,
      "font-family" : "SansSerif.plain",
      "font-weight" : "normal",
      "shape" : "ellipse",
      "background-opacity" : 0.8627450980392157,
      "color" : "rgb(0,0,0)",
      "border-opacity" : 0.8627450980392157,
      "height" : 20.0,
      "text-opacity" : 0.8627450980392157,
      "border-width" : 1.0,
      "width" : 20.0,
      "background-color" : "rgb(240,240,240)",
      "border-color" : "rgb(51,51,51)",
      "text-valign" : "center",
      "text-halign" : "center",
      "content" : "data(EnrichmentMap_Name)"
    }
  }, {
    "selector" : "node[EnrichmentMap_pvalue_Carcass_VE2vsCar_ > 0.07024231]",
    "css" : {
      "background-color" : "rgb(68,1,84)"
    }
  }, {
    "selector" : "node[EnrichmentMap_pvalue_Carcass_VE2vsCar_ = 0.07024231]",
    "css" : {
      "background-color" : "rgb(68,2,86)"
    }
  }, {
    "selector" : "node[EnrichmentMap_pvalue_Carcass_VE2vsCar_ > 0.06118043][EnrichmentMap_pvalue_Carcass_VE2vsCar_ < 0.07024231]",
    "css" : {
      "background-color" : "mapData(EnrichmentMap_pvalue_Carcass_VE2vsCar_,0.06118043,0.07024231,rgb(33,145,140),rgb(68,2,86))"
    }
  }, {
    "selector" : "node[EnrichmentMap_pvalue_Carcass_VE2vsCar_ > 0.05211855][EnrichmentMap_pvalue_Carcass_VE2vsCar_ < 0.06118043]",
    "css" : {
      "background-color" : "mapData(EnrichmentMap_pvalue_Carcass_VE2vsCar_,0.05211855,0.06118043,rgb(251,231,35),rgb(33,145,140))"
    }
  }, {
    "selector" : "node[EnrichmentMap_pvalue_Carcass_VE2vsCar_ = 0.05211855]",
    "css" : {
      "background-color" : "rgb(251,231,35)"
    }
  }, {
    "selector" : "node[EnrichmentMap_pvalue_Carcass_VE2vsCar_ < 0.05211855]",
    "css" : {
      "background-color" : "rgb(253,231,37)"
    }
  }, {
    "selector" : "node[EnrichmentMap_GS_Type = 'SIG']",
    "css" : {
      "border-color" : "rgb(239,138,98)"
    }
  }, {
    "selector" : "node[EnrichmentMap_GS_Type = 'ENR']",
    "css" : {
      "border-color" : "rgb(51,51,51)"
    }
  }, {
    "selector" : "node[EnrichmentMap_GS_Type = 'SIG']",
    "css" : {
      "shape" : "diamond"
    }
  }, {
    "selector" : "node[EnrichmentMap_GS_Type = 'ENR']",
    "css" : {
      "shape" : "ellipse"
    }
  }, {
    "selector" : "node[ id = '1255' ]",
    "css" : {
      "width" : 80.0
    }
  }, {
    "selector" : "node:selected",
    "css" : {
      "background-color" : "rgb(255,255,0)"
    }
  }, {
    "selector" : "edge",
    "css" : {
      "line-color" : "rgb(64,64,64)",
      "opacity" : 0.7843137254901961,
      "color" : "rgb(0,0,0)",
      "target-arrow-shape" : "none",
      "source-arrow-color" : "rgb(0,0,0)",
      "font-family" : "SansSerif.plain",
      "font-weight" : "normal",
      "content" : "",
      "source-arrow-shape" : "none",
      "width" : 1.0,
      "text-opacity" : 0.7843137254901961,
      "target-arrow-color" : "rgb(0,0,0)",
      "font-size" : 10,
      "line-style" : "solid"
    }
  }, {
    "selector" : "edge[EnrichmentMap_similarity_coefficient > 1]",
    "css" : {
      "width" : 6.0
    }
  }, {
    "selector" : "edge[EnrichmentMap_similarity_coefficient = 1]",
    "css" : {
      "width" : 5.0
    }
  }, {
    "selector" : "edge[EnrichmentMap_similarity_coefficient > 0.5][EnrichmentMap_similarity_coefficient < 1]",
    "css" : {
      "width" : "mapData(EnrichmentMap_similarity_coefficient,0.5,1,1.0,5.0)"
    }
  }, {
    "selector" : "edge[EnrichmentMap_similarity_coefficient = 0.5]",
    "css" : {
      "width" : 1.0
    }
  }, {
    "selector" : "edge[EnrichmentMap_similarity_coefficient < 0.5]",
    "css" : {
      "width" : 0.5
    }
  }, {
    "selector" : "edge[interaction = 'VitE2_VitE2vsCar']",
    "css" : {
      "line-color" : "rgb(253,180,98)",
      "target-arrow-color" : "rgb(253,180,98)",
      "source-arrow-color" : "rgb(253,180,98)"
    }
  }, {
    "selector" : "edge[interaction = 'sig']",
    "css" : {
      "line-color" : "rgb(252,141,98)",
      "target-arrow-color" : "rgb(252,141,98)",
      "source-arrow-color" : "rgb(252,141,98)"
    }
  }, {
    "selector" : "edge[interaction = 'Carcass_VitE2vsCar']",
    "css" : {
      "line-color" : "rgb(255,255,179)",
      "target-arrow-color" : "rgb(255,255,179)",
      "source-arrow-color" : "rgb(255,255,179)"
    }
  }, {
    "selector" : "edge[interaction = 'VitE2_VitE2vsC']",
    "css" : {
      "line-color" : "rgb(128,177,211)",
      "target-arrow-color" : "rgb(128,177,211)",
      "source-arrow-color" : "rgb(128,177,211)"
    }
  }, {
    "selector" : "edge[interaction = 'Control_CarvsC']",
    "css" : {
      "line-color" : "rgb(190,186,218)",
      "target-arrow-color" : "rgb(190,186,218)",
      "source-arrow-color" : "rgb(190,186,218)"
    }
  }, {
    "selector" : "edge[interaction = 'Control_VitE2vsC']",
    "css" : {
      "line-color" : "rgb(251,128,114)",
      "target-arrow-color" : "rgb(251,128,114)",
      "source-arrow-color" : "rgb(251,128,114)"
    }
  }, {
    "selector" : "edge[interaction = 'Carcass_CarvsC']",
    "css" : {
      "line-color" : "rgb(141,211,199)",
      "target-arrow-color" : "rgb(141,211,199)",
      "source-arrow-color" : "rgb(141,211,199)"
    }
  }, {
    "selector" : "edge[interaction = 'Geneset_Overlap']",
    "css" : {
      "line-color" : "rgb(141,211,199)",
      "target-arrow-color" : "rgb(141,211,199)",
      "source-arrow-color" : "rgb(141,211,199)"
    }
  }, {
    "selector" : "edge[interaction = 'VitE2_VitE2vsCar']",
    "css" : {
      "line-color" : "rgb(35,132,67)"
    }
  }, {
    "selector" : "edge[interaction = 'sig']",
    "css" : {
      "line-color" : "rgb(141,160,203)"
    }
  }, {
    "selector" : "edge[interaction = 'Carcass_VitE2vsCar']",
    "css" : {
      "line-color" : "rgb(247,104,161)"
    }
  }, {
    "selector" : "edge[interaction = 'Control_CarvsC']",
    "css" : {
      "line-color" : "rgb(34,94,168)"
    }
  }, {
    "selector" : "edge[interaction = 'Control_VitE2vsC']",
    "css" : {
      "line-color" : "rgb(65,182,196)"
    }
  }, {
    "selector" : "edge[interaction = 'Carcass_CarvsC']",
    "css" : {
      "line-color" : "rgb(174,1,126)"
    }
  }, {
    "selector" : "edge[interaction = 'Geneset_Overlap']",
    "css" : {
      "line-color" : "rgb(107,174,214)"
    }
  }, {
    "selector" : "edge[interaction = 'sig']",
    "css" : {
      "line-style" : "dashed"
    }
  }, {
    "selector" : "edge[interaction = 'compound']",
    "css" : {
      "line-style" : "solid"
    }
  }, {
    "selector" : "edge:selected",
    "css" : {
      "line-color" : "rgb(255,0,0)"
    }
  } ]
}, {
  "format_version" : "1.0",
  "generated_by" : "cytoscape-3.10.1",
  "target_cytoscapejs_version" : "~2.1",
  "title" : "Style_Fig_2f",
  "style" : [ {
    "selector" : "node",
    "css" : {
      "font-size" : 14,
      "font-family" : "SansSerif.plain",
      "font-weight" : "normal",
      "shape" : "rectangle",
      "background-opacity" : 1.0,
      "color" : "rgb(0,0,0)",
      "border-opacity" : 0.8627450980392157,
      "height" : 40.0,
      "text-opacity" : 0.8627450980392157,
      "border-width" : 10.0,
      "width" : 70.0,
      "background-color" : "rgb(255,255,255)",
      "border-color" : "rgb(51,51,51)",
      "text-valign" : "center",
      "text-halign" : "center",
      "content" : "data(query_term)"
    }
  }, {
    "selector" : "node[padj > 0.04927376]",
    "css" : {
      "border-color" : "rgb(68,1,84)"
    }
  }, {
    "selector" : "node[padj = 0.04927376]",
    "css" : {
      "border-color" : "rgb(68,2,86)"
    }
  }, {
    "selector" : "node[padj > 0.02463688][padj < 0.04927376]",
    "css" : {
      "border-color" : "mapData(padj,0.02463688,0.04927376,rgb(33,145,140),rgb(68,2,86))"
    }
  }, {
    "selector" : "node[padj > 0][padj < 0.02463688]",
    "css" : {
      "border-color" : "mapData(padj,0,0.02463688,rgb(251,231,35),rgb(33,145,140))"
    }
  }, {
    "selector" : "node[padj = 0]",
    "css" : {
      "border-color" : "rgb(251,231,35)"
    }
  }, {
    "selector" : "node[padj < 0]",
    "css" : {
      "border-color" : "rgb(253,231,37)"
    }
  }, {
    "selector" : "node[ id = '1255' ]",
    "css" : {
      "width" : 80.0
    }
  }, {
    "selector" : "node:selected",
    "css" : {
      "background-color" : "rgb(255,255,0)"
    }
  }, {
    "selector" : "edge",
    "css" : {
      "line-color" : "rgb(64,64,64)",
      "opacity" : 0.6862745098039216,
      "color" : "rgb(0,0,0)",
      "target-arrow-shape" : "none",
      "source-arrow-color" : "rgb(0,0,0)",
      "font-family" : "SansSerif.plain",
      "font-weight" : "normal",
      "content" : "",
      "source-arrow-shape" : "none",
      "width" : 1.0,
      "text-opacity" : 0.7843137254901961,
      "target-arrow-color" : "rgb(0,0,0)",
      "font-size" : 10,
      "line-style" : "solid"
    }
  }, {
    "selector" : "edge[stringdb_score > 1]",
    "css" : {
      "width" : 1.0
    }
  }, {
    "selector" : "edge[stringdb_score = 1]",
    "css" : {
      "width" : 10.0
    }
  }, {
    "selector" : "edge[stringdb_score > 0.1][stringdb_score < 1]",
    "css" : {
      "width" : "mapData(stringdb_score,0.1,1,0.5,10.0)"
    }
  }, {
    "selector" : "edge[stringdb_score = 0.1]",
    "css" : {
      "width" : 0.5
    }
  }, {
    "selector" : "edge[stringdb_score < 0.1]",
    "css" : {
      "width" : 1.0
    }
  }, {
    "selector" : "edge[interaction = 'Wild_ref']",
    "css" : {
      "line-color" : "rgb(166,206,227)",
      "target-arrow-color" : "rgb(166,206,227)",
      "source-arrow-color" : "rgb(166,206,227)"
    }
  }, {
    "selector" : "edge[interaction = 'sig']",
    "css" : {
      "line-color" : "rgb(252,141,98)",
      "target-arrow-color" : "rgb(252,141,98)",
      "source-arrow-color" : "rgb(252,141,98)"
    }
  }, {
    "selector" : "edge[interaction = 'Geneset_Overlap']",
    "css" : {
      "line-color" : "rgb(166,206,227)",
      "target-arrow-color" : "rgb(166,206,227)",
      "source-arrow-color" : "rgb(166,206,227)"
    }
  }, {
    "selector" : "edge[interaction = 'Wild_ref']",
    "css" : {
      "line-color" : "rgb(123,50,148)"
    }
  }, {
    "selector" : "edge[interaction = 'sig']",
    "css" : {
      "line-color" : "rgb(252,141,98)"
    }
  }, {
    "selector" : "edge[interaction = 'Geneset_Overlap']",
    "css" : {
      "line-color" : "rgb(123,50,148)"
    }
  }, {
    "selector" : "edge[interaction = 'sig']",
    "css" : {
      "line-style" : "dashed"
    }
  }, {
    "selector" : "edge[interaction = 'compound']",
    "css" : {
      "line-style" : "solid"
    }
  }, {
    "selector" : "edge:selected",
    "css" : {
      "line-color" : "rgb(255,0,0)"
    }
  } ]
}, {
  "format_version" : "1.0",
  "generated_by" : "cytoscape-3.10.1",
  "target_cytoscapejs_version" : "~2.1",
  "title" : "Style_Fig_3c",
  "style" : [ {
    "selector" : "node",
    "css" : {
      "font-size" : 12,
      "font-family" : "SansSerif.plain",
      "font-weight" : "normal",
      "shape" : "ellipse",
      "background-opacity" : 0.8627450980392157,
      "color" : "rgb(0,0,0)",
      "border-opacity" : 0.8627450980392157,
      "height" : 20.0,
      "text-opacity" : 0.8627450980392157,
      "border-width" : 1.0,
      "width" : 20.0,
      "background-color" : "rgb(240,240,240)",
      "border-color" : "rgb(51,51,51)",
      "text-valign" : "center",
      "text-halign" : "center",
      "content" : "data(EnrichmentMap_Name)"
    }
  }, {
    "selector" : "node[EnrichmentMap_GS_Type = 'SIG']",
    "css" : {
      "background-color" : "rgb(253,219,199)"
    }
  }, {
    "selector" : "node[EnrichmentMap_GS_Type = 'ENR']",
    "css" : {
      "background-color" : "rgb(240,240,240)"
    }
  }, {
    "selector" : "node[EnrichmentMap_GS_Type = 'SIG']",
    "css" : {
      "border-color" : "rgb(239,138,98)"
    }
  }, {
    "selector" : "node[EnrichmentMap_GS_Type = 'ENR']",
    "css" : {
      "border-color" : "rgb(51,51,51)"
    }
  }, {
    "selector" : "node[EnrichmentMap_GS_Type = 'SIG']",
    "css" : {
      "shape" : "diamond"
    }
  }, {
    "selector" : "node[EnrichmentMap_GS_Type = 'ENR']",
    "css" : {
      "shape" : "ellipse"
    }
  }, {
    "selector" : "node[ id = '1255' ]",
    "css" : {
      "width" : 80.0
    }
  }, {
    "selector" : "node:selected",
    "css" : {
      "background-color" : "rgb(255,255,0)"
    }
  }, {
    "selector" : "edge",
    "css" : {
      "line-color" : "rgb(64,64,64)",
      "opacity" : 0.7843137254901961,
      "color" : "rgb(0,0,0)",
      "target-arrow-shape" : "none",
      "source-arrow-color" : "rgb(0,0,0)",
      "font-family" : "SansSerif.plain",
      "font-weight" : "normal",
      "content" : "",
      "source-arrow-shape" : "none",
      "width" : 1.0,
      "text-opacity" : 0.7843137254901961,
      "target-arrow-color" : "rgb(0,0,0)",
      "font-size" : 10,
      "line-style" : "solid"
    }
  }, {
    "selector" : "edge[EnrichmentMap_similarity_coefficient > 1]",
    "css" : {
      "width" : 6.0
    }
  }, {
    "selector" : "edge[EnrichmentMap_similarity_coefficient = 1]",
    "css" : {
      "width" : 5.0
    }
  }, {
    "selector" : "edge[EnrichmentMap_similarity_coefficient > 0.5][EnrichmentMap_similarity_coefficient < 1]",
    "css" : {
      "width" : "mapData(EnrichmentMap_similarity_coefficient,0.5,1,1.0,5.0)"
    }
  }, {
    "selector" : "edge[EnrichmentMap_similarity_coefficient = 0.5]",
    "css" : {
      "width" : 1.0
    }
  }, {
    "selector" : "edge[EnrichmentMap_similarity_coefficient < 0.5]",
    "css" : {
      "width" : 0.5
    }
  }, {
    "selector" : "edge[EnrichmentMap_Data_Set = 'sig']",
    "css" : {
      "line-color" : "rgb(252,141,98)",
      "target-arrow-color" : "rgb(252,141,98)",
      "source-arrow-color" : "rgb(252,141,98)"
    }
  }, {
    "selector" : "edge[EnrichmentMap_Data_Set = 'MF_Fertility_SuccessVsFail_DOWN']",
    "css" : {
      "line-color" : "rgb(166,206,227)",
      "target-arrow-color" : "rgb(166,206,227)",
      "source-arrow-color" : "rgb(166,206,227)"
    }
  }, {
    "selector" : "edge[EnrichmentMap_Data_Set = 'Geneset_Overlap']",
    "css" : {
      "line-color" : "rgb(166,206,227)",
      "target-arrow-color" : "rgb(166,206,227)",
      "source-arrow-color" : "rgb(166,206,227)"
    }
  }, {
    "selector" : "edge[EnrichmentMap_Data_Set = 'MF_Fertility_SuccessVsFail_UP']",
    "css" : {
      "line-color" : "rgb(178,223,138)",
      "target-arrow-color" : "rgb(178,223,138)",
      "source-arrow-color" : "rgb(178,223,138)"
    }
  }, {
    "selector" : "edge[EnrichmentMap_Data_Set = 'SvsF_UP']",
    "css" : {
      "line-color" : "rgb(239,138,98)"
    }
  }, {
    "selector" : "edge[EnrichmentMap_Data_Set = 'Geneset_Overlap']",
    "css" : {
      "line-color" : "rgb(101,0,201)"
    }
  }, {
    "selector" : "edge[EnrichmentMap_Data_Set = 'SvsF_DOWN']",
    "css" : {
      "line-color" : "rgb(103,169,207)"
    }
  }, {
    "selector" : "edge[interaction = 'sig']",
    "css" : {
      "line-style" : "dashed"
    }
  }, {
    "selector" : "edge[interaction = 'compound']",
    "css" : {
      "line-style" : "solid"
    }
  }, {
    "selector" : "edge:selected",
    "css" : {
      "line-color" : "rgb(255,0,0)"
    }
  } ]
}, {
  "format_version" : "1.0",
  "generated_by" : "cytoscape-3.10.1",
  "target_cytoscapejs_version" : "~2.1",
  "title" : "Style_Fig_4d_Control_in_CarvsCtrl",
  "style" : [ {
    "selector" : "node",
    "css" : {
      "font-size" : 12,
      "font-family" : "SansSerif.plain",
      "font-weight" : "normal",
      "shape" : "ellipse",
      "background-opacity" : 0.8627450980392157,
      "color" : "rgb(0,0,0)",
      "border-opacity" : 0.8627450980392157,
      "height" : 20.0,
      "text-opacity" : 0.8627450980392157,
      "border-width" : 1.0,
      "width" : 20.0,
      "background-color" : "rgb(240,240,240)",
      "border-color" : "rgb(51,51,51)",
      "text-valign" : "center",
      "text-halign" : "center",
      "content" : "data(EnrichmentMap_Name)"
    }
  }, {
    "selector" : "node[EnrichmentMap_pvalue_Control_CarvsC_ > 0.07024231]",
    "css" : {
      "background-color" : "rgb(68,1,84)"
    }
  }, {
    "selector" : "node[EnrichmentMap_pvalue_Control_CarvsC_ = 0.07024231]",
    "css" : {
      "background-color" : "rgb(68,2,86)"
    }
  }, {
    "selector" : "node[EnrichmentMap_pvalue_Control_CarvsC_ > 0.06118043][EnrichmentMap_pvalue_Control_CarvsC_ < 0.07024231]",
    "css" : {
      "background-color" : "mapData(EnrichmentMap_pvalue_Control_CarvsC_,0.06118043,0.07024231,rgb(33,145,140),rgb(68,2,86))"
    }
  }, {
    "selector" : "node[EnrichmentMap_pvalue_Control_CarvsC_ > 0.05211855][EnrichmentMap_pvalue_Control_CarvsC_ < 0.06118043]",
    "css" : {
      "background-color" : "mapData(EnrichmentMap_pvalue_Control_CarvsC_,0.05211855,0.06118043,rgb(251,231,35),rgb(33,145,140))"
    }
  }, {
    "selector" : "node[EnrichmentMap_pvalue_Control_CarvsC_ = 0.05211855]",
    "css" : {
      "background-color" : "rgb(251,231,35)"
    }
  }, {
    "selector" : "node[EnrichmentMap_pvalue_Control_CarvsC_ < 0.05211855]",
    "css" : {
      "background-color" : "rgb(253,231,37)"
    }
  }, {
    "selector" : "node[EnrichmentMap_GS_Type = 'SIG']",
    "css" : {
      "border-color" : "rgb(239,138,98)"
    }
  }, {
    "selector" : "node[EnrichmentMap_GS_Type = 'ENR']",
    "css" : {
      "border-color" : "rgb(51,51,51)"
    }
  }, {
    "selector" : "node[EnrichmentMap_GS_Type = 'SIG']",
    "css" : {
      "shape" : "diamond"
    }
  }, {
    "selector" : "node[EnrichmentMap_GS_Type = 'ENR']",
    "css" : {
      "shape" : "ellipse"
    }
  }, {
    "selector" : "node[ id = '1255' ]",
    "css" : {
      "width" : 80.0
    }
  }, {
    "selector" : "node:selected",
    "css" : {
      "background-color" : "rgb(255,255,0)"
    }
  }, {
    "selector" : "edge",
    "css" : {
      "line-color" : "rgb(64,64,64)",
      "opacity" : 0.7843137254901961,
      "color" : "rgb(0,0,0)",
      "target-arrow-shape" : "none",
      "source-arrow-color" : "rgb(0,0,0)",
      "font-family" : "SansSerif.plain",
      "font-weight" : "normal",
      "content" : "",
      "source-arrow-shape" : "none",
      "width" : 1.0,
      "text-opacity" : 0.7843137254901961,
      "target-arrow-color" : "rgb(0,0,0)",
      "font-size" : 10,
      "line-style" : "solid"
    }
  }, {
    "selector" : "edge[EnrichmentMap_similarity_coefficient > 1]",
    "css" : {
      "width" : 6.0
    }
  }, {
    "selector" : "edge[EnrichmentMap_similarity_coefficient = 1]",
    "css" : {
      "width" : 5.0
    }
  }, {
    "selector" : "edge[EnrichmentMap_similarity_coefficient > 0.5][EnrichmentMap_similarity_coefficient < 1]",
    "css" : {
      "width" : "mapData(EnrichmentMap_similarity_coefficient,0.5,1,1.0,5.0)"
    }
  }, {
    "selector" : "edge[EnrichmentMap_similarity_coefficient = 0.5]",
    "css" : {
      "width" : 1.0
    }
  }, {
    "selector" : "edge[EnrichmentMap_similarity_coefficient < 0.5]",
    "css" : {
      "width" : 0.5
    }
  }, {
    "selector" : "edge[interaction = 'VitE2_VitE2vsCar']",
    "css" : {
      "line-color" : "rgb(253,180,98)",
      "target-arrow-color" : "rgb(253,180,98)",
      "source-arrow-color" : "rgb(253,180,98)"
    }
  }, {
    "selector" : "edge[interaction = 'sig']",
    "css" : {
      "line-color" : "rgb(252,141,98)",
      "target-arrow-color" : "rgb(252,141,98)",
      "source-arrow-color" : "rgb(252,141,98)"
    }
  }, {
    "selector" : "edge[interaction = 'Carcass_VitE2vsCar']",
    "css" : {
      "line-color" : "rgb(255,255,179)",
      "target-arrow-color" : "rgb(255,255,179)",
      "source-arrow-color" : "rgb(255,255,179)"
    }
  }, {
    "selector" : "edge[interaction = 'VitE2_VitE2vsC']",
    "css" : {
      "line-color" : "rgb(128,177,211)",
      "target-arrow-color" : "rgb(128,177,211)",
      "source-arrow-color" : "rgb(128,177,211)"
    }
  }, {
    "selector" : "edge[interaction = 'Control_CarvsC']",
    "css" : {
      "line-color" : "rgb(190,186,218)",
      "target-arrow-color" : "rgb(190,186,218)",
      "source-arrow-color" : "rgb(190,186,218)"
    }
  }, {
    "selector" : "edge[interaction = 'Control_VitE2vsC']",
    "css" : {
      "line-color" : "rgb(251,128,114)",
      "target-arrow-color" : "rgb(251,128,114)",
      "source-arrow-color" : "rgb(251,128,114)"
    }
  }, {
    "selector" : "edge[interaction = 'Carcass_CarvsC']",
    "css" : {
      "line-color" : "rgb(141,211,199)",
      "target-arrow-color" : "rgb(141,211,199)",
      "source-arrow-color" : "rgb(141,211,199)"
    }
  }, {
    "selector" : "edge[interaction = 'Geneset_Overlap']",
    "css" : {
      "line-color" : "rgb(141,211,199)",
      "target-arrow-color" : "rgb(141,211,199)",
      "source-arrow-color" : "rgb(141,211,199)"
    }
  }, {
    "selector" : "edge[interaction = 'VitE2_VitE2vsCar']",
    "css" : {
      "line-color" : "rgb(35,132,67)"
    }
  }, {
    "selector" : "edge[interaction = 'sig']",
    "css" : {
      "line-color" : "rgb(141,160,203)"
    }
  }, {
    "selector" : "edge[interaction = 'Carcass_VitE2vsCar']",
    "css" : {
      "line-color" : "rgb(247,104,161)"
    }
  }, {
    "selector" : "edge[interaction = 'Control_CarvsC']",
    "css" : {
      "line-color" : "rgb(34,94,168)"
    }
  }, {
    "selector" : "edge[interaction = 'Control_VitE2vsC']",
    "css" : {
      "line-color" : "rgb(65,182,196)"
    }
  }, {
    "selector" : "edge[interaction = 'Carcass_CarvsC']",
    "css" : {
      "line-color" : "rgb(174,1,126)"
    }
  }, {
    "selector" : "edge[interaction = 'Geneset_Overlap']",
    "css" : {
      "line-color" : "rgb(107,174,214)"
    }
  }, {
    "selector" : "edge[interaction = 'sig']",
    "css" : {
      "line-style" : "dashed"
    }
  }, {
    "selector" : "edge[interaction = 'compound']",
    "css" : {
      "line-style" : "solid"
    }
  }, {
    "selector" : "edge:selected",
    "css" : {
      "line-color" : "rgb(255,0,0)"
    }
  } ]
}, {
  "format_version" : "1.0",
  "generated_by" : "cytoscape-3.10.1",
  "target_cytoscapejs_version" : "~2.1",
  "title" : "Style_Fig_4d",
  "style" : [ {
    "selector" : "node",
    "css" : {
      "font-size" : 12,
      "font-family" : "SansSerif.plain",
      "font-weight" : "normal",
      "shape" : "ellipse",
      "background-opacity" : 0.8627450980392157,
      "color" : "rgb(0,0,0)",
      "border-opacity" : 0.8627450980392157,
      "height" : 20.0,
      "text-opacity" : 0.8627450980392157,
      "border-width" : 1.0,
      "width" : 20.0,
      "background-color" : "rgb(240,240,240)",
      "border-color" : "rgb(51,51,51)",
      "text-valign" : "center",
      "text-halign" : "center",
      "content" : "data(EnrichmentMap_Name)"
    }
  }, {
    "selector" : "node[EnrichmentMap_GS_Type = 'SIG']",
    "css" : {
      "background-color" : "rgb(253,219,199)"
    }
  }, {
    "selector" : "node[EnrichmentMap_GS_Type = 'ENR']",
    "css" : {
      "background-color" : "rgb(240,240,240)"
    }
  }, {
    "selector" : "node[EnrichmentMap_GS_Type = 'SIG']",
    "css" : {
      "border-color" : "rgb(239,138,98)"
    }
  }, {
    "selector" : "node[EnrichmentMap_GS_Type = 'ENR']",
    "css" : {
      "border-color" : "rgb(51,51,51)"
    }
  }, {
    "selector" : "node[EnrichmentMap_GS_Type = 'SIG']",
    "css" : {
      "shape" : "diamond"
    }
  }, {
    "selector" : "node[EnrichmentMap_GS_Type = 'ENR']",
    "css" : {
      "shape" : "ellipse"
    }
  }, {
    "selector" : "node[ id = '1255' ]",
    "css" : {
      "width" : 80.0
    }
  }, {
    "selector" : "node:selected",
    "css" : {
      "background-color" : "rgb(255,255,0)"
    }
  }, {
    "selector" : "edge",
    "css" : {
      "line-color" : "rgb(64,64,64)",
      "opacity" : 0.7843137254901961,
      "color" : "rgb(0,0,0)",
      "target-arrow-shape" : "none",
      "source-arrow-color" : "rgb(0,0,0)",
      "font-family" : "SansSerif.plain",
      "font-weight" : "normal",
      "content" : "",
      "source-arrow-shape" : "none",
      "width" : 1.0,
      "text-opacity" : 0.7843137254901961,
      "target-arrow-color" : "rgb(0,0,0)",
      "font-size" : 10,
      "line-style" : "solid"
    }
  }, {
    "selector" : "edge[EnrichmentMap_similarity_coefficient > 1]",
    "css" : {
      "width" : 6.0
    }
  }, {
    "selector" : "edge[EnrichmentMap_similarity_coefficient = 1]",
    "css" : {
      "width" : 5.0
    }
  }, {
    "selector" : "edge[EnrichmentMap_similarity_coefficient > 0.5][EnrichmentMap_similarity_coefficient < 1]",
    "css" : {
      "width" : "mapData(EnrichmentMap_similarity_coefficient,0.5,1,1.0,5.0)"
    }
  }, {
    "selector" : "edge[EnrichmentMap_similarity_coefficient = 0.5]",
    "css" : {
      "width" : 1.0
    }
  }, {
    "selector" : "edge[EnrichmentMap_similarity_coefficient < 0.5]",
    "css" : {
      "width" : 0.5
    }
  }, {
    "selector" : "edge[interaction = 'VitE2_VitE2vsCar']",
    "css" : {
      "line-color" : "rgb(253,180,98)",
      "target-arrow-color" : "rgb(253,180,98)",
      "source-arrow-color" : "rgb(253,180,98)"
    }
  }, {
    "selector" : "edge[interaction = 'sig']",
    "css" : {
      "line-color" : "rgb(252,141,98)",
      "target-arrow-color" : "rgb(252,141,98)",
      "source-arrow-color" : "rgb(252,141,98)"
    }
  }, {
    "selector" : "edge[interaction = 'Carcass_VitE2vsCar']",
    "css" : {
      "line-color" : "rgb(255,255,179)",
      "target-arrow-color" : "rgb(255,255,179)",
      "source-arrow-color" : "rgb(255,255,179)"
    }
  }, {
    "selector" : "edge[interaction = 'VitE2_VitE2vsC']",
    "css" : {
      "line-color" : "rgb(128,177,211)",
      "target-arrow-color" : "rgb(128,177,211)",
      "source-arrow-color" : "rgb(128,177,211)"
    }
  }, {
    "selector" : "edge[interaction = 'Control_CarvsC']",
    "css" : {
      "line-color" : "rgb(190,186,218)",
      "target-arrow-color" : "rgb(190,186,218)",
      "source-arrow-color" : "rgb(190,186,218)"
    }
  }, {
    "selector" : "edge[interaction = 'Control_VitE2vsC']",
    "css" : {
      "line-color" : "rgb(251,128,114)",
      "target-arrow-color" : "rgb(251,128,114)",
      "source-arrow-color" : "rgb(251,128,114)"
    }
  }, {
    "selector" : "edge[interaction = 'Carcass_CarvsC']",
    "css" : {
      "line-color" : "rgb(141,211,199)",
      "target-arrow-color" : "rgb(141,211,199)",
      "source-arrow-color" : "rgb(141,211,199)"
    }
  }, {
    "selector" : "edge[interaction = 'Geneset_Overlap']",
    "css" : {
      "line-color" : "rgb(141,211,199)",
      "target-arrow-color" : "rgb(141,211,199)",
      "source-arrow-color" : "rgb(141,211,199)"
    }
  }, {
    "selector" : "edge[interaction = 'VitE2_VitE2vsCar']",
    "css" : {
      "line-color" : "rgb(35,132,67)"
    }
  }, {
    "selector" : "edge[interaction = 'sig']",
    "css" : {
      "line-color" : "rgb(141,160,203)"
    }
  }, {
    "selector" : "edge[interaction = 'Carcass_VitE2vsCar']",
    "css" : {
      "line-color" : "rgb(247,104,161)"
    }
  }, {
    "selector" : "edge[interaction = 'Control_CarvsC']",
    "css" : {
      "line-color" : "rgb(34,94,168)"
    }
  }, {
    "selector" : "edge[interaction = 'Control_VitE2vsC']",
    "css" : {
      "line-color" : "rgb(65,182,196)"
    }
  }, {
    "selector" : "edge[interaction = 'Carcass_CarvsC']",
    "css" : {
      "line-color" : "rgb(174,1,126)"
    }
  }, {
    "selector" : "edge[interaction = 'Geneset_Overlap']",
    "css" : {
      "line-color" : "rgb(107,174,214)"
    }
  }, {
    "selector" : "edge[interaction = 'sig']",
    "css" : {
      "line-style" : "dashed"
    }
  }, {
    "selector" : "edge[interaction = 'compound']",
    "css" : {
      "line-style" : "solid"
    }
  }, {
    "selector" : "edge:selected",
    "css" : {
      "line-color" : "rgb(255,0,0)"
    }
  } ]
}, {
  "format_version" : "1.0",
  "generated_by" : "cytoscape-3.10.1",
  "target_cytoscapejs_version" : "~2.1",
  "title" : "Style_Fig_2d",
  "style" : [ {
    "selector" : "node",
    "css" : {
      "font-size" : 15,
      "font-family" : "SansSerif.plain",
      "font-weight" : "normal",
      "shape" : "rectangle",
      "background-opacity" : 1.0,
      "color" : "rgb(0,0,0)",
      "border-opacity" : 0.8627450980392157,
      "height" : 40.0,
      "text-opacity" : 0.8627450980392157,
      "border-width" : 10.0,
      "width" : 70.0,
      "background-color" : "rgb(255,255,255)",
      "border-color" : "rgb(51,51,51)",
      "text-valign" : "center",
      "text-halign" : "center",
      "content" : "data(query_term)"
    }
  }, {
    "selector" : "node[FoldChange > 31,564,037.3130917]",
    "css" : {
      "background-color" : "rgb(178,24,43)"
    }
  }, {
    "selector" : "node[FoldChange = 31,564,037.3130917]",
    "css" : {
      "background-color" : "rgb(178,24,43)"
    }
  }, {
    "selector" : "node[FoldChange > 1,000,000.99855826][FoldChange < 31,564,037.3130917]",
    "css" : {
      "background-color" : "mapData(FoldChange,1,000,000.99855826,31,564,037.3130917,rgb(214,96,77),rgb(178,24,43))"
    }
  }, {
    "selector" : "node[FoldChange > 3.76272646][FoldChange < 1,000,000.99855826]",
    "css" : {
      "background-color" : "mapData(FoldChange,3.76272646,1,000,000.99855826,rgb(244,165,130),rgb(214,96,77))"
    }
  }, {
    "selector" : "node[FoldChange > 0][FoldChange < 3.76272646]",
    "css" : {
      "background-color" : "mapData(FoldChange,0,3.76272646,rgb(247,247,247),rgb(244,165,130))"
    }
  }, {
    "selector" : "node[FoldChange > -5.6440897][FoldChange < 0]",
    "css" : {
      "background-color" : "mapData(FoldChange,-5.6440897,0,rgb(146,197,222),rgb(247,247,247))"
    }
  }, {
    "selector" : "node[FoldChange > -999,999.11719503][FoldChange < -5.6440897]",
    "css" : {
      "background-color" : "mapData(FoldChange,-999,999.11719503,-5.6440897,rgb(67,147,195),rgb(146,197,222))"
    }
  }, {
    "selector" : "node[FoldChange > -31,564,037.3130917][FoldChange < -999,999.11719503]",
    "css" : {
      "background-color" : "mapData(FoldChange,-31,564,037.3130917,-999,999.11719503,rgb(33,102,172),rgb(67,147,195))"
    }
  }, {
    "selector" : "node[FoldChange = -31,564,037.3130917]",
    "css" : {
      "background-color" : "rgb(33,102,172)"
    }
  }, {
    "selector" : "node[FoldChange < -31,564,037.3130917]",
    "css" : {
      "background-color" : "rgb(33,102,172)"
    }
  }, {
    "selector" : "node[padj > 0.04927376]",
    "css" : {
      "border-color" : "rgb(68,1,84)"
    }
  }, {
    "selector" : "node[padj = 0.04927376]",
    "css" : {
      "border-color" : "rgb(68,2,86)"
    }
  }, {
    "selector" : "node[padj > 0.02463688][padj < 0.04927376]",
    "css" : {
      "border-color" : "mapData(padj,0.02463688,0.04927376,rgb(33,145,140),rgb(68,2,86))"
    }
  }, {
    "selector" : "node[padj > 0][padj < 0.02463688]",
    "css" : {
      "border-color" : "mapData(padj,0,0.02463688,rgb(251,231,35),rgb(33,145,140))"
    }
  }, {
    "selector" : "node[padj = 0]",
    "css" : {
      "border-color" : "rgb(251,231,35)"
    }
  }, {
    "selector" : "node[padj < 0]",
    "css" : {
      "border-color" : "rgb(253,231,37)"
    }
  }, {
    "selector" : "node[ id = '1255' ]",
    "css" : {
      "width" : 80.0
    }
  }, {
    "selector" : "node:selected",
    "css" : {
      "background-color" : "rgb(255,255,0)"
    }
  }, {
    "selector" : "edge",
    "css" : {
      "line-color" : "rgb(64,64,64)",
      "opacity" : 0.7843137254901961,
      "color" : "rgb(0,0,0)",
      "target-arrow-shape" : "none",
      "source-arrow-color" : "rgb(0,0,0)",
      "font-family" : "SansSerif.plain",
      "font-weight" : "normal",
      "content" : "",
      "source-arrow-shape" : "none",
      "width" : 1.0,
      "text-opacity" : 0.7843137254901961,
      "target-arrow-color" : "rgb(0,0,0)",
      "font-size" : 10,
      "line-style" : "solid"
    }
  }, {
    "selector" : "edge[stringdb_score > 1]",
    "css" : {
      "width" : 1.0
    }
  }, {
    "selector" : "edge[stringdb_score = 1]",
    "css" : {
      "width" : 10.0
    }
  }, {
    "selector" : "edge[stringdb_score > 0][stringdb_score < 1]",
    "css" : {
      "width" : "mapData(stringdb_score,0,1,0.5,10.0)"
    }
  }, {
    "selector" : "edge[stringdb_score = 0]",
    "css" : {
      "width" : 0.5
    }
  }, {
    "selector" : "edge[stringdb_score < 0]",
    "css" : {
      "width" : 1.0
    }
  }, {
    "selector" : "edge[interaction = 'Wild_ref']",
    "css" : {
      "line-color" : "rgb(166,206,227)",
      "target-arrow-color" : "rgb(166,206,227)",
      "source-arrow-color" : "rgb(166,206,227)"
    }
  }, {
    "selector" : "edge[interaction = 'sig']",
    "css" : {
      "line-color" : "rgb(252,141,98)",
      "target-arrow-color" : "rgb(252,141,98)",
      "source-arrow-color" : "rgb(252,141,98)"
    }
  }, {
    "selector" : "edge[interaction = 'Geneset_Overlap']",
    "css" : {
      "line-color" : "rgb(166,206,227)",
      "target-arrow-color" : "rgb(166,206,227)",
      "source-arrow-color" : "rgb(166,206,227)"
    }
  }, {
    "selector" : "edge[interaction = 'Wild_ref']",
    "css" : {
      "line-color" : "rgb(123,50,148)"
    }
  }, {
    "selector" : "edge[interaction = 'sig']",
    "css" : {
      "line-color" : "rgb(252,141,98)"
    }
  }, {
    "selector" : "edge[interaction = 'Geneset_Overlap']",
    "css" : {
      "line-color" : "rgb(123,50,148)"
    }
  }, {
    "selector" : "edge[interaction = 'sig']",
    "css" : {
      "line-style" : "dashed"
    }
  }, {
    "selector" : "edge[interaction = 'compound']",
    "css" : {
      "line-style" : "solid"
    }
  }, {
    "selector" : "edge:selected",
    "css" : {
      "line-color" : "rgb(255,0,0)"
    }
  } ]
}, {
  "format_version" : "1.0",
  "generated_by" : "cytoscape-3.10.1",
  "target_cytoscapejs_version" : "~2.1",
  "title" : "Style_Fig_4c_Downregulated_in_SuccessvsFail",
  "style" : [ {
    "selector" : "node",
    "css" : {
      "font-size" : 12,
      "font-family" : "SansSerif.plain",
      "font-weight" : "normal",
      "shape" : "ellipse",
      "background-opacity" : 0.8627450980392157,
      "color" : "rgb(0,0,0)",
      "border-opacity" : 0.8627450980392157,
      "height" : 20.0,
      "text-opacity" : 0.8627450980392157,
      "border-width" : 1.0,
      "width" : 20.0,
      "background-color" : "rgb(240,240,240)",
      "border-color" : "rgb(51,51,51)",
      "text-valign" : "center",
      "text-halign" : "center",
      "content" : "data(EnrichmentMap_Name)"
    }
  }, {
    "selector" : "node[EnrichmentMap_pvalue_SvsF_DOWN_ > 0.09646028]",
    "css" : {
      "background-color" : "rgb(68,1,84)"
    }
  }, {
    "selector" : "node[EnrichmentMap_pvalue_SvsF_DOWN_ = 0.09646028]",
    "css" : {
      "background-color" : "rgb(68,2,86)"
    }
  }, {
    "selector" : "node[EnrichmentMap_pvalue_SvsF_DOWN_ > 0.04833736][EnrichmentMap_pvalue_SvsF_DOWN_ < 0.09646028]",
    "css" : {
      "background-color" : "mapData(EnrichmentMap_pvalue_SvsF_DOWN_,0.04833736,0.09646028,rgb(33,145,140),rgb(68,2,86))"
    }
  }, {
    "selector" : "node[EnrichmentMap_pvalue_SvsF_DOWN_ > 0.00021444][EnrichmentMap_pvalue_SvsF_DOWN_ < 0.04833736]",
    "css" : {
      "background-color" : "mapData(EnrichmentMap_pvalue_SvsF_DOWN_,0.00021444,0.04833736,rgb(251,231,35),rgb(33,145,140))"
    }
  }, {
    "selector" : "node[EnrichmentMap_pvalue_SvsF_DOWN_ = 0.00021444]",
    "css" : {
      "background-color" : "rgb(251,231,35)"
    }
  }, {
    "selector" : "node[EnrichmentMap_pvalue_SvsF_DOWN_ < 0.00021444]",
    "css" : {
      "background-color" : "rgb(253,231,37)"
    }
  }, {
    "selector" : "node[EnrichmentMap_GS_Type = 'SIG']",
    "css" : {
      "border-color" : "rgb(239,138,98)"
    }
  }, {
    "selector" : "node[EnrichmentMap_GS_Type = 'ENR']",
    "css" : {
      "border-color" : "rgb(51,51,51)"
    }
  }, {
    "selector" : "node[EnrichmentMap_GS_Type = 'SIG']",
    "css" : {
      "shape" : "diamond"
    }
  }, {
    "selector" : "node[EnrichmentMap_GS_Type = 'ENR']",
    "css" : {
      "shape" : "ellipse"
    }
  }, {
    "selector" : "node[ id = '1255' ]",
    "css" : {
      "width" : 80.0
    }
  }, {
    "selector" : "node:selected",
    "css" : {
      "background-color" : "rgb(255,255,0)"
    }
  }, {
    "selector" : "edge",
    "css" : {
      "line-color" : "rgb(64,64,64)",
      "opacity" : 0.7843137254901961,
      "color" : "rgb(0,0,0)",
      "target-arrow-shape" : "none",
      "source-arrow-color" : "rgb(0,0,0)",
      "font-family" : "SansSerif.plain",
      "font-weight" : "normal",
      "content" : "",
      "source-arrow-shape" : "none",
      "width" : 1.0,
      "text-opacity" : 0.7843137254901961,
      "target-arrow-color" : "rgb(0,0,0)",
      "font-size" : 10,
      "line-style" : "solid"
    }
  }, {
    "selector" : "edge[EnrichmentMap_similarity_coefficient > 1]",
    "css" : {
      "width" : 6.0
    }
  }, {
    "selector" : "edge[EnrichmentMap_similarity_coefficient = 1]",
    "css" : {
      "width" : 5.0
    }
  }, {
    "selector" : "edge[EnrichmentMap_similarity_coefficient > 0.5][EnrichmentMap_similarity_coefficient < 1]",
    "css" : {
      "width" : "mapData(EnrichmentMap_similarity_coefficient,0.5,1,1.0,5.0)"
    }
  }, {
    "selector" : "edge[EnrichmentMap_similarity_coefficient = 0.5]",
    "css" : {
      "width" : 1.0
    }
  }, {
    "selector" : "edge[EnrichmentMap_similarity_coefficient < 0.5]",
    "css" : {
      "width" : 0.5
    }
  }, {
    "selector" : "edge[EnrichmentMap_Data_Set = 'sig']",
    "css" : {
      "line-color" : "rgb(252,141,98)",
      "target-arrow-color" : "rgb(252,141,98)",
      "source-arrow-color" : "rgb(252,141,98)"
    }
  }, {
    "selector" : "edge[EnrichmentMap_Data_Set = 'MF_Fertility_SuccessVsFail_DOWN']",
    "css" : {
      "line-color" : "rgb(166,206,227)",
      "target-arrow-color" : "rgb(166,206,227)",
      "source-arrow-color" : "rgb(166,206,227)"
    }
  }, {
    "selector" : "edge[EnrichmentMap_Data_Set = 'Geneset_Overlap']",
    "css" : {
      "line-color" : "rgb(166,206,227)",
      "target-arrow-color" : "rgb(166,206,227)",
      "source-arrow-color" : "rgb(166,206,227)"
    }
  }, {
    "selector" : "edge[EnrichmentMap_Data_Set = 'MF_Fertility_SuccessVsFail_UP']",
    "css" : {
      "line-color" : "rgb(178,223,138)",
      "target-arrow-color" : "rgb(178,223,138)",
      "source-arrow-color" : "rgb(178,223,138)"
    }
  }, {
    "selector" : "edge[EnrichmentMap_Data_Set = 'SvsF_UP']",
    "css" : {
      "line-color" : "rgb(239,138,98)"
    }
  }, {
    "selector" : "edge[EnrichmentMap_Data_Set = 'Geneset_Overlap']",
    "css" : {
      "line-color" : "rgb(101,0,201)"
    }
  }, {
    "selector" : "edge[EnrichmentMap_Data_Set = 'SvsF_DOWN']",
    "css" : {
      "line-color" : "rgb(103,169,207)"
    }
  }, {
    "selector" : "edge[interaction = 'sig']",
    "css" : {
      "line-style" : "dashed"
    }
  }, {
    "selector" : "edge[interaction = 'compound']",
    "css" : {
      "line-style" : "solid"
    }
  }, {
    "selector" : "edge:selected",
    "css" : {
      "line-color" : "rgb(255,0,0)"
    }
  } ]
}, {
  "format_version" : "1.0",
  "generated_by" : "cytoscape-3.10.1",
  "target_cytoscapejs_version" : "~2.1",
  "title" : "Style_Fig_4d_VitaminE_in_VitE2vsCarl",
  "style" : [ {
    "selector" : "node",
    "css" : {
      "font-size" : 12,
      "font-family" : "SansSerif.plain",
      "font-weight" : "normal",
      "shape" : "ellipse",
      "background-opacity" : 0.8627450980392157,
      "color" : "rgb(0,0,0)",
      "border-opacity" : 0.8627450980392157,
      "height" : 20.0,
      "text-opacity" : 0.8627450980392157,
      "border-width" : 1.0,
      "width" : 20.0,
      "background-color" : "rgb(240,240,240)",
      "border-color" : "rgb(51,51,51)",
      "text-valign" : "center",
      "text-halign" : "center",
      "content" : "data(EnrichmentMap_Name)"
    }
  }, {
    "selector" : "node[EnrichmentMap_pvalue_VE2_VE2vsCar_ > 0.07024231]",
    "css" : {
      "background-color" : "rgb(68,1,84)"
    }
  }, {
    "selector" : "node[EnrichmentMap_pvalue_VE2_VE2vsCar_ = 0.07024231]",
    "css" : {
      "background-color" : "rgb(68,2,86)"
    }
  }, {
    "selector" : "node[EnrichmentMap_pvalue_VE2_VE2vsCar_ > 0.06118043][EnrichmentMap_pvalue_VE2_VE2vsCar_ < 0.07024231]",
    "css" : {
      "background-color" : "mapData(EnrichmentMap_pvalue_VE2_VE2vsCar_,0.06118043,0.07024231,rgb(33,145,140),rgb(68,2,86))"
    }
  }, {
    "selector" : "node[EnrichmentMap_pvalue_VE2_VE2vsCar_ > 0.05211855][EnrichmentMap_pvalue_VE2_VE2vsCar_ < 0.06118043]",
    "css" : {
      "background-color" : "mapData(EnrichmentMap_pvalue_VE2_VE2vsCar_,0.05211855,0.06118043,rgb(251,231,35),rgb(33,145,140))"
    }
  }, {
    "selector" : "node[EnrichmentMap_pvalue_VE2_VE2vsCar_ = 0.05211855]",
    "css" : {
      "background-color" : "rgb(251,231,35)"
    }
  }, {
    "selector" : "node[EnrichmentMap_pvalue_VE2_VE2vsCar_ < 0.05211855]",
    "css" : {
      "background-color" : "rgb(253,231,37)"
    }
  }, {
    "selector" : "node[EnrichmentMap_GS_Type = 'SIG']",
    "css" : {
      "border-color" : "rgb(239,138,98)"
    }
  }, {
    "selector" : "node[EnrichmentMap_GS_Type = 'ENR']",
    "css" : {
      "border-color" : "rgb(51,51,51)"
    }
  }, {
    "selector" : "node[EnrichmentMap_GS_Type = 'SIG']",
    "css" : {
      "shape" : "diamond"
    }
  }, {
    "selector" : "node[EnrichmentMap_GS_Type = 'ENR']",
    "css" : {
      "shape" : "ellipse"
    }
  }, {
    "selector" : "node[ id = '1255' ]",
    "css" : {
      "width" : 80.0
    }
  }, {
    "selector" : "node:selected",
    "css" : {
      "background-color" : "rgb(255,255,0)"
    }
  }, {
    "selector" : "edge",
    "css" : {
      "line-color" : "rgb(64,64,64)",
      "opacity" : 0.7843137254901961,
      "color" : "rgb(0,0,0)",
      "target-arrow-shape" : "none",
      "source-arrow-color" : "rgb(0,0,0)",
      "font-family" : "SansSerif.plain",
      "font-weight" : "normal",
      "content" : "",
      "source-arrow-shape" : "none",
      "width" : 1.0,
      "text-opacity" : 0.7843137254901961,
      "target-arrow-color" : "rgb(0,0,0)",
      "font-size" : 10,
      "line-style" : "solid"
    }
  }, {
    "selector" : "edge[EnrichmentMap_similarity_coefficient > 1]",
    "css" : {
      "width" : 6.0
    }
  }, {
    "selector" : "edge[EnrichmentMap_similarity_coefficient = 1]",
    "css" : {
      "width" : 5.0
    }
  }, {
    "selector" : "edge[EnrichmentMap_similarity_coefficient > 0.5][EnrichmentMap_similarity_coefficient < 1]",
    "css" : {
      "width" : "mapData(EnrichmentMap_similarity_coefficient,0.5,1,1.0,5.0)"
    }
  }, {
    "selector" : "edge[EnrichmentMap_similarity_coefficient = 0.5]",
    "css" : {
      "width" : 1.0
    }
  }, {
    "selector" : "edge[EnrichmentMap_similarity_coefficient < 0.5]",
    "css" : {
      "width" : 0.5
    }
  }, {
    "selector" : "edge[interaction = 'VitE2_VitE2vsCar']",
    "css" : {
      "line-color" : "rgb(253,180,98)",
      "target-arrow-color" : "rgb(253,180,98)",
      "source-arrow-color" : "rgb(253,180,98)"
    }
  }, {
    "selector" : "edge[interaction = 'sig']",
    "css" : {
      "line-color" : "rgb(252,141,98)",
      "target-arrow-color" : "rgb(252,141,98)",
      "source-arrow-color" : "rgb(252,141,98)"
    }
  }, {
    "selector" : "edge[interaction = 'Carcass_VitE2vsCar']",
    "css" : {
      "line-color" : "rgb(255,255,179)",
      "target-arrow-color" : "rgb(255,255,179)",
      "source-arrow-color" : "rgb(255,255,179)"
    }
  }, {
    "selector" : "edge[interaction = 'VitE2_VitE2vsC']",
    "css" : {
      "line-color" : "rgb(128,177,211)",
      "target-arrow-color" : "rgb(128,177,211)",
      "source-arrow-color" : "rgb(128,177,211)"
    }
  }, {
    "selector" : "edge[interaction = 'Control_CarvsC']",
    "css" : {
      "line-color" : "rgb(190,186,218)",
      "target-arrow-color" : "rgb(190,186,218)",
      "source-arrow-color" : "rgb(190,186,218)"
    }
  }, {
    "selector" : "edge[interaction = 'Control_VitE2vsC']",
    "css" : {
      "line-color" : "rgb(251,128,114)",
      "target-arrow-color" : "rgb(251,128,114)",
      "source-arrow-color" : "rgb(251,128,114)"
    }
  }, {
    "selector" : "edge[interaction = 'Carcass_CarvsC']",
    "css" : {
      "line-color" : "rgb(141,211,199)",
      "target-arrow-color" : "rgb(141,211,199)",
      "source-arrow-color" : "rgb(141,211,199)"
    }
  }, {
    "selector" : "edge[interaction = 'Geneset_Overlap']",
    "css" : {
      "line-color" : "rgb(141,211,199)",
      "target-arrow-color" : "rgb(141,211,199)",
      "source-arrow-color" : "rgb(141,211,199)"
    }
  }, {
    "selector" : "edge[interaction = 'VitE2_VitE2vsCar']",
    "css" : {
      "line-color" : "rgb(35,132,67)"
    }
  }, {
    "selector" : "edge[interaction = 'sig']",
    "css" : {
      "line-color" : "rgb(141,160,203)"
    }
  }, {
    "selector" : "edge[interaction = 'Carcass_VitE2vsCar']",
    "css" : {
      "line-color" : "rgb(247,104,161)"
    }
  }, {
    "selector" : "edge[interaction = 'Control_CarvsC']",
    "css" : {
      "line-color" : "rgb(34,94,168)"
    }
  }, {
    "selector" : "edge[interaction = 'Control_VitE2vsC']",
    "css" : {
      "line-color" : "rgb(65,182,196)"
    }
  }, {
    "selector" : "edge[interaction = 'Carcass_CarvsC']",
    "css" : {
      "line-color" : "rgb(174,1,126)"
    }
  }, {
    "selector" : "edge[interaction = 'Geneset_Overlap']",
    "css" : {
      "line-color" : "rgb(107,174,214)"
    }
  }, {
    "selector" : "edge[interaction = 'sig']",
    "css" : {
      "line-style" : "dashed"
    }
  }, {
    "selector" : "edge[interaction = 'compound']",
    "css" : {
      "line-style" : "solid"
    }
  }, {
    "selector" : "edge:selected",
    "css" : {
      "line-color" : "rgb(255,0,0)"
    }
  } ]
}, {
  "format_version" : "1.0",
  "generated_by" : "cytoscape-3.10.1",
  "target_cytoscapejs_version" : "~2.1",
  "title" : "Style_Fig_4c_Upregulated_in_SuccessvsFail",
  "style" : [ {
    "selector" : "node",
    "css" : {
      "font-size" : 12,
      "font-family" : "SansSerif.plain",
      "font-weight" : "normal",
      "shape" : "ellipse",
      "background-opacity" : 0.8627450980392157,
      "color" : "rgb(0,0,0)",
      "border-opacity" : 0.8627450980392157,
      "height" : 20.0,
      "text-opacity" : 0.8627450980392157,
      "border-width" : 1.0,
      "width" : 20.0,
      "background-color" : "rgb(240,240,240)",
      "border-color" : "rgb(51,51,51)",
      "text-valign" : "center",
      "text-halign" : "center",
      "content" : "data(EnrichmentMap_Name)"
    }
  }, {
    "selector" : "node[EnrichmentMap_pvalue_SvsF_UP_ > 0.09646028]",
    "css" : {
      "background-color" : "rgb(68,1,84)"
    }
  }, {
    "selector" : "node[EnrichmentMap_pvalue_SvsF_UP_ = 0.09646028]",
    "css" : {
      "background-color" : "rgb(68,2,86)"
    }
  }, {
    "selector" : "node[EnrichmentMap_pvalue_SvsF_UP_ > 0.04833736][EnrichmentMap_pvalue_SvsF_UP_ < 0.09646028]",
    "css" : {
      "background-color" : "mapData(EnrichmentMap_pvalue_SvsF_UP_,0.04833736,0.09646028,rgb(33,145,140),rgb(68,2,86))"
    }
  }, {
    "selector" : "node[EnrichmentMap_pvalue_SvsF_UP_ > 0.00021444][EnrichmentMap_pvalue_SvsF_UP_ < 0.04833736]",
    "css" : {
      "background-color" : "mapData(EnrichmentMap_pvalue_SvsF_UP_,0.00021444,0.04833736,rgb(251,231,35),rgb(33,145,140))"
    }
  }, {
    "selector" : "node[EnrichmentMap_pvalue_SvsF_UP_ = 0.00021444]",
    "css" : {
      "background-color" : "rgb(251,231,35)"
    }
  }, {
    "selector" : "node[EnrichmentMap_pvalue_SvsF_UP_ < 0.00021444]",
    "css" : {
      "background-color" : "rgb(253,231,37)"
    }
  }, {
    "selector" : "node[EnrichmentMap_GS_Type = 'SIG']",
    "css" : {
      "border-color" : "rgb(239,138,98)"
    }
  }, {
    "selector" : "node[EnrichmentMap_GS_Type = 'ENR']",
    "css" : {
      "border-color" : "rgb(51,51,51)"
    }
  }, {
    "selector" : "node[EnrichmentMap_GS_Type = 'SIG']",
    "css" : {
      "shape" : "diamond"
    }
  }, {
    "selector" : "node[EnrichmentMap_GS_Type = 'ENR']",
    "css" : {
      "shape" : "ellipse"
    }
  }, {
    "selector" : "node[ id = '1255' ]",
    "css" : {
      "width" : 80.0
    }
  }, {
    "selector" : "node:selected",
    "css" : {
      "background-color" : "rgb(255,255,0)"
    }
  }, {
    "selector" : "edge",
    "css" : {
      "line-color" : "rgb(64,64,64)",
      "opacity" : 0.7843137254901961,
      "color" : "rgb(0,0,0)",
      "target-arrow-shape" : "none",
      "source-arrow-color" : "rgb(0,0,0)",
      "font-family" : "SansSerif.plain",
      "font-weight" : "normal",
      "content" : "",
      "source-arrow-shape" : "none",
      "width" : 1.0,
      "text-opacity" : 0.7843137254901961,
      "target-arrow-color" : "rgb(0,0,0)",
      "font-size" : 10,
      "line-style" : "solid"
    }
  }, {
    "selector" : "edge[EnrichmentMap_similarity_coefficient > 1]",
    "css" : {
      "width" : 6.0
    }
  }, {
    "selector" : "edge[EnrichmentMap_similarity_coefficient = 1]",
    "css" : {
      "width" : 5.0
    }
  }, {
    "selector" : "edge[EnrichmentMap_similarity_coefficient > 0.5][EnrichmentMap_similarity_coefficient < 1]",
    "css" : {
      "width" : "mapData(EnrichmentMap_similarity_coefficient,0.5,1,1.0,5.0)"
    }
  }, {
    "selector" : "edge[EnrichmentMap_similarity_coefficient = 0.5]",
    "css" : {
      "width" : 1.0
    }
  }, {
    "selector" : "edge[EnrichmentMap_similarity_coefficient < 0.5]",
    "css" : {
      "width" : 0.5
    }
  }, {
    "selector" : "edge[EnrichmentMap_Data_Set = 'sig']",
    "css" : {
      "line-color" : "rgb(252,141,98)",
      "target-arrow-color" : "rgb(252,141,98)",
      "source-arrow-color" : "rgb(252,141,98)"
    }
  }, {
    "selector" : "edge[EnrichmentMap_Data_Set = 'MF_Fertility_SuccessVsFail_DOWN']",
    "css" : {
      "line-color" : "rgb(166,206,227)",
      "target-arrow-color" : "rgb(166,206,227)",
      "source-arrow-color" : "rgb(166,206,227)"
    }
  }, {
    "selector" : "edge[EnrichmentMap_Data_Set = 'Geneset_Overlap']",
    "css" : {
      "line-color" : "rgb(166,206,227)",
      "target-arrow-color" : "rgb(166,206,227)",
      "source-arrow-color" : "rgb(166,206,227)"
    }
  }, {
    "selector" : "edge[EnrichmentMap_Data_Set = 'MF_Fertility_SuccessVsFail_UP']",
    "css" : {
      "line-color" : "rgb(178,223,138)",
      "target-arrow-color" : "rgb(178,223,138)",
      "source-arrow-color" : "rgb(178,223,138)"
    }
  }, {
    "selector" : "edge[EnrichmentMap_Data_Set = 'SvsF_UP']",
    "css" : {
      "line-color" : "rgb(239,138,98)"
    }
  }, {
    "selector" : "edge[EnrichmentMap_Data_Set = 'Geneset_Overlap']",
    "css" : {
      "line-color" : "rgb(101,0,201)"
    }
  }, {
    "selector" : "edge[EnrichmentMap_Data_Set = 'SvsF_DOWN']",
    "css" : {
      "line-color" : "rgb(103,169,207)"
    }
  }, {
    "selector" : "edge[interaction = 'sig']",
    "css" : {
      "line-style" : "dashed"
    }
  }, {
    "selector" : "edge[interaction = 'compound']",
    "css" : {
      "line-style" : "solid"
    }
  }, {
    "selector" : "edge:selected",
    "css" : {
      "line-color" : "rgb(255,0,0)"
    }
  } ]
} ]
